# Supplementary material for: Genome-wide interrogation of extracellular vesicle biology using barcoded miRNAs
Source: eLife. 2018 Dec 17;7:e41460. doi: 10.7554/eLife.41460 (PMC6312402; doi:10.7554/eLife.41460)
Supplement: Supplementary file 1. [file elife-41460-supp1.xlsx]

## Sheet: MMM screen
MMM SCREEN DATA DERIVED FROM EV FRACTION (Fig. 2B)
(data shown here represents combined analysis of two independent screens for the MMM sublibrary)
#GeneID	GENE symbol	GeneInfo	Process	Function	casTLE Effect (combined data from two independent screens)	casTLE Score (combined data from two independent screens)	casTLE p-value	-LOG10(casTLE p-value)
ENSG00000133704	IPO8	importin 8	intracellular protein transport|signal transduction|	protein binding|Ran GTPase binding|	3.23	45.5	4e-05	4.39794
ENSG00000145506	NKD2	naked cuticle homolog 2 (Drosophila)	exocytosis|positive regulation of protein processing|Wnt signaling pathway|positive regulation of proteasomal ubiquitin-dependent protein catabolic process|Golgi vesicle fusion to target membrane|protein targeting to plasma membrane|positive regulation of establishment of protein localization to plasma membrane|negative regulation of canonical Wnt signaling pathway|negative regulation of canonica…	calcium ion binding|protein binding|growth factor binding|ubiquitin protein ligase binding|	3.68	43.1	6e-05	4.22185
ENSG00000169733	RFNG	RFNG O-fucosylpeptide 3-beta-N-acetylglucosaminyltransferase	pattern specification process|nervous system development|metabolic process|organ morphogenesis|cell differentiation|positive regulation of protein binding|positive regulation of Notch signaling pathway|	molecular_function|O-fucosylpeptide 3-beta-N-acetylglucosaminyltransferase activity|metal ion binding|	3.71	42.4	7e-05	4.1549
ENSG00000239857	GET4	golgi to ER traffic protein 4 homolog (S. cerevisiae)	transport|tail-anchored membrane protein insertion into ER membrane|	None	-5.49	40.1	9e-05	4.04576
ENSG00000103056	SMPD3	sphingomyelin phosphodiesterase 3, neutral membrane (neutral sphingomyelinase II)	sphingolipid metabolic process|sphingomyelin catabolic process|glycosphingolipid metabolic process|cell cycle|multicellular organismal development|peptide hormone secretion|small molecule metabolic process|	sphingomyelin phosphodiesterase activity|metal ion binding|	-3.58	38.3	0.00014	3.85387
ENSG00000033100	CHPF2	chondroitin polymerizing factor 2	carbohydrate metabolic process|glycosaminoglycan metabolic process|chondroitin sulfate metabolic process|chondroitin sulfate biosynthetic process|small molecule metabolic process|	N-acetylgalactosaminyl-proteoglycan 3-beta-glucuronosyltransferase activity|	-4.12	33.8	0.00019	3.72125
ENSG00000158485	CD1B	CD1b molecule	immune response|antigen processing and presentation|	protein binding|	2.4	32.6	0.0002	3.69897
ENSG00000007516	BAIAP3	BAI1-associated protein 3	G-protein coupled receptor signaling pathway|neurotransmitter secretion|	protein C-terminus binding|	-3.5	29.8	0.00029	3.5376
ENSG00000169469	SPRR1B	small proline-rich protein 1B	epidermis development|peptide cross-linking|keratinocyte differentiation|keratinization|	structural molecule activity|protein binding, bridging|	2.53	26.4	0.00045	3.34679
ENSG00000185304	RGPD2	RANBP2-like and GRIP domain containing 2	protein targeting to Golgi|	None	-3.42	25.8	0.00052	3.284
ENSG00000173898	SPTBN2	spectrin, beta, non-erythrocytic 2	axon guidance|synapse assembly|cell death|vesicle-mediated transport|antigen processing and presentation of exogenous peptide antigen via MHC class II|cerebellar Purkinje cell layer morphogenesis|adult behavior|multicellular organism growth|actin filament capping|	actin binding|structural constituent of cytoskeleton|phospholipid binding|	-3.98	24	0.00087	3.06048
ENSG00000104140	RHOV	ras homolog family member V	small GTPase mediated signal transduction|regulation of small GTPase mediated signal transduction|	protein binding|GTP binding|metal ion binding|	-4.64	23.9	0.0009	3.04576
ENSG00000110435	PDHX	pyruvate dehydrogenase complex, component X	pyruvate metabolic process|regulation of acetyl-CoA biosynthetic process from pyruvate|cellular metabolic process|small molecule metabolic process|	transferase activity, transferring acyl groups|	-4.18	23.7	0.00096	3.01773
ENSG00000106636	YKT6	YKT6 v-SNARE homolog (S. cerevisiae)	ER to Golgi vesicle-mediated transport|vesicle targeting|vesicle docking involved in exocytosis|metabolic process|metabolic process|protein transport|retrograde transport, endosome to Golgi|	SNAP receptor activity|protein-cysteine S-palmitoyltransferase activity|	2.61	22.3	0.00167	2.77728
ENSG00000112855	HARS2	histidyl-tRNA synthetase 2, mitochondrial	translation|tRNA aminoacylation for protein translation|histidyl-tRNA aminoacylation|gene expression|	histidine-tRNA ligase activity|ATP binding|poly(A) RNA binding|	-4.43	22.1	0.00178	2.74958
ENSG00000172992	DCAKD	dephospho-CoA kinase domain containing	coenzyme A biosynthetic process|phosphorylation|	dephospho-CoA kinase activity|ATP binding|	2.21	20.9	0.00279	2.5544
ENSG00000104880	ARHGEF18	Rho/Rac guanine nucleotide exchange factor (GEF) 18	transforming growth factor beta receptor signaling pathway|small GTPase mediated signal transduction|small GTPase mediated signal transduction|regulation of cell shape|actin cytoskeleton organization|positive regulation of Rho GTPase activity|positive regulation of apoptotic process|positive regulation of GTPase activity|neurotrophin TRK receptor signaling pathway|regulation of small GTPase media…	guanyl-nucleotide exchange factor activity|Rho guanyl-nucleotide exchange factor activity|	-4.84	20.8	0.00292	2.53462
ENSG00000109111	SUPT6H	suppressor of Ty 6 homolog (S. cerevisiae)	chromatin remodeling|transcription, DNA-templated|regulation of transcription, DNA-templated|mRNA processing|RNA splicing|regulation of mRNA export from nucleus|viral process|positive regulation of transcription elongation from RNA polymerase II promoter|regulation of isotype switching|regulation of mRNA processing|mRNA transport|regulation of muscle cell differentiation|negative regulation of hi…	DNA binding|sequence-specific DNA binding transcription factor activity|protein binding|hydrolase activity, acting on ester bonds|histone binding|poly(A) RNA binding|	-3.62	20.1	0.00399	2.39903
ENSG00000099365	STX1B	syntaxin 1B	transport|neurotransmitter transport|intracellular protein transport|synaptic transmission|vesicle-mediated transport|regulation of exocytosis|ion transmembrane transport|	SNARE binding|extracellular ligand-gated ion channel activity|extracellular-glutamate-gated ion channel activity|SNAP receptor activity|protein kinase binding|protein domain specific binding|	2.48	20	0.0042	2.37675
ENSG00000118961	C2ORF43	(Lipid droplet-associated hydrolase (previously UPF0554 protein C2orf43)) chromosome 2 open reading frame 43	None	None	2.45	19.7	0.00493	2.30715
ENSG00000014824	SLC30A9	solute carrier family 30 (zinc transporter), member 9	nucleotide-excision repair|transcription, DNA-templated|zinc ion transport|positive regulation of transcription from RNA polymerase II promoter|transmembrane transport|	chromatin binding|sequence-specific DNA binding transcription factor activity|cation transmembrane transporter activity|ligand-dependent nuclear receptor binding|ligand-dependent nuclear receptor transcription coactivator activity|	2.55	19.3	0.00571	2.24336
ENSG00000176659	C20ORF197	chromosome 20 open reading frame 197	None	None	2.37	19.2	0.00607	2.21681
ENSG00000140284	SLC27A2	solute carrier family 27 (fatty acid transporter), member 2	fatty acid alpha-oxidation|fatty acid alpha-oxidation|long-chain fatty acid metabolic process|fatty acid beta-oxidation|bile acid biosynthetic process|bile acid biosynthetic process|bile acid metabolic process|very long-chain fatty acid catabolic process|cellular lipid metabolic process|small molecule metabolic process|long-chain fatty acid import|methyl-branched fatty acid metabolic process|	long-chain fatty acid-CoA ligase activity|receptor binding|ATP binding|fatty acid transporter activity|enzyme binding|very long-chain fatty acid-CoA ligase activity|phytanate-CoA ligase activity|pristanate-CoA ligase activity|	2.5	19	0.0068	2.16749
ENSG00000130309	COLGALT1	collagen beta(1-O)galactosyltransferase 1	lipopolysaccharide biosynthetic process|extracellular matrix organization|	procollagen galactosyltransferase activity|	2.71	19	0.0068	2.16749
ENSG00000055163	CYFIP2	cytoplasmic FMR1 interacting protein 2	apoptotic process|single organismal cell-cell adhesion|Fc-gamma receptor signaling pathway involved in phagocytosis|innate immune response|positive regulation of proteolysis|activation of cysteine-type endopeptidase activity|	protein binding|	3.01	19	0.0068	2.16749
ENSG00000170498	KISS1	KiSS-1 metastasis-suppressor	cytoskeleton organization|negative regulation of cell proliferation|positive regulation of luteinizing hormone secretion|positive regulation of MAPK cascade|positive regulation of synaptic transmission|positive regulation of cytosolic calcium ion concentration involved in phospholipase C-activating G-protein coupled signaling pathway|generation of ovulation cycle rhythm|positive regulation of gro…	protein binding|kisspeptin receptor binding|	2.67	18.7	0.00799	2.09745
ENSG00000095564	BTAF1	BTAF1 RNA polymerase II, B-TFIID transcription factor-associated, 170kDa	metabolic process|negative regulation of chromatin binding|negative regulation of transcription, DNA-templated|	DNA binding|sequence-specific DNA binding transcription factor activity|helicase activity|ATP binding|	3.06	18.2	0.0106	1.97469
ENSG00000077522	ACTN2	actinin, alpha 2	platelet degranulation|cell adhesion|synaptic transmission|blood coagulation|microspike assembly|muscle filament sliding|platelet activation|regulation of membrane potential|regulation of apoptotic process|negative regulation of potassium ion transport|positive regulation of potassium ion transport|focal adhesion assembly|protein homotetramerization|negative regulation of potassium ion transmembr…	integrin binding|calcium ion binding|protein binding|cytoskeletal protein binding|structural constituent of muscle|LIM domain binding|thyroid hormone receptor coactivator activity|titin binding|identical protein binding|ion channel binding|protein dimerization activity|actin filament binding|FATZ binding|titin Z domain binding|	-7.39	18	0.0117	1.93181
ENSG00000238269	PAGE2B	P antigen family, member 2B	None	None	-4.59	17.9	0.0122	1.91364
ENSG00000165861	ZFYVE1	zinc finger, FYVE domain containing 1	negative regulation of phosphatase activity|	protein binding|1-phosphatidylinositol binding|phosphatidylinositol-3,4,5-trisphosphate binding|zinc ion binding|phosphatidylinositol-3,4-bisphosphate binding|	-6.21	17.7	0.0133	1.87615
ENSG00000107593	PKD2L1	polycystic kidney disease 2-like 1	detection of chemical stimulus involved in sensory perception of sour taste|cation transport|smoothened signaling pathway|sodium ion transmembrane transport|sensory perception of sour taste|detection of mechanical stimulus|protein homotrimerization|calcium ion transmembrane transport|cellular response to acidity|potassium ion transmembrane transport|	calcium activated cation channel activity|cation channel activity|calcium channel activity|calcium channel activity|sodium channel activity|calcium ion binding|calcium ion binding|protein binding|cytoskeletal protein binding|cation transmembrane transporter activity|calcium-activated potassium channel activity|sour taste receptor activity|identical protein binding|muscle alpha-actinin binding|alp…	3.55	17.7	0.0133	1.87615
ENSG00000101977	MCF2	MCF.2 cell line derived transforming sequence	small GTPase mediated signal transduction|dendrite development|positive regulation of Rho GTPase activity|positive regulation of apoptotic process|neurotrophin TRK receptor signaling pathway|regulation of small GTPase mediated signal transduction|apoptotic signaling pathway|	Rho guanyl-nucleotide exchange factor activity|protein binding|	-4.25	17.4	0.0147	1.83268
ENSG00000132530	XAF1	XIAP associated factor 1	apoptotic process|cytokine-mediated signaling pathway|negative regulation of protein complex assembly|response to interferon-beta|type I interferon signaling pathway|	zinc ion binding|	-3.91	17.3	0.0153	1.81531
ENSG00000068137	PLEKHH3	pleckstrin homology domain containing, family H (with MyTH4 domain) member 3	signal transduction|	None	-5.18	17.2	0.0157	1.8041
ENSG00000008282	SYPL1	synaptophysin-like 1	transport|synaptic transmission|	transporter activity|	-5.35	17.2	0.0157	1.8041
ENSG00000066322	ELOVL1	ELOVL fatty acid elongase 1	fatty acid elongation, saturated fatty acid|triglyceride biosynthetic process|sphingolipid biosynthetic process|fatty acid elongation, monounsaturated fatty acid|long-chain fatty-acyl-CoA biosynthetic process|very long-chain fatty acid biosynthetic process|cellular lipid metabolic process|small molecule metabolic process|	protein binding|fatty acid elongase activity|	-6.53	17.1	0.0162	1.79048
ENSG00000163528	CHCHD4	coiled-coil-helix-coiled-coil-helix domain containing 4	protein targeting to mitochondrion|protein maturation by protein folding|cellular protein metabolic process|protein import into mitochondrial intermembrane space|'de novo' posttranslational protein folding|oxidation-reduction process|	protein disulfide oxidoreductase activity|	2.46	17.1	0.0162	1.79048
ENSG00000144061	NPHP1	nephronophthisis 1 (juvenile)	signal transduction|excretion|visual behavior|single organismal cell-cell adhesion|cell projection organization|actin cytoskeleton organization|cellular protein localization|photoreceptor cell outer segment organization|spermatid differentiation|retina development in camera-type eye|	structural molecule activity|protein binding|	-4.75	17	0.0167	1.77728
ENSG00000182676	PPP1R27	protein phosphatase 1, regulatory subunit 27	negative regulation of phosphatase activity|	protein phosphatase inhibitor activity|protein binding|phosphatase binding|	-6.87	16.8	0.0176	1.75449
ENSG00000112306	RPS12	ribosomal protein S12	nuclear-transcribed mRNA catabolic process, nonsense-mediated decay|translation|translation|translation|translational initiation|translational elongation|translational termination|SRP-dependent cotranslational protein targeting to membrane|gene expression|viral process|RNA metabolic process|mRNA metabolic process|viral life cycle|viral transcription|cellular protein metabolic process|	structural constituent of ribosome|poly(A) RNA binding|	-4.58	16.7	0.0181	1.74232
ENSG00000181396	OGFOD3	2-oxoglutarate and iron-dependent oxygenase domain containing 3	oxidation-reduction process|	iron ion binding|oxidoreductase activity, acting on paired donors, with incorporation or reduction of molecular oxygen, 2-oxoglutarate as one donor, and incorporation of one atom each of oxygen into both donors|L-ascorbic acid binding|	-6.06	16.7	0.0181	1.74232
ENSG00000144815	NXPE3	neurexophilin and PC-esterase domain family, member 3	None	None	-6.15	16.5	0.019	1.72125
ENSG00000110060	PUS3	pseudouridylate synthase 3	tRNA pseudouridine synthesis|	RNA binding|pseudouridine synthase activity|	-6.47	16.4	0.0193	1.71444
ENSG00000196859	KRT39	keratin 39	None	structural molecule activity|	2.88	16	0.0205	1.68825
ENSG00000185479	KRT6B	keratin 6B	ectoderm development|	structural constituent of cytoskeleton|	-4.95	15.8	0.0211	1.67572
ENSG00000151365	THRSP	thyroid hormone responsive	transcription, DNA-templated|regulation of transcription, DNA-templated|lipid metabolic process|regulation of triglyceride biosynthetic process|regulation of lipid biosynthetic process|	protein homodimerization activity|	2.41	15.7	0.0213	1.67162
ENSG00000173141	MRP63	N/A	None	None	3.05	15.4	0.0219	1.65956
ENSG00000146410	MTFR2	mitochondrial fission regulator 2	mitochondrial fission|mitochondrion organization|aerobic respiration|	None	2.33	15.3	0.022	1.65758
ENSG00000128284	APOL3	apolipoprotein L, 3	lipid transport|inflammatory response|signal transduction|lipoprotein metabolic process|positive regulation of I-kappaB kinase/NF-kappaB signaling|	signal transducer activity|lipid transporter activity|lipid binding|	1.01	13.8	0.0232	1.63451
ENSG00000178462	TUBAL3	tubulin, alpha-like 3	GTP catabolic process|microtubule-based process|protein polymerization|	GTPase activity|structural constituent of cytoskeleton|GTP binding|	-3.41	13.6	0.0234	1.63078
ENSG00000131779	PEX11B	peroxisomal biogenesis factor 11 beta	peroxisome organization|peroxisome organization|signal transduction|peroxisome fission|regulation of peroxisome size|protein homooligomerization|	protein binding|protein homodimerization activity|	2.06	13.4	0.0235	1.62893
ENSG00000125149	C16ORF70	chromosome 16 open reading frame 70	None	protein binding|	-3.26	13.1	0.0238	1.62342
ENSG00000102007	PLP2	proteolipid protein 2 (colonic epithelium-enriched)	ion transport|chemotaxis|cytokine-mediated signaling pathway|ion transmembrane transport|	protein binding|ion transmembrane transporter activity|chemokine binding|	-0.73	12.5	0.0241	1.61798
ENSG00000137133	HINT2	histidine triad nucleotide binding protein 2	steroid biosynthetic process|apoptotic process|	nucleotide binding|hydrolase activity|	-1.95	12.2	0.0243	1.61439
ENSG00000204237	OXLD1	oxidoreductase-like domain containing 1	None	None	-2.96	11.7	0.0247	1.6073
ENSG00000157036	EXOG	endo/exonuclease (5'-3'), endonuclease G-like	DNA catabolic process, endonucleolytic|biological_process|	nucleic acid binding|endonuclease activity|metal ion binding|	1.42	10.4	0.0264	1.5784
ENSG00000109181	UGT2B10	UDP glucuronosyltransferase 2 family, polypeptide B10	lipid metabolic process|	glucuronosyltransferase activity|	-3.09	10.4	0.0264	1.5784
ENSG00000151575	TEX9	testis expressed 9	None	None	-1.75	10.4	0.0264	1.5784
ENSG00000112379	KIAA1244	KIAA1244	negative regulation of phosphatase activity|vesicle-mediated transport|regulation of ARF protein signal transduction|positive regulation of GTPase activity|positive regulation of GTPase activity|	ARF guanyl-nucleotide exchange factor activity|	-0.74	9.59	0.0276	1.55909
ENSG00000069764	PLA2G10	phospholipase A2, group X	phospholipid metabolic process|phosphatidic acid biosynthetic process|axon guidance|positive regulation of macrophage derived foam cell differentiation|positive regulation of lipid storage|lipid catabolic process|arachidonic acid metabolic process|positive regulation of cellular protein metabolic process|positive regulation of prostaglandin secretion|phosphatidylglycerol acyl-chain remodeling|pho…	phospholipase activity|phospholipase A2 activity|calcium ion binding|	-0.83	9.57	0.0276	1.55909
ENSG00000184967	NOC4L	nucleolar complex associated 4 homolog (S. cerevisiae)	rRNA processing|	protein binding|poly(A) RNA binding|	2.16	9.57	0.0276	1.55909
ENSG00000128039	SRD5A3	steroid 5 alpha-reductase 3	dolichol-linked oligosaccharide biosynthetic process|dolichol-linked oligosaccharide biosynthetic process|dolichyl diphosphate biosynthetic process|androgen biosynthetic process|steroid metabolic process|polyprenol catabolic process|protein N-linked glycosylation via asparagine|dolichol metabolic process|post-translational protein modification|cellular protein metabolic process|small molecule met…	3-oxo-5-alpha-steroid 4-dehydrogenase activity|oxidoreductase activity, acting on the CH-CH group of donors, NAD or NADP as acceptor|cholestenone 5-alpha-reductase activity|	2.28	9.5	0.0278	1.55596
ENSG00000177666	PNPLA2	patatin-like phospholipase domain containing 2	phospholipid metabolic process|negative regulation of sequestering of triglyceride|positive regulation of triglyceride catabolic process|triglyceride catabolic process|acylglycerol acyl-chain remodeling|small molecule metabolic process|glycerophospholipid biosynthetic process|	triglyceride lipase activity|	-0.55	9.5	0.0278	1.55596
ENSG00000186529	CYP4F3	cytochrome P450, family 4, subfamily F, polypeptide 3	icosanoid metabolic process|leukotriene metabolic process|xenobiotic metabolic process|arachidonic acid metabolic process|leukotriene B4 catabolic process|small molecule metabolic process|oxidation-reduction process|	monooxygenase activity|iron ion binding|heme binding|leukotriene-B4 20-monooxygenase activity|alpha-tocopherol omega-hydroxylase activity|	-3.15	9.4	0.0279	1.5544
ENSG00000084092	NOA1	nitric oxide associated 1	GTP catabolic process|apoptotic process|regulation of cell death|mitochondrial translation|ribosome biogenesis|regulation of cellular respiration|	GTPase activity|protein binding|GTP binding|poly(A) RNA binding|	-2.56	9.36	0.028	1.55284
ENSG00000055732	MCOLN3	mucolipin 3	locomotory behavior|ion transmembrane transport|auditory receptor cell differentiation|transmembrane transport|calcium ion transmembrane transport|	None	-3.44	9.34	0.028	1.55284
ENSG00000186832	KRT16	keratin 16	cytoskeleton organization|aging|cell proliferation|epidermis development|negative regulation of cell migration|hair cycle|intermediate filament cytoskeleton organization|	structural constituent of cytoskeleton|protein binding|	1	9.3	0.0281	1.55129
ENSG00000185818	NAT8L	N-acetyltransferase 8-like (GCN5-related, putative)	metabolic process|metabolic process|positive regulation of dopamine uptake involved in synaptic transmission|	aspartate N-acetyltransferase activity|	1.86	9.23	0.0282	1.54975
ENSG00000153914	SREK1	splicing regulatory glutamine/lysine-rich protein 1	mRNA processing|RNA splicing|	nucleotide binding|poly(A) RNA binding|	2.2	9.16	0.0284	1.54668
ENSG00000175130	MARCKSL1	MARCKS-like 1	positive regulation of cell proliferation|	actin binding|calmodulin binding|	2.25	9	0.0286	1.54363
ENSG00000215045	GRID2IP	glutamate receptor, ionotropic, delta 2 (Grid2) interacting protein	long term synaptic depression|	None	0.86	8.8	0.0292	1.53462
ENSG00000075790	BCAP29	B-cell receptor-associated protein 29	osteoblast differentiation|intracellular protein transport|apoptotic process|vesicle-mediated transport|	None	1.05	8.74	0.0293	1.53313
ENSG00000116218	NPHS2	nephrosis 2, idiopathic, steroid-resistant (podocin)	excretion|actin cytoskeleton reorganization|metanephric glomerular visceral epithelial cell development|	protein binding|	1.97	8.71	0.0294	1.53165
ENSG00000198554	WDHD1	WD repeat and HMG-box DNA binding protein 1	RNA processing|regulation of chromosome organization|heterochromatin maintenance|	DNA binding|chromatin binding|RNA binding|protein binding|RNA polymerase binding|	-2.75	8.68	0.0294	1.53165
ENSG00000070610	GBA2	glucosidase, beta (bile acid) 2	sphingolipid metabolic process|glucosylceramide catabolic process|glycosphingolipid metabolic process|bile acid metabolic process|bile acid metabolic process|cell death|glycoside catabolic process|glycoside catabolic process|central nervous system neuron development|small molecule metabolic process|	glucosylceramidase activity|beta-glucosidase activity|	-1.22	8.64	0.0296	1.52871
ENSG00000100523	DDHD1	DDHD domain containing 1	cell death|lipid catabolic process|	hydrolase activity|metal ion binding|	-1.06	8.58	0.0297	1.52724
ENSG00000154380	ENAH	enabled homolog (Drosophila)	neural tube closure|axon guidance|actin polymerization or depolymerization|intracellular transport|T cell receptor signaling pathway|	actin binding|protein binding|SH3 domain binding|WW domain binding|	1.16	8.39	0.0303	1.51856
ENSG00000152527	PLEKHH2	pleckstrin homology domain containing, family H (with MyTH4 domain) member 2	negative regulation of actin filament depolymerization|	actin binding|identical protein binding|	-0.74	8.32	0.0306	1.51428
ENSG00000008952	SEC62	SEC62 homolog (S. cerevisiae)	cotranslational protein targeting to membrane|posttranslational protein targeting to membrane|	receptor activity|protein transporter activity|	0.98	8.25	0.0309	1.51004
ENSG00000134326	CMPK2	cytidine monophosphate (UMP-CMP) kinase 2, mitochondrial	nucleoside diphosphate phosphorylation|dUDP biosynthetic process|dTDP biosynthetic process|nucleoside triphosphate biosynthetic process|cellular response to lipopolysaccharide|	cytidylate kinase activity|nucleoside diphosphate kinase activity|thymidylate kinase activity|ATP binding|UMP kinase activity|	-0.89	8.23	0.031	1.50864
ENSG00000170310	STX8	syntaxin 8	transport|intracellular protein transport|vesicle fusion|endosome to lysosome transport|	SNAP receptor activity|ubiquitin protein ligase binding|	0.66	8.16	0.0312	1.50585
ENSG00000254999	BRK1	BRICK1, SCAR/WAVE actin-nucleating complex subunit	in utero embryonic development|positive regulation of cell proliferation|positive regulation of lamellipodium assembly|Rac protein signal transduction|actin cytoskeleton organization|Fc-gamma receptor signaling pathway involved in phagocytosis|innate immune response|cell motility|protein homotrimerization|positive regulation of Arp2/3 complex-mediated actin nucleation|	protein complex binding|Rac GTPase binding|	-4.34	7.94	0.0319	1.49621
ENSG00000107036	KIAA1432	N/A	None	None	1.23	7.94	0.0319	1.49621
ENSG00000214160	ALG3	ALG3, alpha-1,3- mannosyltransferase	protein glycosylation|dolichol-linked oligosaccharide biosynthetic process|protein N-linked glycosylation via asparagine|post-translational protein modification|cellular protein metabolic process|mannosylation|mannosylation|	alpha-1,3-mannosyltransferase activity|dol-P-Man:Man(5)GlcNAc(2)-PP-Dol alpha-1,3-mannosyltransferase activity|	1.1	7.83	0.0322	1.49214
ENSG00000026297	RNASET2	ribonuclease T2	RNA catabolic process|RNA phosphodiester bond hydrolysis|RNA phosphodiester bond hydrolysis|RNA phosphodiester bond hydrolysis, endonucleolytic|	RNA binding|ribonuclease activity|ribonuclease T2 activity|	-0.84	7.73	0.0327	1.48545
ENSG00000180263	FGD6	FYVE, RhoGEF and PH domain containing 6	cytoskeleton organization|regulation of cell shape|actin cytoskeleton organization|positive regulation of Rho GTPase activity|regulation of Cdc42 GTPase activity|positive regulation of GTPase activity|filopodium assembly|	guanyl-nucleotide exchange factor activity|Rho guanyl-nucleotide exchange factor activity|small GTPase binding|metal ion binding|	-0.87	7.72	0.0327	1.48545
ENSG00000131469	RPL27	ribosomal protein L27	nuclear-transcribed mRNA catabolic process, nonsense-mediated decay|translation|translation|translational initiation|translational elongation|translational termination|SRP-dependent cotranslational protein targeting to membrane|gene expression|viral process|RNA metabolic process|mRNA metabolic process|viral life cycle|viral transcription|cellular protein metabolic process|	structural constituent of ribosome|structural constituent of ribosome|poly(A) RNA binding|	-1.7	7.69	0.0328	1.48413
ENSG00000203782	LOR	loricrin	peptide cross-linking|keratinocyte differentiation|keratinization|	structural molecule activity|structural constituent of cytoskeleton|protein binding|protein binding, bridging|	-3.21	7.64	0.0331	1.48017
ENSG00000163626	COX18	COX18 cytochrome C oxidase assembly factor	respiratory chain complex IV assembly|protein transport|protein insertion into mitochondrial membrane|	protein transporter activity|	0.8	7.36	0.0343	1.46471
ENSG00000063177	RPL18	ribosomal protein L18	nuclear-transcribed mRNA catabolic process, nonsense-mediated decay|translation|translation|translational initiation|translational elongation|translational termination|SRP-dependent cotranslational protein targeting to membrane|gene expression|viral process|RNA metabolic process|mRNA metabolic process|viral life cycle|viral transcription|cellular protein metabolic process|	RNA binding|structural constituent of ribosome|	-1.05	7.31	0.0346	1.46092
ENSG00000130227	XPO7	exportin 7	protein export from nucleus|mRNA transport|	nuclear export signal receptor activity|Ran GTPase binding|	-1.31	7.24	0.0351	1.45469
ENSG00000169221	TBC1D10B	TBC1 domain family, member 10B	regulation of Rab GTPase activity|positive regulation of Rab GTPase activity|positive regulation of Rab GTPase activity|	Rab GTPase activator activity|	1.02	7.22	0.0352	1.45346
ENSG00000116685	KIAA2013	KIAA2013	None	None	-1.16	7.21	0.0353	1.45223
ENSG00000135406	PRPH	peripherin	intermediate filament cytoskeleton organization|	structural molecule activity|	0.94	7.16	0.0355	1.44977
ENSG00000087502	ERGIC2	ERGIC and golgi 2	vesicle-mediated transport|	None	-3.3	7.08	0.036	1.4437
ENSG00000172500	FIBP	fibroblast growth factor (acidic) intracellular binding protein	fibroblast growth factor receptor signaling pathway|	fibroblast growth factor binding|	0.53	7.06	0.0361	1.44249
ENSG00000255072	PIGY	phosphatidylinositol glycan anchor biosynthesis, class Y	GPI anchor biosynthetic process|GPI anchor biosynthetic process|	None	1.25	6.97	0.0366	1.43652
ENSG00000145912	NHP2	NHP2 ribonucleoprotein	rRNA pseudouridine synthesis|	snoRNA binding|poly(A) RNA binding|	-1.91	6.95	0.0367	1.43533
ENSG00000167114	SLC27A4	solute carrier family 27 (fatty acid transporter), member 4	medium-chain fatty acid transport|long-chain fatty acid metabolic process|lipid metabolic process|transport|response to nutrient|fatty acid transport|long-chain fatty acid transport|very long-chain fatty acid catabolic process|skin development|long-chain fatty acid import|transmembrane transport|	nucleotide binding|long-chain fatty acid-CoA ligase activity|fatty acid transporter activity|very long-chain fatty acid-CoA ligase activity|	0.69	6.88	0.0371	1.43063
ENSG00000196208	GREB1	growth regulation by estrogen in breast cancer 1	None	None	2.06	6.82	0.0374	1.42713
ENSG00000113600	C9	complement component 9	complement activation, alternative pathway|complement activation, classical pathway|hemolysis by symbiont of host erythrocytes|regulation of complement activation|innate immune response|	None	0.86	6.81	0.0374	1.42713
ENSG00000100884	CPNE6	copine VI (neuronal)	lipid metabolic process|synaptic transmission|nervous system development|vesicle-mediated transport|	phosphatidylserine binding|transporter activity|calcium ion binding|	0.92	6.79	0.0376	1.42481
ENSG00000132463	GRSF1	G-rich RNA sequence binding factor 1	mRNA polyadenylation|tRNA processing|anterior/posterior pattern specification|morphogenesis of embryonic epithelium|	nucleotide binding|RNA binding|mRNA binding|poly(A) RNA binding|	-1.67	6.76	0.0378	1.42251
ENSG00000189077	TMEM120A	transmembrane protein 120A	biological_process|	molecular_function|	-0.75	6.73	0.038	1.42022
ENSG00000173805	HAP1	huntingtin-associated protein 1	synaptic transmission|brain development|protein localization|vesicle transport along microtubule|	protein binding|	0.45	6.52	0.0395	1.4034
ENSG00000181610	MRPS23	mitochondrial ribosomal protein S23	translation|	structural constituent of ribosome|poly(A) RNA binding|	-1.21	6.36	0.0406	1.39147
ENSG00000100350	FOXRED2	FAD-dependent oxidoreductase domain containing 2	ER-associated ubiquitin-dependent protein catabolic process|oxidation-reduction process|	glycoprotein binding|protein binding|oxidoreductase activity|flavin adenine dinucleotide binding|	-2.71	6.36	0.0406	1.39147
ENSG00000078808	SDF4	stromal cell derived factor 4	UV protection|calcium ion-dependent exocytosis|cerebellum development|fat cell differentiation|response to ethanol|zymogen granule exocytosis|	calcium ion binding|calcium ion binding|protein binding|identical protein binding|	1.12	6.32	0.0409	1.38828
ENSG00000170458	CD14	CD14 molecule	toll-like receptor signaling pathway|MyD88-dependent toll-like receptor signaling pathway|MyD88-independent toll-like receptor signaling pathway|phagocytosis|apoptotic process|inflammatory response|cell surface receptor signaling pathway|I-kappaB kinase/NF-kappaB signaling|response to heat|response to magnesium ion|positive regulation of tumor necrosis factor production|toll-like receptor 2 signa…	lipopolysaccharide binding|opsonin receptor activity|protein binding|peptidoglycan receptor activity|lipoteichoic acid binding|	-1.01	6.31	0.041	1.38722
ENSG00000059691	PET112	PET112 homolog (yeast)	translation|mitochondrial translation|glutaminyl-tRNAGln biosynthesis via transamidation|	ATP binding|translation factor activity, nucleic acid binding|glutaminyl-tRNA synthase (glutamine-hydrolyzing) activity|	-1.73	6.27	0.0413	1.38405
ENSG00000105341	ATP5SL	ATP5S-like	None	None	-0.71	6.25	0.0414	1.383
ENSG00000105193	RPS16	ribosomal protein S16	nuclear-transcribed mRNA catabolic process, nonsense-mediated decay|rRNA processing|translation|translation|translation|translational initiation|translational elongation|translational termination|SRP-dependent cotranslational protein targeting to membrane|gene expression|viral process|RNA metabolic process|mRNA metabolic process|viral life cycle|viral transcription|ribosomal small subunit biogene…	RNA binding|structural constituent of ribosome|protein binding|poly(A) RNA binding|	2.04	6.22	0.0416	1.38091
ENSG00000171853	TRAPPC12	trafficking protein particle complex 12	vesicle-mediated transport|	None	0.61	6.18	0.0419	1.37779
ENSG00000135525	MAP7	microtubule-associated protein 7	microtubule cytoskeleton organization|cell morphogenesis|microtubule bundle formation|glycosphingolipid metabolic process|response to osmotic stress|nucleus organization|establishment or maintenance of cell polarity|germ cell development|spermatogenesis|cell proliferation|fertilization|response to retinoic acid|Leydig cell differentiation|organ growth|homeostasis of number of cells|Sertoli cell d…	receptor binding|structural molecule activity|	1.38	6.18	0.0419	1.37779
ENSG00000197444	OGDHL	oxoglutarate dehydrogenase-like	glycolytic process|tricarboxylic acid cycle|	oxoglutarate dehydrogenase (succinyl-transferring) activity|protein binding|thiamine pyrophosphate binding|metal ion binding|	0.54	6.14	0.0423	1.37366
ENSG00000126391	FRMD8	FERM domain containing 8	None	None	-0.84	6.13	0.0423	1.37366
ENSG00000106829	TLE4	transducin-like enhancer of split 4	negative regulation of transcription from RNA polymerase II promoter|transcription from RNA polymerase II promoter|Notch signaling pathway|biological_process|Wnt signaling pathway|	molecular_function|chromatin binding|RNA polymerase II distal enhancer sequence-specific DNA binding transcription factor activity|transcription corepressor activity|repressing transcription factor binding|	0.61	6.1	0.0425	1.37161
ENSG00000161849	KRT84	keratin 84	hair follicle development|nail development|regulation of keratinocyte differentiation|	structural constituent of cytoskeleton|structural constituent of epidermis|	0.86	6.07	0.0428	1.36856
ENSG00000148798	INA	internexin neuronal intermediate filament protein, alpha	substantia nigra development|cell differentiation|neurofilament cytoskeleton organization|	structural constituent of cytoskeleton|	0.8	6.06	0.0429	1.36754
ENSG00000121297	TSHZ3	teashirt zinc finger homeobox 3	metanephros development|ureteric bud development|in utero embryonic development|regulation of respiratory gaseous exchange by neurological system process|transcription, DNA-templated|lung development|negative regulation of transcription, DNA-templated|musculoskeletal movement|sensory perception of touch|positive regulation of smooth muscle cell differentiation|kidney morphogenesis|ureteric perist…	chromatin binding|sequence-specific DNA binding transcription factor activity|protein binding|sequence-specific DNA binding|metal ion binding|	0.92	6	0.0433	1.36351
ENSG00000054654	SYNE2	spectrin repeat containing, nuclear envelope 2	nuclear envelope organization|nuclear migration|establishment or maintenance of cell polarity|fibroblast migration|positive regulation of cell migration|nuclear migration along microfilament|protein localization to nucleus|centrosome localization|cytoskeletal anchoring at nuclear membrane|	actin binding|protein binding|	1.63	6	0.0433	1.36351
ENSG00000151413	NUBPL	nucleotide binding protein-like	mitochondrial respiratory chain complex I assembly|mitochondrion morphogenesis|	ATP binding|metal ion binding|4 iron, 4 sulfur cluster binding|	-0.91	5.99	0.0434	1.36251
ENSG00000185722	ANKFY1	ankyrin repeat and FYVE domain containing 1	biological_process|	protein binding|metal ion binding|	-2.4	5.87	0.0444	1.35262
ENSG00000062038	CDH3	cadherin 3, type 1, P-cadherin (placental)	retina homeostasis|cell adhesion|homophilic cell adhesion|visual perception|positive regulation of gene expression|positive regulation of keratinocyte proliferation|single organismal cell-cell adhesion|hair cycle process|keratinization|positive regulation of monophenol monooxygenase activity|negative regulation of transforming growth factor beta2 production|cell junction assembly|adherens junctio…	molecular_function|calcium ion binding|	0.86	5.82	0.0449	1.34775
ENSG00000116147	TNR	tenascin R	cell adhesion|neuron cell-cell adhesion|axon guidance|associative learning|telencephalon cell migration|negative regulation of cell-cell adhesion|extracellular matrix organization|locomotory exploration behavior|negative regulation of axon extension involved in regeneration|negative regulation of synaptic transmission|synapse organization|neuromuscular process controlling balance|positive regulat…	None	-1.98	5.76	0.0454	1.34294
ENSG00000112210	RAB23	RAB23, member RAS oncogene family	autophagic vacuole assembly|GTP catabolic process|cellular defense response|small GTPase mediated signal transduction|regulation of smoothened signaling pathway|protein transport|spinal cord dorsal/ventral patterning|embryonic digit morphogenesis|negative regulation of transcription factor import into nucleus|negative regulation of proteolysis|craniofacial suture morphogenesis|	GTPase activity|GTP binding|	-0.76	5.75	0.0455	1.34199
ENSG00000129194	SOX15	SRY (sex determining region Y)-box 15	negative regulation of transcription from RNA polymerase II promoter|chromatin organization|regulation of transcription, DNA-templated|regulation of transcription from RNA polymerase II promoter|male gonad development|positive regulation of satellite cell activation involved in skeletal muscle regeneration|cell differentiation|skeletal muscle tissue regeneration|negative regulation of striated mu…	DNA binding|chromatin binding|sequence-specific DNA binding transcription factor activity|	-0.93	5.73	0.0456	1.34104
ENSG00000084734	GCKR	glucokinase (hexokinase 4) regulator	protein import into nucleus, translocation|cellular glucose homeostasis|carbohydrate metabolic process|hexose transport|response to fructose|regulation of glucose transport|glucose transport|negative regulation of glucokinase activity|positive regulation of glucokinase activity|small molecule metabolic process|urate metabolic process|transmembrane transport|triglyceride homeostasis|	enzyme inhibitor activity|protein binding|enzyme binding|protein domain specific binding|carbohydrate binding|fructose-6-phosphate binding|	-0.95	5.72	0.0457	1.34008
ENSG00000011201	KAL1	Kallmann syndrome 1 sequence	cellular component movement|chemotaxis|cell adhesion|axon guidance|negative regulation of endopeptidase activity|	serine-type endopeptidase inhibitor activity|extracellular matrix structural constituent|protein binding|heparin binding|	1.03	5.72	0.0457	1.34008
ENSG00000006007	GDE1	glycerophosphodiester phosphodiesterase 1	glycerol metabolic process|lipid metabolic process|	glycerophosphodiester phosphodiesterase activity|metal ion binding|glycerophosphoinositol glycerophosphodiesterase activity|	-2.68	5.66	0.0462	1.33536
ENSG00000196353	CPNE4	copine IV	None	None	-1.81	5.61	0.0467	1.33068
ENSG00000172172	MRPL13	mitochondrial ribosomal protein L13	translation|	structural constituent of ribosome|protein binding|poly(A) RNA binding|	-3.33	5.59	0.047	1.3279
ENSG00000064666	CNN2	calponin 2	cytoskeleton organization|positive regulation of gene expression|hemopoiesis|negative regulation of cell migration|actomyosin structure organization|regulation of actin filament-based process|wound healing|regulation of cell proliferation|negative regulation of phagocytosis|cellular response to mechanical stimulus|	actin binding|calmodulin binding|	-0.98	5.57	0.0472	1.32606
ENSG00000124177	CHD6	chromodomain helicase DNA binding protein 6	ATP catabolic process|ATP catabolic process|transcription, DNA-templated|chromatin modification|positive regulation of transcription from RNA polymerase II promoter in response to oxidative stress|	transcription cofactor binding|DNA binding|chromatin binding|ATP binding|ATP-dependent helicase activity|DNA-dependent ATPase activity|	-0.64	5.56	0.0473	1.32514
ENSG00000130340	SNX9	sorting nexin 9	mitotic cytokinesis|intracellular protein transport|endocytosis|receptor-mediated endocytosis|mitotic nuclear division|endosomal transport|positive regulation of protein oligomerization|cleavage furrow formation|positive regulation of GTPase activity|lipid tube assembly|	protein binding|1-phosphatidylinositol binding|ubiquitin protein ligase binding|protein homodimerization activity|	0.63	5.55	0.0474	1.32422
ENSG00000053524	MCF2L2	MCF.2 cell line derived transforming sequence-like 2	positive regulation of Rho GTPase activity|	Rho guanyl-nucleotide exchange factor activity|	-1.7	5.53	0.0476	1.32239
ENSG00000108830	RND2	Rho family GTPase 2	GTP catabolic process|signal transduction|small GTPase mediated signal transduction|positive regulation of collateral sprouting|	GTPase activity|protein binding|GTP binding|protein N-terminus binding|	0.62	5.48	0.0481	1.31785
ENSG00000156875	HIAT1	hippocampus abundant transcript 1	transmembrane transport|	transporter activity|	0.56	5.43	0.0486	1.31336
ENSG00000060642	PIGV	phosphatidylinositol glycan anchor biosynthesis, class V	C-terminal protein lipidation|GPI anchor biosynthetic process|GPI anchor biosynthetic process|preassembly of GPI anchor in ER membrane|post-translational protein modification|cellular protein metabolic process|mannosylation|mannosylation|	mannosyltransferase activity|mannosyltransferase activity|	1.15	5.43	0.0486	1.31336
ENSG00000133246	PRAM1	PML-RARA regulated adaptor molecule 1	integrin-mediated signaling pathway|regulation of neutrophil degranulation|	protein binding|lipid binding|	-3.23	5.41	0.0489	1.31069
ENSG00000137460	FHDC1	FH2 domain containing 1	None	None	1.04	5.41	0.0489	1.31069
ENSG00000183549	ACSM5	acyl-CoA synthetase medium-chain family member 5	fatty acid metabolic process|	ATP binding|GTP binding|metal ion binding|butyrate-CoA ligase activity|	1.94	5.38	0.0491	1.30892
ENSG00000135537	LACE1	lactation elevated 1	None	ATP binding|	0.72	5.35	0.0494	1.30627
ENSG00000137821	LRRC49	leucine rich repeat containing 49	None	None	0.7	5.34	0.0495	1.30539
ENSG00000134533	RERG	RAS-like, estrogen-regulated, growth inhibitor	GTP catabolic process|small GTPase mediated signal transduction|negative regulation of cell proliferation|response to hormone|negative regulation of cell growth|	GTPase activity|GTP binding|GDP binding|estrogen receptor binding|	0.89	5.28	0.0501	1.30016
ENSG00000203972	GLYATL3	glycine-N-acyltransferase-like 3	metabolic process|	glycine N-acyltransferase activity|	-3.27	5.24	0.0507	1.29499
ENSG00000167654	ATCAY	ataxia, cerebellar, Cayman type	transport|apoptotic process|neuron projection development|regulation of protein localization|mitochondrion distribution|negative regulation of glutamate metabolic process|	protein binding|kinesin binding|	-1.21	5.18	0.0514	1.28904
ENSG00000186407	CD300E	CD300e molecule	innate immune response|	None	1.45	5.13	0.052	1.284
ENSG00000154096	THY1	Thy-1 cell surface antigen	angiogenesis|negative regulation of protein kinase activity|cytoskeleton organization|single organismal cell-cell adhesion|negative regulation of cell migration|positive regulation of Rho GTPase activity|positive regulation of GTPase activity|retinal cone cell development|focal adhesion assembly|negative regulation of axonogenesis|T cell receptor signaling pathway|negative regulation of T cell re…	Rho GTPase activator activity|integrin binding|protein binding|protein kinase binding|GPI anchor binding|	0.79	5.05	0.053	1.27572
ENSG00000138399	FASTKD1	FAST kinase domains 1	protein phosphorylation|cellular respiration|	protein kinase activity|poly(A) RNA binding|	0.65	5.03	0.0531	1.27491
ENSG00000085415	SEH1L	SEH1-like (S. cerevisiae)	mitotic cell cycle|carbohydrate metabolic process|nuclear pore organization|mitotic nuclear envelope disassembly|mitotic metaphase plate congression|hexose transport|regulation of glucose transport|protein transport|glucose transport|viral process|cytokine-mediated signaling pathway|small molecule metabolic process|mRNA transport|attachment of spindle microtubules to kinetochore involved in mitot…	None	0.97	5	0.0536	1.27084
ENSG00000258790	KIAA0391	KIAA0391	tRNA processing|	None	0.55	4.97	0.054	1.26761
ENSG00000170522	ELOVL6	ELOVL fatty acid elongase 6	fatty acid elongation, saturated fatty acid|triglyceride biosynthetic process|long-chain fatty-acyl-CoA biosynthetic process|long-chain fatty acid biosynthetic process|cellular lipid metabolic process|small molecule metabolic process|	protein binding|transferase activity, transferring acyl groups other than amino-acyl groups|	-0.58	4.91	0.0547	1.26201
ENSG00000180011	ZADH2	zinc binding alcohol dehydrogenase domain containing 2	biological_process|oxidation-reduction process|	molecular_function|zinc ion binding|oxidoreductase activity|	0.98	4.89	0.055	1.25964
ENSG00000082397	EPB41L3	erythrocyte membrane protein band 4.1-like 3	protein localization to paranode region of axon|apoptotic process|cytoskeletal anchoring at plasma membrane|biological_process|regulation of cell shape|cortical cytoskeleton organization|cortical actin cytoskeleton organization|paranodal junction assembly|myelin maintenance|neuron projection morphogenesis|protein localization to juxtaparanode region of axon|protein localization to plasma membrane|	actin binding|structural constituent of cytoskeleton|protein binding|	-2.28	4.88	0.0552	1.25806
ENSG00000161791	FMNL3	formin-like 3	cytoskeleton organization|regulation of cell shape|cell migration|actin cytoskeleton organization|	actin binding|Rho GTPase binding|GTPase activating protein binding|	0.54	4.73	0.0577	1.23882
ENSG00000170615	SLC26A5	solute carrier family 26 (anion exchanger), member 5	sensory perception of sound|regulation of cell shape|regulation of membrane potential|sulfate transmembrane transport|	secondary active sulfate transmembrane transporter activity|spectrin binding|	-2.16	4.73	0.0577	1.23882
ENSG00000158220	ESYT3	extended synaptotagmin-like protein 3	lipid transport|	protein binding|lipid binding|metal ion binding|	0.7	4.71	0.058	1.23657
ENSG00000205302	SNX2	sorting nexin 2	intracellular protein transport|endocytosis|	protein binding|phosphatidylinositol binding|	-0.82	4.7	0.0582	1.23508
ENSG00000160293	VAV2	vav 2 guanine nucleotide exchange factor	angiogenesis|signal transduction|small GTPase mediated signal transduction|axon guidance|blood coagulation|regulation of gene expression|cell migration|lamellipodium assembly|platelet activation|regulation of blood coagulation|positive regulation of Rho GTPase activity|Fc-epsilon receptor signaling pathway|Fc-gamma receptor signaling pathway involved in phagocytosis|positive regulation of apoptot…	guanyl-nucleotide exchange factor activity|guanyl-nucleotide exchange factor activity|Rho guanyl-nucleotide exchange factor activity|epidermal growth factor receptor binding|protein binding|metal ion binding|	0.64	4.67	0.0587	1.23136
ENSG00000140750	ARHGAP17	Rho GTPase activating protein 17	small GTPase mediated signal transduction|positive regulation of GTPase activity|regulation of small GTPase mediated signal transduction|	GTPase activator activity|protein binding|SH3 domain binding|	2.8	4.64	0.0591	1.22841
ENSG00000158793	NIT1	nitrilase 1	nitrogen compound metabolic process|biological_process|	nitrilase activity|	-1.02	4.63	0.0592	1.22768
ENSG00000070601	FRMPD1	FERM and PDZ domain containing 1	None	None	0.86	4.61	0.0596	1.22475
ENSG00000146676	PURB	purine-rich element binding protein B	transcription, DNA-templated|regulation of myeloid cell differentiation|negative regulation of transcription, DNA-templated|	double-stranded DNA binding|single-stranded DNA binding|sequence-specific DNA binding transcription factor activity|mRNA binding|transcription factor binding|poly(A) RNA binding|SMAD binding|	0.48	4.61	0.0596	1.22475
ENSG00000075213	SEMA3A	sema domain, immunoglobulin domain (Ig), short basic domain, secreted, (semaphorin) 3A	neuron migration|regulation of heart rate|apoptotic process|axon guidance|axonal fasciculation|negative regulation of epithelial cell migration|nerve development|olfactory bulb development|sympathetic nervous system development|dendrite morphogenesis|regulation of axon extension involved in axon guidance|negative regulation of axon extension involved in axon guidance|axon extension involved in ax…	receptor activity|semaphorin receptor binding|neuropilin binding|chemorepellent activity|	-0.58	4.61	0.0596	1.22475
ENSG00000254402	LRRC24	leucine rich repeat containing 24	None	None	-0.56	4.58	0.0601	1.22113
ENSG00000117091	CD48	CD48 molecule	defense response|signal transduction|blood coagulation|T cell activation|mast cell activation|leukocyte migration|	antigen binding|receptor activity|protein binding|	-3.4	4.54	0.0608	1.2161
ENSG00000006744	ELAC2	elaC ribonuclease Z 2	mitochondrial tRNA 3'-trailer cleavage, endonucleolytic|	endonuclease activity|poly(A) RNA binding|metal ion binding|	-1.86	4.54	0.0608	1.2161
ENSG00000197763	TXNRD3	thioredoxin reductase 3	multicellular organismal development|spermatogenesis|cell differentiation|cell redox homeostasis|oxidation-reduction process|	thioredoxin-disulfide reductase activity|electron carrier activity|protein disulfide oxidoreductase activity|flavin adenine dinucleotide binding|NADP binding|	-1.63	4.53	0.061	1.21467
ENSG00000164466	SFXN1	sideroflexin 1	iron ion transport|erythrocyte differentiation|iron ion homeostasis|transmembrane transport|	cation transmembrane transporter activity|	-1.26	4.52	0.0612	1.21325
ENSG00000132153	DHX30	DEAH (Asp-Glu-Ala-His) box helicase 30	ATP catabolic process|	chromatin binding|double-stranded RNA binding|protein binding|ATP binding|ATP-dependent helicase activity|poly(A) RNA binding|	1.01	4.51	0.0614	1.21183
ENSG00000183111	ARHGEF37	Rho guanine nucleotide exchange factor (GEF) 37	positive regulation of Rho GTPase activity|	Rho guanyl-nucleotide exchange factor activity|	0.77	4.5	0.0616	1.21042
ENSG00000090975	PITPNM2	phosphatidylinositol transfer protein, membrane-associated 2	transport|metabolic process|	calcium ion binding|lipid binding|	2.04	4.48	0.0619	1.20831
ENSG00000174177	CTU2	cytosolic thiouridylase subunit 2 homolog (S. pombe)	tRNA wobble uridine modification|protein urmylation|tRNA thio-modification|	tRNA binding|protein binding|nucleotidyltransferase activity|	2.16	4.48	0.0619	1.20831
ENSG00000188690	UROS	uroporphyrinogen III synthase	porphyrin-containing compound metabolic process|uroporphyrinogen III biosynthetic process|protoporphyrinogen IX biosynthetic process|heme biosynthetic process|heme biosynthetic process|heme biosynthetic process|small molecule metabolic process|response to antibiotic|cellular response to arsenic-containing substance|cellular response to amine stimulus|	uroporphyrinogen-III synthase activity|cofactor binding|	0.51	4.47	0.0621	1.20691
ENSG00000174917	C19ORF70	chromosome 19 open reading frame 70	None	None	-0.8	4.47	0.0621	1.20691
ENSG00000108433	GOSR2	golgi SNAP receptor complex member 2	ER to Golgi vesicle-mediated transport|activation of signaling protein activity involved in unfolded protein response|protein transport|endoplasmic reticulum unfolded protein response|cellular protein metabolic process|membrane fusion|	transporter activity|	-0.77	4.45	0.0625	1.20412
ENSG00000100697	DICER1	dicer 1, ribonuclease type III	negative regulation of transcription from RNA polymerase II promoter|angiogenesis|post-embryonic development|zygote asymmetric cell division|gene expression|negative regulation of Schwann cell proliferation|positive regulation of Schwann cell differentiation|stem cell maintenance|spinal cord motor neuron differentiation|nerve development|olfactory bulb interneuron differentiation|cerebral cortex …	double-stranded RNA binding|helicase activity|ribonuclease III activity|protein binding|ATP binding|miRNA binding|metal ion binding|	-0.52	4.43	0.0628	1.20204
ENSG00000133028	SCO1	SCO1 cytochrome c oxidase assembly protein	generation of precursor metabolites and energy|copper ion transport|cellular copper ion homeostasis|respiratory chain complex IV assembly|	copper ion binding|	-1.07	4.38	0.0638	1.19518
ENSG00000144199	FAHD2B	fumarylacetoacetate hydrolase domain containing 2B	metabolic process|	hydrolase activity|metal ion binding|	-2.02	4.38	0.0638	1.19518
ENSG00000171346	KRT15	keratin 15	epidermis development|	structural constituent of cytoskeleton|protein binding|scaffold protein binding|	-1.08	4.37	0.064	1.19382
ENSG00000170325	PRDM10	PR domain containing 10	transcription, DNA-templated|regulation of transcription, DNA-templated|methylation|	DNA binding|methyltransferase activity|metal ion binding|	0.43	4.34	0.0646	1.18977
ENSG00000031823	RANBP3	RAN binding protein 3	protein transport|intracellular transport|	protein binding|Ran GTPase binding|R-SMAD binding|	-1.57	4.32	0.0649	1.18776
ENSG00000077713	SLC25A43	solute carrier family 25, member 43	transmembrane transport|	None	0.76	4.28	0.0658	1.18177
ENSG00000174444	RPL4	ribosomal protein L4	nuclear-transcribed mRNA catabolic process, nonsense-mediated decay|translation|translation|translational initiation|translational elongation|translational termination|SRP-dependent cotranslational protein targeting to membrane|gene expression|viral process|RNA metabolic process|mRNA metabolic process|viral life cycle|viral transcription|cellular protein metabolic process|	RNA binding|structural constituent of ribosome|protein binding|poly(A) RNA binding|	-0.83	4.28	0.0658	1.18177
ENSG00000115109	EPB41L5	erythrocyte membrane protein band 4.1 like 5	in utero embryonic development|epithelial to mesenchymal transition|neural plate morphogenesis|apical constriction|substrate-dependent cell migration, cell attachment to substrate|ectoderm development|endoderm development|mesoderm migration involved in gastrulation|unidimensional cell growth|posttranscriptional regulation of gene expression|positive regulation of epithelial cell migration|positiv…	cytoskeletal protein binding|protein domain specific binding|	-5.38	4.26	0.0663	1.17849
ENSG00000136908	DPM2	dolichyl-phosphate mannosyltransferase polypeptide 2, regulatory subunit	dolichol-linked oligosaccharide biosynthetic process|C-terminal protein lipidation|GPI anchor biosynthetic process|preassembly of GPI anchor in ER membrane|protein N-linked glycosylation via asparagine|dolichol metabolic process|regulation of protein stability|protein O-linked mannosylation|post-translational protein modification|cellular protein metabolic process|regulation of catalytic activity|	dolichyl-phosphate beta-D-mannosyltransferase activity|protein binding|enzyme regulator activity|	0.7	4.25	0.0665	1.17718
ENSG00000136783	NIPSNAP3A	nipsnap homolog 3A (C. elegans)	None	protein binding|	-0.79	4.22	0.0672	1.17263
ENSG00000171163	ZNF692	zinc finger protein 692	transcription, DNA-templated|regulation of transcription, DNA-templated|	DNA binding|metal ion binding|	0.86	4.2	0.0678	1.16877
ENSG00000143970	ASXL2	additional sex combs like transcriptional regulator 2	transcription, DNA-templated|positive regulation of peroxisome proliferator activated receptor signaling pathway|positive regulation of fat cell differentiation|positive regulation of transcription from RNA polymerase II promoter|	DNA binding|peroxisome proliferator activated receptor binding|metal ion binding|	0.83	4.2	0.0678	1.16877
ENSG00000147465	STAR	steroidogenic acute regulatory protein	steroid biosynthetic process|bile acid biosynthetic process|C21-steroid hormone biosynthetic process|progesterone biosynthetic process|estrogen biosynthetic process|brain development|response to nutrient|steroid metabolic process|cholesterol metabolic process|glucocorticoid metabolic process|male gonad development|response to herbicide|response to ionizing radiation|response to lead ion|positive …	cholesterol binding|cholesterol transporter activity|	-0.84	4.15	0.0689	1.16178
ENSG00000137942	FNBP1L	formin binding protein 1-like	membrane budding|autophagy|membrane invagination|vesicle organization|vesicle transport along actin filament|positive regulation of filopodium assembly|clathrin-mediated endocytosis|membrane tubulation|	protein binding|lipid binding|	-0.49	4.14	0.0692	1.15989
ENSG00000107862	GBF1	golgi brefeldin A resistant guanine nucleotide exchange factor 1	retrograde vesicle-mediated transport, Golgi to ER|post-Golgi vesicle-mediated transport|viral process|vesicle-mediated transport|regulation of ARF protein signal transduction|positive regulation of GTPase activity|positive regulation of GTPase activity|COPI coating of Golgi vesicle|membrane organization|	ARF guanyl-nucleotide exchange factor activity|protein binding|	0.41	4.13	0.0694	1.15864
ENSG00000105514	RAB3D	RAB3D, member RAS oncogene family	GTP catabolic process|exocytosis|small GTPase mediated signal transduction|protein transport|regulation of exocytosis|peptidyl-cysteine methylation|	GTPase activity|GTP binding|GTPase binding|	-0.67	4.13	0.0694	1.15864
ENSG00000169126	ARMC4	armadillo repeat containing 4	cell projection organization|	None	1.42	4.12	0.0696	1.15739
ENSG00000091127	PUS7	pseudouridylate synthase 7 (putative)	pseudouridine synthesis|tRNA processing|	pseudouridine synthase activity|enzyme binding|poly(A) RNA binding|	-2.3	4.09	0.0703	1.15304
ENSG00000130347	RTN4IP1	reticulon 4 interacting protein 1	oxidation-reduction process|	zinc ion binding|oxidoreductase activity|	0.89	4.09	0.0703	1.15304
ENSG00000113643	RARS	arginyl-tRNA synthetase	tRNA aminoacylation for protein translation|arginyl-tRNA aminoacylation|gene expression|	tRNA binding|arginine-tRNA ligase activity|protein binding|ATP binding|arginine binding|	0.46	4.08	0.0705	1.15181
ENSG00000149591	TAGLN	transgelin	muscle organ development|epithelial cell differentiation|	actin binding|protein binding|	0.78	4.06	0.0709	1.14935
ENSG00000244115	DNAJC25-GNG10	DNAJC25-GNG10 readthrough	None	None	0.78	4.03	0.0718	1.14388
ENSG00000131089	ARHGEF9	Cdc42 guanine nucleotide exchange factor (GEF) 9	small GTPase mediated signal transduction|synaptic transmission|positive regulation of Rho GTPase activity|ion transmembrane transport|positive regulation of apoptotic process|neurotrophin TRK receptor signaling pathway|regulation of small GTPase mediated signal transduction|transmembrane transport|apoptotic signaling pathway|	Rho guanyl-nucleotide exchange factor activity|	1.18	4.01	0.0724	1.14026
ENSG00000196116	TDRD7	tudor domain containing 7	lens morphogenesis in camera-type eye|germ cell development|spermatogenesis|posttranscriptional regulation of gene expression|lens fiber cell differentiation|	mRNA binding|protein binding|protein N-terminus binding|	-1.13	3.97	0.0733	1.1349
ENSG00000167702	KIFC2	kinesin family member C2	microtubule-based movement|metabolic process|	microtubule motor activity|ATP binding|microtubule binding|	-0.8	3.96	0.0735	1.13371
ENSG00000140600	SH3GL3	SH3-domain GRB2-like 3	endocytosis|signal transduction|central nervous system development|	protein binding|lipid binding|identical protein binding|	-1.01	3.95	0.0738	1.13194
ENSG00000132698	RAB25	RAB25, member RAS oncogene family	small GTPase mediated signal transduction|positive regulation of cell proliferation|protein transport|pseudopodium organization|	protein binding|GTP binding|	0.57	3.93	0.0742	1.1296
ENSG00000140153	WDR20	WD repeat domain 20	None	None	-0.7	3.91	0.0747	1.12668
ENSG00000158882	TOMM40L	translocase of outer mitochondrial membrane 40 homolog (yeast)-like	ion transport|biological_process|protein transport|transmembrane transport|	molecular_function|porin activity|	-0.58	3.88	0.0754	1.12263
ENSG00000143314	MRPL24	mitochondrial ribosomal protein L24	translation|	structural constituent of ribosome|	0.51	3.88	0.0754	1.12263
ENSG00000113282	CLINT1	clathrin interactor 1	post-Golgi vesicle-mediated transport|endocytosis|clathrin coat assembly|membrane organization|	protein binding|lipid binding|clathrin binding|	0.62	3.87	0.0756	1.12148
ENSG00000242485	MRPL20	mitochondrial ribosomal protein L20	translation|	structural constituent of ribosome|protein binding|rRNA binding|poly(A) RNA binding|	-0.78	3.84	0.0764	1.11691
ENSG00000153898	MCOLN2	mucolipin 2	ion transmembrane transport|transmembrane transport|calcium ion transmembrane transport|	None	0.54	3.84	0.0764	1.11691
ENSG00000187240	DYNC2H1	dynein, cytoplasmic 2, heavy chain 1	ATP catabolic process|microtubule-based movement|Golgi organization|determination of left/right symmetry|asymmetric protein localization|dorsal/ventral pattern formation|protein processing|antigen processing and presentation of exogenous peptide antigen via MHC class II|spinal cord motor neuron differentiation|embryonic limb morphogenesis|forebrain development|cilium assembly|	motor activity|microtubule motor activity|ATP binding|ATPase activity|	-0.81	3.8	0.0774	1.11126
ENSG00000131233	GJA9	gap junction protein, alpha 9, 59kDa	cell communication|	None	-0.64	3.78	0.0778	1.10902
ENSG00000142552	RCN3	reticulocalbin 3, EF-hand calcium binding domain	None	calcium ion binding|protein binding|	0.82	3.76	0.0784	1.10568
ENSG00000168924	LETM1	leucine zipper-EF-hand containing transmembrane protein 1	cristae formation|	calcium ion binding|protein binding|	-0.73	3.76	0.0784	1.10568
ENSG00000167880	EVPL	envoplakin	epidermis development|peptide cross-linking|keratinocyte differentiation|keratinization|	structural molecule activity|protein binding, bridging|	0.61	3.74	0.0789	1.10292
ENSG00000139832	RAB20	RAB20, member RAS oncogene family	small GTPase mediated signal transduction|protein transport|phagosome acidification|phagosome-lysosome fusion|	GTP binding|	-0.7	3.74	0.0789	1.10292
ENSG00000122188	LAX1	lymphocyte transmembrane adaptor 1	inactivation of MAPK activity|immune response|intracellular signal transduction|B cell activation|immunoglobulin secretion|antigen receptor-mediated signaling pathway|negative regulation of T cell activation|	protein binding|protein kinase binding|SH2 domain binding|	-0.78	3.71	0.0798	1.098
ENSG00000002933	TMEM176A	transmembrane protein 176A	negative regulation of dendritic cell differentiation|	None	0.56	3.7	0.0801	1.09637
ENSG00000124839	RAB17	RAB17, member RAS oncogene family	immunoglobulin transcytosis in epithelial cells mediated by polymeric immunoglobulin receptor|small GTPase mediated signal transduction|protein transport|establishment of melanosome localization|melanosome transport|endocytic recycling|transcytosis|filopodium assembly|regulation of dendrite development|regulation of filopodium assembly|regulation of synapse assembly|	GTP binding|GDP binding|	0.78	3.69	0.0803	1.09528
ENSG00000198874	TYW1	tRNA-yW synthesizing protein 1 homolog (S. cerevisiae)	tRNA processing|oxidation-reduction process|	iron ion binding|FMN binding|oxidoreductase activity|lyase activity|4 iron, 4 sulfur cluster binding|	1.39	3.68	0.0807	1.09313
ENSG00000163618	CADPS	Ca++-dependent secretion activator	exocytosis|protein transport|vesicle organization|synaptic vesicle priming|catecholamine secretion|	protein binding|lipid binding|protein kinase binding|metal ion binding|	-0.68	3.66	0.0812	1.09044
ENSG00000071127	WDR1	WD repeat domain 1	platelet degranulation|blood coagulation|sensory perception of sound|platelet activation|	actin binding|	-0.66	3.65	0.0815	1.08884
ENSG00000163319	MRPS18C	mitochondrial ribosomal protein S18C	translation|	structural constituent of ribosome|	2.02	3.64	0.0819	1.08672
ENSG00000120942	UBIAD1	UbiA prenyltransferase domain containing 1	ubiquinone biosynthetic process|ubiquinone biosynthetic process|menaquinone biosynthetic process|menaquinone biosynthetic process|vitamin K biosynthetic process|vitamin K biosynthetic process|	prenyltransferase activity|protein binding|antioxidant activity|	0.48	3.64	0.0819	1.08672
ENSG00000183844	FAM3B	family with sequence similarity 3, member B	apoptotic process|insulin secretion|	cytokine activity|	0.71	3.64	0.0819	1.08672
ENSG00000146374	RSPO3	R-spondin 3	canonical Wnt signaling pathway|branching involved in labyrinthine layer morphogenesis|	receptor binding|frizzled binding|heparin binding|	0.66	3.64	0.0819	1.08672
ENSG00000147251	DOCK11	dedicator of cytokinesis 11	small GTPase mediated signal transduction|blood coagulation|positive regulation of Rho GTPase activity|	Rho guanyl-nucleotide exchange factor activity|Rho GTPase binding|	0.95	3.63	0.0822	1.08513
ENSG00000121316	PLBD1	phospholipase B domain containing 1	phospholipid metabolic process|lipid catabolic process|phosphatidylinositol acyl-chain remodeling|phosphatidylcholine acyl-chain remodeling|phosphatidylethanolamine acyl-chain remodeling|small molecule metabolic process|glycerophospholipid biosynthetic process|	hydrolase activity|	-0.6	3.63	0.0822	1.08513
ENSG00000156411	C14ORF2	chromosome 14 open reading frame 2	biological_process|	molecular_function|	0.89	3.63	0.0822	1.08513
ENSG00000156990	RPUSD3	RNA pseudouridylate synthase domain containing 3	pseudouridine synthesis|	pseudouridine synthase activity|poly(A) RNA binding|	-1.12	3.62	0.0825	1.08355
ENSG00000154309	DISP1	dispatched homolog 1 (Drosophila)	smoothened signaling pathway|smoothened signaling pathway|patched ligand maturation|determination of left/right symmetry|embryonic pattern specification|dorsal/ventral pattern formation|peptide transport|diaphragm development|	hedgehog receptor activity|peptide transporter activity|	-3.32	3.58	0.0837	1.07727
ENSG00000114686	MRPL3	mitochondrial ribosomal protein L3	translation|	RNA binding|structural constituent of ribosome|poly(A) RNA binding|	0.84	3.58	0.0837	1.07727
ENSG00000134375	TIMM17A	translocase of inner mitochondrial membrane 17 homolog A (yeast)	protein targeting to mitochondrion|cellular protein metabolic process|protein transmembrane transport|	P-P-bond-hydrolysis-driven protein transmembrane transporter activity|	1.45	3.58	0.0837	1.07727
ENSG00000176783	RUFY1	RUN and FYVE domain containing 1	endocytosis|protein transport|regulation of endocytosis|	protein binding|zinc ion binding|lipid binding|protein transporter activity|	1.77	3.56	0.0843	1.07417
ENSG00000079459	FDFT1	farnesyl-diphosphate farnesyltransferase 1	steroid biosynthetic process|cholesterol biosynthetic process|isoprenoid biosynthetic process|cellular lipid metabolic process|small molecule metabolic process|farnesyl diphosphate metabolic process|oxidation-reduction process|	farnesyl-diphosphate farnesyltransferase activity|oxidoreductase activity|squalene synthase activity|	-1.08	3.56	0.0843	1.07417
ENSG00000120254	MTHFD1L	methylenetetrahydrofolate dehydrogenase (NADP+ dependent) 1-like	one-carbon metabolic process|folic acid-containing compound metabolic process|folic acid-containing compound biosynthetic process|formate metabolic process|tetrahydrofolate interconversion|tetrahydrofolate metabolic process|oxidation-reduction process|	formate-tetrahydrofolate ligase activity|ATP binding|protein homodimerization activity|	1.55	3.52	0.0856	1.06753
ENSG00000090674	MCOLN1	mucolipin 1	cation transport|cellular iron ion homeostasis|transferrin transport|ion transmembrane transport|release of sequestered calcium ion into cytosol|transmembrane transport|calcium ion transmembrane transport|	cation channel activity|NAADP-sensitive calcium-release channel activity|	1.04	3.51	0.0859	1.06601
ENSG00000170632	ARMC10	armadillo repeat containing 10	regulation of growth|	None	-0.85	3.49	0.0866	1.06248
ENSG00000269099	LSP1	lymphocyte-specific protein 1	cellular component movement|cellular defense response|signal transduction|	actin binding|signal transducer activity|	-0.61	3.48	0.0869	1.06098
ENSG00000130402	ACTN4	actinin, alpha 4	response to hypoxia|platelet degranulation|blood coagulation|protein transport|platelet activation|positive regulation of sodium:proton antiporter activity|regulation of apoptotic process|positive regulation of pinocytosis|actin filament bundle assembly|negative regulation of cellular component movement|positive regulation of cellular component movement|positive regulation of cellular component m…	nucleoside binding|actin binding|integrin binding|calcium ion binding|protein binding|protein homodimerization activity|poly(A) RNA binding|protein N-terminus binding|actin filament binding|	-1.38	3.48	0.0869	1.06098
ENSG00000082074	FYB	FYN binding protein	protein phosphorylation|NLS-bearing protein import into nucleus|immune response|signal transduction|biological_process|intracellular signal transduction|T cell receptor signaling pathway|	receptor binding|protein binding|protein complex binding|	0.97	3.48	0.0869	1.06098
ENSG00000128694	OSGEPL1	O-sialoglycoprotein endopeptidase-like 1	threonylcarbamoyladenosine biosynthetic process|	transferase activity, transferring acyl groups other than amino-acyl groups|metal ion binding|	0.42	3.47	0.0872	1.05948
ENSG00000074660	SCARF1	scavenger receptor class F, member 1	cholesterol catabolic process|receptor-mediated endocytosis|cell adhesion|signal transduction|positive regulation of neuron projection development|neuron remodeling|dendrite development|positive regulation of axon regeneration|	transmembrane signaling receptor activity|scavenger receptor activity|low-density lipoprotein particle binding|	0.46	3.46	0.0878	1.05651
ENSG00000116954	RRAGC	Ras-related GTP binding C	GTP catabolic process|transcription, DNA-templated|apoptotic process|small GTPase mediated signal transduction|RNA splicing|cell growth|cellular protein localization|cellular response to amino acid stimulus|	magnesium ion binding|GTPase activity|protein binding|GTP binding|GDP binding|protein heterodimerization activity|	-1.36	3.45	0.0881	1.05502
ENSG00000101400	SNTA1	syntrophin, alpha 1	regulation of heart rate|regulation of vasoconstriction by circulating norepinephrine|muscle contraction|neuromuscular junction development|regulation of ventricular cardiac muscle cell membrane repolarization|ventricular cardiac muscle cell action potential|negative regulation of peptidyl-cysteine S-nitrosylation|regulation of sodium ion transmembrane transport|	actin binding|protein binding|calmodulin binding|sodium channel regulator activity|PDZ domain binding|ion channel binding|nitric-oxide synthase binding|ATPase binding|	-3.02	3.44	0.0885	1.05306
ENSG00000163554	SPTA1	spectrin, alpha, erythrocytic 1	lymphocyte homeostasis|porphyrin-containing compound biosynthetic process|plasma membrane organization|actin filament organization|axon guidance|regulation of cell shape|hemopoiesis|positive regulation of protein binding|positive regulation of T cell proliferation|actin filament capping|	structural constituent of cytoskeleton|calcium ion binding|protein binding|protein heterodimerization activity|actin filament binding|	-0.53	3.44	0.0885	1.05306
ENSG00000033011	ALG1	ALG1, chitobiosyldiphosphodolichol beta-mannosyltransferase	protein glycosylation|dolichol-linked oligosaccharide biosynthetic process|lipopolysaccharide biosynthetic process|protein N-linked glycosylation via asparagine|post-translational protein modification|cellular protein metabolic process|mannosylation|mannosylation|	mannosyltransferase activity|chitobiosyldiphosphodolichol beta-mannosyltransferase activity|	0.35	3.43	0.0888	1.05159
ENSG00000184779	RPS17	ribosomal protein S17	ribosomal small subunit assembly|nuclear-transcribed mRNA catabolic process, nonsense-mediated decay|rRNA processing|translation|translation|translational initiation|translational initiation|translational elongation|translational elongation|translational termination|SRP-dependent cotranslational protein targeting to membrane|gene expression|viral process|RNA metabolic process|mRNA metabolic proce…	structural constituent of ribosome|poly(A) RNA binding|	0.74	3.42	0.0891	1.05012
ENSG00000128519	TAS2R16	taste receptor, type 2, member 16	detection of chemical stimulus involved in sensory perception of bitter taste|G-protein coupled receptor signaling pathway|	protein binding|bitter taste receptor activity|	-0.64	3.42	0.0891	1.05012
ENSG00000071894	CPSF1	cleavage and polyadenylation specific factor 1, 160kDa	mRNA splicing, via spliceosome|transcription from RNA polymerase II promoter|termination of RNA polymerase II transcription|mRNA polyadenylation|mRNA cleavage|mRNA export from nucleus|RNA splicing|gene expression|mRNA 3'-end processing|	mRNA 3'-UTR binding|protein binding|	-5.27	3.42	0.0891	1.05012
ENSG00000102683	SGCG	sarcoglycan, gamma (35kDa dystrophin-associated glycoprotein)	muscle organ development|	protein binding|	0.43	3.4	0.0898	1.04672
ENSG00000141391	SLMO1	slowmo homolog 1 (Drosophila)	phospholipid transport|	phosphatidic acid transporter activity|	0.57	3.38	0.0905	1.04335
ENSG00000164134	NAA15	N(alpha)-acetyltransferase 15, NatA auxiliary subunit	angiogenesis|transcription, DNA-templated|N-terminal protein amino acid acetylation|cell differentiation|negative regulation of apoptotic process|positive regulation of transcription, DNA-templated|protein stabilization|	protein binding|N-acetyltransferase activity|acetyltransferase activity|ribosome binding|ribosome binding|poly(A) RNA binding|	-0.7	3.38	0.0905	1.04335
ENSG00000111696	NT5DC3	5'-nucleotidase domain containing 3	metabolic process|	hydrolase activity|metal ion binding|	-1.04	3.37	0.091	1.04096
ENSG00000164209	SLC25A46	solute carrier family 25, member 46	transport|biological_process|	molecular_function|	-0.36	3.36	0.0913	1.03953
ENSG00000166920	C15ORF48	chromosome 15 open reading frame 48	None	None	-0.68	3.36	0.0913	1.03953
ENSG00000121903	ZSCAN20	zinc finger and SCAN domain containing 20	transcription, DNA-templated|regulation of transcription, DNA-templated|	DNA binding|chromatin binding|sequence-specific DNA binding transcription factor activity|metal ion binding|	-0.43	3.35	0.0917	1.03763
ENSG00000180902	D2HGDH	D-2-hydroxyglutarate dehydrogenase	2-oxoglutarate metabolic process|response to manganese ion|response to zinc ion|response to cobalt ion|cellular metabolic process|cellular protein metabolic process|small molecule metabolic process|oxidation-reduction process|	UDP-N-acetylmuramate dehydrogenase activity|flavin adenine dinucleotide binding|(R)-2-hydroxyglutarate dehydrogenase activity|	0.75	3.34	0.092	1.03621
ENSG00000115423	DNAH6	dynein, axonemal, heavy chain 6	cilium or flagellum-dependent cell motility|ATP catabolic process|microtubule-based movement|metabolic process|	microtubule motor activity|ATP binding|ATPase activity|	-0.41	3.34	0.092	1.03621
ENSG00000116221	MRPL37	mitochondrial ribosomal protein L37	translation|	structural constituent of ribosome|poly(A) RNA binding|	-0.82	3.33	0.0924	1.03433
ENSG00000121671	CRY2	cryptochrome circadian clock 2	negative regulation of transcription from RNA polymerase II promoter|transcription, DNA-templated|circadian rhythm|blue light signaling pathway|protein-chromophore linkage|negative regulation of phosphoprotein phosphatase activity|circadian regulation of gene expression|glucose homeostasis|regulation of circadian rhythm|negative regulation of circadian rhythm|entrainment of circadian clock by pho…	transcription regulatory region sequence-specific DNA binding|transcription factor binding transcription factor activity|DNA binding|damaged DNA binding|single-stranded DNA binding|protein binding|blue light photoreceptor activity|phosphatase binding|ubiquitin binding|FAD binding|	-0.54	3.32	0.0927	1.03292
ENSG00000140688	C16ORF58	chromosome 16 open reading frame 58	None	None	-0.49	3.32	0.0927	1.03292
ENSG00000183833	MAATS1	MYCBP-associated, testis expressed 1	None	protein binding|	-0.33	3.3	0.0935	1.02919
ENSG00000117500	TMED5	transmembrane emp24 protein transport domain containing 5	protein transport|Golgi ribbon formation|	protein binding|	-0.65	3.29	0.0939	1.02733
ENSG00000155906	RMND1	required for meiotic nuclear division 1 homolog (S. cerevisiae)	translation|	None	-0.56	3.28	0.0943	1.02549
ENSG00000160124	CCDC58	coiled-coil domain containing 58	None	None	0.43	3.27	0.0946	1.02411
ENSG00000165169	DYNLT3	dynein, light chain, Tctex-type 3	transport|mitotic nuclear division|regulation of mitotic cell cycle|metabolic process|	motor activity|identical protein binding|	0.39	3.27	0.0946	1.02411
ENSG00000117906	RCN2	reticulocalbin 2, EF-hand calcium binding domain	None	calcium ion binding|protein binding|	0.53	3.26	0.095	1.02228
ENSG00000106012	IQCE	IQ motif containing E	None	None	-0.55	3.26	0.095	1.02228
ENSG00000213654	GPSM3	G-protein signaling modulator 3	biological_process|regulation of G-protein coupled receptor protein signaling pathway|regulation of catalytic activity|	molecular_function|GDP-dissociation inhibitor activity|	-0.68	3.24	0.0958	1.01863
ENSG00000102078	SLC25A14	solute carrier family 25 (mitochondrial carrier, brain), member 14	transport|mitochondrial transport|aerobic respiration|	None	-2.71	3.22	0.0965	1.01547
ENSG00000172345	STARD5	StAR-related lipid transfer (START) domain containing 5	C21-steroid hormone biosynthetic process|lipid transport|steroid metabolic process|small molecule metabolic process|	lipid binding|	-0.75	3.2	0.0972	1.01233
ENSG00000116199	FAM20B	family with sequence similarity 20, member B	phosphorylation|	ATP binding|kinase activity|phosphotransferase activity, alcohol group as acceptor|	0.49	3.19	0.0976	1.01055
ENSG00000123179	EBPL	emopamil binding protein-like	sterol metabolic process|	cholestenol delta-isomerase activity|	0.81	3.19	0.0976	1.01055
ENSG00000178115	GOLGA8Q	golgin A8 family, member Q	None	None	-1.43	3.19	0.0976	1.01055
ENSG00000111981	ULBP1	UL16 binding protein 1	antigen processing and presentation|natural killer cell activation|natural killer cell mediated cytotoxicity|regulation of immune response|	natural killer cell lectin-like receptor binding|	-0.63	3.18	0.098	1.00877
ENSG00000131459	GFPT2	glutamine-fructose-6-phosphate transaminase 2	fructose 6-phosphate metabolic process|UDP-N-acetylglucosamine biosynthetic process|UDP-N-acetylglucosamine biosynthetic process|energy reserve metabolic process|dolichol-linked oligosaccharide biosynthetic process|glutamine metabolic process|carbohydrate biosynthetic process|protein N-linked glycosylation via asparagine|post-translational protein modification|cellular protein metabolic process|	glutamine-fructose-6-phosphate transaminase (isomerizing) activity|carbohydrate binding|	-0.71	3.17	0.0985	1.00656
ENSG00000154553	PDLIM3	PDZ and LIM domain 3	actin filament organization|heart development|	protein binding|cytoskeletal protein binding|zinc ion binding|structural constituent of muscle|	0.4	3.17	0.0985	1.00656
ENSG00000127463	EMC1	ER membrane protein complex subunit 1	None	None	-0.49	3.17	0.0985	1.00656
ENSG00000214944	ARHGEF28	Rho guanine nucleotide exchange factor (GEF) 28	central nervous system neuron axonogenesis|positive regulation of Rho GTPase activity|intracellular signal transduction|neurofilament cytoskeleton organization|	RNA binding|Rho guanyl-nucleotide exchange factor activity|metal ion binding|	-0.64	3.16	0.099	1.00436
ENSG00000163071	SPATA18	spermatogenesis associated 18	cellular response to DNA damage stimulus|mitochondrial protein catabolic process|mitochondrion degradation by induced vacuole formation|	protein binding|	0.44	3.15	0.0994	1.00261
ENSG00000131558	EXOC4	exocyst complex component 4	vesicle docking involved in exocytosis|protein transport|cellular protein metabolic process|membrane organization|	protein binding|PDZ domain binding|protein N-terminus binding|	0.67	3.15	0.0994	1.00261
ENSG00000104442	ARMC1	armadillo repeat containing 1	metal ion transport|	metal ion binding|	0.52	3.13	0.1	1
ENSG00000198755	RPL10A	ribosomal protein L10a	nuclear-transcribed mRNA catabolic process, nonsense-mediated decay|translation|translation|translational initiation|translational elongation|translational termination|SRP-dependent cotranslational protein targeting to membrane|anatomical structure morphogenesis|gene expression|viral process|RNA metabolic process|mRNA metabolic process|viral life cycle|viral transcription|cellular protein metabol…	structural constituent of ribosome|protein binding|poly(A) RNA binding|	-0.75	3.13	0.1	1
ENSG00000066855	MTFR1	mitochondrial fission regulator 1	mitochondrial fission|mitochondrion organization|aerobic respiration|	None	1.4	3.13	0.1	1
ENSG00000133020	MYH8	myosin, heavy chain 8, skeletal muscle, perinatal	skeletal muscle contraction|ATP catabolic process|muscle contraction|muscle filament sliding|muscle filament sliding|	microfilament motor activity|calmodulin binding|ATP binding|structural constituent of muscle|ATPase activity|myosin light chain binding|actin filament binding|	0.49	3.12	0.101	0.995679
ENSG00000164171	ITGA2	integrin, alpha 2 (CD49B, alpha 2 subunit of VLA-2 receptor)	response to hypoxia|tissue homeostasis|positive regulation of leukocyte migration|substrate-dependent cell migration|hypotonic response|cell adhesion|cell-matrix adhesion|integrin-mediated signaling pathway|axon guidance|blood coagulation|cell proliferation|response to virus|organ morphogenesis|positive regulation of epithelial cell migration|positive regulation of alkaline phosphatase activity|r…	virus receptor activity|integrin binding|protein binding|collagen binding|collagen receptor activity|laminin binding|metal ion binding|protein heterodimerization activity|	-0.71	3.1	0.101	0.995679
ENSG00000078795	PKD2L2	polycystic kidney disease 2-like 2	biological_process|detection of mechanical stimulus|calcium ion transmembrane transport|	calcium channel activity|calcium ion binding|	0.52	3.1	0.101	0.995679
ENSG00000143554	SLC27A3	solute carrier family 27 (fatty acid transporter), member 3	fatty acid metabolic process|	nucleotide binding|fatty-acyl-CoA synthase activity|ligase activity|	0.38	3.07	0.103	0.987163
ENSG00000164929	BAALC	brain and acute leukemia, cytoplasmic	None	None	-0.32	3.06	0.103	0.987163
ENSG00000165733	BMS1	BMS1 ribosome biogenesis factor	ribosome assembly|	ATP binding|poly(A) RNA binding|	-0.45	3.04	0.104	0.982967
ENSG00000044459	CNTLN	centlein, centrosomal protein	phosphorelay signal transduction system|centriole-centriole cohesion|signal transduction by phosphorylation|protein localization to organelle|	phosphorelay sensor kinase activity|protein kinase binding|protein domain specific binding|protein binding, bridging|	0.5	3.04	0.104	0.982967
ENSG00000178645	C10ORF53	chromosome 10 open reading frame 53	None	None	0.45	3.04	0.104	0.982967
ENSG00000149043	SYT8	synaptotagmin VIII	acrosome reaction|	transporter activity|calcium-dependent protein binding|	-0.94	3.04	0.104	0.982967
ENSG00000160993	ALKBH4	alkB, alkylation repair homolog 4 (E. coli)	transcription, DNA-templated|regulation of transcription, DNA-templated|protein demethylation|actomyosin structure organization|cleavage furrow ingression|oxidation-reduction process|	actin binding|oxidoreductase activity, acting on paired donors, with incorporation or reduction of molecular oxygen, 2-oxoglutarate as one donor, and incorporation of one atom each of oxygen into both donors|demethylase activity|metal ion binding|	-0.5	3.03	0.104	0.982967
ENSG00000133703	KRAS	Kirsten rat sarcoma viral oncogene homolog	MAPK cascade|activation of MAPKK activity|positive regulation of protein phosphorylation|GTP catabolic process|epidermal growth factor receptor signaling pathway|small GTPase mediated signal transduction|Ras protein signal transduction|axon guidance|blood coagulation|positive regulation of cell proliferation|insulin receptor signaling pathway|visual learning|fibroblast growth factor receptor sign…	protein binding|GTP binding|GMP binding|GDP binding|LRR domain binding|protein complex binding|	-0.88	3.01	0.105	0.978811
ENSG00000096872	IFT74	intraflagellar transport 74	positive regulation of cell adhesion mediated by integrin|intraciliary transport involved in cilium morphogenesis|cilium assembly|positive regulation of transcription from RNA polymerase II promoter|	chromatin binding|beta-tubulin binding|	0.52	3	0.106	0.974694
ENSG00000198399	ITSN2	intersectin 2	endocytosis|positive regulation of signal transduction|positive regulation of Rho GTPase activity|	SH3/SH2 adaptor activity|Rho guanyl-nucleotide exchange factor activity|calcium ion binding|protein binding|	-4.24	3	0.106	0.974694
ENSG00000102471	NDFIP2	Nedd4 family interacting protein 2	signal transduction|negative regulation of gene expression|positive regulation of protein ubiquitination|negative regulation of transporter activity|positive regulation of I-kappaB kinase/NF-kappaB signaling|negative regulation of protein transport|	signal transducer activity|protein binding|WW domain binding|	-0.54	3	0.106	0.974694
ENSG00000151693	ASAP2	ArfGAP with SH3 domain, ankyrin repeat and PH domain 2	regulation of ARF GTPase activity|positive regulation of catalytic activity|positive regulation of GTPase activity|	protein binding|enzyme activator activity|ARF GTPase activator activity|zinc ion binding|	-1.92	2.98	0.107	0.970616
ENSG00000132394	EEFSEC	eukaryotic elongation factor, selenocysteine-tRNA-specific	selenocysteine incorporation|GTP catabolic process|	tRNA binding|translation elongation factor activity|GTPase activity|GTP binding|selenocysteine insertion sequence binding|ribonucleoprotein complex binding|	-2.05	2.98	0.107	0.970616
ENSG00000243147	MRPL33	mitochondrial ribosomal protein L33	translation|	structural constituent of ribosome|	0.9	2.96	0.108	0.966576
ENSG00000136286	MYO1G	myosin IG	metabolic process|	motor activity|actin binding|calmodulin binding|ATP binding|	-1.3	2.95	0.108	0.966576
ENSG00000146112	PPP1R18	protein phosphatase 1, regulatory subunit 18	None	actin binding|phosphatase binding|	-1.8	2.93	0.109	0.962574
ENSG00000138495	COX17	COX17 cytochrome c oxidase copper chaperone	generation of precursor metabolites and energy|copper ion transport|brain development|heart development|	copper ion binding|copper chaperone activity|	0.33	2.93	0.109	0.962574
ENSG00000128849	CGNL1	cingulin-like 1	metabolic process|	motor activity|	-0.57	2.93	0.109	0.962574
ENSG00000197702	PARVA	parvin, alpha	sprouting angiogenesis|outflow tract septum morphogenesis|establishment or maintenance of cell polarity|regulation of cell shape|actin cytoskeleton reorganization|heterotypic cell-cell adhesion|cell junction assembly|substrate adhesion-dependent cell spreading|cilium morphogenesis|actin-mediated cell contraction|smooth muscle cell chemotaxis|	actin binding|protein binding|	0.39	2.92	0.11	0.958607
ENSG00000003509	NDUFAF7	NADH dehydrogenase (ubiquinone) complex I, assembly factor 7	methylation|mitochondrial respiratory chain complex I assembly|	methyltransferase activity|enzyme binding|	-0.52	2.92	0.11	0.958607
ENSG00000130856	ZNF236	zinc finger protein 236	transcription, DNA-templated|regulation of transcription, DNA-templated|cellular response to glucose stimulus|	DNA binding|metal ion binding|	-0.62	2.9	0.11	0.958607
ENSG00000176732	PFN4	profilin family, member 4	actin cytoskeleton organization|	actin binding|lipid binding|	0.72	2.9	0.11	0.958607
ENSG00000205707	LYRM5	LYR motif containing 5	None	None	-2.66	2.89	0.111	0.954677
ENSG00000224877	C17ORF89	chromosome 17 open reading frame 89	None	None	-0.91	2.88	0.111	0.954677
ENSG00000130158	DOCK6	dedicator of cytokinesis 6	small GTPase mediated signal transduction|blood coagulation|positive regulation of GTPase activity|	guanyl-nucleotide exchange factor activity|	-0.46	2.87	0.112	0.950782
ENSG00000184840	TMED9	transmembrane emp24 protein transport domain containing 9	Golgi organization|positive regulation of organelle organization|COPI coating of Golgi vesicle|	protein binding|syntaxin binding|	-0.91	2.87	0.112	0.950782
ENSG00000118271	TTR	transthyretin	retinoid metabolic process|transport|phototransduction, visible light|extracellular matrix organization|retinol metabolic process|	hormone activity|protein binding|hormone binding|identical protein binding|protein heterodimerization activity|	-1.71	2.86	0.112	0.950782
ENSG00000149100	EIF3M	eukaryotic translation initiation factor 3, subunit M	formation of translation preinitiation complex|cytoplasmic translational initiation|translational initiation|regulation of translational initiation|	translation initiation factor activity|protein binding|	0.56	2.86	0.112	0.950782
ENSG00000237693	IRGM	immunity-related GTPase family, M	autophagy|inflammatory response|innate immune response|	GTP binding|hydrolase activity, acting on acid anhydrides|	-0.91	2.85	0.113	0.946922
ENSG00000131381	ZFYVE20	zinc finger, FYVE domain containing 20	blood coagulation|protein transport|endosomal transport|	protein binding|zinc ion binding|Rab GTPase binding|	-1.22	2.84	0.113	0.946922
ENSG00000139613	SMARCC2	SWI/SNF related, matrix associated, actin dependent regulator of chromatin, subfamily c, member 2	nucleosome disassembly|chromatin remodeling|transcription, DNA-templated|regulation of transcription from RNA polymerase II promoter|nervous system development|ATP-dependent chromatin remodeling|negative regulation of transcription, DNA-templated|positive regulation of transcription, DNA-templated|	RNA polymerase II core promoter proximal region sequence-specific DNA binding|RNA polymerase II distal enhancer sequence-specific DNA binding|transcription coactivator activity|protein binding|nucleosomal DNA binding|	0.51	2.83	0.114	0.943095
ENSG00000179152	TCAIM	T cell activation inhibitor, mitochondrial	None	None	-0.65	2.83	0.114	0.943095
ENSG00000131055	COX4I2	cytochrome c oxidase subunit IV isoform 2 (lung)	generation of precursor metabolites and energy|cellular respiration|oxidation-reduction process|hydrogen ion transmembrane transport|hydrogen ion transmembrane transport|	cytochrome-c oxidase activity|	-2.26	2.82	0.114	0.943095
ENSG00000128335	APOL2	apolipoprotein L, 2	lipid metabolic process|lipid transport|acute-phase response|multicellular organismal development|cholesterol metabolic process|lipoprotein metabolic process|maternal process involved in female pregnancy|	receptor binding|high-density lipoprotein particle binding|lipid binding|	1.21	2.81	0.115	0.939302
ENSG00000087008	ACOX3	acyl-CoA oxidase 3, pristanoyl	fatty acid beta-oxidation using acyl-CoA oxidase|fatty acid beta-oxidation using acyl-CoA oxidase|cellular lipid metabolic process|small molecule metabolic process|	acyl-CoA dehydrogenase activity|receptor binding|pristanoyl-CoA oxidase activity|flavin adenine dinucleotide binding|	0.67	2.81	0.115	0.939302
ENSG00000111058	ACSS3	acyl-CoA synthetase short-chain family member 3	metabolic process|	acetate-CoA ligase activity|ATP binding|	-0.86	2.8	0.115	0.939302
ENSG00000124333	VAMP7	vesicle-associated membrane protein 7	ER to Golgi vesicle-mediated transport|post-Golgi vesicle-mediated transport|vesicle fusion|phagocytosis, engulfment|endosome to lysosome transport|vesicle-mediated transport|calcium ion-dependent exocytosis|triglyceride transport|Golgi to plasma membrane protein transport|eosinophil degranulation|neutrophil degranulation|vesicle fusion with Golgi apparatus|membrane organization|regulation of pro…	protein binding|syntaxin binding|	0.39	2.79	0.116	0.935542
ENSG00000077063	CTTNBP2	cortactin binding protein 2	brain development|	SH3 domain binding|	-0.73	2.79	0.116	0.935542
ENSG00000175265	GOLGA8A	golgin A8 family, member A	None	None	-0.66	2.77	0.117	0.931814
ENSG00000147123	NDUFB11	NADH dehydrogenase (ubiquinone) 1 beta subcomplex, 11, 17.3kDa	respiratory electron transport chain|cellular metabolic process|small molecule metabolic process|	None	-0.61	2.77	0.117	0.931814
ENSG00000187957	DNER	delta/notch-like EGF repeat containing	neuron migration|endocytosis|Notch signaling pathway|Notch receptor processing|synapse assembly|central nervous system development|glial cell differentiation|skeletal muscle fiber development|	transmembrane signaling receptor activity|Notch binding|calcium ion binding|protein binding|clathrin binding|	-0.64	2.76	0.118	0.928118
ENSG00000166128	RAB8B	RAB8B, member RAS oncogene family	GTP catabolic process|small GTPase mediated signal transduction|antigen processing and presentation|positive regulation of cell projection organization|adherens junction organization|protein import into peroxisome membrane|positive regulation of corticotropin secretion|	GTPase activity|receptor binding|GTP binding|GDP binding|TPR domain binding|	-0.94	2.75	0.118	0.928118
ENSG00000132470	ITGB4	integrin, beta 4	autophagy|cell adhesion|cell-matrix adhesion|integrin-mediated signaling pathway|multicellular organismal development|response to wounding|extracellular matrix organization|hemidesmosome assembly|hemidesmosome assembly|cell junction assembly|filopodium assembly|cell motility|	G-protein coupled receptor binding|receptor activity|protein binding|	0.78	2.75	0.118	0.928118
ENSG00000076928	ARHGEF1	Rho guanine nucleotide exchange factor (GEF) 1	Rho protein signal transduction|cell proliferation|positive regulation of Rho GTPase activity|positive regulation of Rho GTPase activity|termination of G-protein coupled receptor signaling pathway|neurotrophin TRK receptor signaling pathway|regulation of axonogenesis|negative regulation of axonogenesis|	Rho guanyl-nucleotide exchange factor activity|GTPase activator activity|protein binding|poly(A) RNA binding|	0.47	2.75	0.118	0.928118
ENSG00000196405	EVL	Enah/Vasp-like	actin filament organization|cell surface receptor signaling pathway|nervous system development|axon guidance|actin polymerization or depolymerization|organ morphogenesis|negative regulation of epithelial cell migration|protein homotetramerization|positive regulation of stress fiber assembly|negative regulation of ruffle assembly|	actin binding|protein binding|profilin binding|SH3 domain binding|	0.95	2.74	0.119	0.924453
ENSG00000197892	KIF13B	kinesin family member 13B	protein targeting|microtubule-based movement|signal transduction|metabolic process|metabolic process|T cell activation|regulation of axonogenesis|	microtubule motor activity|protein binding|ATP binding|microtubule binding|protein kinase binding|14-3-3 protein binding|	-0.49	2.74	0.119	0.924453
ENSG00000167617	CDC42EP5	CDC42 effector protein (Rho GTPase binding) 5	JNK cascade|Rho protein signal transduction|regulation of cell shape|positive regulation of actin filament polymerization|positive regulation of pseudopodium assembly|	GTP-Rho binding|	-0.34	2.72	0.12	0.920819
ENSG00000156398	SFXN2	sideroflexin 2	cation transport|iron ion homeostasis|transmembrane transport|	cation transmembrane transporter activity|	-2.79	2.72	0.12	0.920819
ENSG00000114735	HEMK1	HemK methyltransferase family member 1	DNA methylation|protein methylation|	DNA binding|N-methyltransferase activity|protein methyltransferase activity|	0.49	2.71	0.12	0.920819
ENSG00000130377	ACSBG2	acyl-CoA synthetase bubblegum family member 2	long-chain fatty acid metabolic process|long-chain fatty acid metabolic process|fatty acid metabolic process|multicellular organismal development|spermatogenesis|cell differentiation|	long-chain fatty acid-CoA ligase activity|ATP binding|acyl-CoA hydrolase activity|	-1.67	2.71	0.12	0.920819
ENSG00000137463	MGARP	mitochondria-localized glutamic acid-rich protein	protein targeting to mitochondrion|anterograde axon cargo transport|retrograde axon cargo transport|positive regulation of mitochondrion organization|axon transport of mitochondrion|cellular response to steroid hormone stimulus|cellular response to hypoxia|cellular response to gonadotropin-releasing hormone|	protein binding|	0.81	2.71	0.12	0.920819
ENSG00000166947	EPB42	erythrocyte membrane protein band 4.2	cell morphogenesis|regulation of cell shape|peptide cross-linking|hemoglobin metabolic process|erythrocyte maturation|spleen development|iron ion homeostasis|	protein-glutamine gamma-glutamyltransferase activity|structural constituent of cytoskeleton|protein binding|ATP binding|	-1.7	2.7	0.121	0.917215
ENSG00000182346	DAOA	D-amino acid oxidase activator	positive regulation of catalytic activity|negative regulation of D-amino-acid oxidase activity|	enzyme activator activity|enzyme binding|	-0.67	2.7	0.121	0.917215
ENSG00000261739	GOLGA8S	golgin A8 family, member S	None	None	1.68	2.69	0.121	0.917215
ENSG00000052802	MSMO1	methylsterol monooxygenase 1	fatty acid metabolic process|fatty acid biosynthetic process|cholesterol biosynthetic process|steroid metabolic process|small molecule metabolic process|oxidation-reduction process|	C-4 methylsterol oxidase activity|iron ion binding|	-0.75	2.68	0.122	0.91364
ENSG00000169288	MRPL1	mitochondrial ribosomal protein L1	translation|	structural constituent of ribosome|poly(A) RNA binding|	0.33	2.68	0.122	0.91364
ENSG00000117643	MAN1C1	mannosidase, alpha, class 1C, member 1	protein N-linked glycosylation|protein N-linked glycosylation via asparagine|post-translational protein modification|cellular protein metabolic process|	mannosyl-oligosaccharide 1,2-alpha-mannosidase activity|calcium ion binding|	-1.66	2.68	0.122	0.91364
ENSG00000105854	PON2	paraoxonase 2	response to oxidative stress|aromatic compound catabolic process|	arylesterase activity|identical protein binding|metal ion binding|	-0.85	2.68	0.122	0.91364
ENSG00000183963	SMTN	smoothelin	smooth muscle contraction|muscle organ development|	actin binding|structural constituent of muscle|	0.83	2.68	0.122	0.91364
ENSG00000164039	BDH2	3-hydroxybutyrate dehydrogenase, type 2	fatty acid beta-oxidation|siderophore biosynthetic process|epithelial cell differentiation|heme metabolic process|iron ion homeostasis|	3-hydroxybutyrate dehydrogenase activity|oxidoreductase activity, acting on the CH-CH group of donors, NAD or NADP as acceptor|NAD binding|	2.06	2.67	0.122	0.91364
ENSG00000139990	DCAF5	DDB1 and CUL4 associated factor 5	protein ubiquitination|protein ubiquitination|	None	0.4	2.66	0.123	0.910095
ENSG00000090539	CHRD	chordin	skeletal system development|osteoblast differentiation|gastrulation with mouth forming second|mesoderm formation|positive regulation of mesenchymal cell proliferation|BMP signaling pathway involved in spinal cord dorsal/ventral patterning|negative regulation of cell migration|negative regulation of BMP signaling pathway|forebrain development|floor plate development|negative regulation of osteobla…	protein binding|heparin binding|cytokine binding|syndecan binding|	0.52	2.66	0.123	0.910095
ENSG00000142544	CTU1	cytosolic thiouridylase subunit 1	tRNA wobble uridine modification|protein urmylation|tRNA thio-modification|	tRNA binding|protein binding|nucleotidyltransferase activity|	0.46	2.64	0.124	0.906578
ENSG00000110723	EXPH5	exophilin 5	keratinocyte development|intracellular protein transport|positive regulation of exocytosis|positive regulation of protein secretion|multivesicular body sorting pathway|	Rab GTPase binding|	0.65	2.64	0.124	0.906578
ENSG00000170027	YWHAG	tyrosine 3-monooxygenase/tryptophan 5-monooxygenase activation protein, gamma	G2/M transition of mitotic cell cycle|mitotic cell cycle|negative regulation of protein kinase activity|protein targeting|apoptotic process|regulation of signal transduction|cellular response to insulin stimulus|regulation of neuron differentiation|regulation of synaptic plasticity|membrane organization|negative regulation of protein serine/threonine kinase activity|intrinsic apoptotic signaling …	protein kinase C binding|insulin-like growth factor receptor binding|protein binding|protein kinase C inhibitor activity|protein domain specific binding|receptor tyrosine kinase binding|poly(A) RNA binding|	0.43	2.64	0.124	0.906578
ENSG00000075618	FSCN1	fascin actin-bundling protein 1	cell proliferation|cell migration|actin cytoskeleton organization|cell motility|actin filament bundle assembly|	actin binding|protein binding|drug binding|protein binding, bridging|poly(A) RNA binding|actin filament binding|	-0.4	2.64	0.124	0.906578
ENSG00000080189	SLC35C2	solute carrier family 35 (GDP-fucose transporter), member C2	transport|negative regulation of gene expression|protein O-linked fucosylation|positive regulation of Notch signaling pathway|	None	0.61	2.63	0.125	0.90309
ENSG00000181408	UTS2R	urotensin 2 receptor	negative regulation of glomerular filtration|signal transduction|G-protein coupled receptor signaling pathway|positive regulation of cytosolic calcium ion concentration|blood circulation|positive regulation of circadian sleep/wake cycle, wakefulness|positive regulation of cell growth|negative regulation of urine volume|negative regulation of renal sodium excretion|regulation of vasodilation|respo…	urotensin II receptor activity|G-protein coupled receptor activity|	-0.49	2.61	0.126	0.899629
ENSG00000137547	MRPL15	mitochondrial ribosomal protein L15	translation|	structural constituent of ribosome|poly(A) RNA binding|	-0.56	2.61	0.126	0.899629
ENSG00000145741	BTF3	basic transcription factor 3	in utero embryonic development|regulation of transcription, DNA-templated|transcription from RNA polymerase II promoter|protein transport|	protein binding|poly(A) RNA binding|	-0.68	2.6	0.126	0.899629
ENSG00000187627	RGPD1	RANBP2-like and GRIP domain containing 1	protein targeting to Golgi|	None	1.27	2.6	0.126	0.899629
ENSG00000181240	SLC25A41	solute carrier family 25, member 41	transmembrane transport|	None	1.1	2.58	0.128	0.89279
ENSG00000122986	HVCN1	hydrogen voltage-gated channel 1	single fertilization|response to pH|response to zinc ion|response to zinc ion|proton transport|proton transport|multicellular organism reproduction|ion transmembrane transport|regulation of ion transmembrane transport|sperm-egg recognition|cellular response to zinc ion|cellular response to pH|	voltage-gated cation channel activity|voltage-gated proton channel activity|voltage-gated proton channel activity|	2.06	2.58	0.128	0.89279
ENSG00000258529	ALG9	ALG9, alpha-1,2-mannosyltransferase	dolichol-linked oligosaccharide biosynthetic process|protein N-linked glycosylation via asparagine|post-translational protein modification|cellular protein metabolic process|mannosylation|	dol-P-Man:Man(8)GlcNAc(2)-PP-Dol alpha-1,2-mannosyltransferase activity|dol-P-Man:Man(6)GlcNAc(2)-PP-Dol alpha-1,2-mannosyltransferase activity|	-3.37	2.56	0.129	0.88941
ENSG00000139725	RHOF	ras homolog family member F (in filopodia)	GTP catabolic process|actin filament organization|small GTPase mediated signal transduction|regulation of small GTPase mediated signal transduction|	GTPase activity|GTP binding|	0.51	2.55	0.13	0.886057
ENSG00000152463	OLAH	oleoyl-ACP hydrolase	fatty acid biosynthetic process|	oleoyl-[acyl-carrier-protein] hydrolase activity|myristoyl-[acyl-carrier-protein] hydrolase activity|palmitoyl-[acyl-carrier-protein] hydrolase activity|	0.44	2.55	0.13	0.886057
ENSG00000159251	ACTC1	actin, alpha, cardiac muscle 1	ATP catabolic process|apoptotic process|actin filament-based movement|muscle filament sliding|skeletal muscle thin filament assembly|actomyosin structure organization|actin-myosin filament sliding|response to drug|negative regulation of apoptotic process|response to ethanol|cardiac myofibril assembly|cardiac muscle tissue morphogenesis|heart contraction|cardiac muscle contraction|	ATP binding|ATPase activity|myosin binding|myosin binding|	0.39	2.55	0.13	0.886057
ENSG00000011028	MRC2	mannose receptor, C type 2	osteoblast differentiation|endocytosis|collagen catabolic process|	protein binding|collagen binding|carbohydrate binding|	0.72	2.53	0.131	0.882729
ENSG00000169718	DUS1L	dihydrouridine synthase 1-like (S. cerevisiae)	tRNA dihydrouridine synthesis|oxidation-reduction process|	tRNA dihydrouridine synthase activity|flavin adenine dinucleotide binding|	-0.73	2.53	0.131	0.882729
ENSG00000065665	SEC61A2	Sec61 alpha 2 subunit (S. cerevisiae)	antigen processing and presentation of peptide antigen via MHC class I|antigen processing and presentation of exogenous peptide antigen via MHC class I, TAP-dependent|biological_process|protein transport|antigen processing and presentation of exogenous peptide antigen via MHC class I|	molecular_function|ribosome binding|	0.39	2.52	0.131	0.882729
ENSG00000104888	SLC17A7	solute carrier family 17 (vesicular glutamate transporter), member 7	ion transport|phosphate ion transport|synaptic transmission|neurotransmitter secretion|long-term memory|glutamate secretion|synaptic transmission, glutamatergic|phosphate ion transmembrane transport|sodium ion transmembrane transport|sequestering of neurotransmitter|sodium-dependent phosphate transport|L-glutamate import|transmembrane transport|regulation of excitatory postsynaptic membrane poten…	L-glutamate transmembrane transporter activity|inorganic phosphate transmembrane transporter activity|sodium:inorganic phosphate symporter activity|sodium-dependent phosphate transmembrane transporter activity|	-0.95	2.51	0.132	0.879426
ENSG00000166685	COG1	component of oligomeric golgi complex 1	intra-Golgi vesicle-mediated transport|Golgi organization|protein transport|	protein binding|	-2.87	2.51	0.132	0.879426
ENSG00000118557	PMFBP1	polyamine modulated factor 1 binding protein 1	None	None	0.55	2.5	0.133	0.876148
ENSG00000188917	TRMT2B	tRNA methyltransferase 2 homolog B (S. cerevisiae)	tRNA processing|methylation|	S-adenosylmethionine-dependent tRNA (m5U54) methyltransferase activity|	2.26	2.48	0.134	0.872895
ENSG00000248098	BCKDHA	branched chain keto acid dehydrogenase E1, alpha polypeptide	branched-chain amino acid catabolic process|branched-chain amino acid catabolic process|cellular nitrogen compound metabolic process|small molecule metabolic process|oxidation-reduction process|	alpha-ketoacid dehydrogenase activity|3-methyl-2-oxobutanoate dehydrogenase (2-methylpropanoyl-transferring) activity|protein binding|carboxy-lyase activity|metal ion binding|	0.45	2.48	0.134	0.872895
ENSG00000187672	ERC2	ELKS/RAB6-interacting/CAST family member 2	None	protein binding|	0.89	2.48	0.134	0.872895
ENSG00000013306	SLC25A39	solute carrier family 25, member 39	heme biosynthetic process|transport|	None	-0.53	2.47	0.135	0.869666
ENSG00000135226	UGT2B28	UDP glucuronosyltransferase 2 family, polypeptide B28	xenobiotic metabolic process|metabolic process|	glucuronosyltransferase activity|	-0.44	2.47	0.135	0.869666
ENSG00000170442	KRT86	keratin 86	None	structural molecule activity|	0.41	2.47	0.135	0.869666
ENSG00000159082	SYNJ1	synaptojanin 1	phospholipid metabolic process|phosphatidylinositol biosynthetic process|phosphate-containing compound metabolic process|cell death|inositol phosphate metabolic process|small molecule metabolic process|phosphatidylinositol dephosphorylation|synaptic vesicle endocytosis|	nucleotide binding|RNA binding|phosphatidylinositol-4,5-bisphosphate 5-phosphatase activity|inositol-polyphosphate 5-phosphatase activity|	-0.49	2.46	0.136	0.866461
ENSG00000134339	SAA2	serum amyloid A2	acute-phase response|	None	-0.37	2.46	0.136	0.866461
ENSG00000160325	CACFD1	calcium channel flower domain containing 1	biological_process|synaptic vesicle endocytosis|calcium ion transmembrane transport|	molecular_function|calcium channel activity|	0.36	2.45	0.136	0.866461
ENSG00000118160	SLC8A2	solute carrier family 8 (sodium/calcium exchanger), member 2	ion transport|calcium ion transport|cell communication|blood coagulation|sodium ion transmembrane transport|transmembrane transport|	calcium:sodium antiporter activity|calmodulin binding|	0.38	2.45	0.136	0.866461
ENSG00000119471	HSDL2	hydroxysteroid dehydrogenase like 2	biological_process|oxidation-reduction process|	molecular_function|oxidoreductase activity|	0.9	2.45	0.136	0.866461
ENSG00000144035	NAT8	N-acetyltransferase 8 (GCN5-related, putative)	gastrulation with mouth forming second|metabolic process|metabolic process|metabolic process|response to drug|	N-acetyltransferase activity|	0.51	2.44	0.137	0.863279
ENSG00000144713	RPL32	ribosomal protein L32	nuclear-transcribed mRNA catabolic process, nonsense-mediated decay|translation|translation|translational initiation|translational elongation|translational termination|SRP-dependent cotranslational protein targeting to membrane|gene expression|viral process|RNA metabolic process|mRNA metabolic process|viral life cycle|viral transcription|cellular protein metabolic process|	structural constituent of ribosome|poly(A) RNA binding|	0.55	2.43	0.138	0.860121
ENSG00000124593	PRICKLE4	prickle homolog 4 (Drosophila)	biological_process|	molecular_function|zinc ion binding|	-0.77	2.43	0.138	0.860121
ENSG00000165672	PRDX3	peroxiredoxin 3	maternal placenta development|response to oxidative stress|mitochondrion organization|positive regulation of cell proliferation|peptidyl-cysteine oxidation|myeloid cell differentiation|response to lipopolysaccharide|negative regulation of kinase activity|cellular response to oxidative stress|cellular response to reactive oxygen species|response to hydrogen peroxide|hydrogen peroxide catabolic pro…	protein binding|protein C-terminus binding|thioredoxin peroxidase activity|alkyl hydroperoxide reductase activity|kinase binding|protein kinase binding|identical protein binding|cysteine-type endopeptidase inhibitor activity involved in apoptotic process|	0.34	2.43	0.138	0.860121
ENSG00000005187	ACSM3	acyl-CoA synthetase medium-chain family member 3	fatty acid biosynthetic process|regulation of blood pressure|cholesterol homeostasis|	molecular_function|ATP binding|fatty acid ligase activity|metal ion binding|butyrate-CoA ligase activity|	0.6	2.43	0.138	0.860121
ENSG00000133687	TMTC1	transmembrane and tetratricopeptide repeat containing 1	None	None	-1.41	2.42	0.138	0.860121
ENSG00000131171	SH3BGRL	SH3 domain binding glutamate-rich protein like	positive regulation of signal transduction|	SH3/SH2 adaptor activity|SH3 domain binding|	1.1	2.41	0.139	0.856985
ENSG00000174373	RALGAPA1	Ral GTPase activating protein, alpha subunit 1 (catalytic)	regulation of transcription, DNA-templated|activation of Ral GTPase activity|activation of Ral GTPase activity|	Ral GTPase activator activity|Ral GTPase activator activity|protein heterodimerization activity|	-1.87	2.41	0.139	0.856985
ENSG00000131725	WDR44	WD repeat domain 44	None	None	-0.87	2.41	0.139	0.856985
ENSG00000128595	CALU	calumenin	platelet degranulation|blood coagulation|biological_process|platelet activation|	calcium ion binding|protein binding|	-0.56	2.4	0.14	0.853872
ENSG00000163933	RFT1	RFT1 homolog (S. cerevisiae)	dolichol-linked oligosaccharide biosynthetic process|lipid transport|carbohydrate transport|protein N-linked glycosylation via asparagine|post-translational protein modification|cellular protein metabolic process|	lipid transporter activity|	-0.37	2.4	0.14	0.853872
ENSG00000006118	TMEM132A	transmembrane protein 132A	biological_process|	molecular_function|	-0.56	2.39	0.141	0.850781
ENSG00000149196	C11ORF73	chromosome 11 open reading frame 73	protein import into nucleus|Golgi organization|protein transport|lung development|cellular response to heat|	protein transporter activity|Hsp70 protein binding|	-1.09	2.39	0.141	0.850781
ENSG00000074266	EED	embryonic ectoderm development	regulation of gene expression by genetic imprinting|transcription, DNA-templated|histone methylation|negative regulation of transcription, DNA-templated|positive regulation of histone H3-K27 methylation|	chromatin binding|protein binding|histone methyltransferase activity|identical protein binding|	-0.83	2.39	0.141	0.850781
ENSG00000087302	C14ORF166	chromosome 14 open reading frame 166	transcription, DNA-templated|viral process|positive regulation of transcription from RNA polymerase II promoter|	RNA polymerase II core binding|protein binding|identical protein binding|poly(A) RNA binding|	-1.07	2.37	0.142	0.847712
ENSG00000166821	PEX11A	peroxisomal biogenesis factor 11 alpha	peroxisome organization|signal transduction|peroxisome membrane biogenesis|peroxisome fission|cellular lipid metabolic process|small molecule metabolic process|regulation of peroxisome size|brown fat cell differentiation|	protein binding|protein homodimerization activity|	0.41	2.37	0.142	0.847712
ENSG00000174903	RAB1B	RAB1B, member RAS oncogene family	small GTPase mediated signal transduction|protein transport|	protein binding|GTP binding|	-1.73	2.37	0.142	0.847712
ENSG00000160072	ATAD3B	ATPase family, AAA domain containing 3B	metabolic process|	ATP binding|nucleoside-triphosphatase activity|	-3.27	2.37	0.142	0.847712
ENSG00000176894	PXMP2	peroxisomal membrane protein 2, 22kDa	biological_process|	protein binding|	0.38	2.37	0.142	0.847712
ENSG00000187682	ERAS	ES cell expressed Ras	GTP catabolic process|small GTPase mediated signal transduction|	GTP binding|	1.02	2.36	0.143	0.844664
ENSG00000127220	ABHD8	abhydrolase domain containing 8	metabolic process|	hydrolase activity|	-0.49	2.36	0.143	0.844664
ENSG00000119820	YIPF4	Yip1 domain family, member 4	None	None	0.37	2.35	0.143	0.844664
ENSG00000157131	C8A	complement component 8, alpha polypeptide	immune response|complement activation|complement activation, alternative pathway|complement activation, classical pathway|cytolysis|regulation of complement activation|innate immune response|	complement binding|protein complex binding|	-0.82	2.34	0.144	0.841638
ENSG00000120729	MYOT	myotilin	muscle contraction|	actin binding|protein binding|structural constituent of muscle|	0.65	2.34	0.144	0.841638
ENSG00000173273	TNKS	tankyrase, TRF1-interacting ankyrin-related ADP-ribose polymerase	protein polyubiquitination|protein ADP-ribosylation|mitotic spindle organization|mitotic nuclear division|protein transport|Wnt signaling pathway|peptidyl-serine phosphorylation|peptidyl-threonine phosphorylation|regulation of telomere maintenance via telomerase|positive regulation of telomere maintenance via telomerase|positive regulation of telomere maintenance via telomerase|negative regulatio…	NAD+ ADP-ribosyltransferase activity|protein binding|zinc ion binding|	1.56	2.33	0.145	0.838632
ENSG00000089199	CHGB	chromogranin B (secretogranin 1)	None	hormone activity|protein binding|	0.42	2.32	0.145	0.838632
ENSG00000164199	GPR98	G protein-coupled receptor 98	G-protein coupled receptor signaling pathway|neuropeptide signaling pathway|nervous system development|visual perception|sensory perception of sound|single organismal cell-cell adhesion|photoreceptor cell maintenance|maintenance of organ identity|neurological system process|detection of mechanical stimulus involved in sensory perception of sound|sensory perception of light stimulus|inner ear rece…	G-protein coupled receptor activity|calcium ion binding|protein binding|myosin binding|	0.29	2.3	0.147	0.832683
ENSG00000141542	RAB40B	RAB40B, member RAS oncogene family	small GTPase mediated signal transduction|protein transport|protein ubiquitination|	GTP binding|	0.31	2.29	0.148	0.829738
ENSG00000076043	REXO2	RNA exonuclease 2	nucleobase-containing compound metabolic process|nucleotide metabolic process|nucleic acid phosphodiester bond hydrolysis|nucleic acid phosphodiester bond hydrolysis|	nucleic acid binding|3'-5' exonuclease activity|	0.26	2.28	0.148	0.829738
ENSG00000103642	LACTB	lactamase, beta	metabolic process|	hydrolase activity|	-0.71	2.27	0.149	0.826814
ENSG00000136371	MTHFS	5,10-methenyltetrahydrofolate synthetase (5-formyltetrahydrofolate cyclo-ligase)	folic acid-containing compound biosynthetic process|formate metabolic process|tetrahydrofolate metabolic process|	ATP binding|folic acid binding|5-formyltetrahydrofolate cyclo-ligase activity|5-formyltetrahydrofolate cyclo-ligase activity|	-0.64	2.26	0.15	0.823909
ENSG00000167969	ECI1	enoyl-CoA delta isomerase 1	fatty acid beta-oxidation|fatty acid beta-oxidation|fatty acid beta-oxidation|cellular lipid metabolic process|small molecule metabolic process|	dodecenoyl-CoA delta-isomerase activity|dodecenoyl-CoA delta-isomerase activity|intramolecular oxidoreductase activity|	0.45	2.26	0.15	0.823909
ENSG00000128313	APOL5	apolipoprotein L, 5	lipid metabolic process|lipid transport|lipoprotein metabolic process|	high-density lipoprotein particle binding|lipid binding|	-0.64	2.26	0.15	0.823909
ENSG00000164081	TEX264	testis expressed 264	None	None	-0.62	2.25	0.151	0.821023
ENSG00000114120	SLC25A36	solute carrier family 25 (pyrimidine nucleotide carrier ), member 36	response to estradiol|transmembrane transport|	None	1.06	2.25	0.151	0.821023
ENSG00000125434	SLC25A35	solute carrier family 25, member 35	transport|	None	0.45	2.24	0.151	0.821023
ENSG00000196620	UGT2B15	UDP glucuronosyltransferase 2 family, polypeptide B15	xenobiotic metabolic process|steroid metabolic process|cellular glucuronidation|	glucuronosyltransferase activity|	0.46	2.23	0.152	0.818156
ENSG00000167633	KIR3DL1	killer cell immunoglobulin-like receptor, three domains, long cytoplasmic tail, 1	immune response|signal transduction|regulation of immune response|	HLA-B specific inhibitory MHC class I receptor activity|	-0.41	2.22	0.153	0.815309
ENSG00000111906	HDDC2	HD domain containing 2	metabolic process|	protein binding|phosphoric diester hydrolase activity|metal ion binding|	0.7	2.21	0.154	0.812479
ENSG00000101298	SNPH	syntaphilin	neurotransmitter secretion|brain development|synaptic vesicle docking involved in exocytosis|neuron differentiation|	syntaxin-1 binding|	1.15	2.21	0.154	0.812479
ENSG00000175356	SCUBE2	signal peptide, CUB domain, EGF-like 2	None	calcium ion binding|	0.44	2.21	0.154	0.812479
ENSG00000119714	GPR68	G protein-coupled receptor 68	inflammatory response|G-protein coupled receptor signaling pathway|	G-protein coupled receptor activity|	0.54	2.21	0.154	0.812479
ENSG00000130812	ANGPTL6	angiopoietin-like 6	angiogenesis|cell differentiation|	None	0.42	2.2	0.155	0.809668
ENSG00000124214	STAU1	staufen double-stranded RNA binding protein 1	intracellular mRNA localization|	double-stranded RNA binding|protein binding|protein phosphatase 1 binding|poly(A) RNA binding|	-1.08	2.2	0.155	0.809668
ENSG00000107263	RAPGEF1	Rap guanine nucleotide exchange factor (GEF) 1	activation of MAPKK activity|blood vessel development|signal transduction|transmembrane receptor protein tyrosine kinase signaling pathway|positive regulation of neuron projection development|single organismal cell-cell adhesion|Rap protein signal transduction|positive regulation of Rap GTPase activity|positive regulation of Rap GTPase activity|nerve growth factor signaling pathway|platelet-deriv…	protein binding|Rap guanyl-nucleotide exchange factor activity|Rap guanyl-nucleotide exchange factor activity|SH3 domain binding|	0.42	2.19	0.156	0.806875
ENSG00000138835	RGS3	regulator of G-protein signaling 3	inactivation of MAPK activity|regulation of G-protein coupled receptor protein signaling pathway|termination of G-protein coupled receptor signaling pathway|positive regulation of GTPase activity|positive regulation of GTPase activity|	GTPase activator activity|	-0.69	2.19	0.156	0.806875
ENSG00000112874	NUDT12	nudix (nucleoside diphosphate linked moiety X)-type motif 12	NADP catabolic process|NAD catabolic process|	NAD+ diphosphatase activity|NADH pyrophosphatase activity|metal ion binding|	-2.95	2.19	0.156	0.806875
ENSG00000177565	TBL1XR1	transducin (beta)-like 1 X-linked receptor 1	negative regulation of transcription from RNA polymerase II promoter|transcription, DNA-templated|Notch signaling pathway|chromatin modification|proteasome-mediated ubiquitin-dependent protein catabolic process|cellular lipid metabolic process|small molecule metabolic process|positive regulation of transcription, DNA-templated|positive regulation of transcription from RNA polymerase II promoter|c…	transcription corepressor activity|transcription corepressor activity|protein binding|beta-catenin binding|histone binding|transcription regulatory region DNA binding|transcription regulatory region DNA binding|protein N-terminus binding|	-1.15	2.18	0.156	0.806875
ENSG00000142188	TMEM50B	transmembrane protein 50B	biological_process|	molecular_function|	-0.57	2.18	0.156	0.806875
ENSG00000173239	LIPM	lipase, family member M	lipid catabolic process|	hydrolase activity, acting on ester bonds|	-0.74	2.18	0.156	0.806875
ENSG00000204822	MRPL53	mitochondrial ribosomal protein L53	None	None	-1.06	2.17	0.157	0.8041
ENSG00000116898	MRPS15	mitochondrial ribosomal protein S15	translation|	structural constituent of ribosome|poly(A) RNA binding|	-0.35	2.17	0.157	0.8041
ENSG00000170786	SDR16C5	short chain dehydrogenase/reductase family 16C, member 5	retinol metabolic process|retinol metabolic process|retinal metabolic process|keratinocyte proliferation|detection of light stimulus involved in visual perception|oxidation-reduction process|	retinol dehydrogenase activity|	-0.4	2.16	0.158	0.801343
ENSG00000152683	SLC30A6	solute carrier family 30 (zinc transporter), member 6	Golgi to endosome transport|cellular protein metabolic process|transmembrane transport|zinc ion transmembrane transport|	zinc ion transmembrane transporter activity|	0.34	2.16	0.158	0.801343
ENSG00000196290	NIF3L1	NIF3 NGG1 interacting factor 3-like 1 (S. cerevisiae)	7,8-dihydroneopterin 3'-triphosphate biosynthetic process|positive regulation of transcription, DNA-templated|	GTP cyclohydrolase I activity|protein binding|GTP binding|transcription factor binding|metal ion binding|	-0.96	2.16	0.158	0.801343
ENSG00000137766	UNC13C	unc-13 homolog C (C. elegans)	exocytosis|synaptic transmission|intracellular signal transduction|	diacylglycerol binding|metal ion binding|	0.93	2.16	0.158	0.801343
ENSG00000169059	VCX3A	variable charge, X-linked 3A	brain development|	None	0.48	2.14	0.16	0.79588
ENSG00000134291	TMEM106C	transmembrane protein 106C	biological_process|	molecular_function|	-0.4	2.14	0.16	0.79588
ENSG00000196562	SULF2	sulfatase 2	kidney development|chondrocyte development|glomerular filtration|positive regulation vascular endothelial growth factor production|esophagus smooth muscle contraction|positive regulation of Wnt signaling pathway|heparan sulfate proteoglycan metabolic process|heparan sulfate proteoglycan metabolic process|glomerular basement membrane development|glial cell-derived neurotrophic factor receptor sign…	arylsulfatase activity|arylsulfatase activity|calcium ion binding|N-acetylglucosamine-6-sulfatase activity|N-acetylglucosamine-6-sulfatase activity|	1.47	2.14	0.16	0.79588
ENSG00000164051	CCDC51	coiled-coil domain containing 51	None	None	-0.38	2.13	0.161	0.793174
ENSG00000186395	KRT10	keratin 10	keratinocyte differentiation|cellular response to calcium ion|	structural constituent of epidermis|	-0.5	2.12	0.161	0.793174
ENSG00000119718	EIF2B2	eukaryotic translation initiation factor 2B, subunit 2 beta, 39kDa	ovarian follicle development|translation|translational initiation|translational initiation|regulation of translational initiation|regulation of translational initiation|central nervous system development|response to heat|response to heat|response to glucose|gene expression|oligodendrocyte development|myelination|response to peptide hormone|positive regulation of GTPase activity|positive regulatio…	translation initiation factor activity|guanyl-nucleotide exchange factor activity|guanyl-nucleotide exchange factor activity|protein binding|ATP binding|GTP binding|	-2.45	2.11	0.162	0.790485
ENSG00000177034	MTX3	metaxin 3	protein targeting to mitochondrion|	None	-1.25	2.1	0.163	0.787812
ENSG00000187775	DNAH17	dynein, axonemal, heavy chain 17	cilium or flagellum-dependent cell motility|ATP catabolic process|microtubule-based movement|metabolic process|	microtubule motor activity|ATP binding|ATPase activity|	-2.82	2.1	0.163	0.787812
ENSG00000170426	SDR9C7	short chain dehydrogenase/reductase family 9C, member 7	oxidation-reduction process|	retinol dehydrogenase activity|	-0.41	2.09	0.164	0.785156
ENSG00000172817	CYP7B1	cytochrome P450, family 7, subfamily B, polypeptide 1	bile acid biosynthetic process|bile acid biosynthetic process|xenobiotic metabolic process|cholesterol metabolic process|bile acid metabolic process|cell death|sterol metabolic process|negative regulation of intracellular estrogen receptor signaling pathway|small molecule metabolic process|positive regulation of epithelial cell proliferation|oxidation-reduction process|prostate gland epithelium m…	iron ion binding|oxysterol 7-alpha-hydroxylase activity|heme binding|25-hydroxycholesterol 7alpha-hydroxylase activity|	-1.69	2.08	0.165	0.782516
ENSG00000144045	DQX1	DEAQ box RNA-dependent ATPase 1	metabolic process|	nucleic acid binding|helicase activity|ATP binding|	0.49	2.08	0.165	0.782516
ENSG00000255112	CHMP1B	charged multivesicular body protein 1B	cytokinesis|protein transport|establishment of protein localization|	protein binding|protein domain specific binding|	-1.16	2.07	0.165	0.782516
ENSG00000168807	SNTB2	syntrophin, beta 2 (dystrophin-associated protein A1, 59kDa, basic component 2)	None	actin binding|protein binding|calmodulin binding|poly(A) RNA binding|	-0.42	2.07	0.165	0.782516
ENSG00000075151	EIF4G3	eukaryotic translation initiation factor 4 gamma, 3	positive regulation of protein phosphorylation|translational initiation|regulation of translational initiation|spermatogenesis|viral process|cytokine-mediated signaling pathway|positive regulation of translation|positive regulation of meiosis I|	RNA cap binding|translation initiation factor activity|translation factor activity, nucleic acid binding|poly(A) RNA binding|	0.76	2.07	0.165	0.782516
ENSG00000175768	TOMM5	translocase of outer mitochondrial membrane 5 homolog (yeast)	protein targeting to mitochondrion|protein targeting to mitochondrion|cellular protein metabolic process|	protein transporter activity|	0.33	2.07	0.165	0.782516
ENSG00000181867	FTMT	ferritin mitochondrial	iron ion transport|cellular iron ion homeostasis|positive regulation of cell proliferation|positive regulation of transferase activity|positive regulation of lyase activity|positive regulation of oxidoreductase activity|oxidation-reduction process|	ferroxidase activity|ferric iron binding|	0.39	2.07	0.165	0.782516
ENSG00000100302	RASD2	RASD family, member 2	synaptic transmission, dopaminergic|GTP catabolic process|small GTPase mediated signal transduction|locomotory behavior|negative regulation of protein ubiquitination|positive regulation of protein sumoylation|regulation of cAMP-mediated signaling|positive regulation of protein kinase B signaling|	GTPase activity|GTP binding|ubiquitin conjugating enzyme binding|G-protein beta-subunit binding|	0.85	2.06	0.166	0.779892
ENSG00000198182	ZNF607	zinc finger protein 607	transcription, DNA-templated|regulation of transcription, DNA-templated|	DNA binding|sequence-specific DNA binding transcription factor activity|metal ion binding|	0.43	2.06	0.166	0.779892
ENSG00000060762	MPC1	mitochondrial pyruvate carrier 1	pyruvate metabolic process|mitochondrial pyruvate transport|biological_process|cellular metabolic process|small molecule metabolic process|pyruvate transmembrane transport|	molecular_function|pyruvate transmembrane transporter activity|	-0.34	2.06	0.166	0.779892
ENSG00000125910	S1PR4	sphingosine-1-phosphate receptor 4	sphingosine-1-phosphate signaling pathway|immune response|G-protein coupled receptor signaling pathway|adenylate cyclase-activating G-protein coupled receptor signaling pathway|activation of phospholipase C activity|positive regulation of cytosolic calcium ion concentration|	G-protein coupled receptor activity|lipid binding|sphingosine-1-phosphate receptor activity|	-0.52	2.05	0.167	0.777284
ENSG00000185829	ARL17A	ADP-ribosylation factor-like 17A	None	None	0.53	2.05	0.167	0.777284
ENSG00000142634	EFHD2	EF-hand domain family, member D2	None	calcium ion binding|	0.45	2.05	0.167	0.777284
ENSG00000155980	KIF5A	kinesin family member 5A	microtubule-based movement|synaptic transmission|blood coagulation|metabolic process|metabolic process|cell death|antigen processing and presentation of exogenous peptide antigen via MHC class II|	motor activity|microtubule motor activity|protein binding|ATP binding|microtubule binding|	0.42	2.05	0.167	0.777284
ENSG00000125454	SLC25A19	solute carrier family 25 (mitochondrial thiamine pyrophosphate carrier), member 19	deoxynucleotide transport|transmembrane transport|	deoxynucleotide transmembrane transporter activity|	-0.56	2.05	0.167	0.777284
ENSG00000174374	WBSCR16	Williams-Beuren syndrome chromosome region 16	biological_process|	poly(A) RNA binding|	-0.54	2.05	0.167	0.777284
ENSG00000113391	FAM172A	family with sequence similarity 172, member A	None	None	-0.54	2.04	0.168	0.774691
ENSG00000109501	WFS1	Wolfram syndrome 1 (wolframin)	kidney development|renal water homeostasis|ER overload response|ER overload response|activation of signaling protein activity involved in unfolded protein response|visual perception|sensory perception of sound|protein maturation by protein folding|ER-associated ubiquitin-dependent protein catabolic process|endoplasmic reticulum unfolded protein response|endoplasmic reticulum unfolded protein resp…	transporter activity|calmodulin binding|ubiquitin protein ligase binding|activating transcription factor binding|calcium-dependent protein binding|ATPase binding|	-0.42	2.04	0.168	0.774691
ENSG00000163607	GTPBP8	GTP-binding protein 8 (putative)	barrier septum assembly|	GTP binding|metal ion binding|	-0.58	2.04	0.168	0.774691
ENSG00000167191	GPRC5B	G protein-coupled receptor, class C, group 5, member B	G-protein coupled receptor signaling pathway|locomotory behavior|positive regulation of neuron projection development|positive regulation of I-kappaB kinase/NF-kappaB signaling|positive regulation of neuron differentiation|positive regulation of inflammatory response|positive regulation of macrophage cytokine production|positive regulation of protein tyrosine kinase activity|positive regulation o…	G-protein coupled receptor binding|G-protein coupled receptor activity|protein kinase binding|protein kinase activator activity|	-0.73	2.04	0.168	0.774691
ENSG00000143653	SCCPDH	saccharopine dehydrogenase (putative)	oxidation-reduction process|	oxidoreductase activity|	-0.47	2.04	0.168	0.774691
ENSG00000184344	GDF3	growth differentiation factor 3	skeletal system development|eye development|in utero embryonic development|response to dietary excess|signal transduction|endoderm development|mesoderm development|regulation of cell fate commitment|negative regulation of BMP signaling pathway|notochord development|somite rostral/caudal axis specification|growth|negative regulation of epidermal cell differentiation|formation of anatomical boundar…	cytokine activity|growth factor activity|protein kinase binding|	0.42	2.04	0.168	0.774691
ENSG00000139437	TCHP	trichoplein, keratin filament binding	apoptotic process|negative regulation of cell growth|	protein binding|	0.46	2.03	0.169	0.772113
ENSG00000160460	SPTBN4	spectrin, beta, non-erythrocytic 4	regulation of sodium ion transport|cytoskeletal anchoring at plasma membrane|axonogenesis|axon guidance|sensory perception of sound|adult walking behavior|fertilization|negative regulation of heart rate|vesicle-mediated transport|transmission of nerve impulse|central nervous system projection neuron axonogenesis|regulation of peptidyl-serine phosphorylation|positive regulation of multicellular or…	actin binding|actin binding|structural constituent of cytoskeleton|protein binding|phospholipid binding|phosphatase binding|ankyrin binding|ankyrin binding|spectrin binding|	0.51	2.03	0.169	0.772113
ENSG00000149926	FAM57B	family with sequence similarity 57, member B	lipid metabolic process|	None	-0.38	2.03	0.169	0.772113
ENSG00000111404	RERGL	RERG/RAS-like	GTP catabolic process|small GTPase mediated signal transduction|	GTP binding|	0.34	2.02	0.17	0.769551
ENSG00000171103	TRMT61B	tRNA methyltransferase 61 homolog B (S. cerevisiae)	protein homooligomerization|mitochondrial tRNA methylation|	protein binding|tRNA (adenine-N1-)-methyltransferase activity|	-0.57	2.02	0.17	0.769551
ENSG00000153666	GOLGA8I	golgin A8 family, member I	None	None	-2.9	2.02	0.17	0.769551
ENSG00000168461	RAB31	RAB31, member RAS oncogene family	GTP catabolic process|small GTPase mediated signal transduction|receptor internalization|cellular response to insulin stimulus|Golgi to plasma membrane protein transport|regulated secretory pathway|phagosome maturation|	GTPase activity|GTP binding|GDP binding|	0.3	2.02	0.17	0.769551
ENSG00000133636	NTS	neurotensin	signal transduction|regulation of blood vessel size|	neuropeptide hormone activity|protein binding|	-0.34	2.01	0.171	0.767004
ENSG00000096433	ITPR3	inositol 1,4,5-trisphosphate receptor, type 3	energy reserve metabolic process|signal transduction|epidermal growth factor receptor signaling pathway|G-protein coupled receptor signaling pathway|activation of phospholipase C activity|positive regulation of cytosolic calcium ion concentration|blood coagulation|memory|fibroblast growth factor receptor signaling pathway|platelet activation|Fc-epsilon receptor signaling pathway|Fc-gamma receptor…	inositol hexakisphosphate binding|intracellular ligand-gated calcium channel activity|inositol 1,4,5-trisphosphate-sensitive calcium-release channel activity|inositol 1,4,5-trisphosphate-sensitive calcium-release channel activity|protein binding|phosphatidylinositol binding|inositol 1,3,4,5 tetrakisphosphate binding|inositol 1,4,5 trisphosphate binding|	-0.41	2	0.172	0.764472
ENSG00000131697	NPHP4	nephronophthisis 4	signal transduction|visual behavior|single organismal cell-cell adhesion|actin cytoskeleton organization|hippo signaling|retina development in camera-type eye|	structural molecule activity|protein binding|	0.32	1.99	0.172	0.764472
ENSG00000189227	C15ORF61	chromosome 15 open reading frame 61	None	None	0.52	1.99	0.172	0.764472
ENSG00000186930	KRTAP6-2	keratin associated protein 6-2	None	None	0.32	1.98	0.173	0.761954
ENSG00000140416	TPM1	tropomyosin 1 (alpha)	in utero embryonic development|positive regulation of heart rate by epinephrine|cellular component movement|muscle contraction|regulation of muscle contraction|cytoskeleton organization|regulation of heart contraction|muscle filament sliding|muscle filament sliding|negative regulation of cell migration|ruffle organization|positive regulation of ATPase activity|cellular response to reactive oxygen…	actin binding|structural constituent of cytoskeleton|cytoskeletal protein binding|structural constituent of muscle|	0.36	1.98	0.173	0.761954
ENSG00000106328	FSCN3	fascin actin-bundling protein 3, testicular	None	protein binding, bridging|actin filament binding|	-1.14	1.97	0.174	0.759451
ENSG00000006451	RALA	v-ral simian leukemia viral oncogene homolog A (ras related)	cytokinesis|GTP catabolic process|exocytosis|chemotaxis|signal transduction|Ras protein signal transduction|viral process|regulation of exocytosis|actin cytoskeleton reorganization|neurotrophin TRK receptor signaling pathway|positive regulation of filopodium assembly|membrane raft localization|membrane organization|	GTPase activity|protein binding|GTP binding|Edg-2 lysophosphatidic acid receptor binding|	-1.11	1.96	0.175	0.756962
ENSG00000100276	RASL10A	RAS-like, family 10, member A	GTP catabolic process|small GTPase mediated signal transduction|	GTPase activity|GTP binding|	1.68	1.96	0.175	0.756962
ENSG00000132694	ARHGEF11	Rho guanine nucleotide exchange factor (GEF) 11	cytokinesis|regulation of cell growth|cellular component movement|striated muscle contraction|G-protein coupled receptor signaling pathway|G-protein coupled receptor signaling pathway|small GTPase mediated signal transduction|Rho protein signal transduction|axon guidance|establishment of cell polarity|actin cytoskeleton organization|positive regulation of Rho GTPase activity|positive regulation o…	G-protein coupled receptor binding|Rho guanyl-nucleotide exchange factor activity|GTPase activator activity|protein binding|	0.33	1.95	0.176	0.754487
ENSG00000135469	COQ10A	coenzyme Q10 homolog A (S. cerevisiae)	None	None	0.96	1.95	0.176	0.754487
ENSG00000249222	ATP5L2	ATP synthase, H+ transporting, mitochondrial Fo complex, subunit G2	ATP synthesis coupled proton transport|	hydrogen ion transmembrane transporter activity|	-0.71	1.95	0.176	0.754487
ENSG00000110108	TMEM109	transmembrane protein 109	intrinsic apoptotic signaling pathway in response to DNA damage by p53 class mediator|negative regulation of cell death|cellular response to gamma radiation|	molecular_function|	-0.38	1.95	0.176	0.754487
ENSG00000170889	RPS9	ribosomal protein S9	nuclear-transcribed mRNA catabolic process, nonsense-mediated decay|translation|translation|translation|translational initiation|translational elongation|translational termination|regulation of translation|SRP-dependent cotranslational protein targeting to membrane|positive regulation of cell proliferation|gene expression|viral process|RNA metabolic process|mRNA metabolic process|viral life cycle…	structural constituent of ribosome|protein binding|rRNA binding|poly(A) RNA binding|translation regulator activity|	-0.85	1.93	0.178	0.74958
ENSG00000114019	AMOTL2	angiomotin like 2	Wnt signaling pathway|hippo signaling|	protein binding|identical protein binding|	-0.62	1.91	0.18	0.744727
ENSG00000085760	MTIF2	mitochondrial translational initiation factor 2	formation of translation initiation complex|GTP catabolic process|regulation of translational initiation|ribosome disassembly|	translation initiation factor activity|GTPase activity|GTP binding|translation factor activity, nucleic acid binding|ribosomal small subunit binding|poly(A) RNA binding|	0.41	1.9	0.181	0.742321
ENSG00000135521	LTV1	LTV1 ribosome biogenesis factor	None	None	0.81	1.9	0.181	0.742321
ENSG00000235268	KDM4E	lysine (K)-specific demethylase 4E	transcription, DNA-templated|regulation of transcription, DNA-templated|chromatin modification|oxidation-reduction process|	metal ion binding|dioxygenase activity|	0.42	1.9	0.181	0.742321
ENSG00000113845	TIMMDC1	translocase of inner mitochondrial membrane domain containing 1	None	None	-1.14	1.89	0.182	0.739929
ENSG00000130518	KIAA1683	KIAA1683	None	None	-0.31	1.89	0.182	0.739929
ENSG00000139637	C12ORF10	chromosome 12 open reading frame 10	locomotory exploration behavior|pigmentation|	molecular_function|	-0.39	1.89	0.182	0.739929
ENSG00000080819	CPOX	coproporphyrinogen oxidase	porphyrin-containing compound metabolic process|protoporphyrinogen IX biosynthetic process|heme biosynthetic process|response to iron ion|response to lead ion|response to insecticide|small molecule metabolic process|response to arsenic-containing substance|response to methylmercury|oxidation-reduction process|	coproporphyrinogen oxidase activity|structural constituent of eye lens|protein homodimerization activity|	0.69	1.89	0.182	0.739929
ENSG00000018625	ATP1A2	ATPase, Na+/K+ transporting, alpha 2 polypeptide	neurotransmitter uptake|regulation of the force of heart contraction|regulation of respiratory gaseous exchange by neurological system process|ATP biosynthetic process|potassium ion transport|sodium ion transport|regulation of smooth muscle contraction|regulation of striated muscle contraction|regulation of blood pressure|adult locomotory behavior|visual learning|ATP hydrolysis coupled proton tra…	sodium:potassium-exchanging ATPase activity|ATP binding|metal ion binding|	-0.52	1.89	0.182	0.739929
ENSG00000100592	DAAM1	dishevelled associated activator of morphogenesis 1	actin cytoskeleton organization|	actin binding|protein binding|Rho GTPase binding|identical protein binding|	0.43	1.88	0.184	0.735182
ENSG00000147642	SYBU	syntabulin (syntaxin-interacting)	regulation of insulin secretion involved in cellular response to glucose stimulus|	protein binding|microtubule binding|syntaxin-1 binding|kinesin binding|	-0.58	1.88	0.184	0.735182
ENSG00000171865	RNASEH1	ribonuclease H1	mitochondrial DNA replication|RNA catabolic process|RNA phosphodiester bond hydrolysis|RNA phosphodiester bond hydrolysis, endonucleolytic|	magnesium ion binding|nucleic acid binding|RNA binding|RNA-DNA hybrid ribonuclease activity|ribonuclease activity|protein homodimerization activity|	-0.48	1.88	0.184	0.735182
ENSG00000157693	C9ORF91	chromosome 9 open reading frame 91	biological_process|	molecular_function|	-1.47	1.88	0.184	0.735182
ENSG00000115524	SF3B1	splicing factor 3b, subunit 1, 155kDa	RNA splicing, via transesterification reactions|mRNA splicing, via spliceosome|mRNA splicing, via spliceosome|mRNA splicing, via spliceosome|RNA splicing|anterior/posterior pattern specification|gene expression|	chromatin binding|protein binding|poly(A) RNA binding|	-0.56	1.87	0.185	0.732828
ENSG00000106153	CHCHD2	coiled-coil-helix-coiled-coil-helix domain containing 2	None	None	0.35	1.86	0.185	0.732828
ENSG00000162928	PEX13	peroxisomal biogenesis factor 13	fatty acid alpha-oxidation|neuron migration|suckling behavior|locomotory behavior|protein import into peroxisome matrix, docking|protein import into peroxisome matrix, docking|cerebral cortex cell migration|microtubule-based peroxisome localization|	protein binding|	0.29	1.86	0.185	0.732828
ENSG00000132669	RIN2	Ras and Rab interactor 2	endocytosis|small GTPase mediated signal transduction|positive regulation of Rab GTPase activity|regulation of catalytic activity|	small GTPase regulator activity|GTPase activator activity|Rab guanyl-nucleotide exchange factor activity|	-0.42	1.85	0.186	0.730487
ENSG00000121579	NAA50	N(alpha)-acetyltransferase 50, NatE catalytic subunit	N-terminal protein amino acid acetylation|histone H4 acetylation|mitotic sister chromatid cohesion, centromeric|	peptide alpha-N-acetyltransferase activity|protein binding|H4 histone acetyltransferase activity|peptidyl-lysine N-acetyltransferase activity|	1.18	1.85	0.186	0.730487
ENSG00000172159	FRMD3	FERM domain containing 3	None	cytoskeletal protein binding|	0.77	1.84	0.188	0.725842
ENSG00000165898	ISCA2	iron-sulfur cluster assembly 2	iron-sulfur cluster assembly|	structural molecule activity|metal ion binding|iron-sulfur cluster binding|	0.37	1.84	0.188	0.725842
ENSG00000164604	GPR85	G protein-coupled receptor 85	signal transduction|G-protein coupled receptor signaling pathway|	G-protein coupled receptor activity|	-0.54	1.83	0.189	0.723538
ENSG00000181856	SLC2A4	solute carrier family 2 (facilitated glucose transporter), member 4	carbohydrate metabolic process|hexose transport|amylopectin biosynthetic process|glucose transport|cellular response to insulin stimulus|glucose homeostasis|small molecule metabolic process|response to ethanol|glucose import|brown fat cell differentiation|transmembrane transport|membrane organization|cellular response to osmotic stress|	glucose transmembrane transporter activity|protein binding|D-glucose transmembrane transporter activity|	0.63	1.83	0.189	0.723538
ENSG00000241935	HOGA1	4-hydroxy-2-oxoglutarate aldolase 1	glyoxylate catabolic process|4-hydroxyproline catabolic process|oxalate metabolic process|pyruvate biosynthetic process|glyoxylate metabolic process|	4-hydroxy-2-oxoglutarate aldolase activity|4-hydroxy-2-oxoglutarate aldolase activity|protein homodimerization activity|	-0.41	1.82	0.189	0.723538
ENSG00000113272	THG1L	tRNA-histidine guanylyltransferase 1-like (S. cerevisiae)	tRNA modification|tRNA processing|protein homotetramerization|protein homotetramerization|	tRNA binding|magnesium ion binding|ATP binding|GTP binding|tRNA guanylyltransferase activity|tRNA guanylyltransferase activity|identical protein binding|	0.36	1.82	0.189	0.723538
ENSG00000163900	TMEM41A	transmembrane protein 41A	None	None	-0.3	1.82	0.189	0.723538
ENSG00000197535	MYO5A	myosin VA (heavy chain 12, myoxin)	transport|exocytosis|synaptic transmission|visual perception|protein transport|vesicle-mediated transport|actin filament-based movement|insulin secretion|melanocyte differentiation|regulation of inositol 1,4,5-trisphosphate-sensitive calcium-release channel activity|locomotion involved in locomotory behavior|secretory granule localization|melanosome transport|cellular response to insulin stimulus…	microfilament motor activity|actin binding|calcium ion binding|calmodulin binding|ATP binding|Rab GTPase binding|poly(A) RNA binding|	0.3	1.81	0.19	0.721246
ENSG00000115084	SLC35F5	solute carrier family 35, member F5	transport|	None	-0.33	1.81	0.19	0.721246
ENSG00000185339	TCN2	transcobalamin II	vitamin metabolic process|water-soluble vitamin metabolic process|cobalt ion transport|cobalamin metabolic process|cobalamin metabolic process|cobalamin transport|small molecule metabolic process|	cobalamin binding|cobalamin binding|metal ion binding|	0.31	1.81	0.19	0.721246
ENSG00000156928	MALSU1	mitochondrial assembly of ribosomal large subunit 1	ribosomal large subunit biogenesis|negative regulation of mitochondrial translation|	None	-0.27	1.8	0.191	0.718967
ENSG00000163617	KIAA1407	KIAA1407	None	None	0.86	1.8	0.191	0.718967
ENSG00000166819	PLIN1	perilipin 1	lipid metabolic process|triglyceride catabolic process|small molecule metabolic process|	lipid binding|	-0.3	1.8	0.191	0.718967
ENSG00000163630	SYNPR	synaptoporin	transport|	transporter activity|	-0.79	1.8	0.191	0.718967
ENSG00000006757	PNPLA4	patatin-like phospholipase domain containing 4	biological_process|lipid catabolic process|	molecular_function|triglyceride lipase activity|	-0.94	1.8	0.191	0.718967
ENSG00000166902	MRPL16	mitochondrial ribosomal protein L16	translation|	structural constituent of ribosome|rRNA binding|	-0.38	1.8	0.191	0.718967
ENSG00000139173	TMEM117	transmembrane protein 117	biological_process|	molecular_function|	0.38	1.79	0.192	0.716699
ENSG00000103510	KAT8	K(lysine) acetyltransferase 8	chromatin organization|transcription, DNA-templated|histone acetylation|myeloid cell differentiation|histone H4-K5 acetylation|histone H4-K8 acetylation|histone H4-K16 acetylation|histone H4-K16 acetylation|negative regulation of transcription, DNA-templated|positive regulation of transcription, DNA-templated|positive regulation of transcription, DNA-templated|	histone acetyltransferase activity|protein binding|transcription factor binding|acetyltransferase activity|enzyme binding|methylated histone binding|histone acetyltransferase activity (H4-K5 specific)|histone acetyltransferase activity (H4-K8 specific)|metal ion binding|histone acetyltransferase activity (H4-K16 specific)|	0.29	1.79	0.192	0.716699
ENSG00000170262	MRAP	melanocortin 2 receptor accessory protein	positive regulation of cAMP biosynthetic process|protein localization to cell surface|brown fat cell differentiation|	corticotropin hormone receptor binding|type 3 melanocortin receptor binding|type 4 melanocortin receptor binding|type 5 melanocortin receptor binding|type 1 melanocortin receptor binding|	0.42	1.79	0.192	0.716699
ENSG00000183117	CSMD1	CUB and Sushi multiple domains 1	None	None	-0.61	1.79	0.192	0.716699
ENSG00000184709	LRRC26	leucine rich repeat containing 26	ion transport|	protein binding|potassium channel regulator activity|	0.81	1.79	0.192	0.716699
ENSG00000178096	BOLA1	bolA family member 1	None	None	1.03	1.78	0.193	0.714443
ENSG00000168569	TMEM223	transmembrane protein 223	None	None	-0.47	1.78	0.193	0.714443
ENSG00000177791	MYOZ1	myozenin 1	myofibril assembly|	protein binding|FATZ binding|	0.34	1.77	0.194	0.712198
ENSG00000149573	MPZL2	myelin protein zero-like 2	homophilic cell adhesion|anatomical structure morphogenesis|single organismal cell-cell adhesion|T cell differentiation in thymus|	protein binding|	-0.33	1.77	0.194	0.712198
ENSG00000139734	DIAPH3	diaphanous-related formin 3	spermatogenesis|actin cytoskeleton organization|	actin binding|Rho GTPase binding|	-1.01	1.76	0.195	0.709965
ENSG00000147378	FATE1	fetal and adult testis expressed 1	None	None	0.5	1.76	0.195	0.709965
ENSG00000181031	RPH3AL	rabphilin 3A-like (without C2 domains)	intracellular protein transport|exocytosis|regulation of calcium ion-dependent exocytosis|response to drug|glucose homeostasis|negative regulation of G-protein coupled receptor protein signaling pathway|positive regulation of protein secretion|	cytoskeletal protein binding|Rab GTPase binding|LIM domain binding|metal ion binding|	-1.39	1.76	0.195	0.709965
ENSG00000106436	MYL10	myosin, light chain 10, regulatory	None	calcium ion binding|	-0.32	1.75	0.196	0.707744
ENSG00000167165	UGT1A6	UDP glucuronosyltransferase 1 family, polypeptide A6	xenobiotic metabolic process|xenobiotic metabolic process|small molecule metabolic process|cellular glucuronidation|cellular glucuronidation|	glucuronosyltransferase activity|enzyme binding|protein homodimerization activity|protein homodimerization activity|protein heterodimerization activity|protein heterodimerization activity|	0.61	1.74	0.198	0.703335
ENSG00000082898	XPO1	exportin 1	ribosomal large subunit export from nucleus|ribosomal small subunit export from nucleus|negative regulation of transcription from RNA polymerase II promoter|mitotic cell cycle|protein export from nucleus|transforming growth factor beta receptor signaling pathway|gene expression|regulation of centrosome duplication|viral process|RNA metabolic process|mRNA metabolic process|viral life cycle|negativ…	RNA binding|transporter activity|nucleocytoplasmic transporter activity|protein binding|Ran GTPase binding|protein transporter activity|protein domain specific binding|	0.38	1.73	0.199	0.701147
ENSG00000120160	EQTN	equatorin, sperm acrosome associated	endocytosis|fusion of sperm to egg plasma membrane|acrosomal vesicle exocytosis|	None	-0.53	1.73	0.199	0.701147
ENSG00000103365	GGA2	golgi-associated, gamma adaptin ear containing, ARF binding protein 2	intracellular protein transport|vesicle-mediated transport|	protein binding|ADP-ribosylation factor binding|	-0.58	1.73	0.199	0.701147
ENSG00000136463	TACO1	translational activator of mitochondrially encoded cytochrome c oxidase I	regulation of translation|	None	0.37	1.72	0.2	0.69897
ENSG00000071205	ARHGAP10	Rho GTPase activating protein 10	apoptotic process|cytoskeleton organization|small GTPase mediated signal transduction|positive regulation of Rho GTPase activity|regulation of apoptotic process|negative regulation of apoptotic process|regulation of small GTPase mediated signal transduction|	Rho GTPase activator activity|protein binding|	-2.57	1.72	0.2	0.69897
ENSG00000107223	EDF1	endothelial differentiation-related factor 1	transcription, DNA-templated|regulation of transcription, DNA-templated|multicellular organismal development|regulation of lipid metabolic process|positive regulation of DNA binding|endothelial cell differentiation|positive regulation of transcription, DNA-templated|	transcription coactivator activity|protein binding|calmodulin binding|sequence-specific DNA binding|poly(A) RNA binding|	0.47	1.72	0.2	0.69897
ENSG00000162849	KIF26B	kinesin family member 26B	microtubule-based movement|metabolic process|positive regulation of cell-cell adhesion|establishment of cell polarity|ureteric bud invasion|	microtubule motor activity|ATP binding|microtubule binding|	-0.62	1.71	0.201	0.696804
ENSG00000130592	LSP1	lymphocyte-specific protein 1	cellular component movement|cellular defense response|signal transduction|	actin binding|signal transducer activity|	1.31	1.7	0.202	0.694649
ENSG00000133433	GSTT2B	glutathione S-transferase theta 2B (gene/pseudogene)	xenobiotic metabolic process|small molecule metabolic process|glutathione derivative biosynthetic process|	glutathione transferase activity|	0.72	1.7	0.202	0.694649
ENSG00000267673	FDX1L	ferredoxin 1-like	small molecule metabolic process|oxidation-reduction process|	electron carrier activity|metal ion binding|2 iron, 2 sulfur cluster binding|	-0.74	1.69	0.203	0.692504
ENSG00000171403	KRT9	keratin 9	epidermis development|skin development|intermediate filament organization|	structural constituent of cytoskeleton|	-1.26	1.69	0.203	0.692504
ENSG00000145832	SLC25A48	solute carrier family 25, member 48	transmembrane transport|	None	0.59	1.69	0.203	0.692504
ENSG00000006695	COX10	cytochrome c oxidase assembly homolog 10 (yeast)	mitochondrial fission|mitochondrial electron transport, cytochrome c to oxygen|porphyrin-containing compound metabolic process|heme biosynthetic process|heme a biosynthetic process|respiratory chain complex IV assembly|aerobic respiration|small molecule metabolic process|cellular respiration|heme O biosynthetic process|hydrogen ion transmembrane transport|	cytochrome-c oxidase activity|farnesyltranstransferase activity|protoheme IX farnesyltransferase activity|	0.32	1.69	0.203	0.692504
ENSG00000103121	CMC2	C-x(9)-C motif containing 2	None	None	0.31	1.69	0.203	0.692504
ENSG00000177600	RPLP2	ribosomal protein, large, P2	nuclear-transcribed mRNA catabolic process, nonsense-mediated decay|translation|translation|translational initiation|translational elongation|translational termination|SRP-dependent cotranslational protein targeting to membrane|gene expression|viral process|RNA metabolic process|mRNA metabolic process|viral life cycle|viral transcription|cellular protein metabolic process|	RNA binding|structural constituent of ribosome|	0.45	1.67	0.206	0.686133
ENSG00000259243	GOLGA6L19	golgin A6 family-like 19	None	None	0.45	1.67	0.206	0.686133
ENSG00000076944	STXBP2	syntaxin binding protein 2	leukocyte mediated cytotoxicity|vesicle docking involved in exocytosis|protein transport|regulation of mast cell degranulation|neutrophil degranulation|	protein binding|syntaxin-1 binding|syntaxin-3 binding|	0.34	1.66	0.207	0.68403
ENSG00000143748	NVL	nuclear VCP-like	metabolic process|	ATP binding|nucleoside-triphosphatase activity|poly(A) RNA binding|	-0.36	1.66	0.207	0.68403
ENSG00000125967	NECAB3	N-terminal EF-hand calcium binding protein 3	protein secretion|protein metabolic process|regulation of amyloid precursor protein biosynthetic process|	calcium ion binding|protein binding|	-0.57	1.66	0.207	0.68403
ENSG00000077327	SPAG6	sperm associated antigen 6	spermatid development|cell projection organization|	None	0.42	1.65	0.208	0.681937
ENSG00000172831	CES2	carboxylesterase 2	catabolic process|	methylumbelliferyl-acetate deacetylase activity|carboxylic ester hydrolase activity|	-0.38	1.65	0.208	0.681937
ENSG00000230055	CISD3	CDGSH iron sulfur domain 3	None	metal ion binding|2 iron, 2 sulfur cluster binding|	-0.44	1.64	0.209	0.679854
ENSG00000140988	RPS2	ribosomal protein S2	nuclear-transcribed mRNA catabolic process, nonsense-mediated decay|translation|translation|translational initiation|translational elongation|translational termination|SRP-dependent cotranslational protein targeting to membrane|gene expression|viral process|RNA metabolic process|mRNA metabolic process|viral life cycle|viral transcription|cellular protein metabolic process|positive regulation of t…	mRNA binding|structural constituent of ribosome|protein binding|fibroblast growth factor binding|enzyme binding|poly(A) RNA binding|	-0.51	1.64	0.209	0.679854
ENSG00000108639	SYNGR2	synaptogyrin 2	protein targeting|	None	-0.71	1.63	0.21	0.677781
ENSG00000175874	CREG2	cellular repressor of E1A-stimulated genes 2	oxidation-reduction process|	FMN binding|oxidoreductase activity|	0.35	1.63	0.21	0.677781
ENSG00000112159	MDN1	MDN1, midasin homolog (yeast)	ATP catabolic process|ATP catabolic process|protein complex assembly|	protein binding|ATP binding|ATPase activity|unfolded protein binding|	0.33	1.63	0.21	0.677781
ENSG00000148290	SURF1	surfeit 1	oxidative phosphorylation|ATP biosynthetic process|respiratory chain complex IV assembly|aerobic respiration|oxidation-reduction process|hydrogen ion transmembrane transport|hydrogen ion transmembrane transport|	cytochrome-c oxidase activity|protein binding|	1.57	1.63	0.21	0.677781
ENSG00000171863	RPS7	ribosomal protein S7	nuclear-transcribed mRNA catabolic process, nonsense-mediated decay|cytoplasmic translation|rRNA processing|translation|translation|translation|translational initiation|translational elongation|translational termination|SRP-dependent cotranslational protein targeting to membrane|gene expression|viral process|RNA metabolic process|mRNA metabolic process|viral life cycle|viral transcription|ribosom…	RNA binding|structural constituent of ribosome|protein binding|poly(A) RNA binding|	0.71	1.63	0.21	0.677781
ENSG00000049449	RCN1	reticulocalbin 1, EF-hand calcium binding domain	in utero embryonic development|camera-type eye development|	calcium ion binding|protein binding|	-0.94	1.62	0.211	0.675718
ENSG00000136161	RCBTB2	regulator of chromosome condensation (RCC1) and BTB (POZ) domain containing protein 2	positive regulation of Ran GTPase activity|	Ran guanyl-nucleotide exchange factor activity|	-0.51	1.62	0.211	0.675718
ENSG00000167515	TRAPPC2L	trafficking protein particle complex 2-like	ER to Golgi vesicle-mediated transport|	protein binding|	-0.35	1.62	0.211	0.675718
ENSG00000011347	SYT7	synaptotagmin VII	plasma membrane repair|exocytosis|positive regulation of calcium ion-dependent exocytosis|regulation of insulin secretion|	transporter activity|calcium ion binding|	0.4	1.61	0.213	0.67162
ENSG00000119616	FCF1	FCF1 rRNA-processing protein	rRNA processing|	poly(A) RNA binding|	0.43	1.61	0.213	0.67162
ENSG00000034510	TMSB10	thymosin beta 10	actin cytoskeleton organization|sequestering of actin monomers|	actin binding|	0.63	1.61	0.213	0.67162
ENSG00000076641	PAG1	phosphoprotein membrane anchor with glycosphingolipid microdomains 1	signal transduction|epidermal growth factor receptor signaling pathway|positive regulation of signal transduction|intracellular signal transduction|T cell receptor signaling pathway|regulation of T cell activation|negative regulation of T cell activation|	SH3/SH2 adaptor activity|protein binding|SH2 domain binding|	0.44	1.6	0.214	0.669586
ENSG00000169629	RGPD8	RANBP2-like and GRIP domain containing 8	protein targeting to Golgi|biological_process|	Ran GTPase binding|	0.35	1.59	0.215	0.667562
ENSG00000187824	TMEM220	transmembrane protein 220	None	None	-0.4	1.59	0.215	0.667562
ENSG00000125995	ROMO1	reactive oxygen species modulator 1	replicative cell aging|positive regulation of cell proliferation|cellular response to reactive oxygen species|defense response to bacterium|positive regulation of reactive oxygen species metabolic process|	molecular_function|	0.48	1.59	0.215	0.667562
ENSG00000043039	BARX2	BARX homeobox 2	negative regulation of transcription from RNA polymerase II promoter|cartilage condensation|transcription, DNA-templated|myotube differentiation|catagen|positive regulation of transcription from RNA polymerase II promoter|	RNA polymerase II regulatory region sequence-specific DNA binding|RNA polymerase II transcription regulatory region sequence-specific DNA binding transcription factor activity involved in positive regulation of transcription|DNA binding|chromatin binding|	0.35	1.59	0.215	0.667562
ENSG00000137502	RAB30	RAB30, member RAS oncogene family	GTP catabolic process|Golgi organization|small GTPase mediated signal transduction|protein transport|	GTPase activity|GTP binding|	-0.47	1.59	0.215	0.667562
ENSG00000076554	TPD52	tumor protein D52	anatomical structure morphogenesis|B cell differentiation|secretion|	calcium ion binding|protein binding|protein homodimerization activity|protein heterodimerization activity|	-0.54	1.58	0.217	0.66354
ENSG00000144821	MYH15	myosin, heavy chain 15	metabolic process|	motor activity|actin binding|calmodulin binding|ATP binding|	0.52	1.58	0.217	0.66354
ENSG00000197580	BCO2	beta-carotene oxygenase 2	carotenoid metabolic process|carotene metabolic process|carotene catabolic process|retinoic acid metabolic process|retinal metabolic process|regulation of mitochondrial membrane potential|oxidation-reduction process|regulation of reactive oxygen species metabolic process|	oxidoreductase activity, acting on single donors with incorporation of molecular oxygen, incorporation of two atoms of oxygen|metal ion binding|	0.43	1.58	0.217	0.66354
ENSG00000100852	ARHGAP5	Rho GTPase activating protein 5	positive regulation of mesenchymal cell proliferation|GTP catabolic process|cell adhesion|small GTPase mediated signal transduction|Rho protein signal transduction|regulation of cell size|positive regulation of cell migration|mammary gland development|positive regulation of Rho GTPase activity|regulation of small GTPase mediated signal transduction|	GTPase activity|Rho GTPase activator activity|protein binding|GTP binding|SH2 domain binding|	0.42	1.58	0.217	0.66354
ENSG00000100889	PCK2	phosphoenolpyruvate carboxykinase 2 (mitochondrial)	carbohydrate metabolic process|glucose metabolic process|pyruvate metabolic process|gluconeogenesis|gluconeogenesis|oxaloacetate metabolic process|NADH oxidation|positive regulation of insulin secretion|small molecule metabolic process|response to glucocorticoid|cellular response to glucose stimulus|	phosphoenolpyruvate carboxykinase activity|phosphoenolpyruvate carboxykinase (GTP) activity|protein binding|GTP binding|metal ion binding|	0.27	1.57	0.218	0.661544
ENSG00000148090	AUH	AU RNA binding protein/enoyl-CoA hydratase	leucine catabolic process|branched-chain amino acid catabolic process|cellular nitrogen compound metabolic process|small molecule metabolic process|	mRNA 3'-UTR binding|enoyl-CoA hydratase activity|methylglutaconyl-CoA hydratase activity|	-0.75	1.56	0.219	0.659556
ENSG00000010361	FUZ	fuzzy planar cell polarity protein	establishment of planar polarity|neural tube closure|neural tube closure|hair follicle development|negative regulation of cell proliferation|regulation of smoothened signaling pathway|embryonic body morphogenesis|protein transport|spinal cord dorsal/ventral patterning|negative regulation of cell migration|nonmotile primary cilium assembly|cilium assembly|positive regulation of cilium assembly|emb…	None	0.61	1.56	0.219	0.659556
ENSG00000158258	CLSTN2	calsyntenin 2	homophilic cell adhesion|	calcium ion binding|	0.78	1.56	0.219	0.659556
ENSG00000130714	POMT1	protein-O-mannosyltransferase 1	carbohydrate metabolic process|protein O-linked glycosylation|multicellular organismal development|extracellular matrix organization|protein O-linked mannosylation|mannosylation|	mannosyltransferase activity|dolichyl-phosphate-mannose-protein mannosyltransferase activity|metal ion binding|	0.4	1.56	0.219	0.659556
ENSG00000113569	NUP155	nucleoporin 155kDa	mitotic cell cycle|carbohydrate metabolic process|mRNA export from nucleus|protein import into nucleus|nuclear envelope organization|mitotic nuclear envelope disassembly|hexose transport|regulation of glucose transport|glucose transport|viral process|cytokine-mediated signaling pathway|small molecule metabolic process|transmembrane transport|atrial cardiac muscle cell action potential|	transporter activity|structural constituent of nuclear pore|	-0.44	1.56	0.219	0.659556
ENSG00000217930	PAM16	presequence translocase-associated motor 16 homolog (S. cerevisiae)	protein targeting to mitochondrion|protein import into mitochondrial matrix|cellular protein metabolic process|	None	-0.44	1.56	0.219	0.659556
ENSG00000108587	GOSR1	golgi SNAP receptor complex member 1	ER to Golgi vesicle-mediated transport|intra-Golgi vesicle-mediated transport|protein transport|retrograde transport, endosome to Golgi|	SNAP receptor activity|	0.34	1.55	0.22	0.657577
ENSG00000174015	SPERT	spermatid associated	None	None	0.32	1.55	0.22	0.657577
ENSG00000198774	RASSF9	Ras association (RalGDS/AF-6) domain family (N-terminal) member 9	protein targeting|signal transduction|endosomal transport|	transporter activity|protein binding|	-0.95	1.54	0.222	0.653647
ENSG00000131165	CHMP1A	charged multivesicular body protein 1A	cytokinesis|transcription, DNA-templated|proteolysis|mitotic chromosome condensation|protein transport|vesicle-mediated transport|gene silencing|negative regulation of transcription by glucose|negative regulation of transcription, DNA-templated|	protein binding|metallopeptidase activity|zinc ion binding|protein domain specific binding|protein homodimerization activity|	-0.36	1.54	0.222	0.653647
ENSG00000117155	SSX2IP	synovial sarcoma, X breakpoint 2 interacting protein	cell adhesion|regulation of Rac protein signal transduction|centrosome organization|regulation of cell motility|	protein binding|protein domain specific binding|	-0.66	1.53	0.223	0.651695
ENSG00000168243	GNG4	guanine nucleotide binding protein (G protein), gamma 4	energy reserve metabolic process|G-protein coupled receptor signaling pathway|synaptic transmission|regulation of G-protein coupled receptor protein signaling pathway|negative regulation of cell growth|small molecule metabolic process|cellular response to glucagon stimulus|	signal transducer activity|protein binding|	0.35	1.52	0.224	0.649752
ENSG00000159685	CHCHD6	coiled-coil-helix-coiled-coil-helix domain containing 6	cellular response to DNA damage stimulus|cristae formation|	protein binding|	0.36	1.52	0.224	0.649752
ENSG00000006831	ADIPOR2	adiponectin receptor 2	heart development|female pregnancy|response to nutrient|hormone-mediated signaling pathway|fatty acid oxidation|negative regulation of cell growth|adiponectin-activated signaling pathway|positive regulation of glucose import|	receptor activity|hormone binding|hormone binding|identical protein binding|protein heterodimerization activity|	-0.82	1.52	0.224	0.649752
ENSG00000213339	QTRT1	queuine tRNA-ribosyltransferase 1	tRNA modification|queuosine biosynthetic process|queuosine biosynthetic process|queuosine biosynthetic process|	queuine tRNA-ribosyltransferase activity|queuine tRNA-ribosyltransferase activity|metal ion binding|	-0.41	1.52	0.224	0.649752
ENSG00000198812	LRRC10	leucine rich repeat containing 10	cardiac muscle cell development|	actin binding|alpha-actinin binding|	-0.29	1.51	0.225	0.647817
ENSG00000103544	C16ORF62	chromosome 16 open reading frame 62	None	None	-0.62	1.51	0.225	0.647817
ENSG00000123739	PLA2G12A	phospholipase A2, group XIIA	phospholipid metabolic process|phosphatidic acid biosynthetic process|biological_process|lipid catabolic process|phosphatidylglycerol acyl-chain remodeling|phosphatidylinositol acyl-chain remodeling|phosphatidylserine acyl-chain remodeling|phosphatidylcholine acyl-chain remodeling|phosphatidylethanolamine acyl-chain remodeling|small molecule metabolic process|glycerophospholipid biosynthetic proc…	calcium ion binding|calcium-dependent phospholipase A2 activity|	0.25	1.5	0.227	0.643974
ENSG00000110375	UPK2	uroplakin 2	multicellular organismal development|epithelial cell differentiation|membrane organization|	None	-0.38	1.5	0.227	0.643974
ENSG00000013293	SLC7A14	solute carrier family 7, member 14	amino acid transmembrane transport|negative regulation of phosphatase activity|	amino acid transmembrane transporter activity|	0.32	1.5	0.227	0.643974
ENSG00000128564	VGF	VGF nerve growth factor inducible	ovarian follicle development|response to dietary excess|generation of precursor metabolites and energy|response to cold|sexual reproduction|insulin secretion|response to insulin|glucose homeostasis|defense response to bacterium|response to cAMP|	molecular_function|neuropeptide hormone activity|growth factor activity|	-0.39	1.5	0.227	0.643974
ENSG00000187145	MRPS21	mitochondrial ribosomal protein S21	translation|	structural constituent of ribosome|poly(A) RNA binding|	0.39	1.5	0.227	0.643974
ENSG00000185069	KRT76	keratin 76	cytoskeleton organization|	structural molecule activity|	-0.9	1.49	0.228	0.642065
ENSG00000089060	SLC8B1	solute carrier family 8 (sodium/lithium/calcium exchanger), member B1	ion transport|mitochondrial calcium ion transport|mitochondrial calcium ion transport|sodium ion transmembrane transport|glucose homeostasis|regulation of insulin secretion|response to stimulus|transmembrane transport|calcium ion transmembrane transport|	calcium:sodium antiporter activity|	0.6	1.49	0.228	0.642065
ENSG00000213064	SFT2D2	SFT2 domain containing 2	biological_process|protein transport|vesicle-mediated transport|	molecular_function|	0.36	1.48	0.229	0.640165
ENSG00000130348	QRSL1	glutaminyl-tRNA synthase (glutamine-hydrolyzing)-like 1	mitochondrial translation|glutaminyl-tRNAGln biosynthesis via transamidation|	ATP binding|glutaminyl-tRNA synthase (glutamine-hydrolyzing) activity|	0.31	1.48	0.229	0.640165
ENSG00000147799	ARHGAP39	Rho GTPase activating protein 39	small GTPase mediated signal transduction|axon guidance|regulation of small GTPase mediated signal transduction|	None	-0.34	1.48	0.229	0.640165
ENSG00000172007	RAB33B	RAB33B, member RAS oncogene family	autophagy|small GTPase mediated signal transduction|protein transport|regulation of retrograde vesicle-mediated transport, Golgi to ER|regulation of autophagic vacuole assembly|	GTP binding|	-0.42	1.47	0.231	0.636388
ENSG00000204873	KRTAP9-3	keratin associated protein 9-3	None	None	0.33	1.46	0.232	0.634512
ENSG00000153303	FRMD1	FERM domain containing 1	None	None	0.25	1.46	0.232	0.634512
ENSG00000117262	GPR89A	G protein-coupled receptor 89A	ion transport|signal transduction|protein transport|regulation of ion transmembrane transport|positive regulation of I-kappaB kinase/NF-kappaB signaling|regulation of anion transport|intracellular pH reduction|	signal transducer activity|voltage-gated anion channel activity|	0.5	1.46	0.232	0.634512
ENSG00000177646	ACAD9	acyl-CoA dehydrogenase family, member 9	oxidation-reduction process|	acyl-CoA dehydrogenase activity|flavin adenine dinucleotide binding|	0.41	1.45	0.234	0.630784
ENSG00000133138	TBC1D8B	TBC1 domain family, member 8B (with GRAM domain)	positive regulation of Rab GTPase activity|	Rab GTPase activator activity|calcium ion binding|	-0.38	1.45	0.234	0.630784
ENSG00000166913	YWHAB	tyrosine 3-monooxygenase/tryptophan 5-monooxygenase activation protein, beta	MAPK cascade|activation of MAPKK activity|protein targeting|apoptotic process|epidermal growth factor receptor signaling pathway|small GTPase mediated signal transduction|Ras protein signal transduction|axon guidance|insulin receptor signaling pathway|fibroblast growth factor receptor signaling pathway|gene expression|RNA metabolic process|mRNA metabolic process|negative regulation of protein dep…	transcription corepressor activity|protein binding|protein C-terminus binding|enzyme binding|protein domain specific binding|protein complex binding|histone deacetylase binding|phosphoserine binding|phosphoprotein binding|	0.3	1.44	0.235	0.628932
ENSG00000184922	FMNL1	formin-like 1	substrate-dependent cell migration|regulation of cell shape|cortical actin cytoskeleton organization|actin filament severing|	molecular_function|protein binding|profilin binding|GTPase activating protein binding|Rac GTPase binding|actin filament binding|	-0.4	1.44	0.235	0.628932
ENSG00000130703	OSBPL2	oxysterol binding protein-like 2	lipid transport|	cholesterol binding|	0.34	1.44	0.235	0.628932
ENSG00000099864	PALM	paralemmin	cellular component movement|cytoskeleton organization|negative regulation of adenylate cyclase activity|regulation of cell shape|positive regulation of filopodium assembly|synapse maturation|negative regulation of dopamine receptor signaling pathway|positive regulation of dendritic spine development|cellular response to electrical stimulus|protein targeting to plasma membrane|	protein binding|D3 dopamine receptor binding|	0.37	1.43	0.236	0.627088
ENSG00000176623	RMDN1	regulator of microtubule dynamics 1	None	None	-0.55	1.43	0.236	0.627088
ENSG00000128283	CDC42EP1	CDC42 effector protein (Rho GTPase binding) 1	Rho protein signal transduction|regulation of cell shape|positive regulation of pseudopodium assembly|	protein binding|	0.78	1.42	0.238	0.623423
ENSG00000121542	SEC22A	SEC22 vesicle trafficking protein homolog A (S. cerevisiae)	ER to Golgi vesicle-mediated transport|protein transport|	transporter activity|	-0.36	1.42	0.238	0.623423
ENSG00000107890	ANKRD26	ankyrin repeat domain 26	regulation of fatty acid metabolic process|negative regulation of multicellular organism growth|glucose homeostasis|negative regulation of fat cell differentiation|negative regulation of organ growth|negative regulation of insulin receptor signaling pathway|regulation of feeding behavior|negative regulation of ERK1 and ERK2 cascade|	None	0.51	1.42	0.238	0.623423
ENSG00000148459	PDSS1	prenyl (decaprenyl) diphosphate synthase, subunit 1	ubiquinone biosynthetic process|ubiquinone biosynthetic process|ubiquinone biosynthetic process|isoprenoid biosynthetic process|small molecule metabolic process|protein heterotetramerization|	trans-hexaprenyltranstransferase activity|metal ion binding|protein heterodimerization activity|trans-octaprenyltranstransferase activity|	-0.41	1.4	0.24	0.619789
ENSG00000197885	NKIRAS1	NFKB inhibitor interacting Ras-like 1	GTP catabolic process|I-kappaB kinase/NF-kappaB signaling|small GTPase mediated signal transduction|	GTPase activity|GTP binding|	0.33	1.4	0.24	0.619789
ENSG00000171431	KRT20	keratin 20	apoptotic process|cellular response to stress|intermediate filament organization|regulation of protein secretion|	structural constituent of cytoskeleton|protein binding|	-1.1	1.4	0.24	0.619789
ENSG00000112290	WASF1	WAS protein family, member 1	protein complex assembly|cellular component movement|Rac protein signal transduction|actin filament polymerization|lamellipodium morphogenesis|positive regulation of Arp2/3 complex-mediated actin nucleation|	actin binding|protein binding|protein complex binding|Rac GTPase binding|	-0.31	1.4	0.24	0.619789
ENSG00000021852	C8B	complement component 8, beta polypeptide	immune response|complement activation|complement activation, alternative pathway|complement activation, classical pathway|cytolysis|regulation of complement activation|innate immune response|	protein complex binding|	0.31	1.39	0.242	0.616185
ENSG00000138594	TMOD3	tropomodulin 3 (ubiquitous)	None	actin binding|tropomyosin binding|	0.7	1.39	0.242	0.616185
ENSG00000095906	NUBP2	nucleotide binding protein 2	iron-sulfur cluster assembly|small molecule metabolic process|	nucleotide binding|protein binding|ATP binding|metal ion binding|4 iron, 4 sulfur cluster binding|	0.48	1.39	0.242	0.616185
ENSG00000119661	DNAL1	dynein, axonemal, light chain 1	None	None	0.3	1.39	0.242	0.616185
ENSG00000130159	ECSIT	ECSIT signalling integrator	mesoderm formation|BMP signaling pathway|innate immune response|regulation of oxidoreductase activity|oxidation-reduction process|	sequence-specific DNA binding transcription factor activity|signal transducer activity|protein binding|oxidoreductase activity, acting on NAD(P)H|	0.52	1.39	0.242	0.616185
ENSG00000108107	RPL28	ribosomal protein L28	nuclear-transcribed mRNA catabolic process, nonsense-mediated decay|translation|translation|translational initiation|translational elongation|translational termination|SRP-dependent cotranslational protein targeting to membrane|gene expression|viral process|RNA metabolic process|mRNA metabolic process|viral life cycle|viral transcription|cellular protein metabolic process|	RNA binding|structural constituent of ribosome|protein binding|poly(A) RNA binding|	-0.52	1.38	0.243	0.614394
ENSG00000065615	CYB5R4	cytochrome b5 reductase 4	detection of oxygen|generation of precursor metabolites and energy|NADP metabolic process|superoxide metabolic process|insulin secretion|glucose homeostasis|response to antibiotic|cell development|oxidation-reduction process|	NADPH-hemoprotein reductase activity|cytochrome-b5 reductase activity, acting on NAD(P)H|NAD(P)H oxidase activity|oxidoreductase activity, acting on NAD(P)H, heme protein as acceptor|heme binding|metal ion binding|flavin adenine dinucleotide binding|	0.63	1.38	0.243	0.614394
ENSG00000112186	CAP2	CAP, adenylate cyclase-associated protein, 2 (yeast)	cytoskeleton organization|establishment or maintenance of cell polarity|signal transduction|activation of adenylate cyclase activity|axon guidance|	actin binding|	-0.84	1.38	0.243	0.614394
ENSG00000163635	ATXN7	ataxin 7	microtubule cytoskeleton organization|chromatin organization|transcription, DNA-templated|nucleus organization|visual perception|cell death|histone deubiquitination|negative regulation of phosphorylation|negative regulation of insulin-like growth factor receptor signaling pathway|positive regulation of transcription from RNA polymerase II promoter|	chromatin binding|protein binding|	0.3	1.38	0.243	0.614394
ENSG00000128699	ORMDL1	ORMDL sphingolipid biosynthesis regulator 1	ceramide metabolic process|	None	0.79	1.37	0.245	0.610834
ENSG00000130038	EFCAB4B	N/A	None	None	-0.41	1.37	0.245	0.610834
ENSG00000090661	CERS4	ceramide synthase 4	regulation of transcription, DNA-templated|sphingolipid metabolic process|sphingolipid biosynthetic process|small molecule metabolic process|ceramide biosynthetic process|	sequence-specific DNA binding transcription factor activity|sequence-specific DNA binding|sphingosine N-acyltransferase activity|	-0.82	1.37	0.245	0.610834
ENSG00000185432	METTL7A	methyltransferase like 7A	methylation|	methyltransferase activity|	-0.62	1.37	0.245	0.610834
ENSG00000254636	ARMS2	age-related maculopathy susceptibility 2	retina homeostasis|	None	0.4	1.36	0.247	0.607303
ENSG00000006576	PHTF2	putative homeodomain transcription factor 2	transcription, DNA-templated|regulation of transcription, DNA-templated|	DNA binding|	0.61	1.36	0.247	0.607303
ENSG00000093144	ECHDC1	enoyl CoA hydratase domain containing 1	metabolic process|	methylmalonyl-CoA decarboxylase activity|carboxy-lyase activity|	-0.5	1.36	0.247	0.607303
ENSG00000159346	ADIPOR1	adiponectin receptor 1	hormone-mediated signaling pathway|fatty acid oxidation|negative regulation of cell growth|leptin-mediated signaling pathway|adiponectin-activated signaling pathway|positive regulation of JAK-STAT cascade|positive regulation of insulin receptor signaling pathway|	receptor activity|protein kinase binding|hormone binding|identical protein binding|protein heterodimerization activity|	-0.64	1.36	0.247	0.607303
ENSG00000184363	PKP3	plakophilin 3	desmosome assembly|single organismal cell-cell adhesion|establishment of protein localization to plasma membrane|	cell adhesion molecule binding|	-0.36	1.36	0.247	0.607303
ENSG00000170689	HOXB9	homeobox B9	transcription, DNA-templated|anterior/posterior pattern specification|mammary gland development|positive regulation of transcription from RNA polymerase II promoter|embryonic skeletal system development|canonical Wnt signaling pathway|cell chemotaxis|	sequence-specific DNA binding transcription factor activity|protein binding|sequence-specific DNA binding|	0.32	1.35	0.248	0.605548
ENSG00000102054	RBBP7	retinoblastoma binding protein 7	negative regulation of transcription from RNA polymerase II promoter|DNA replication|chromatin organization|nucleosome assembly|transcription, DNA-templated|multicellular organismal development|cell proliferation|negative regulation of cell growth|centromere-specific nucleosome assembly|cellular heat acclimation|	protein binding|	-0.44	1.34	0.25	0.60206
ENSG00000175727	MLXIP	MLX interacting protein	transcription, DNA-templated|regulation of transcription, DNA-templated|nucleocytoplasmic transport|	DNA binding|protein dimerization activity|	-0.34	1.34	0.25	0.60206
ENSG00000131711	MAP1B	microtubule-associated protein 1B	microtubule bundle formation|metabolic process|cellular process|dendrite development|negative regulation of intracellular transport|positive regulation of axon extension|mitochondrion transport along microtubule|axon extension|establishment of monopolar cell polarity|	structural molecule activity|protein binding|microtubule binding|hydrolase activity|	-1.17	1.34	0.25	0.60206
ENSG00000175536	LIPT2	lipoyl(octanoyl) transferase 2 (putative)	cellular protein modification process|lipoate biosynthetic process|	octanoyltransferase activity|ligase activity|lipoyl(octanoyl) transferase activity|	-1	1.34	0.25	0.60206
ENSG00000122140	MRPS2	mitochondrial ribosomal protein S2	translation|	structural constituent of ribosome|	0.51	1.34	0.25	0.60206
ENSG00000181192	DHTKD1	dehydrogenase E1 and transketolase domain containing 1	generation of precursor metabolites and energy|glycolytic process|tricarboxylic acid cycle|cell death|	oxoglutarate dehydrogenase (succinyl-transferring) activity|thiamine pyrophosphate binding|	-0.5	1.33	0.251	0.600326
ENSG00000134321	RSAD2	radical S-adenosyl methionine domain containing 2	ossification|metabolic process|response to virus|viral process|regulation of ossification|positive regulation of toll-like receptor 7 signaling pathway|positive regulation of toll-like receptor 9 signaling pathway|CD4-positive, alpha-beta T cell activation|CD4-positive, alpha-beta T cell differentiation|negative regulation of viral genome replication|innate immune response|negative regulation of …	catalytic activity|protein binding|protein self-association|metal ion binding|4 iron, 4 sulfur cluster binding|	-0.71	1.33	0.251	0.600326
ENSG00000167699	GLOD4	glyoxalase domain containing 4	None	None	-0.42	1.33	0.251	0.600326
ENSG00000174450	GOLGA6L2	golgin A6 family-like 2	None	None	-0.41	1.33	0.251	0.600326
ENSG00000083312	TNPO1	transportin 1	protein import into nucleus, translocation|gene expression|viral process|RNA metabolic process|mRNA metabolic process|	protein binding|nuclear localization sequence binding|Ran GTPase binding|poly(A) RNA binding|	-0.27	1.33	0.251	0.600326
ENSG00000104907	TRMT1	tRNA methyltransferase 1 homolog (S. cerevisiae)	tRNA methylation|	tRNA binding|tRNA (guanine-N2-)-methyltransferase activity|poly(A) RNA binding|metal ion binding|	0.29	1.33	0.251	0.600326
ENSG00000205021	CCL3L1	chemokine (C-C motif) ligand 3-like 1	None	None	0.55	1.33	0.251	0.600326
ENSG00000196547	MAN2A2	mannosidase, alpha, class 2A, member 2	mannose metabolic process|protein N-linked glycosylation via asparagine|post-translational protein modification|cellular protein metabolic process|	mannosyl-oligosaccharide 1,3-1,6-alpha-mannosidase activity|zinc ion binding|hydrolase activity, hydrolyzing N-glycosyl compounds|carbohydrate binding|	0.34	1.32	0.253	0.596879
ENSG00000042062	FAM65C	family with sequence similarity 65, member C	None	None	-2.1	1.32	0.253	0.596879
ENSG00000261052	SULT1A3	sulfotransferase family, cytosolic, 1A, phenol-preferring, member 3	None	None	-0.38	1.32	0.253	0.596879
ENSG00000197622	CDC42SE1	CDC42 small effector 1	phagocytosis|signal transduction|regulation of cell shape|negative regulation of catalytic activity|	GTPase inhibitor activity|	-0.47	1.32	0.253	0.596879
ENSG00000129472	RAB2B	RAB2B, member RAS oncogene family	small GTPase mediated signal transduction|protein transport|vesicle-mediated transport|positive regulation of exocytosis|	GTP binding|	-0.47	1.31	0.254	0.595166
ENSG00000147649	MTDH	metadherin	negative regulation of transcription from RNA polymerase II promoter|positive regulation of autophagy|lipopolysaccharide-mediated signaling pathway|negative regulation of apoptotic process|positive regulation of I-kappaB kinase/NF-kappaB signaling|positive regulation of angiogenesis|positive regulation of NF-kappaB transcription factor activity|positive regulation of protein kinase B signaling|ti…	RNA polymerase II transcription factor binding|transcription coactivator activity|double-stranded RNA binding|protein binding|poly(A) RNA binding|NF-kappaB binding|	1.34	1.31	0.254	0.595166
ENSG00000127989	MTERF	N/A	None	None	-0.79	1.31	0.254	0.595166
ENSG00000173638	SLC19A1	solute carrier family 19 (folate transporter), member 1	vitamin metabolic process|water-soluble vitamin metabolic process|folic acid transport|small molecule metabolic process|folic acid metabolic process|methotrexate transport|	folic acid binding|folic acid transporter activity|methotrexate transporter activity|	0.29	1.3	0.256	0.59176
ENSG00000119242	CCDC92	coiled-coil domain containing 92	None	protein binding|	0.44	1.3	0.256	0.59176
ENSG00000158604	TMED4	transmembrane emp24 protein transport domain containing 4	signal transduction|protein transport|positive regulation of I-kappaB kinase/NF-kappaB signaling|	signal transducer activity|	-1.32	1.3	0.256	0.59176
ENSG00000143140	GJA5	gap junction protein, alpha 5, 40kDa	skeletal system development|angiogenesis|negative regulation of glomerular filtration|outflow tract morphogenesis|endothelium development|cardiac conduction system development|mitral valve development|pulmonary valve formation|ventricular septum development|atrial septum development|septum primum development|atrial ventricular junction remodeling|potassium ion transport|cell communication by chem…	gap junction hemi-channel activity|connexin binding|gap junction channel activity involved in cardiac conduction electrical coupling|gap junction channel activity involved in cardiac conduction electrical coupling|gap junction channel activity involved in AV node cell-bundle of His cell electrical coupling|	-1	1.3	0.256	0.59176
ENSG00000143363	PRUNE	prune exopolyphosphatase	metabolic process|	inorganic diphosphatase activity|protein binding|manganese ion binding|	0.34	1.3	0.256	0.59176
ENSG00000154620	TMSB4Y	thymosin beta 4, Y-linked	regulation of actin polymerization or depolymerization|actin cytoskeleton organization|regulation of cell migration|sequestering of actin monomers|	actin binding|	0.55	1.29	0.258	0.58838
ENSG00000106028	SSBP1	single-stranded DNA binding protein 1, mitochondrial	DNA replication|positive regulation of helicase activity|mitochondrion morphogenesis|	chromatin binding|single-stranded DNA binding|protein binding|poly(A) RNA binding|	-1.6	1.29	0.258	0.58838
ENSG00000143545	RAB13	RAB13, member RAS oncogene family	GTP catabolic process|small GTPase mediated signal transduction|protein kinase A signaling|protein transport|endosomal transport|cortical actin cytoskeleton organization|neuron projection development|endocytic recycling|cellular response to insulin stimulus|endothelial cell chemotaxis|trans-Golgi network to recycling endosome transport|membrane organization|tight junction assembly|establishment o…	GTPase activity|protein binding|GTP binding|protein kinase A catalytic subunit binding|	0.39	1.28	0.259	0.5867
ENSG00000110697	PITPNM1	phosphatidylinositol transfer protein, membrane-associated 1	lipid metabolic process|brain development|phototransduction|protein transport|phospholipid transport|	phosphatidylinositol transporter activity|metal ion binding|	-1.93	1.28	0.259	0.5867
ENSG00000167862	ICT1	immature colon carcinoma transcript 1	mitochondrial translational termination|	aminoacyl-tRNA hydrolase activity|translation release factor activity, codon nonspecific|	0.6	1.28	0.259	0.5867
ENSG00000213380	COG8	component of oligomeric golgi complex 8	protein transport|	None	-1.15	1.28	0.259	0.5867
ENSG00000213463	SYNJ2BP	synaptojanin 2 binding protein	positive regulation of receptor internalization|negative regulation of activin receptor signaling pathway|positive regulation of activin receptor signaling pathway|intracellular distribution of mitochondria|positive regulation of protein localization to cell surface|	protein C-terminus binding|type II activin receptor binding|	-0.38	1.28	0.259	0.5867
ENSG00000168530	MYL1	myosin, light chain 1, alkali; skeletal, fast	muscle contraction|muscle filament sliding|muscle filament sliding|cardiac muscle contraction|	calcium ion binding|structural constituent of muscle|	-0.41	1.27	0.261	0.583359
ENSG00000163939	PBRM1	polybromo 1	placenta development|chromatin remodeling|transcription, DNA-templated|regulation of transcription, DNA-templated|mitotic nuclear division|heart development|negative regulation of cell proliferation|	DNA binding|chromatin binding|protein binding|	0.22	1.27	0.261	0.583359
ENSG00000262814	MRPL12	mitochondrial ribosomal protein L12	transcription from mitochondrial promoter|translation|positive regulation of transcription, DNA-templated|	RNA binding|structural constituent of ribosome|protein binding|	-0.36	1.27	0.261	0.583359
ENSG00000009844	VTA1	vesicle (multivesicular body) trafficking 1	protein transport|viral process|endosomal transport|viral life cycle|membrane organization|	protein binding|	-0.25	1.27	0.261	0.583359
ENSG00000165105	RASEF	RAS and EF-hand domain containing	small GTPase mediated signal transduction|protein transport|	calcium ion binding|GTP binding|	0.38	1.27	0.261	0.583359
ENSG00000146955	RAB19	RAB19, member RAS oncogene family	small GTPase mediated signal transduction|protein transport|	GTP binding|	0.28	1.26	0.263	0.580044
ENSG00000144290	SLC4A10	solute carrier family 4, sodium bicarbonate transporter, member 10	ion transport|sodium ion transport|chloride transport|regulation of pH|bicarbonate transport|bicarbonate transport|transmembrane transport|	inorganic anion exchanger activity|symporter activity|	-0.38	1.26	0.263	0.580044
ENSG00000130810	PPAN	peter pan homolog (Drosophila)	RNA splicing|	poly(A) RNA binding|	-0.59	1.26	0.263	0.580044
ENSG00000095203	EPB41L4B	erythrocyte membrane protein band 4.1 like 4B	actomyosin structure organization|	structural constituent of cytoskeleton|cytoskeletal protein binding|	-0.62	1.26	0.263	0.580044
ENSG00000050393	MCUR1	mitochondrial calcium uniporter regulator 1	mitochondrial calcium ion transport|positive regulation of mitochondrial calcium ion concentration|calcium ion import|	protein binding|	-0.87	1.26	0.263	0.580044
ENSG00000155833	CYLC2	cylicin, basic protein of sperm head cytoskeleton 2	multicellular organismal development|spermatogenesis|cell differentiation|	structural constituent of cytoskeleton|	-1.79	1.25	0.264	0.578396
ENSG00000101327	PDYN	prodynorphin	neuropeptide signaling pathway|synaptic transmission|cell death|	opioid peptide activity|	-0.32	1.25	0.264	0.578396
ENSG00000100601	ALKBH1	alkB, alkylation repair homolog 1 (E. coli)	DNA catabolic process, endonucleolytic|DNA catabolic process, endonucleolytic|in utero embryonic development|neuron migration|placenta development|DNA repair|DNA dealkylation involved in DNA repair|neuron projection development|RNA repair|negative regulation of neuron apoptotic process|developmental growth|positive chemotaxis|oxidative demethylation|DNA demethylation|	DNA-(apurinic or apyrimidinic site) lyase activity|ferrous iron binding|chemoattractant activity|methylcytosine dioxygenase activity|	0.39	1.25	0.264	0.578396
ENSG00000168772	CXXC4	CXXC finger protein 4	zygotic specification of dorsal/ventral axis|Wnt signaling pathway|negative regulation of Wnt signaling pathway|	DNA binding|zinc ion binding|PDZ domain binding|	-0.63	1.24	0.266	0.575118
ENSG00000082515	MRPL22	mitochondrial ribosomal protein L22	translation|	structural constituent of ribosome|poly(A) RNA binding|	0.4	1.24	0.266	0.575118
ENSG00000148943	LIN7C	lin-7 homolog C (C. elegans)	morphogenesis of an epithelial sheet|exocytosis|neurotransmitter secretion|protein transport|	cytoskeletal protein binding|protein domain specific binding|PDZ domain binding|L27 domain binding|	-0.35	1.24	0.266	0.575118
ENSG00000186205	2016-03-01	mitochondrial amidoxime reducing component 1	nitrate metabolic process|detoxification of nitrogen compound|oxidation-reduction process|	nitrate reductase activity|molybdenum ion binding|pyridoxal phosphate binding|molybdopterin cofactor binding|	-0.43	1.24	0.266	0.575118
ENSG00000123178	SPRYD7	SPRY domain containing 7	None	None	0.28	1.24	0.266	0.575118
ENSG00000110934	BIN2	bridging integrator 2	phagocytosis, engulfment|cell chemotaxis|podosome assembly|membrane tubulation|	protein binding|phospholipid binding|	0.21	1.24	0.266	0.575118
ENSG00000099940	SNAP29	synaptosomal-associated protein, 29kDa	autophagic vacuole fusion|exocytosis|vesicle targeting|protein transport|membrane fusion|	SNAP receptor activity|	-0.37	1.23	0.267	0.573489
ENSG00000186603	HPDL	4-hydroxyphenylpyruvate dioxygenase-like	aromatic amino acid family metabolic process|oxidation-reduction process|	4-hydroxyphenylpyruvate dioxygenase activity|metal ion binding|	0.47	1.23	0.267	0.573489
ENSG00000088766	CRLS1	cardiolipin synthase 1	phospholipid metabolic process|cardiolipin biosynthetic process|phosphatidylglycerol acyl-chain remodeling|small molecule metabolic process|glycerophospholipid biosynthetic process|	phosphotransferase activity, for other substituted phosphate groups|	-1.24	1.23	0.267	0.573489
ENSG00000145247	OCIAD2	OCIA domain containing 2	None	None	0.29	1.23	0.267	0.573489
ENSG00000138771	SHROOM3	shroom family member 3	cell morphogenesis|neural tube closure|columnar/cuboidal epithelial cell development|pattern specification process|regulation of cell shape|actin cytoskeleton organization|cellular pigment accumulation|apical protein localization|	actin binding|	-0.52	1.23	0.267	0.573489
ENSG00000100285	NEFH	neurofilament, heavy polypeptide	microtubule cytoskeleton organization|axonogenesis|cell death|cell projection assembly|neurofilament bundle assembly|peripheral nervous system neuron axonogenesis|axon development|regulation of organelle transport along microtubule|	structural molecule activity|structural constituent of cytoskeleton|microtubule binding|kinesin binding|protein kinase binding|protein binding, bridging|dynein binding|	-0.67	1.23	0.267	0.573489
ENSG00000091664	SLC17A6	solute carrier family 17 (vesicular glutamate transporter), member 6	neurotransmitter uptake|ion transport|sodium ion transport|L-glutamate transport|transmembrane transport|	L-glutamate transmembrane transporter activity|symporter activity|	0.31	1.23	0.267	0.573489
ENSG00000173227	SYT12	synaptotagmin XII	None	None	0.26	1.23	0.267	0.573489
ENSG00000181873	IBA57	IBA57, iron-sulfur cluster assembly homolog (S. cerevisiae)	glycine catabolic process|heme biosynthetic process|methylation|	aminomethyltransferase activity|poly(A) RNA binding|	1.12	1.23	0.267	0.573489
ENSG00000162241	SLC25A45	solute carrier family 25, member 45	transmembrane transport|	None	-0.29	1.22	0.269	0.570248
ENSG00000241343	RPL36A	ribosomal protein L36a	nuclear-transcribed mRNA catabolic process, nonsense-mediated decay|translation|translation|translational initiation|translational elongation|translational termination|SRP-dependent cotranslational protein targeting to membrane|gene expression|viral process|RNA metabolic process|mRNA metabolic process|viral life cycle|viral transcription|cellular protein metabolic process|	structural constituent of ribosome|poly(A) RNA binding|	0.69	1.22	0.269	0.570248
ENSG00000170892	TSEN34	TSEN34 tRNA splicing endonuclease subunit	tRNA-type intron splice site recognition and cleavage|mRNA processing|RNA phosphodiester bond hydrolysis, endonucleolytic|	tRNA-intron endonuclease activity|nucleic acid binding|lyase activity|	-0.37	1.22	0.269	0.570248
ENSG00000256525	POLG2	polymerase (DNA directed), gamma 2, accessory subunit	DNA replication|DNA-dependent DNA replication|DNA repair|	DNA binding|DNA-directed DNA polymerase activity|protein binding|identical protein binding|	0.29	1.21	0.271	0.567031
ENSG00000100373	UPK3A	uroplakin 3A	cell morphogenesis|kidney development|water transport|urea transport|epithelial cell differentiation|potassium ion homeostasis|sodium ion homeostasis|urinary bladder development|	None	0.33	1.21	0.271	0.567031
ENSG00000149357	LAMTOR1	late endosomal/lysosomal adaptor, MAPK and MTOR activator 1	regulation of receptor recycling|endosome organization|lysosome organization|regulation of cholesterol esterification|regulation of cholesterol efflux|cell growth|positive regulation of TOR signaling|lysosome localization|endosome localization|cellular protein localization|cholesterol homeostasis|positive regulation of MAPK cascade|positive regulation of GTPase activity|regulation of cholesterol …	guanyl-nucleotide exchange factor activity|protein binding|protein complex scaffold|	-0.3	1.21	0.271	0.567031
ENSG00000186468	RPS23	ribosomal protein S23	nuclear-transcribed mRNA catabolic process, nonsense-mediated decay|translation|translation|translational initiation|translational elongation|translational termination|SRP-dependent cotranslational protein targeting to membrane|gene expression|viral process|RNA metabolic process|mRNA metabolic process|viral life cycle|viral transcription|cellular protein metabolic process|	structural constituent of ribosome|protein binding|poly(A) RNA binding|	0.53	1.21	0.271	0.567031
ENSG00000168497	SDPR	serum deprivation response	None	phosphatidylserine binding|protein binding|phospholipid binding|	-0.5	1.21	0.271	0.567031
ENSG00000149792	MRPL49	mitochondrial ribosomal protein L49	translation|	structural constituent of ribosome|protein binding|	-0.78	1.2	0.272	0.565431
ENSG00000233927	RPS28	ribosomal protein S28	nuclear-transcribed mRNA catabolic process, nonsense-mediated decay|rRNA processing|translation|translation|translational initiation|translational elongation|translational termination|SRP-dependent cotranslational protein targeting to membrane|gene expression|viral process|RNA metabolic process|mRNA metabolic process|viral life cycle|viral transcription|ribosomal small subunit biogenesis|cellular…	structural constituent of ribosome|poly(A) RNA binding|	-0.26	1.19	0.274	0.562249
ENSG00000102900	NUP93	nucleoporin 93kDa	mitotic cell cycle|carbohydrate metabolic process|mitotic nuclear envelope disassembly|hexose transport|regulation of glucose transport|protein transport|glucose transport|viral process|cytokine-mediated signaling pathway|small molecule metabolic process|mRNA transport|nuclear pore complex assembly|transmembrane transport|	structural constituent of nuclear pore|	-0.3	1.19	0.274	0.562249
ENSG00000114023	FAM162A	family with sequence similarity 162, member A	activation of cysteine-type endopeptidase activity involved in apoptotic process|transformed cell apoptotic process|positive regulation of apoptotic process|neuron apoptotic process|cellular response to hypoxia|positive regulation of release of cytochrome c from mitochondria|	protein binding|	0.33	1.19	0.274	0.562249
ENSG00000139973	SYT16	synaptotagmin XVI	exocytosis|	phospholipid binding|protein homodimerization activity|protein heterodimerization activity|	-1.64	1.18	0.276	0.559091
ENSG00000173171	MTX1	metaxin 1	protein targeting to mitochondrion|cellular protein metabolic process|	None	0.27	1.18	0.276	0.559091
ENSG00000162430	SEPN1	selenoprotein N, 1	biological_process|	molecular_function|calcium ion binding|protein binding|	0.37	1.18	0.276	0.559091
ENSG00000171202	TMEM126A	transmembrane protein 126A	optic nerve development|	molecular_function|	-0.51	1.18	0.276	0.559091
ENSG00000151665	PIGF	phosphatidylinositol glycan anchor biosynthesis, class F	C-terminal protein lipidation|GPI anchor biosynthetic process|preassembly of GPI anchor in ER membrane|post-translational protein modification|cellular protein metabolic process|	ethanolaminephosphotransferase activity|	-0.34	1.18	0.276	0.559091
ENSG00000125743	SNRPD2	small nuclear ribonucleoprotein D2 polypeptide 16.5kDa	spliceosomal complex assembly|spliceosomal snRNP assembly|spliceosomal snRNP assembly|mRNA splicing, via spliceosome|mRNA splicing, via spliceosome|RNA splicing|gene expression|RNA metabolic process|ncRNA metabolic process|	protein binding|poly(A) RNA binding|	-0.3	1.18	0.276	0.559091
ENSG00000051523	CYBA	cytochrome b-245, alpha polypeptide	positive regulation of endothelial cell proliferation|antigen processing and presentation of peptide antigen via MHC class I|antigen processing and presentation of exogenous peptide antigen via MHC class I, TAP-dependent|negative regulation of glomerular filtration by angiotensin|superoxide metabolic process|inflammatory response|smooth muscle hypertrophy|cytochrome complex assembly|positive regu…	protein binding|electron carrier activity|electron carrier activity|superoxide-generating NADPH oxidase activity|SH3 domain binding|heme binding|metal ion binding|protein heterodimerization activity|	-0.42	1.17	0.277	0.55752
ENSG00000160471	COX6B2	cytochrome c oxidase subunit VIb polypeptide 2 (testis)	hydrogen ion transmembrane transport|	cytochrome-c oxidase activity|	0.41	1.17	0.277	0.55752
ENSG00000132661	NXT1	nuclear transport factor 2-like export factor 1	RNA export from nucleus|protein export from nucleus|	protein binding|Ran GTPase binding|	0.33	1.17	0.277	0.55752
ENSG00000166261	ZNF202	zinc finger protein 202	negative regulation of transcription from RNA polymerase II promoter|transcription from RNA polymerase II promoter|lipid metabolic process|	sequence-specific DNA binding RNA polymerase II transcription factor activity|DNA binding|sequence-specific DNA binding transcription factor activity|metal ion binding|	0.25	1.17	0.277	0.55752
ENSG00000103184	SEC14L5	SEC14-like 5 (S. cerevisiae)	transport|	transporter activity|	-1.81	1.17	0.277	0.55752
ENSG00000131096	PYY	peptide YY	cellular component movement|cytoskeleton organization|G-protein coupled receptor signaling pathway|cell-cell signaling|digestion|feeding behavior|cell proliferation|eating behavior|	hormone activity|neuropeptide hormone activity|protein binding|	0.63	1.17	0.277	0.55752
ENSG00000105717	PBX4	pre-B-cell leukemia homeobox 4	transcription from RNA polymerase II promoter|positive regulation of transcription, DNA-templated|	sequence-specific DNA binding transcription factor activity|sequence-specific DNA binding|	0.22	1.17	0.277	0.55752
ENSG00000164933	SLC25A32	solute carrier family 25 (mitochondrial folate carrier), member 32	vitamin metabolic process|water-soluble vitamin metabolic process|mitochondrial transport|folic acid transport|small molecule metabolic process|folic acid metabolic process|	folic acid transporter activity|	-0.32	1.16	0.279	0.554396
ENSG00000163568	AIM2	absent in melanoma 2	activation of innate immune response|positive regulation of defense response to virus by host|apoptotic process|inflammatory response|immune response|negative regulation of NF-kappaB transcription factor activity|positive regulation of protein oligomerization|positive regulation of interleukin-1 beta production|tumor necrosis factor-mediated signaling pathway|cellular response to interferon-beta|…	double-stranded DNA binding|protein binding|identical protein binding|	0.7	1.16	0.279	0.554396
ENSG00000010270	STARD3NL	STARD3 N-terminal like	None	None	0.48	1.16	0.279	0.554396
ENSG00000162231	NXF1	nuclear RNA export factor 1	mRNA export from nucleus|mRNA export from nucleus|gene expression|viral process|poly(A)+ mRNA export from nucleus|	nucleotide binding|mRNA binding|nucleocytoplasmic transporter activity|protein binding|poly(A) RNA binding|	-0.32	1.16	0.279	0.554396
ENSG00000221838	AP4M1	adaptor-related protein complex 4, mu 1 subunit	intracellular protein transport|Golgi to endosome transport|vesicle-mediated transport|	transporter activity|	-0.39	1.16	0.279	0.554396
ENSG00000153684	GOLGA8F	golgin A8 family, member F	None	None	-3.88	1.15	0.28	0.552842
ENSG00000048544	MRPS10	mitochondrial ribosomal protein S10	biological_process|	molecular_function|	-0.57	1.14	0.282	0.549751
ENSG00000136883	KIF12	kinesin family member 12	microtubule-based movement|biological_process|metabolic process|	molecular_function|microtubule motor activity|ATP binding|microtubule binding|	0.27	1.14	0.282	0.549751
ENSG00000111052	LIN7A	lin-7 homolog A (C. elegans)	protein complex assembly|exocytosis|neurotransmitter secretion|protein transport|synaptic vesicle transport|inner ear development|	protein binding|PDZ domain binding|L27 domain binding|	-0.4	1.14	0.282	0.549751
ENSG00000178234	GALNT11	polypeptide N-acetylgalactosaminyltransferase 11	Notch receptor processing|determination of left/right symmetry|regulation of Notch signaling pathway|O-glycan processing|protein O-linked glycosylation via threonine|post-translational protein modification|cellular protein metabolic process|cilium morphogenesis|Notch signaling involved in heart development|	polypeptide N-acetylgalactosaminyltransferase activity|Notch binding|metal ion binding|	-0.35	1.14	0.282	0.549751
ENSG00000126217	MCF2L	MCF.2 cell line derived transforming sequence-like	small GTPase mediated signal transduction|Rho protein signal transduction|positive regulation of Rho GTPase activity|positive regulation of apoptotic process|positive regulation of transcription from RNA polymerase II promoter|neurotrophin TRK receptor signaling pathway|regulation of small GTPase mediated signal transduction|apoptotic signaling pathway|	Rho guanyl-nucleotide exchange factor activity|1-phosphatidylinositol binding|	0.43	1.13	0.284	0.546682
ENSG00000185985	SLITRK2	SLIT and NTRK-like family, member 2	axonogenesis|	None	0.47	1.13	0.284	0.546682
ENSG00000119227	PIGZ	phosphatidylinositol glycan anchor biosynthesis, class Z	GPI anchor biosynthetic process|GPI anchor biosynthetic process|GPI anchor biosynthetic process|mannosylation|mannosylation|	alpha-1,2-mannosyltransferase activity|mannosyltransferase activity|	-1.28	1.13	0.284	0.546682
ENSG00000165526	RPUSD4	RNA pseudouridylate synthase domain containing 4	pseudouridine synthesis|	protein binding|pseudouridine synthase activity|poly(A) RNA binding|	0.22	1.13	0.284	0.546682
ENSG00000016864	GLT8D1	glycosyltransferase 8 domain containing 1	metabolic process|	transferase activity, transferring glycosyl groups|	0.25	1.13	0.284	0.546682
ENSG00000151576	QTRTD1	queuine tRNA-ribosyltransferase domain containing 1	queuosine biosynthetic process|queuosine biosynthetic process|	zinc ion binding|queuine tRNA-ribosyltransferase activity|	0.44	1.13	0.284	0.546682
ENSG00000173085	COQ2	coenzyme Q2 4-hydroxybenzoate polyprenyltransferase	glycerol metabolic process|ubiquinone biosynthetic process|ubiquinone biosynthetic process|ubiquinone biosynthetic process|cell death|isoprenoid biosynthetic process|small molecule metabolic process|	4-hydroxybenzoate decaprenyltransferase activity|4-hydroxybenzoate nonaprenyltransferase activity|	-0.4	1.13	0.284	0.546682
ENSG00000167526	RPL13	ribosomal protein L13	nuclear-transcribed mRNA catabolic process, nonsense-mediated decay|translation|translation|translational initiation|translational elongation|translational termination|SRP-dependent cotranslational protein targeting to membrane|gene expression|viral process|RNA metabolic process|mRNA metabolic process|viral life cycle|viral transcription|cellular protein metabolic process|	RNA binding|structural constituent of ribosome|protein binding|poly(A) RNA binding|	0.82	1.13	0.284	0.546682
ENSG00000105649	RAB3A	RAB3A, member RAS oncogene family	respiratory system process|GTP catabolic process|GTP catabolic process|mitochondrion organization|small GTPase mediated signal transduction|synaptic transmission|neurotransmitter secretion|neuromuscular synaptic transmission|axonogenesis|post-embryonic development|glutamate secretion|protein transport|synaptic vesicle exocytosis|synaptic vesicle maturation|lung development|regulation of synaptic …	ATPase activator activity|GTPase activity|protein binding|GTP binding|protein C-terminus binding|GTPase binding|ATPase binding|	-0.3	1.13	0.284	0.546682
ENSG00000101901	ALG13	ALG13, UDP-N-acetylglucosaminyltransferase subunit	dolichol-linked oligosaccharide biosynthetic process|proteolysis|protein N-linked glycosylation via asparagine|lipid glycosylation|post-translational protein modification|cellular protein metabolic process|	N-acetylglucosaminyldiphosphodolichol N-acetylglucosaminyltransferase activity|cysteine-type peptidase activity|carbohydrate binding|poly(A) RNA binding|	0.29	1.12	0.286	0.543634
ENSG00000106246	PTCD1	pentatricopeptide repeat domain 1	tRNA 3'-end processing|	tRNA binding|poly(A) RNA binding|	-0.47	1.12	0.286	0.543634
ENSG00000072571	HMMR	hyaluronan-mediated motility receptor (RHAMM)	carbohydrate metabolic process|glycosaminoglycan metabolic process|hyaluronan metabolic process|hyaluronan catabolic process|small molecule metabolic process|	hyaluronic acid binding|	0.21	1.12	0.286	0.543634
ENSG00000083750	RRAGB	Ras-related GTP binding B	positive regulation of TOR signaling|cellular protein localization|cellular response to amino acid stimulus|	protein binding|GTP binding|guanyl ribonucleotide binding|	1.01	1.12	0.286	0.543634
ENSG00000130349	C6ORF203	chromosome 6 open reading frame 203	None	None	0.23	1.11	0.288	0.540608
ENSG00000267228	IER3IP1	immediate early response 3 interacting protein 1	regulation of fibroblast apoptotic process|	None	0.37	1.11	0.288	0.540608
ENSG00000125637	PSD4	pleckstrin and Sec7 domain containing 4	neuron differentiation|regulation of ARF protein signal transduction|positive regulation of GTPase activity|positive regulation of GTPase activity|	ARF guanyl-nucleotide exchange factor activity|phospholipid binding|	-0.25	1.11	0.288	0.540608
ENSG00000071051	NCK2	NCK adaptor protein 2	regulation of translation|actin filament organization|signal transduction|signal complex assembly|epidermal growth factor receptor signaling pathway|regulation of epidermal growth factor-activated receptor activity|axon guidance|negative regulation of cell proliferation|cell migration|lamellipodium assembly|positive regulation of actin filament polymerization|positive regulation of T cell prolife…	protein binding|cytoskeletal adaptor activity|receptor signaling complex scaffold activity|	-3.2	1.11	0.288	0.540608
ENSG00000120370	GORAB	golgin, RAB6-interacting	None	protein binding|	-0.4	1.11	0.288	0.540608
ENSG00000183629	GOLGA8G	golgin A8 family, member G	None	None	-0.87	1.1	0.29	0.537602
ENSG00000130779	CLIP1	CAP-GLY domain containing linker protein 1	mitotic cell cycle|microtubule bundle formation|transport|mitotic nuclear division|positive regulation of microtubule polymerization|	nucleic acid binding|protein binding|microtubule binding|zinc ion binding|tubulin binding|protein homodimerization activity|metal ion binding|microtubule plus-end binding|	-0.71	1.1	0.29	0.537602
ENSG00000160218	TRAPPC10	trafficking protein particle complex 10	sodium ion transport|vesicle-mediated transport|sodium ion transmembrane transport|	protein binding|sodium ion transmembrane transporter activity|	1.79	1.1	0.29	0.537602
ENSG00000127526	SLC35E1	solute carrier family 35, member E1	transport|	None	0.51	1.1	0.29	0.537602
ENSG00000160999	SH2B2	SH2B adaptor protein 2	signal transduction|blood coagulation|insulin receptor signaling pathway|positive regulation of signal transduction|intracellular signal transduction|regulation of JAK-STAT cascade|	signal transducer activity|SH3/SH2 adaptor activity|protein binding|JAK pathway signal transduction adaptor activity|	0.25	1.09	0.292	0.534617
ENSG00000159788	RGS12	regulator of G-protein signaling 12	transcription, DNA-templated|regulation of G-protein coupled receptor protein signaling pathway|intracellular signal transduction|termination of G-protein coupled receptor signaling pathway|positive regulation of GTPase activity|positive regulation of GTPase activity|regulation of catalytic activity|	receptor signaling protein activity|GTPase activator activity|GTPase regulator activity|	0.28	1.09	0.292	0.534617
ENSG00000100528	CNIH1	cornichon family AMPA receptor auxiliary protein 1	immune response|signal transduction|vesicle-mediated transport|intracellular signal transduction|	None	0.26	1.09	0.292	0.534617
ENSG00000171992	SYNPO	synaptopodin	positive regulation of actin filament bundle assembly|positive regulation of actin filament bundle assembly|regulation of stress fiber assembly|regulation of stress fiber assembly|	actin binding|protein binding|	0.37	1.09	0.292	0.534617
ENSG00000143079	CTTNBP2NL	CTTNBP2 N-terminal like	protein dephosphorylation|negative regulation of transporter activity|negative regulation of transmembrane transport|	protein binding|protein phosphatase 2A binding|	-0.31	1.08	0.294	0.531653
ENSG00000148187	MRRF	mitochondrial ribosome recycling factor	translation|ribosome disassembly|	None	0.31	1.08	0.294	0.531653
ENSG00000130055	GDPD2	glycerophosphodiester phosphodiesterase domain containing 2	glycerol metabolic process|lipid metabolic process|	glycerophosphodiester phosphodiesterase activity|metal ion binding|glycerophosphoinositol inositolphosphodiesterase activity|	0.29	1.07	0.295	0.530178
ENSG00000106077	ABHD11	abhydrolase domain containing 11	biological_process|metabolic process|	molecular_function|hydrolase activity|	0.39	1.07	0.295	0.530178
ENSG00000180185	FAHD1	fumarylacetoacetate hydrolase domain containing 1	metabolic process|	acetylpyruvate hydrolase activity|fumarylpyruvate hydrolase activity|metal ion binding|acylpyruvate hydrolase activity|	-0.42	1.07	0.295	0.530178
ENSG00000117791	2016-03-02	mitochondrial amidoxime reducing component 2	nitrate metabolic process|detoxification of nitrogen compound|oxidation-reduction process|	nitrate reductase activity|molybdenum ion binding|pyridoxal phosphate binding|molybdopterin cofactor binding|	0.36	1.07	0.295	0.530178
ENSG00000206127	GOLGA8O	golgin A8 family, member O	None	protein binding|	0.24	1.07	0.295	0.530178
ENSG00000158786	PLA2G2F	phospholipase A2, group IIF	phospholipid metabolic process|phosphatidic acid biosynthetic process|biological_process|lipid catabolic process|phosphatidylglycerol acyl-chain remodeling|phosphatidylinositol acyl-chain remodeling|phosphatidylserine acyl-chain remodeling|phosphatidylcholine acyl-chain remodeling|phosphatidylethanolamine acyl-chain remodeling|small molecule metabolic process|glycerophospholipid biosynthetic proc…	phospholipase A2 activity|calcium ion binding|	0.34	1.07	0.295	0.530178
ENSG00000165046	LETM2	leucine zipper-EF-hand containing transmembrane protein 2	None	None	-0.56	1.06	0.297	0.527244
ENSG00000106261	ZKSCAN1	zinc finger with KRAB and SCAN domains 1	transcription, DNA-templated|regulation of transcription, DNA-templated|	DNA binding|sequence-specific DNA binding transcription factor activity|metal ion binding|	0.52	1.06	0.297	0.527244
ENSG00000134909	ARHGAP32	Rho GTPase activating protein 32	small GTPase mediated signal transduction|positive regulation of GTPase activity|regulation of small GTPase mediated signal transduction|	GTPase activator activity|protein binding|phosphatidylinositol binding|	-0.24	1.06	0.297	0.527244
ENSG00000079785	DDX1	DEAD (Asp-Glu-Ala-Asp) box helicase 1	spliceosomal complex assembly|ATP catabolic process|double-strand break repair|transcription, DNA-templated|regulation of transcription, DNA-templated|regulation of translational initiation|multicellular organismal development|response to virus|DNA duplex unwinding|response to exogenous dsRNA|nucleic acid phosphodiester bond hydrolysis|nucleic acid phosphodiester bond hydrolysis|	DNA binding|chromatin binding|transcription cofactor activity|RNA helicase activity|double-stranded RNA binding|nuclease activity|exonuclease activity|protein binding|ATP binding|ATP-dependent helicase activity|poly(A) binding|DNA/RNA helicase activity|poly(A) RNA binding|	0.21	1.05	0.299	0.524329
ENSG00000169180	XPO6	exportin 6	protein export from nucleus|	protein binding|Ran GTPase binding|protein transporter activity|	0.4	1.05	0.299	0.524329
ENSG00000118640	VAMP8	vesicle-associated membrane protein 8	autophagic vacuole fusion|protein complex assembly|post-Golgi vesicle-mediated transport|vesicle fusion|protein transport|regulation of endocytosis|viral entry into host cell|membrane organization|	syntaxin binding|	-0.28	1.05	0.299	0.524329
ENSG00000156510	HKDC1	hexokinase domain containing 1	cellular glucose homeostasis|glycolytic process|hexose metabolic process|carbohydrate phosphorylation|carbohydrate phosphorylation|glucose 6-phosphate metabolic process|	glucokinase activity|ATP binding|fructokinase activity|mannokinase activity|	0.27	1.05	0.299	0.524329
ENSG00000125037	EMC3	ER membrane protein complex subunit 3	biological_process|	molecular_function|	0.37	1.05	0.299	0.524329
ENSG00000118997	DNAH7	dynein, axonemal, heavy chain 7	cilium or flagellum-dependent cell motility|cilium movement|ATP catabolic process|metabolic process|	microtubule motor activity|calcium ion binding|ATP binding|ATPase activity|	-0.34	1.05	0.299	0.524329
ENSG00000108559	NUP88	nucleoporin 88kDa	mitotic cell cycle|carbohydrate metabolic process|mitotic nuclear envelope disassembly|hexose transport|regulation of glucose transport|protein transport|glucose transport|viral process|cytokine-mediated signaling pathway|small molecule metabolic process|mRNA transport|transmembrane transport|	transporter activity|	-0.49	1.05	0.299	0.524329
ENSG00000163739	CXCL1	chemokine (C-X-C motif) ligand 1 (melanoma growth stimulating activity, alpha)	chemotaxis|inflammatory response|immune response|signal transduction|G-protein coupled receptor signaling pathway|nervous system development|cell proliferation|negative regulation of cell proliferation|actin cytoskeleton organization|intracellular signal transduction|positive regulation of catalytic activity|cell chemotaxis|cell chemotaxis|	receptor binding|chemokine activity|enzyme activator activity|growth factor activity|	0.57	1.04	0.301	0.521434
ENSG00000100146	SOX10	SRY (sex determining region Y)-box 10	in utero embryonic development|neural crest cell migration|positive regulation of neuroblast proliferation|regulation of transcription from RNA polymerase II promoter|transcription from RNA polymerase II promoter|peripheral nervous system development|anatomical structure morphogenesis|positive regulation of gliogenesis|melanocyte differentiation|negative regulation of apoptotic process|negative r…	RNA polymerase II core promoter proximal region sequence-specific DNA binding|RNA polymerase II distal enhancer sequence-specific DNA binding|RNA polymerase II transcription factor binding transcription factor activity involved in positive regulation of transcription|chromatin binding|RNA polymerase II distal enhancer sequence-specific DNA binding transcription factor activity|transcription coact…	0.77	1.04	0.301	0.521434
ENSG00000144366	GULP1	GULP, engulfment adaptor PTB domain containing 1	lipid transport|phagocytosis, engulfment|apoptotic process|signal transduction|	signal transducer activity|	-0.51	1.04	0.301	0.521434
ENSG00000187193	MT1X	metallothionein 1X	response to metal ion|cellular response to erythropoietin|negative regulation of growth|cellular response to cadmium ion|cellular response to zinc ion|	zinc ion binding|metal ion binding|	0.34	1.04	0.301	0.521434
ENSG00000255587	RAB44	RAB44, member RAS oncogene family	small GTPase mediated signal transduction|protein transport|	GTP binding|	0.33	1.03	0.303	0.518557
ENSG00000164935	DCSTAMP	dendrocyte expressed seven transmembrane protein	negative regulation of cell growth|osteoclast differentiation|positive regulation of macrophage fusion|cellular response to macrophage colony-stimulating factor stimulus|myeloid dendritic cell differentiation|positive regulation of monocyte differentiation|positive regulation of bone resorption|membrane fusion|cellular response to interleukin-4|cellular response to tumor necrosis factor|osteoclas…	protein binding|	-0.29	1.03	0.303	0.518557
ENSG00000153823	PID1	phosphotyrosine interaction domain containing 1	negative regulation of protein phosphorylation|energy reserve metabolic process|positive regulation of gene expression|regulation of mitochondrial fusion|cellular response to leptin stimulus|positive regulation of transcription from RNA polymerase II promoter|negative regulation of insulin receptor signaling pathway|regulation of mitochondrial membrane potential|regulation of mitochondrial membra…	None	-0.29	1.03	0.303	0.518557
ENSG00000100271	TTLL1	tubulin tyrosine ligase-like family, member 1	epithelial cilium movement|protein polyglutamylation|cilium organization|cilium morphogenesis|	tubulin-glutamic acid ligase activity|	-0.3	1.03	0.303	0.518557
ENSG00000198843	SELT	selenoprotein T	selenocysteine incorporation|cell redox homeostasis|	selenium binding|	-0.53	1.03	0.303	0.518557
ENSG00000164983	TMEM65	transmembrane protein 65	None	None	0.29	1.02	0.305	0.5157
ENSG00000102897	LYRM1	LYR motif containing 1	None	None	-0.39	1.02	0.305	0.5157
ENSG00000232838	PET117	PET117 homolog (S. cerevisiae)	None	None	-0.66	1.02	0.305	0.5157
ENSG00000131126	TEX101	testis expressed 101	None	None	0.36	1.02	0.305	0.5157
ENSG00000132359	RAP1GAP2	RAP1 GTPase activating protein 2	positive regulation of GTPase activity|regulation of small GTPase mediated signal transduction|	GTPase activator activity|	0.23	1.02	0.305	0.5157
ENSG00000140022	STON2	stonin 2	intracellular protein transport|regulation of endocytosis|synaptic vesicle endocytosis|	protein binding|	0.57	1.01	0.307	0.512862
ENSG00000102934	PLLP	plasmolipin	ion transport|response to wounding|myelination|	None	0.27	1.01	0.307	0.512862
ENSG00000177885	GRB2	growth factor receptor-bound protein 2	epidermal growth factor receptor signaling pathway|Ras protein signal transduction|cell-cell signaling|axon guidance|aging|blood coagulation|insulin receptor signaling pathway|insulin receptor signaling pathway|fibroblast growth factor receptor signaling pathway|positive regulation of signal transduction|positive regulation of signal transduction|viral process|platelet activation|positive regulat…	phosphotyrosine binding|SH3/SH2 adaptor activity|epidermal growth factor receptor binding|neurotrophin TRKA receptor binding|protein binding|SH3 domain binding|protein kinase binding|protein phosphatase binding|identical protein binding|insulin receptor substrate binding|poly(A) RNA binding|ephrin receptor binding|	-0.52	1.01	0.307	0.512862
ENSG00000134369	NAV1	neuron navigator 1	microtubule bundle formation|neuron migration|metabolic process|	nucleotide binding|nucleoside-triphosphatase activity|	-0.28	1.01	0.307	0.512862
ENSG00000177370	TIMM22	translocase of inner mitochondrial membrane 22 homolog (yeast)	protein targeting to mitochondrion|cellular protein metabolic process|protein import into mitochondrial inner membrane|	protein channel activity|	0.39	1.01	0.307	0.512862
ENSG00000043514	TRIT1	tRNA isopentenyltransferase 1	tRNA processing|	ATP binding|metal ion binding|tRNA dimethylallyltransferase activity|	-1.27	1	0.308	0.511449
ENSG00000118162	KPTN	kaptin (actin binding protein)	cellular component movement|actin filament organization|sensory perception of sound|	actin binding|	0.29	1	0.308	0.511449
ENSG00000131368	MRPS25	mitochondrial ribosomal protein S25	None	None	-0.54	1	0.308	0.511449
ENSG00000184060	ADAP2	ArfGAP with dual PH domains 2	heart development|regulation of ARF GTPase activity|positive regulation of GTPase activity|	protein binding|phosphatidylinositol-4,5-bisphosphate binding|phosphatidylinositol-3,4,5-trisphosphate binding|ARF GTPase activator activity|zinc ion binding|protein binding, bridging|phosphatidylinositol-3,4-bisphosphate binding|inositol 1,3,4,5 tetrakisphosphate binding|	0.26	0.999	0.309	0.510042
ENSG00000128294	TPST2	tyrosylprotein sulfotransferase 2	peptidyl-tyrosine sulfation|fusion of sperm to egg plasma membrane|prevention of polyspermy|	protein-tyrosine sulfotransferase activity|	0.3	0.998	0.309	0.510042
ENSG00000122735	DNAI1	dynein, axonemal, intermediate chain 1	epithelial cilium movement|metabolic process|metabolic process|cell projection organization|	motor activity|protein binding|	-0.45	0.996	0.309	0.510042
ENSG00000182362	YBEY	ybeY metallopeptidase (putative)	rRNA processing|proteolysis|	metalloendopeptidase activity|metal ion binding|	-0.78	0.99	0.31	0.508638
ENSG00000138297	TIMM23	translocase of inner mitochondrial membrane 23 homolog (yeast)	protein targeting to mitochondrion|cellular protein metabolic process|protein transmembrane transport|	protein binding|P-P-bond-hydrolysis-driven protein transmembrane transporter activity|	0.28	0.99	0.31	0.508638
ENSG00000186687	LYRM7	LYR motif containing 7	None	None	0.5	0.989	0.311	0.50724
ENSG00000164338	UTP15	UTP15, U3 small nucleolar ribonucleoprotein, homolog (S. cerevisiae)	rRNA processing|	poly(A) RNA binding|	0.43	0.988	0.311	0.50724
ENSG00000125445	MRPS7	mitochondrial ribosomal protein S7	translation|	RNA binding|structural constituent of ribosome|poly(A) RNA binding|	-0.54	0.988	0.311	0.50724
ENSG00000100348	TXN2	thioredoxin 2	response to hypoxia|glycerol ether metabolic process|response to oxidative stress|response to nutrient|response to hormone|response to glucose|response to organic cyclic compound|cellular response to nutrient levels|response to drug|cell redox homeostasis|response to axon injury|oxidation-reduction process|	protein disulfide oxidoreductase activity|protein complex binding|	-0.38	0.986	0.311	0.50724
ENSG00000148358	GPR107	G protein-coupled receptor 107	None	None	-0.27	0.986	0.311	0.50724
ENSG00000136897	MRPL50	mitochondrial ribosomal protein L50	None	None	0.35	0.983	0.312	0.505845
ENSG00000144134	RABL2A	RAB, member of RAS oncogene family-like 2A	GTP catabolic process|small GTPase mediated signal transduction|	GTPase activity|GTP binding|	-0.36	0.983	0.312	0.505845
ENSG00000196684	HSH2D	hematopoietic SH2 domain containing	None	protein binding|	0.26	0.981	0.312	0.505845
ENSG00000156170	NDUFAF6	NADH dehydrogenase (ubiquinone) complex I, assembly factor 6	biosynthetic process|mitochondrial respiratory chain complex I assembly|	transferase activity|	-0.36	0.981	0.312	0.505845
ENSG00000196169	KIF19	kinesin family member 19	microtubule-based movement|metabolic process|metabolic process|axonemal microtubule depolymerization|plus-end specific microtubule depolymerization|	ATP binding|microtubule binding|plus-end-directed microtubule motor activity|	-0.48	0.98	0.312	0.505845
ENSG00000124164	VAPB	VAMP (vesicle-associated membrane protein)-associated protein B and C	sphingolipid metabolic process|cellular calcium ion homeostasis|activation of signaling protein activity involved in unfolded protein response|cell death|modulation by virus of host morphology or physiology|sphingolipid biosynthetic process|endoplasmic reticulum unfolded protein response|small molecule metabolic process|positive regulation of viral genome replication|	structural molecule activity|protein binding|enzyme binding|protein homodimerization activity|protein heterodimerization activity|beta-tubulin binding|	0.35	0.978	0.312	0.505845
ENSG00000231500	RPS18	ribosomal protein S18	nuclear-transcribed mRNA catabolic process, nonsense-mediated decay|translation|translation|translation|translational initiation|translational elongation|translational termination|SRP-dependent cotranslational protein targeting to membrane|gene expression|viral process|RNA metabolic process|mRNA metabolic process|viral life cycle|viral transcription|ribosome biogenesis|cellular protein metabolic …	structural constituent of ribosome|protein binding|rRNA binding|poly(A) RNA binding|	0.4	0.977	0.313	0.504456
ENSG00000161558	TMEM143	transmembrane protein 143	biological_process|	molecular_function|	0.34	0.977	0.313	0.504456
ENSG00000018510	AGPS	alkylglycerone phosphate synthase	lipid biosynthetic process|ether lipid biosynthetic process|ether lipid biosynthetic process|ether lipid biosynthetic process|cellular lipid metabolic process|small molecule metabolic process|oxidation-reduction process|	alkylglycerone-phosphate synthase activity|UDP-N-acetylmuramate dehydrogenase activity|FAD binding|	0.24	0.976	0.313	0.504456
ENSG00000099814	CEP170B	centrosomal protein 170B	None	None	-0.25	0.975	0.313	0.504456
ENSG00000170412	GPRC5C	G protein-coupled receptor, class C, group 5, member C	G-protein coupled receptor signaling pathway|	G-protein coupled receptor activity|	0.24	0.975	0.313	0.504456
ENSG00000099992	TBC1D10A	TBC1 domain family, member 10A	positive regulation of Rab GTPase activity|positive regulation of proteolysis|activation of cysteine-type endopeptidase activity|	guanyl-nucleotide exchange factor activity|Rab GTPase activator activity|protein binding|PDZ domain binding|	-0.31	0.975	0.313	0.504456
ENSG00000057294	PKP2	plakophilin 2	desmosome assembly|heart development|negative regulation of cell proliferation|positive regulation of sodium ion transport|gap junction assembly|single organismal cell-cell adhesion|single organismal cell-cell adhesion|negative regulation of cell migration|adherens junction maintenance|intermediate filament bundle assembly|maintenance of organ identity|ventricular cardiac muscle tissue morphogene…	molecular_function|protein kinase C binding|protein binding|sodium channel regulator activity|intermediate filament binding|protein complex scaffold|ion channel binding|	0.29	0.974	0.313	0.504456
ENSG00000152767	FARP1	FERM, RhoGEF (ARHGEF) and pleckstrin domain protein 1 (chondrocyte-derived)	synapse assembly|negative regulation of phosphatase activity|positive regulation of Rho GTPase activity|positive regulation of Rac GTPase activity|positive regulation of Rac GTPase activity|dendrite morphogenesis|	Rho guanyl-nucleotide exchange factor activity|cytoskeletal protein binding|Rac guanyl-nucleotide exchange factor activity|Rac GTPase binding|	-1.52	0.974	0.313	0.504456
ENSG00000140478	GOLGA6D	golgin A6 family, member D	None	None	0.35	0.974	0.313	0.504456
ENSG00000089157	RPLP0	ribosomal protein, large, P0	nuclear-transcribed mRNA catabolic process, nonsense-mediated decay|translation|translation|translational initiation|translational elongation|translational termination|SRP-dependent cotranslational protein targeting to membrane|gene expression|viral process|RNA metabolic process|mRNA metabolic process|viral life cycle|viral transcription|ribosome biogenesis|cellular protein metabolic process|	RNA binding|structural constituent of ribosome|protein binding|poly(A) RNA binding|	-0.29	0.972	0.314	0.50307
ENSG00000163964	PIGX	phosphatidylinositol glycan anchor biosynthesis, class X	C-terminal protein lipidation|preassembly of GPI anchor in ER membrane|post-translational protein modification|cellular protein metabolic process|	None	0.4	0.971	0.314	0.50307
ENSG00000158486	DNAH3	dynein, axonemal, heavy chain 3	cilium or flagellum-dependent cell motility|microtubule-based movement|metabolic process|metabolic process|	microtubule motor activity|ATP binding|	-0.26	0.965	0.315	0.501689
ENSG00000141748	ARL5C	ADP-ribosylation factor-like 5C	small GTPase mediated signal transduction|	GTP binding|	0.3	0.964	0.315	0.501689
ENSG00000147813	NAPRT1	N/A	None	None	0.43	0.964	0.315	0.501689
ENSG00000180992	MRPL14	mitochondrial ribosomal protein L14	translation|	structural constituent of ribosome|poly(A) RNA binding|	0.46	0.963	0.316	0.500313
ENSG00000101335	MYL9	myosin, light chain 9, regulatory	muscle contraction|regulation of muscle contraction|axon guidance|	calcium ion binding|structural constituent of muscle|	-0.9	0.963	0.316	0.500313
ENSG00000072080	SPP2	secreted phosphoprotein 2, 24kDa	skeletal system development|protein complex assembly|negative regulation of endopeptidase activity|bone remodeling|	endopeptidase inhibitor activity|	-0.39	0.955	0.317	0.498941
ENSG00000104490	NCALD	neurocalcin delta	regulation of systemic arterial blood pressure|synaptic transmission|vesicle-mediated transport|calcium-mediated signaling|	actin binding|calcium ion binding|tubulin binding|clathrin binding|alpha-tubulin binding|	0.32	0.955	0.317	0.498941
ENSG00000169067	ACTBL2	actin, beta-like 2	biological_process|	molecular_function|ATP binding|	0.97	0.954	0.317	0.498941
ENSG00000120436	GPR31	G protein-coupled receptor 31	G-protein coupled receptor signaling pathway|	G-protein coupled receptor activity|	-0.44	0.953	0.318	0.497573
ENSG00000112378	PERP	PERP, TP53 apoptosis effector	desmosome organization|heterotypic cell-cell adhesion|positive regulation of proteolysis|intrinsic apoptotic signaling pathway by p53 class mediator|amelogenesis|activation of cysteine-type endopeptidase activity|	None	-0.27	0.953	0.318	0.497573
ENSG00000187531	SIRT7	sirtuin 7	negative regulation of transcription from RNA polymerase II promoter|positive regulation of transcription on exit from mitosis|rRNA transcription|histone H3 deacetylation|histone H4 deacetylation|	chromatin binding|protein binding|metal ion binding|NAD+ binding|NAD-dependent histone deacetylase activity (H3-K18 specific)|	-0.4	0.952	0.318	0.497573
ENSG00000173848	NET1	neuroepithelial cell transforming 1	regulation of cell growth|signal transduction|small GTPase mediated signal transduction|positive regulation of Rho GTPase activity|positive regulation of apoptotic process|positive regulation of apoptotic process|neurotrophin TRK receptor signaling pathway|regulation of small GTPase mediated signal transduction|cellular response to hydrogen peroxide|cellular response to ionizing radiation|apoptot…	guanyl-nucleotide exchange factor activity|Rho guanyl-nucleotide exchange factor activity|	-0.27	0.952	0.318	0.497573
ENSG00000248405	PRR5-ARHGAP8	PRR5-ARHGAP8 readthrough	None	None	0.45	0.951	0.318	0.497573
ENSG00000173114	LRRN3	leucine rich repeat neuronal 3	positive regulation of protein phosphorylation|	protein complex binding|	-0.63	0.95	0.318	0.497573
ENSG00000070182	SPTB	spectrin, beta, erythrocytic	porphyrin-containing compound biosynthetic process|plasma membrane organization|axon guidance|hemopoiesis|actin filament capping|	actin binding|structural constituent of cytoskeleton|protein binding|ankyrin binding|protein heterodimerization activity|actin filament binding|	-0.51	0.946	0.319	0.496209
ENSG00000100665	SERPINA4	serpin peptidase inhibitor, clade A (alpha-1 antiproteinase, antitrypsin), member 4	negative regulation of endopeptidase activity|regulation of proteolysis|	serine-type endopeptidase inhibitor activity|	0.22	0.942	0.32	0.49485
ENSG00000149596	JPH2	junctophilin 2	regulation of cardiac muscle tissue development|calcium ion homeostasis|regulation of ryanodine-sensitive calcium-release channel activity|positive regulation of ryanodine-sensitive calcium-release channel activity|calcium ion transport into cytosol|calcium ion transmembrane transport|calcium ion transmembrane transport|	phosphatidylserine binding|protein binding|phosphatidylinositol-4,5-bisphosphate binding|phosphatidylinositol-3,4,5-trisphosphate binding|phosphatidylinositol-5-phosphate binding|calcium-release channel activity|phosphatidylinositol-3-phosphate binding|phosphatidylinositol-4-phosphate binding|phosphatidic acid binding|phosphatidylinositol-3,5-bisphosphate binding|	0.28	0.942	0.32	0.49485
ENSG00000156284	CLDN8	claudin 8	calcium-independent cell-cell adhesion|	structural molecule activity|identical protein binding|	0.26	0.941	0.32	0.49485
ENSG00000100106	TRIOBP	TRIO and F-actin binding protein	mitotic nuclear division|actin modification|barbed-end actin filament capping|positive regulation of substrate adhesion-dependent cell spreading|	GTP-Rho binding|ubiquitin protein ligase binding|myosin II binding|actin filament binding|	0.29	0.939	0.32	0.49485
ENSG00000185105	MYADML2	myeloid-associated differentiation marker-like 2	None	None	-0.32	0.937	0.321	0.493495
ENSG00000204564	C6ORF136	chromosome 6 open reading frame 136	None	None	-0.55	0.935	0.321	0.493495
ENSG00000124279	FASTKD3	FAST kinase domains 3	protein phosphorylation|cellular respiration|	protein kinase activity|poly(A) RNA binding|	0.36	0.932	0.322	0.492144
ENSG00000138777	PPA2	pyrophosphatase (inorganic) 2	tRNA aminoacylation for protein translation|gene expression|dephosphorylation|diphosphate metabolic process|	magnesium ion binding|inorganic diphosphatase activity|protein serine/threonine phosphatase activity|	-0.32	0.93	0.322	0.492144
ENSG00000013583	HEBP1	heme binding protein 1	circadian rhythm|	heme binding|	-0.68	0.925	0.323	0.490797
ENSG00000112983	BRD8	bromodomain containing 8	chromatin organization|transcription, DNA-templated|regulation of transcription, DNA-templated|regulation of transcription from RNA polymerase II promoter|signal transduction|cell surface receptor signaling pathway|intracellular receptor signaling pathway|regulation of growth|histone H4 acetylation|histone H2A acetylation|	sequence-specific DNA binding transcription factor activity|thyroid hormone receptor activity|	-0.4	0.924	0.323	0.490797
ENSG00000075415	SLC25A3	solute carrier family 25 (mitochondrial carrier; phosphate carrier), member 3	generation of precursor metabolites and energy|transport|phosphate ion transmembrane transport|	symporter activity|phosphate ion carrier activity|protein complex binding|	0.31	0.922	0.324	0.489455
ENSG00000187017	ESPN	espin	sensory perception of sound|locomotory behavior|parallel actin filament bundle assembly|positive regulation of filopodium assembly|negative regulation of cytoskeleton organization|	SH3 domain binding|actin filament binding|	0.27	0.92	0.324	0.489455
ENSG00000101605	MYOM1	myomesin 1	muscle contraction|	protein binding|structural constituent of muscle|identical protein binding|protein homodimerization activity|	-0.39	0.918	0.324	0.489455
ENSG00000102362	SYTL4	synaptotagmin-like 4	intracellular protein transport|exocytosis|positive regulation of exocytosis|negative regulation of insulin secretion|positive regulation of protein secretion|multivesicular body sorting pathway|	transporter activity|phospholipid binding|zinc ion binding|Rab GTPase binding|neurexin family protein binding|	0.35	0.911	0.326	0.486782
ENSG00000204420	C6ORF25	chromosome 6 open reading frame 25	None	heparin binding|	-0.24	0.911	0.326	0.486782
ENSG00000166391	MOGAT2	monoacylglycerol O-acyltransferase 2	glycerol metabolic process|diacylglycerol biosynthetic process|triglyceride biosynthetic process|intestinal absorption|	2-acylglycerol O-acyltransferase activity|acetyltransferase activity|	0.26	0.909	0.326	0.486782
ENSG00000066735	KIF26A	kinesin family member 26A	regulation of cell growth by extracellular stimulus|microtubule-based movement|blood coagulation|negative regulation of signal transduction|antigen processing and presentation of exogenous peptide antigen via MHC class II|enteric nervous system development|	ATP binding|microtubule binding|	0.3	0.907	0.327	0.485452
ENSG00000143375	CGN	cingulin	transforming growth factor beta receptor signaling pathway|biological_process|metabolic process|	motor activity|actin binding|protein binding|	-0.57	0.907	0.327	0.485452
ENSG00000188611	ASAH2	N-acylsphingosine amidohydrolase (non-lysosomal ceramidase) 2	sphingolipid metabolic process|ceramide metabolic process|glycosphingolipid metabolic process|apoptotic process|signal transduction|small molecule metabolic process|	ceramidase activity|	0.29	0.904	0.327	0.485452
ENSG00000088930	XRN2	5'-3' exoribonuclease 2	DNA catabolic process, exonucleolytic|DNA-templated transcription, termination|regulation of transcription, DNA-templated|RNA processing|mRNA processing|RNA catabolic process|spermatogenesis|cell growth|RNA metabolic process|RNA phosphodiester bond hydrolysis, exonucleolytic|RNA phosphodiester bond hydrolysis, exonucleolytic|	nuclease activity|5'-3' exoribonuclease activity|zinc ion binding|5'-3' exonuclease activity|poly(A) RNA binding|	-0.37	0.903	0.328	0.484126
ENSG00000180113	TDRD6	tudor domain containing 6	multicellular organismal development|germ cell development|spermatogenesis|	None	0.25	0.902	0.328	0.484126
ENSG00000182040	USH1G	Usher syndrome 1G (autosomal recessive)	sensory perception of sound|inner ear morphogenesis|photoreceptor cell maintenance|sensory perception of light stimulus|equilibrioception|inner ear receptor cell differentiation|	protein binding|spectrin binding|protein homodimerization activity|	-0.65	0.902	0.328	0.484126
ENSG00000253117	OC90	otoconin 90	phospholipid metabolic process|biological_process|lipid catabolic process|	molecular_function|phospholipase A2 activity|calcium ion binding|	-0.38	0.9	0.328	0.484126
ENSG00000177511	ST8SIA3	ST8 alpha-N-acetyl-neuraminide alpha-2,8-sialyltransferase 3	ganglioside biosynthetic process|protein glycosylation|N-glycan processing|glycosphingolipid biosynthetic process|glycoprotein metabolic process|oligosaccharide metabolic process|protein N-linked glycosylation via asparagine|post-translational protein modification|cellular protein metabolic process|sialylation|sialylation|	alpha-N-acetylneuraminate alpha-2,8-sialyltransferase activity|sialic acid binding|	-2.14	0.897	0.329	0.482804
ENSG00000144741	SLC25A26	solute carrier family 25 (S-adenosylmethionine carrier), member 26	S-adenosyl-L-methionine transport|S-adenosyl-L-methionine transmembrane transport|	S-adenosyl-L-methionine transmembrane transporter activity|	-0.51	0.895	0.329	0.482804
ENSG00000104671	DCTN6	dynactin 6	antigen processing and presentation of exogenous peptide antigen via MHC class II|	dynein binding|	-0.55	0.894	0.329	0.482804
ENSG00000135441	BLOC1S1	biogenesis of lysosomal organelles complex-1, subunit 1	post-Golgi vesicle-mediated transport|anterograde axon cargo transport|aerobic respiration|peptidyl-lysine acetylation|neuron projection development|melanosome organization|anterograde synaptic vesicle transport|platelet dense granule organization|membrane organization|	protein binding|	0.49	0.893	0.329	0.482804
ENSG00000203705	TATDN3	TatD DNase domain containing 3	DNA catabolic process, endonucleolytic|DNA catabolic process|	deoxyribonuclease activity|endodeoxyribonuclease activity, producing 5'-phosphomonoesters|metal ion binding|	0.43	0.889	0.33	0.481486
ENSG00000168273	SMIM4	small integral membrane protein 4	None	None	-0.23	0.884	0.331	0.480172
ENSG00000108528	SLC25A11	solute carrier family 25 (mitochondrial carrier; oxoglutarate carrier), member 11	carbohydrate metabolic process|glucose metabolic process|gluconeogenesis|transport|alpha-ketoglutarate transport|small molecule metabolic process|	oxoglutarate:malate antiporter activity|poly(A) RNA binding|	0.28	0.882	0.331	0.480172
ENSG00000152086	TUBA3E	tubulin, alpha 3e	GTP catabolic process|microtubule-based process|biological_process|protein polymerization|	molecular_function|GTPase activity|structural constituent of cytoskeleton|GTP binding|	0.48	0.881	0.332	0.478862
ENSG00000128581	RABL5	N/A	None	None	-0.29	0.878	0.332	0.478862
ENSG00000080608	KIAA0020	KIAA0020	None	poly(A) RNA binding|	0.36	0.87	0.334	0.476254
ENSG00000250722	SEPP1	selenoprotein P, plasma, 1	selenium compound metabolic process|response to oxidative stress|brain development|locomotory behavior|post-embryonic development|sexual reproduction|growth|	selenium binding|	-0.38	0.87	0.334	0.476254
ENSG00000232653	GOLGA8N	golgin A8 family, member N	None	None	-0.3	0.867	0.335	0.474955
ENSG00000127314	RAP1B	RAP1B, member of RAS oncogene family	energy reserve metabolic process|GTP catabolic process|blood coagulation|cell proliferation|platelet activation|Rap protein signal transduction|small molecule metabolic process|regulation of insulin secretion|establishment of endothelial barrier|cellular response to cAMP|regulation of cell junction assembly|regulation of establishment of cell polarity|	GTPase activity|protein binding|GTP binding|GDP binding|protein complex binding|	-0.59	0.866	0.335	0.474955
ENSG00000155561	NUP205	nucleoporin 205kDa	protein import into nucleus, docking|mitotic cell cycle|carbohydrate metabolic process|nucleocytoplasmic transport|mitotic nuclear envelope disassembly|hexose transport|regulation of glucose transport|glucose transport|viral process|cytokine-mediated signaling pathway|small molecule metabolic process|mRNA transport|nuclear pore complex assembly|transmembrane transport|	protein binding|structural constituent of nuclear pore|	0.19	0.861	0.336	0.473661
ENSG00000213741	RPS29	ribosomal protein S29	nuclear-transcribed mRNA catabolic process, nonsense-mediated decay|translation|translation|translational initiation|translational elongation|translational termination|SRP-dependent cotranslational protein targeting to membrane|gene expression|viral process|RNA metabolic process|mRNA metabolic process|viral life cycle|viral transcription|cellular protein metabolic process|	structural constituent of ribosome|zinc ion binding|	-0.28	0.86	0.336	0.473661
ENSG00000214736	TOMM6	translocase of outer mitochondrial membrane 6 homolog (yeast)	protein targeting to mitochondrion|cellular protein metabolic process|	None	-0.21	0.856	0.337	0.47237
ENSG00000148341	SH3GLB2	SH3-domain GRB2-like endophilin B2	None	protein binding|	-0.28	0.853	0.338	0.471083
ENSG00000125409	TEKT3	tektin 3	microtubule cytoskeleton organization|sperm motility|cilium morphogenesis|regulation of fertilization|	molecular_function|	0.18	0.846	0.339	0.4698
ENSG00000167461	RAB8A	RAB8A, member RAS oncogene family	G2/M transition of mitotic cell cycle|mitotic cell cycle|GTP catabolic process|vesicle docking involved in exocytosis|small GTPase mediated signal transduction|axonogenesis|protein transport|cellular response to insulin stimulus|cilium assembly|cilium assembly|regulation of long-term neuronal synaptic plasticity|Golgi vesicle fusion to target membrane|regulation of protein transport|membrane orga…	GTPase activity|protein binding|GTP binding|Rab GTPase binding|GDP binding|protein kinase binding|	-0.29	0.845	0.34	0.468521
ENSG00000184347	SLIT3	slit homolog 3 (Drosophila)	axon guidance|axon guidance|negative regulation of cell proliferation|organ morphogenesis|negative regulation of gene expression|negative regulation of cell growth|cellular response to hormone stimulus|Roundabout signaling pathway|axon extension involved in axon guidance|negative chemotaxis|response to cortisol|apoptotic process involved in luteolysis|negative regulation of chemokine-mediated sig…	calcium ion binding|Roundabout binding|	0.2	0.844	0.34	0.468521
ENSG00000146426	TIAM2	T-cell lymphoma invasion and metastasis 2	small GTPase mediated signal transduction|positive regulation of Rho GTPase activity|positive regulation of apoptotic process|cellular lipid metabolic process|small molecule metabolic process|neurotrophin TRK receptor signaling pathway|regulation of small GTPase mediated signal transduction|apoptotic signaling pathway|	receptor signaling protein activity|guanyl-nucleotide exchange factor activity|Rho guanyl-nucleotide exchange factor activity|GTPase activator activity|	0.17	0.843	0.34	0.468521
ENSG00000197976	AKAP17A	A kinase (PRKA) anchor protein 17A	regulation of transcription, DNA-templated|mRNA processing|signal transduction|RNA splicing|B cell activation|regulation of RNA splicing|	nucleotide binding|protein binding|poly(A) RNA binding|protein kinase A binding|	-0.18	0.836	0.342	0.465974
ENSG00000072849	DERL2	derlin 2	suckling behavior|positive regulation of cell proliferation|positive regulation of cell growth|ER-associated ubiquitin-dependent protein catabolic process|endoplasmic reticulum unfolded protein response|retrograde protein transport, ER to cytosol|	protein binding|	0.26	0.834	0.342	0.465974
ENSG00000166783	KIAA0430	KIAA0430	double-strand break repair|female meiotic division|regulation of gene expression|negative regulation of phosphatase activity|oogenesis|	nucleotide binding|molecular_function|RNA binding|	-0.23	0.833	0.342	0.465974
ENSG00000196683	TOMM7	translocase of outer mitochondrial membrane 7 homolog (yeast)	protein targeting to mitochondrion|protein import into mitochondrial matrix|cellular protein metabolic process|	protein binding|protein transmembrane transporter activity|	0.39	0.833	0.342	0.465974
ENSG00000101311	FERMT1	fermitin family member 1	cell adhesion|keratinocyte proliferation|keratinocyte migration|establishment of epithelial cell polarity|	None	0.26	0.83	0.343	0.464706
ENSG00000134419	RPS15A	ribosomal protein S15a	nuclear-transcribed mRNA catabolic process, nonsense-mediated decay|translation|translation|translation|translational initiation|translational elongation|translational termination|SRP-dependent cotranslational protein targeting to membrane|positive regulation of cell proliferation|response to virus|gene expression|viral process|RNA metabolic process|mRNA metabolic process|viral life cycle|viral t…	RNA binding|structural constituent of ribosome|structural constituent of ribosome|poly(A) RNA binding|	1.55	0.83	0.343	0.464706
ENSG00000102312	PORCN	porcupine homolog (Drosophila)	glycoprotein metabolic process|Wnt signaling pathway|	transferase activity, transferring acyl groups|	0.42	0.828	0.343	0.464706
ENSG00000106392	C1GALT1	core 1 synthase, glycoprotein-N-acetylgalactosamine 3-beta-galactosyltransferase 1	angiogenesis|kidney development|O-glycan processing|cell differentiation|post-translational protein modification|cellular protein metabolic process|	protein binding|glycoprotein-N-acetylgalactosamine 3-beta-galactosyltransferase activity|metal ion binding|	-0.64	0.826	0.344	0.463442
ENSG00000183977	PP2D1	protein phosphatase 2C-like domain containing 1	metabolic process|	catalytic activity|	-0.3	0.825	0.344	0.463442
ENSG00000138207	RBP4	retinol binding protein 4, plasma	retinoid metabolic process|eye development|eye development|gluconeogenesis|gluconeogenesis|spermatogenesis|heart development|phototransduction, visible light|male gonad development|maintenance of gastrointestinal epithelium|lung development|positive regulation of insulin secretion|response to retinoic acid|response to insulin|retinol transport|retinol metabolic process|retinal metabolic process|g…	protein binding|retinal binding|retinol binding|retinol transporter activity|protein heterodimerization activity|	-0.23	0.824	0.344	0.463442
ENSG00000214114	MYCBP	MYC binding protein	transcription, DNA-templated|regulation of transcription, DNA-templated|spermatogenesis|	transcription coactivator activity|protein binding|	0.27	0.822	0.345	0.462181
ENSG00000157426	AASDH	aminoadipate-semialdehyde dehydrogenase	fatty acid metabolic process|	ATP binding|acid-thiol ligase activity|	0.38	0.822	0.345	0.462181
ENSG00000155849	ELMO1	engulfment and cell motility 1	phagocytosis, engulfment|apoptotic process|cellular component movement|viral process|Rac protein signal transduction|actin cytoskeleton organization|Fc-gamma receptor signaling pathway involved in phagocytosis|innate immune response|regulation of defense response to virus by virus|	protein binding|SH3 domain binding|	-0.28	0.821	0.345	0.462181
ENSG00000114841	DNAH1	dynein, axonemal, heavy chain 1	cilium or flagellum-dependent cell motility|cilium movement|ATP catabolic process|metabolic process|response to mechanical stimulus|	microtubule motor activity|ATP binding|ATPase activity|	0.24	0.818	0.346	0.460924
ENSG00000132423	COQ3	coenzyme Q3 methyltransferase	glycerol metabolic process|ubiquinone biosynthetic process|ubiquinone biosynthetic process|ubiquinone biosynthetic process|methylation|small molecule metabolic process|	hexaprenyldihydroxybenzoate methyltransferase activity|O-methyltransferase activity|2-polyprenyl-6-methoxy-1,4-benzoquinone methyltransferase activity|3-demethylubiquinone-9 3-O-methyltransferase activity|	-0.24	0.818	0.346	0.460924
ENSG00000050426	LETMD1	LETM1 domain containing 1	None	protein binding|	0.19	0.816	0.346	0.460924
ENSG00000132872	SYT4	synaptotagmin IV	exocytosis|neurotransmitter secretion|negative regulation of vesicle fusion|negative regulation of calcium ion-dependent exocytosis|	SNARE binding|phosphatidylserine binding|transporter activity|calcium ion binding|clathrin binding|	-0.58	0.811	0.347	0.459671
ENSG00000074356	C17ORF85	chromosome 17 open reading frame 85	None	nucleotide binding|poly(A) RNA binding|	-0.36	0.81	0.348	0.458421
ENSG00000062716	VMP1	vacuole membrane protein 1	autophagy|embryo implantation|regulation of autophagy|single organismal cell-cell adhesion|cell junction assembly|	protein binding|	-0.42	0.808	0.348	0.458421
ENSG00000180219	FAM71C	family with sequence similarity 71, member C	None	None	0.22	0.806	0.349	0.457175
ENSG00000152689	RASGRP3	RAS guanyl releasing protein 3 (calcium and DAG-regulated)	MAPK cascade|small GTPase mediated signal transduction|Ras protein signal transduction|positive regulation of Rap GTPase activity|positive regulation of GTPase activity|	signal transducer activity|guanyl-nucleotide exchange factor activity|Ras guanyl-nucleotide exchange factor activity|calcium ion binding|Ras GTPase binding|kinase binding|diacylglycerol binding|Rap GTPase activator activity|	0.28	0.805	0.349	0.457175
ENSG00000138018	EPT1	ethanolaminephosphotransferase 1 (CDP-ethanolamine-specific)	phospholipid metabolic process|phosphatidylethanolamine biosynthetic process|phosphatidylethanolamine biosynthetic process|small molecule metabolic process|glycerophospholipid biosynthetic process|	ethanolaminephosphotransferase activity|metal ion binding|	-0.44	0.805	0.349	0.457175
ENSG00000138668	HNRNPD	heterogeneous nuclear ribonucleoprotein D (AU-rich element RNA binding protein 1, 37kDa)	mRNA splicing, via spliceosome|transcription, DNA-templated|regulation of transcription, DNA-templated|RNA processing|RNA catabolic process|RNA splicing|gene expression|RNA metabolic process|mRNA metabolic process|regulation of circadian rhythm|regulation of mRNA stability|positive regulation of translation|positive regulation of transcription, DNA-templated|circadian regulation of translation|	nucleotide binding|RNA binding|RNA binding|protein binding|telomeric DNA binding|poly(A) RNA binding|	0.18	0.802	0.35	0.455932
ENSG00000165023	DIRAS2	DIRAS family, GTP-binding RAS-like 2	GTP catabolic process|small GTPase mediated signal transduction|	GTP binding|	0.39	0.801	0.35	0.455932
ENSG00000141543	EIF4A3	eukaryotic translation initiation factor 4A3	nuclear-transcribed mRNA catabolic process, nonsense-mediated decay|nuclear-transcribed mRNA catabolic process, nonsense-mediated decay|nuclear-transcribed mRNA catabolic process, deadenylation-dependent decay|nuclear-transcribed mRNA poly(A) tail shortening|mRNA splicing, via spliceosome|ATP catabolic process|ATP catabolic process|rRNA processing|gene expression|RNA metabolic process|mRNA metabo…	mRNA binding|ATP-dependent RNA helicase activity|protein binding|ATP binding|poly(A) binding|poly(A) RNA binding|	-0.24	0.8	0.35	0.455932
ENSG00000111540	RAB5B	RAB5B, member RAS oncogene family	GTP catabolic process|endosome organization|small GTPase mediated signal transduction|protein transport|antigen processing and presentation|regulation of endocytosis|	GTPase activity|protein binding|GTP binding|GDP binding|GTP-dependent protein binding|	-0.3	0.799	0.351	0.454693
ENSG00000146005	PSD2	pleckstrin and Sec7 domain containing 2	neuron differentiation|regulation of ARF protein signal transduction|positive regulation of GTPase activity|positive regulation of GTPase activity|	ARF guanyl-nucleotide exchange factor activity|phospholipid binding|	0.32	0.798	0.351	0.454693
ENSG00000183054	RGPD6	RANBP2-like and GRIP domain containing 6	protein targeting to Golgi|	None	-0.22	0.797	0.351	0.454693
ENSG00000127418	FGFRL1	fibroblast growth factor receptor-like 1	skeletal system development|heart valve morphogenesis|negative regulation of cell proliferation|fibroblast growth factor receptor signaling pathway|fibroblast growth factor receptor signaling pathway|ventricular septum morphogenesis|diaphragm development|	fibroblast growth factor-activated receptor activity|heparin binding|fibroblast growth factor binding|	-0.42	0.795	0.352	0.453457
ENSG00000112996	MRPS30	mitochondrial ribosomal protein S30	translation|apoptotic process|	structural constituent of ribosome|poly(A) RNA binding|	0.2	0.79	0.353	0.452225
ENSG00000198945	L3MBTL3	l(3)mbt-like 3 (Drosophila)	transcription, DNA-templated|regulation of transcription, DNA-templated|chromatin modification|	molecular_function|	0.27	0.788	0.353	0.452225
ENSG00000121310	ECHDC2	enoyl CoA hydratase domain containing 2	fatty acid metabolic process|	lyase activity|	0.59	0.788	0.353	0.452225
ENSG00000067248	DHX29	DEAH (Asp-Glu-Ala-His) box polypeptide 29	ATP catabolic process|translational initiation|	translation initiation factor activity|ATP binding|ATP-dependent helicase activity|ribosomal small subunit binding|poly(A) RNA binding|	-0.33	0.787	0.353	0.452225
ENSG00000147403	RPL10	ribosomal protein L10	nuclear-transcribed mRNA catabolic process, nonsense-mediated decay|translation|translation|translation|translational initiation|translational elongation|translational termination|SRP-dependent cotranslational protein targeting to membrane|gene expression|viral process|RNA metabolic process|mRNA metabolic process|viral life cycle|viral transcription|cellular protein metabolic process|	structural constituent of ribosome|structural constituent of ribosome|protein binding|poly(A) RNA binding|	-0.63	0.784	0.354	0.450997
ENSG00000182156	ENPP7	ectonucleotide pyrophosphatase/phosphodiesterase 7	sphingolipid metabolic process|sphingomyelin metabolic process|glycosphingolipid metabolic process|negative regulation of DNA replication|negative regulation of cell proliferation|small molecule metabolic process|	sphingomyelin phosphodiesterase activity|	-0.37	0.779	0.355	0.449772
ENSG00000204842	ATXN2	ataxin 2	negative regulation of receptor internalization|regulation of translation|cell death|RNA metabolic process|cerebellar Purkinje cell differentiation|cytoplasmic mRNA processing body assembly|stress granule assembly|negative regulation of multicellular organism growth|neuron projection morphogenesis|homeostasis of number of cells|RNA transport|neuromuscular process|	RNA binding|epidermal growth factor receptor binding|protein binding|protein C-terminus binding|poly(A) RNA binding|	-0.4	0.777	0.356	0.44855
ENSG00000179598	PLD6	phospholipase D family, member 6	phospholipid metabolic process|phosphatidylglycerol biosynthetic process|meiotic nuclear division|spermatid development|mitochondrial fusion|lipid catabolic process|P granule organization|piRNA metabolic process|DNA methylation involved in gamete generation|small molecule metabolic process|glycerophospholipid biosynthetic process|nucleic acid phosphodiester bond hydrolysis|	endonuclease activity|cardiolipin hydrolase activity|protein homodimerization activity|metal ion binding|	0.57	0.775	0.356	0.44855
ENSG00000148334	PTGES2	prostaglandin E synthase 2	prostaglandin biosynthetic process|cell redox homeostasis|positive regulation of transcription, DNA-templated|secretion|oxidation-reduction process|	DNA binding|electron carrier activity|protein disulfide oxidoreductase activity|lyase activity|heme binding|glutathione binding|prostaglandin-E synthase activity|	0.3	0.773	0.357	0.447332
ENSG00000171234	UGT2B7	UDP glucuronosyltransferase 2 family, polypeptide B7	lipid metabolic process|androgen metabolic process|cellular glucuronidation|	glucuronosyltransferase activity|	-0.41	0.772	0.357	0.447332
ENSG00000102385	DRP2	dystrophin related protein 2	central nervous system development|	calcium ion binding|zinc ion binding|	0.22	0.769	0.358	0.446117
ENSG00000075240	GRAMD4	GRAM domain containing 4	apoptotic process|	None	0.18	0.765	0.359	0.444906
ENSG00000072756	TRNT1	tRNA nucleotidyl transferase, CCA-adding, 1	tRNA 3'-terminal CCA addition|protein targeting to mitochondrion|tRNA 3'-end processing|	tRNA binding|tRNA adenylyltransferase activity|ATP binding|CTP:tRNA cytidylyltransferase activity|CTP:3'-cytidine-tRNA cytidylyltransferase activity|ATP:3'-cytidine-cytidine-tRNA adenylyltransferase activity|	0.2	0.765	0.359	0.444906
ENSG00000123144	C19ORF43	chromosome 19 open reading frame 43	None	None	-0.42	0.76	0.36	0.443697
ENSG00000146066	HIGD2A	HIG1 hypoxia inducible domain family, member 2A	negative regulation of apoptotic process|oxidation-reduction process|	None	0.26	0.76	0.36	0.443697
ENSG00000100979	PLTP	phospholipid transfer protein	lipid metabolic process|lipid transport|vitamin E biosynthetic process|sperm motility|	lipid binding|	-0.29	0.758	0.36	0.443697
ENSG00000117245	KIF17	kinesin family member 17	microtubule-based movement|metabolic process|protein transport|vesicle-mediated transport|protein complex localization|	microtubule motor activity|ATP binding|microtubule binding|	-0.27	0.756	0.361	0.442493
ENSG00000185359	HGS	hepatocyte growth factor-regulated tyrosine kinase substrate	intracellular protein transport|signal transduction|epidermal growth factor receptor signaling pathway|negative regulation of cell proliferation|endosome to lysosome transport|endosomal transport|endosomal transport|negative regulation of epidermal growth factor receptor signaling pathway|regulation of protein catabolic process|negative regulation of JAK-STAT cascade|membrane organization|	protein binding|protein domain specific binding|metal ion binding|	2.04	0.754	0.361	0.442493
ENSG00000094914	AAAS	achalasia, adrenocortical insufficiency, alacrimia	mitotic cell cycle|carbohydrate metabolic process|nucleocytoplasmic transport|mitotic nuclear envelope disassembly|learning|hexose transport|fertilization|regulation of glucose transport|protein transport|glucose transport|viral process|cytokine-mediated signaling pathway|small molecule metabolic process|regulation of nucleocytoplasmic transport|mRNA transport|transmembrane transport|	molecular_function|	0.83	0.754	0.361	0.442493
ENSG00000171307	ZDHHC16	zinc finger, DHHC-type containing 16	apoptotic process|protein palmitoylation|	zinc ion binding|palmitoyltransferase activity|protein-cysteine S-palmitoyltransferase activity|	-0.74	0.752	0.362	0.441291
ENSG00000130299	GTPBP3	GTP binding protein 3 (mitochondrial)	GTP catabolic process|tRNA modification|	GTPase activity|GTP binding|	-0.98	0.752	0.362	0.441291
ENSG00000132341	RAN	RAN, member RAS oncogene family	ribosomal large subunit export from nucleus|ribosomal small subunit export from nucleus|GTP catabolic process|DNA metabolic process|protein export from nucleus|mitotic spindle organization|mitotic nuclear division|signal transduction|small GTPase mediated signal transduction|gene expression|viral process|viral life cycle|androgen receptor signaling pathway|positive regulation of protein binding|s…	chromatin binding|transcription coactivator activity|GTPase activity|protein binding|GTP binding|protein domain specific binding|poly(A) RNA binding|androgen receptor binding|	0.23	0.75	0.362	0.441291
ENSG00000133657	ATP13A3	ATPase type 13A3	ATP catabolic process|cation transport|	ATP binding|cation-transporting ATPase activity|metal ion binding|	-0.9	0.748	0.363	0.440093
ENSG00000133317	LGALS12	lectin, galactoside-binding, soluble, 12	intrinsic apoptotic signaling pathway|	lactose binding|	0.23	0.748	0.363	0.440093
ENSG00000101558	VAPA	VAMP (vesicle-associated membrane protein)-associated protein A, 33kDa	sphingolipid metabolic process|signal transduction|cell death|sphingolipid biosynthetic process|neuron projection development|positive regulation of I-kappaB kinase/NF-kappaB signaling|small molecule metabolic process|membrane fusion|protein localization to endoplasmic reticulum|	signal transducer activity|structural molecule activity|protein binding|protein heterodimerization activity|	-0.45	0.748	0.363	0.440093
ENSG00000137558	PI15	peptidase inhibitor 15	biological_process|negative regulation of peptidase activity|	peptidase inhibitor activity|	-0.37	0.747	0.363	0.440093
ENSG00000183513	COA5	cytochrome c oxidase assembly factor 5	None	None	-0.2	0.747	0.363	0.440093
ENSG00000132122	SPATA6	spermatogenesis associated 6	multicellular organismal development|spermatogenesis|cell differentiation|	None	-0.23	0.745	0.363	0.440093
ENSG00000122912	SLC25A16	solute carrier family 25 (mitochondrial carrier), member 16	vitamin metabolic process|water-soluble vitamin metabolic process|transport|coenzyme biosynthetic process|pantothenate metabolic process|small molecule metabolic process|transmembrane transport|	antiporter activity|	0.33	0.742	0.364	0.438899
ENSG00000125844	RRBP1	ribosome binding protein 1	osteoblast differentiation|translation|protein transport|	receptor activity|poly(A) RNA binding|	-1.44	0.74	0.365	0.437707
ENSG00000064419	TNPO3	transportin 3	splicing factor protein import into nucleus|	receptor activity|protein binding|	0.23	0.74	0.365	0.437707
ENSG00000197858	GPAA1	glycosylphosphatidylinositol anchor attachment 1	protein complex assembly|C-terminal protein lipidation|protein retention in ER lumen|attachment of GPI anchor to protein|attachment of GPI anchor to protein|post-translational protein modification|cellular protein metabolic process|	GPI-anchor transamidase activity|protein binding|tubulin binding|GPI anchor binding|	0.35	0.74	0.365	0.437707
ENSG00000169340	PDILT	protein disulfide isomerase-like, testis expressed	protein folding|multicellular organismal development|spermatogenesis|cell differentiation|cell redox homeostasis|	protein disulfide isomerase activity|peptidyl-proline 4-dioxygenase activity|	1.56	0.739	0.365	0.437707
ENSG00000128045	RASL11B	RAS-like, family 11, member B	GTP catabolic process|small GTPase mediated signal transduction|	GTP binding|	-0.27	0.739	0.365	0.437707
ENSG00000136842	TMOD1	tropomodulin 1	adult locomotory behavior|muscle filament sliding|myofibril assembly|	actin binding|tropomyosin binding|	0.23	0.738	0.365	0.437707
ENSG00000170516	COX7B2	cytochrome c oxidase subunit VIIb2	hydrogen ion transmembrane transport|	cytochrome-c oxidase activity|	-0.72	0.737	0.365	0.437707
ENSG00000166317	SYNPO2L	synaptopodin 2-like	None	actin binding|	2.16	0.734	0.366	0.436519
ENSG00000160746	ANO10	anoctamin 10	cation transport|chloride transport|cell death|ion transmembrane transport|transmembrane transport|chloride transmembrane transport|	calcium activated cation channel activity|intracellular calcium activated chloride channel activity|	-0.39	0.733	0.366	0.436519
ENSG00000079819	EPB41L2	erythrocyte membrane protein band 4.1-like 2	cortical actin cytoskeleton organization|	actin binding|structural molecule activity|PH domain binding|	-0.6	0.729	0.367	0.435334
ENSG00000078114	NEBL	nebulette	cardiac muscle thin filament assembly|	protein binding|tropomyosin binding|cytoskeletal protein binding|cytoskeletal protein binding|structural constituent of muscle|filamin binding|actin filament binding|	-0.44	0.728	0.367	0.435334
ENSG00000088888	MAVS	mitochondrial antiviral signaling protein	positive regulation of protein phosphorylation|activation of innate immune response|positive regulation of defense response to virus by host|positive regulation of defense response to virus by host|signal transduction|viral process|negative regulation of type I interferon production|positive regulation of interferon-alpha production|positive regulation of interferon-alpha production|positive regu…	signal transducer activity|protein binding|protein kinase binding|CARD domain binding|	0.22	0.726	0.368	0.434152
ENSG00000081277	PKP1	plakophilin 1	apoptotic process|cellular component disassembly involved in execution phase of apoptosis|cell adhesion|signal transduction|multicellular organismal development|single organismal cell-cell adhesion|intermediate filament bundle assembly|	signal transducer activity|protein binding|lamin binding|intermediate filament binding|structural constituent of epidermis|	-0.18	0.726	0.368	0.434152
ENSG00000144659	SLC25A38	solute carrier family 25, member 38	heme biosynthetic process|transport|erythrocyte differentiation|	None	0.18	0.725	0.368	0.434152
ENSG00000171914	TLN2	talin 2	cytoskeletal anchoring at plasma membrane|cell-cell junction assembly|cell adhesion|	actin binding|insulin receptor binding|structural molecule activity|structural constituent of cytoskeleton|protein binding|	0.22	0.725	0.368	0.434152
ENSG00000143401	ANP32E	acidic (leucine-rich) nuclear phosphoprotein 32 family, member E	negative regulation of catalytic activity|negative regulation of catalytic activity|histone exchange|	phosphatase inhibitor activity|histone binding|	0.33	0.725	0.368	0.434152
ENSG00000119396	RAB14	RAB14, member RAS oncogene family	GTP catabolic process|GTP catabolic process|GTP catabolic process|Golgi to endosome transport|Golgi to endosome transport|small GTPase mediated signal transduction|fibroblast growth factor receptor signaling pathway|embryo development|protein transport|vesicle-mediated transport|endocytic recycling|regulation of protein localization|intracellular transport|membrane organization|	GTPase activity|GTPase activity|GTPase activity|protein binding|GTP binding|GDP binding|	-0.49	0.725	0.368	0.434152
ENSG00000186765	FSCN2	fascin actin-bundling protein 2, retinal	visual perception|anatomical structure morphogenesis|actin cytoskeleton organization|eye photoreceptor cell development|actin filament bundle assembly|	actin binding|protein binding, bridging|actin filament binding|	-0.2	0.724	0.368	0.434152
ENSG00000188277	C15ORF62	chromosome 15 open reading frame 62	None	None	1.1	0.723	0.369	0.432974
ENSG00000083123	BCKDHB	branched chain keto acid dehydrogenase E1, beta polypeptide	response to nutrient|branched-chain amino acid catabolic process|branched-chain amino acid catabolic process|cellular nitrogen compound metabolic process|small molecule metabolic process|response to glucocorticoid|response to cAMP|oxidation-reduction process|	alpha-ketoacid dehydrogenase activity|3-methyl-2-oxobutanoate dehydrogenase (2-methylpropanoyl-transferring) activity|protein binding|carboxy-lyase activity|protein complex binding|	-0.29	0.722	0.369	0.432974
ENSG00000174483	BBS1	Bardet-Biedl syndrome 1	retina homeostasis|visual perception|nonmotile primary cilium assembly|cilium assembly|Golgi to plasma membrane protein transport|photoreceptor cell maintenance|response to stimulus|	RNA polymerase II repressing transcription factor binding|patched binding|smoothened binding|protein binding|	0.26	0.72	0.369	0.432974
ENSG00000067715	SYT1	synaptotagmin I	detection of calcium ion|synaptic transmission|neurotransmitter secretion|glutamate secretion|synaptic vesicle exocytosis|regulation of exocytosis|positive regulation of vesicle fusion|positive regulation of calcium ion-dependent exocytosis|vesicle docking|protein homooligomerization|	phosphatidylserine binding|transporter activity|calcium ion binding|protein binding|calmodulin binding|phospholipid binding|calcium-dependent phospholipid binding|1-phosphatidylinositol binding|phosphatidylinositol-4,5-bisphosphate binding|protein C-terminus binding|syntaxin-1 binding|clathrin binding|identical protein binding|calcium-dependent protein binding|low-density lipoprotein particle rec…	-3.44	0.719	0.37	0.431798
ENSG00000151093	OXSM	3-oxoacyl-ACP synthase, mitochondrial	acyl-CoA metabolic process|short-chain fatty acid biosynthetic process|medium-chain fatty acid biosynthetic process|	3-oxoacyl-[acyl-carrier-protein] synthase activity|	0.18	0.719	0.37	0.431798
ENSG00000176102	CSTF3	cleavage stimulation factor, 3' pre-RNA, subunit 3, 77kDa	mRNA splicing, via spliceosome|transcription from RNA polymerase II promoter|termination of RNA polymerase II transcription|mRNA polyadenylation|mRNA cleavage|RNA splicing|gene expression|mRNA 3'-end processing|	RNA binding|poly(A) RNA binding|	-0.22	0.718	0.37	0.431798
ENSG00000168172	HOOK3	hook microtubule-tethering protein 3	endosome organization|lysosome organization|endosome to lysosome transport|protein transport|interkinetic nuclear migration|cytoplasmic microtubule organization|microtubule anchoring at centrosome|early endosome to late endosome transport|negative regulation of neurogenesis|Golgi localization|protein localization to centrosome|neuronal stem cell maintenance|	protein binding|microtubule binding|identical protein binding|	1.02	0.716	0.37	0.431798
ENSG00000081923	ATP8B1	ATPase, aminophospholipid transporter, class I, type 8B, member 1	ATP catabolic process|cation transport|drug transmembrane transport|sensory perception of sound|bile acid metabolic process|bile acid and bile salt transport|regulation of microvillus assembly|ion transmembrane transport|phospholipid translocation|phospholipid translocation|negative regulation of transcription, DNA-templated|transmembrane transport|	magnesium ion binding|phospholipid-translocating ATPase activity|protein binding|ATP binding|ATPase activity|cation-transporting ATPase activity|	0.29	0.716	0.37	0.431798
ENSG00000174780	SRP72	signal recognition particle 72kDa	translation|SRP-dependent cotranslational protein targeting to membrane|gene expression|response to drug|cellular protein metabolic process|	signal recognition particle binding|7S RNA binding|poly(A) RNA binding|	0.21	0.714	0.371	0.430626
ENSG00000132837	DMGDH	dimethylglycine dehydrogenase	glycine metabolic process|glycine catabolic process|amino-acid betaine catabolic process|choline metabolic process|methylation|oxidation-reduction process|	aminomethyltransferase activity|electron carrier activity|poly(A) RNA binding|dimethylglycine dehydrogenase activity|	-0.18	0.714	0.371	0.430626
ENSG00000253710	ALG11	ALG11, alpha-1,2-mannosyltransferase	dolichol-linked oligosaccharide biosynthetic process|protein N-linked glycosylation via asparagine|post-translational protein modification|cellular protein metabolic process|mannosylation|	GDP-Man:Man3GlcNAc2-PP-Dol alpha-1,2-mannosyltransferase activity|	-0.72	0.709	0.372	0.429457
ENSG00000182134	TDRKH	tudor and KH domain containing	male meiosis|spermatogenesis|fertilization|cell differentiation|gene silencing by RNA|piRNA metabolic process|DNA methylation involved in gamete generation|	RNA binding|	0.36	0.709	0.372	0.429457
ENSG00000041353	RAB27B	RAB27B, member RAS oncogene family	GTP catabolic process|small GTPase mediated signal transduction|protein transport|positive regulation of exocytosis|multivesicular body sorting pathway|	GTPase activity|GTP binding|GTP binding|GDP binding|protein domain specific binding|	-0.27	0.705	0.373	0.428291
ENSG00000213965	NUDT19	nudix (nucleoside diphosphate linked moiety X)-type motif 19	biological_process|metabolic process|	receptor binding|hydrolase activity|metal ion binding|	-3.01	0.702	0.374	0.427128
ENSG00000162461	SLC25A34	solute carrier family 25, member 34	transport|	None	0.34	0.7	0.375	0.425969
ENSG00000165775	FUNDC2	FUN14 domain containing 2	None	None	0.38	0.7	0.375	0.425969
ENSG00000174827	PDZK1	PDZ domain containing 1	transport|cell proliferation|carnitine transport|drug transport|positive regulation of ion transmembrane transport|regulation of anion transport|establishment of protein localization to plasma membrane|positive regulation of protein targeting to membrane|	scavenger receptor binding|transporter activity|protein binding|PDZ domain binding|protein complex binding|	-0.38	0.699	0.375	0.425969
ENSG00000261247	GOLGA8T	golgin A8 family, member T	None	None	0.21	0.697	0.376	0.424812
ENSG00000101247	NDUFAF5	NADH dehydrogenase (ubiquinone) complex I, assembly factor 5	methylation|mitochondrial respiratory chain complex I assembly|	molecular_function|methyltransferase activity|	0.15	0.695	0.376	0.424812
ENSG00000169908	TM4SF1	transmembrane 4 L six family member 1	biological_process|	molecular_function|	0.3	0.694	0.376	0.424812
ENSG00000259571	BLID	BH3-like motif containing, cell death inducer	apoptotic process|	None	0.44	0.693	0.377	0.423659
ENSG00000123684	LPGAT1	lysophosphatidylglycerol acyltransferase 1	phospholipid metabolic process|biological_process|phosphatidylglycerol acyl-chain remodeling|small molecule metabolic process|glycerophospholipid biosynthetic process|	molecular_function|transferase activity, transferring acyl groups|	0.22	0.69	0.377	0.423659
ENSG00000074842	C19ORF10	chromosome 19 open reading frame 10	activation of signaling protein activity involved in unfolded protein response|endoplasmic reticulum unfolded protein response|cellular protein metabolic process|	None	1.14	0.685	0.379	0.421361
ENSG00000161921	CXCL16	chemokine (C-X-C motif) ligand 16	receptor-mediated endocytosis|chemotaxis|positive regulation of cell growth|positive regulation of cell migration|response to cytokine|response to interferon-gamma|response to tumor necrosis factor|lymphocyte chemotaxis|	low-density lipoprotein receptor activity|scavenger receptor activity|receptor binding|chemokine activity|chemokine activity|	-0.56	0.683	0.379	0.421361
ENSG00000124370	MCEE	methylmalonyl CoA epimerase	fatty acid beta-oxidation|short-chain fatty acid catabolic process|cellular lipid metabolic process|small molecule metabolic process|L-methylmalonyl-CoA metabolic process|	methylmalonyl-CoA epimerase activity|metal ion binding|	-0.73	0.682	0.38	0.420216
ENSG00000169605	GKN1	gastrokine 1	digestion|positive regulation of cell proliferation|positive regulation of cell division|	molecular_function|growth factor activity|	0.28	0.682	0.38	0.420216
ENSG00000173894	CBX2	chromobox homolog 2	negative regulation of transcription from RNA polymerase II promoter|transcription, DNA-templated|chromatin modification|cell differentiation|development of primary sexual characteristics|	DNA binding|chromatin binding|protein binding|methylated histone binding|	0.21	0.677	0.381	0.419075
ENSG00000124157	SEMG2	semenogelin II	sexual reproduction|	structural molecule activity|	0.25	0.676	0.381	0.419075
ENSG00000151092	NGLY1	N-glycanase 1	glycoprotein catabolic process|	peptide-N4-(N-acetyl-beta-glucosaminyl)asparagine amidase activity|protein binding|metal ion binding|	-0.61	0.675	0.381	0.419075
ENSG00000117009	KMO	kynurenine 3-monooxygenase (kynurenine 3-hydroxylase)	tryptophan catabolic process|response to salt stress|tryptophan catabolic process to kynurenine|quinolinate biosynthetic process|'de novo' NAD biosynthetic process from tryptophan|cellular nitrogen compound metabolic process|anthranilate metabolic process|small molecule metabolic process|oxidation-reduction process|kynurenine metabolic process|	kynurenine 3-monooxygenase activity|NAD(P)H oxidase activity|flavin adenine dinucleotide binding|	0.24	0.673	0.382	0.417937
ENSG00000168306	ACOX2	acyl-CoA oxidase 2, branched chain	bile acid biosynthetic process|bile acid metabolic process|fatty acid beta-oxidation using acyl-CoA oxidase|cellular lipid metabolic process|small molecule metabolic process|	acyl-CoA dehydrogenase activity|acyl-CoA oxidase activity|receptor binding|pristanoyl-CoA oxidase activity|3alpha,7alpha,12alpha-trihydroxy-5beta-cholestanoyl-CoA 24-hydroxylase activity|flavin adenine dinucleotide binding|	0.43	0.672	0.382	0.417937
ENSG00000170099	SERPINA6	serpin peptidase inhibitor, clade A (alpha-1 antiproteinase, antitrypsin), member 6	transport|glucocorticoid metabolic process|negative regulation of endopeptidase activity|regulation of proteolysis|	serine-type endopeptidase inhibitor activity|steroid binding|	0.59	0.671	0.383	0.416801
ENSG00000055950	MRPL43	mitochondrial ribosomal protein L43	translation|	structural constituent of ribosome|poly(A) RNA binding|	-0.95	0.67	0.383	0.416801
ENSG00000149084	HSD17B12	hydroxysteroid (17-beta) dehydrogenase 12	fatty acid biosynthetic process|estrogen biosynthetic process|positive regulation of cell-substrate adhesion|triglyceride biosynthetic process|extracellular matrix organization|long-chain fatty-acyl-CoA biosynthetic process|cellular lipid metabolic process|small molecule metabolic process|oxidation-reduction process|	fibronectin binding|estradiol 17-beta-dehydrogenase activity|protein binding|collagen binding|heparin binding|	0.19	0.67	0.383	0.416801
ENSG00000118514	ALDH8A1	aldehyde dehydrogenase 8 family, member A1	retinoic acid metabolic process|retinal metabolic process|9-cis-retinoic acid biosynthetic process|oxidation-reduction process|	retinal dehydrogenase activity|	-0.42	0.669	0.383	0.416801
ENSG00000183878	UTY	ubiquitously transcribed tetratricopeptide repeat containing, Y-linked	in utero embryonic development|heart development|regulation of chromatin silencing|establishment of protein localization|oxidation-reduction process|canonical Wnt signaling pathway|histone H3-K36 demethylation|cardiac muscle cell contraction|	RNA polymerase II core promoter proximal region sequence-specific DNA binding|metal ion binding|histone demethylase activity (H3-K36 specific)|	0.23	0.666	0.384	0.415669
ENSG00000006712	PAF1	Paf1, RNA polymerase II associated factor, homolog (S. cerevisiae)	negative regulation of transcription from RNA polymerase II promoter|endodermal cell fate commitment|transcription, DNA-templated|mRNA polyadenylation|histone monoubiquitination|Wnt signaling pathway|stem cell maintenance|positive regulation of mRNA 3'-end processing|positive regulation of transcription elongation from RNA polymerase II promoter|histone H2B ubiquitination|negative regulation of m…	RNA polymerase II core binding|chromatin binding|protein binding|	0.19	0.665	0.384	0.415669
ENSG00000148450	MSRB2	methionine sulfoxide reductase B2	regulation of transcription, DNA-templated|response to oxidative stress|actin filament polymerization|protein repair|oxidation-reduction process|	sequence-specific DNA binding transcription factor activity|actin binding|zinc ion binding|peptide-methionine (R)-S-oxide reductase activity|	-0.24	0.665	0.384	0.415669
ENSG00000087076	HSD17B14	hydroxysteroid (17-beta) dehydrogenase 14	steroid catabolic process|oxidation-reduction process|	estradiol 17-beta-dehydrogenase activity|protein binding|testosterone 17-beta-dehydrogenase (NADP+) activity|	-0.31	0.664	0.384	0.415669
ENSG00000127084	FGD3	FYVE, RhoGEF and PH domain containing 3	cytoskeleton organization|small GTPase mediated signal transduction|regulation of cell shape|actin cytoskeleton organization|positive regulation of Rho GTPase activity|positive regulation of apoptotic process|regulation of Cdc42 GTPase activity|positive regulation of GTPase activity|filopodium assembly|neurotrophin TRK receptor signaling pathway|regulation of small GTPase mediated signal transduc…	guanyl-nucleotide exchange factor activity|Rho guanyl-nucleotide exchange factor activity|small GTPase binding|metal ion binding|	-0.24	0.663	0.385	0.414539
ENSG00000071626	DAZAP1	DAZ associated protein 1	maternal placenta development|spermatogenesis|cell proliferation|cell differentiation|	nucleotide binding|RNA binding|RNA stem-loop binding|poly(A) RNA binding|	0.31	0.662	0.385	0.414539
ENSG00000158195	WASF2	WAS protein family, member 2	angiogenesis|ameboidal cell migration|adenylate cyclase-modulating G-protein coupled receptor signaling pathway|positive regulation of lamellipodium assembly|Rac protein signal transduction|lamellipodium assembly|actin cytoskeleton organization|actin filament-based movement|megakaryocyte development|Fc-gamma receptor signaling pathway involved in phagocytosis|innate immune response|negative regul…	actin binding|protein binding|protein complex binding|protein complex binding|	0.26	0.66	0.386	0.413413
ENSG00000148824	MTG1	mitochondrial ribosome-associated GTPase 1	GTP catabolic process|ribosome biogenesis|regulation of respiratory system process|regulation of mitochondrial translation|	GTPase activity|GTPase activity|GTP binding|	-0.24	0.659	0.386	0.413413
ENSG00000099377	HSD3B7	hydroxy-delta-5-steroid dehydrogenase, 3 beta- and steroid delta-isomerase 7	bile acid biosynthetic process|bile acid metabolic process|small molecule metabolic process|oxidation-reduction process|	3-beta-hydroxy-delta5-steroid dehydrogenase activity|cholest-5-ene-3-beta,7-alpha-diol 3-beta-dehydrogenase activity|	0.23	0.658	0.386	0.413413
ENSG00000107951	MTPAP	mitochondrial poly(A) polymerase	transcription, DNA-templated|mRNA polyadenylation|cell death|histone mRNA catabolic process|	magnesium ion binding|UTP binding|polynucleotide adenylyltransferase activity|protein binding|ATP binding|manganese ion binding|identical protein binding|protein homodimerization activity|poly(A) RNA binding|	-0.31	0.657	0.386	0.413413
ENSG00000085449	WDFY1	WD repeat and FYVE domain containing 1	biological_process|	1-phosphatidylinositol binding|zinc ion binding|	0.31	0.653	0.388	0.411168
ENSG00000106554	CHCHD3	coiled-coil-helix-coiled-coil-helix domain containing 3	negative regulation of transcription from RNA polymerase II promoter|transcription, DNA-templated|inner mitochondrial membrane organization|mitochondrial fusion|	RNA polymerase II transcription regulatory region sequence-specific DNA binding transcription factor activity involved in negative regulation of transcription|protein binding|phosphatase binding|protein complex scaffold|	-0.36	0.646	0.389	0.41005
ENSG00000075391	RASAL2	RAS protein activator like 2	signal transduction|positive regulation of Ras GTPase activity|negative regulation of Ras protein signal transduction|	Ras GTPase activator activity|protein binding|	-0.43	0.645	0.39	0.408935
ENSG00000120662	MTRF1	mitochondrial translational release factor 1	translational termination|regulation of translational termination|	translation release factor activity|translation release factor activity, codon specific|	-0.31	0.642	0.391	0.407823
ENSG00000168970	JMJD7-PLA2G4B	JMJD7-PLA2G4B readthrough	None	None	-0.85	0.641	0.391	0.407823
ENSG00000117148	ACTL8	actin-like 8	epithelial cell differentiation|	None	-0.36	0.634	0.393	0.405607
ENSG00000196653	ZNF502	zinc finger protein 502	transcription, DNA-templated|regulation of transcription, DNA-templated|	DNA binding|metal ion binding|	-0.18	0.634	0.393	0.405607
ENSG00000036448	MYOM2	myomesin 2	muscle contraction|	protein binding|structural constituent of muscle|	0.18	0.632	0.393	0.405607
ENSG00000136514	RTP4	receptor (chemosensory) transporter protein 4	detection of chemical stimulus involved in sensory perception of bitter taste|protein targeting to membrane|	protein binding|	-0.28	0.629	0.394	0.404504
ENSG00000159063	ALG8	ALG8, alpha-1,3-glucosyltransferase	protein N-linked glycosylation|dolichol-linked oligosaccharide biosynthetic process|protein N-linked glycosylation via asparagine|post-translational protein modification|cellular protein metabolic process|mannosylation|	alpha-1,3-mannosyltransferase activity|	-0.39	0.627	0.395	0.403403
ENSG00000134571	MYBPC3	myosin binding protein C, cardiac	regulation of heart rate|heart morphogenesis|regulation of striated muscle contraction|cell adhesion|muscle filament sliding|myosin filament assembly|positive regulation of ATPase activity|regulation of muscle filament sliding|sarcomere organization|ventricular cardiac muscle tissue morphogenesis|cardiac muscle contraction|	ATPase activator activity|actin binding|structural constituent of muscle|myosin binding|titin binding|myosin heavy chain binding|identical protein binding|metal ion binding|	0.17	0.624	0.396	0.402305
ENSG00000135900	MRPL44	mitochondrial ribosomal protein L44	RNA processing|mitochondrial translational elongation|RNA phosphodiester bond hydrolysis, endonucleolytic|	ribonuclease III activity|poly(A) RNA binding|	0.97	0.622	0.396	0.402305
ENSG00000164961	KIAA0196	KIAA0196	cell death|endosomal transport|	None	-0.16	0.622	0.396	0.402305
ENSG00000158352	SHROOM4	shroom family member 4	actin filament organization|brain development|actin cytoskeleton organization|cognition|	actin filament binding|	0.19	0.621	0.397	0.401209
ENSG00000132313	MRPL35	mitochondrial ribosomal protein L35	translation|	structural constituent of ribosome|	-0.4	0.621	0.397	0.401209
ENSG00000186314	PRELID2	PRELI domain containing 2	phospholipid transport|	phosphatidic acid transporter activity|	-0.74	0.62	0.397	0.401209
ENSG00000145087	STXBP5L	syntaxin binding protein 5-like	exocytosis|protein transport|regulation of exocytosis|glucose homeostasis|negative regulation of insulin secretion|	syntaxin binding|	0.45	0.618	0.397	0.401209
ENSG00000138035	PNPT1	polyribonucleotide nucleotidyltransferase 1	mitochondrial RNA catabolic process|mitochondrial mRNA catabolic process|positive regulation of mitochondrial RNA catabolic process|mitochondrial RNA 5'-end processing|mitochondrial RNA 3'-end processing|RNA catabolic process|mRNA catabolic process|cellular response to oxidative stress|cellular response to interferon-beta|RNA import into mitochondrion|rRNA import into mitochondrion|regulation of …	3'-5'-exoribonuclease activity|polyribonucleotide nucleotidyltransferase activity|protein binding|poly(U) RNA binding|poly(G) binding|miRNA binding|poly(A) RNA binding|	0.25	0.617	0.397	0.401209
ENSG00000116266	STXBP3	syntaxin binding protein 3	vesicle docking involved in exocytosis|blood coagulation|protein transport|platelet activation|neutrophil degranulation|negative regulation of calcium ion-dependent exocytosis|protein heterooligomerization|membrane organization|platelet aggregation|	protein binding|syntaxin-1 binding|syntaxin binding|	0.38	0.615	0.398	0.400117
ENSG00000165609	NUDT5	nudix (nucleoside diphosphate linked moiety X)-type motif 5	nucleotide metabolic process|ribonucleoside diphosphate catabolic process|D-ribose catabolic process|nucleobase-containing small molecule catabolic process|small molecule metabolic process|nucleobase-containing small molecule metabolic process|	magnesium ion binding|nucleoside-diphosphatase activity|ADP-sugar diphosphatase activity|snoRNA binding|ADP-ribose diphosphatase activity|	0.18	0.614	0.398	0.400117
ENSG00000125652	ALKBH7	alkB, alkylation repair homolog 7 (E. coli)	fatty acid metabolic process|cellular response to DNA damage stimulus|regulation of lipid storage|oxidation-reduction process|regulation of mitochondrial membrane permeability involved in programmed necrotic cell death|	metal ion binding|dioxygenase activity|	-0.48	0.613	0.398	0.400117
ENSG00000185053	SGCZ	sarcoglycan, zeta	muscle cell cellular homeostasis|muscle cell development|membrane organization|	None	-0.26	0.613	0.398	0.400117
ENSG00000117625	RCOR3	REST corepressor 3	transcription, DNA-templated|regulation of transcription, DNA-templated|	DNA binding|chromatin binding|protein binding|	0.24	0.608	0.4	0.39794
ENSG00000102125	TAZ	tafazzin	phospholipid metabolic process|muscle contraction|heart development|skeletal muscle tissue development|hemopoiesis|cardiolipin biosynthetic process|mitochondrial respiratory chain complex I assembly|cardiolipin acyl-chain remodeling|cristae formation|mitochondrial ATP synthesis coupled electron transport|small molecule metabolic process|glycerophospholipid biosynthetic process|cardiac muscle tiss…	1-acylglycerophosphocholine O-acyltransferase activity|	0.6	0.606	0.4	0.39794
ENSG00000181092	ADIPOQ	adiponectin, C1Q and collagen domain containing	response to hypoxia|positive regulation of protein phosphorylation|glucose metabolic process|generation of precursor metabolites and energy|fatty acid beta-oxidation|response to nutrient|circadian rhythm|response to sucrose|response to glucose|positive regulation of signal transduction|negative regulation of platelet-derived growth factor receptor signaling pathway|positive regulation of protein …	receptor binding|cytokine activity|hormone activity|protein binding|sialic acid binding|identical protein binding|protein homodimerization activity|	0.18	0.606	0.4	0.39794
ENSG00000122566	HNRNPA2B1	heterogeneous nuclear ribonucleoprotein A2/B1	mRNA splicing, via spliceosome|mRNA splicing, via spliceosome|mRNA processing|RNA splicing|gene expression|negative regulation of mRNA splicing, via spliceosome|RNA transport|	nucleotide binding|RNA binding|protein binding|single-stranded telomeric DNA binding|poly(A) RNA binding|pre-mRNA intronic binding|	-0.29	0.604	0.401	0.396856
ENSG00000115993	TRAK2	trafficking protein, kinesin binding 2	regulation of transcription from RNA polymerase II promoter|protein O-linked glycosylation|protein targeting|	receptor binding|protein binding|enzyme binding|GABA receptor binding|	0.26	0.602	0.402	0.395774
ENSG00000185666	SYN3	synapsin III	neurotransmitter secretion|metabolic process|	catalytic activity|ATP binding|	-0.65	0.602	0.402	0.395774
ENSG00000196220	SRGAP3	SLIT-ROBO Rho GTPase activating protein 3	small GTPase mediated signal transduction|positive regulation of GTPase activity|regulation of small GTPase mediated signal transduction|	GTPase activator activity|protein binding|	0.38	0.6	0.402	0.395774
ENSG00000102753	KPNA3	karyopherin alpha 3 (importin alpha 4)	protein complex assembly|NLS-bearing protein import into nucleus|cytokine-mediated signaling pathway|viral entry into host cell|viral penetration into host nucleus|	protein binding|protein C-terminus binding|nuclear localization sequence binding|protein transporter activity|	-0.16	0.6	0.402	0.395774
ENSG00000196860	TOMM20L	translocase of outer mitochondrial membrane 20 homolog (yeast)-like	protein targeting|	None	0.27	0.596	0.403	0.394695
ENSG00000185963	BICD2	bicaudal D homolog 2 (Drosophila)	cell death|minus-end-directed organelle transport along microtubule|microtubule anchoring at microtubule organizing center|	protein binding|Rab GTPase binding|	0.85	0.596	0.403	0.394695
ENSG00000127774	EMC6	ER membrane protein complex subunit 6	None	None	-0.37	0.593	0.404	0.393619
ENSG00000092850	TEKT2	tektin 2 (testicular)	microtubule cytoskeleton organization|cilium or flagellum-dependent cell motility|cell projection organization|sperm motility|	None	2.18	0.592	0.404	0.393619
ENSG00000172399	MYOZ2	myozenin 2	biological_process|	actin binding|protein binding|protein phosphatase 2B binding|telethonin binding|	0.18	0.59	0.405	0.392545
ENSG00000131373	HACL1	2-hydroxyacyl-CoA lyase 1	fatty acid alpha-oxidation|fatty acid alpha-oxidation|cellular lipid metabolic process|small molecule metabolic process|protein oligomerization|	magnesium ion binding|receptor binding|carbon-carbon lyase activity|carbon-carbon lyase activity|thiamine pyrophosphate binding|identical protein binding|cofactor binding|	-0.24	0.585	0.406	0.391474
ENSG00000112110	MRPL18	mitochondrial ribosomal protein L18	translation|rRNA import into mitochondrion|	structural constituent of ribosome|5S rRNA binding|	-0.17	0.583	0.407	0.390406
ENSG00000122574	WIPF3	WAS/WASL interacting protein family, member 3	multicellular organismal development|spermatogenesis|cell differentiation|Fc-gamma receptor signaling pathway involved in phagocytosis|innate immune response|	actin binding|SH3 domain binding|	-0.35	0.579	0.408	0.38934
ENSG00000124225	PMEPA1	prostate transmembrane protein, androgen induced 1	transforming growth factor beta receptor signaling pathway|negative regulation of transforming growth factor beta receptor signaling pathway|androgen receptor signaling pathway|	WW domain binding|	-0.24	0.576	0.409	0.388277
ENSG00000169241	SLC50A1	solute carrier family 50 (sugar efflux transporter), member 1	DNA recombination|carbohydrate transport|glucoside transport|positive regulation of gene expression, epigenetic|	glucoside transmembrane transporter activity|	-0.34	0.574	0.41	0.387216
ENSG00000215405	GOLGA6L6	golgin A6 family-like 6	None	None	-0.3	0.571	0.41	0.387216
ENSG00000175334	BANF1	barrier to autointegration factor 1	mitotic cell cycle|mitotic nuclear envelope disassembly|mitotic nuclear envelope reassembly|response to virus|DNA integration|viral process|establishment of integrated proviral latency|	DNA binding|protein binding|	-0.21	0.571	0.41	0.387216
ENSG00000125871	MGME1	mitochondrial genome maintenance exonuclease 1	mitochondrial genome maintenance|DNA catabolic process, exonucleolytic|DNA catabolic process, exonucleolytic|mitochondrial DNA replication|mitochondrial DNA repair|	single-stranded DNA exodeoxyribonuclease activity|	0.26	0.57	0.411	0.386158
ENSG00000116771	AGMAT	agmatine ureohydrolase (agmatinase)	polyamine metabolic process|spermidine biosynthetic process|putrescine biosynthetic process from arginine|cellular nitrogen compound metabolic process|small molecule metabolic process|agmatine biosynthetic process|	agmatinase activity|metal ion binding|	-0.14	0.569	0.411	0.386158
ENSG00000141404	GNAL	guanine nucleotide binding protein (G protein), alpha activating activity polypeptide, olfactory type	response to amphetamine|GTP catabolic process|signal transduction|adenylate cyclase-activating G-protein coupled receptor signaling pathway|activation of adenylate cyclase activity|adenylate cyclase-activating dopamine receptor signaling pathway|adenylate cyclase-inhibiting G-protein coupled receptor signaling pathway|synaptic transmission|sensory perception of smell|response to caffeine|	G-protein coupled receptor binding|GTPase activity|signal transducer activity|GTP binding|G-protein beta/gamma-subunit complex binding|metal ion binding|	-0.22	0.568	0.411	0.386158
ENSG00000152932	RAB3C	RAB3C, member RAS oncogene family	small GTPase mediated signal transduction|protein transport|regulation of exocytosis|antigen processing and presentation|	GTP binding|	0.28	0.567	0.412	0.385103
ENSG00000135622	SEMA4F	sema domain, immunoglobulin domain (Ig), transmembrane domain (TM) and short cytoplasmic domain, (semaphorin) 4F	cell-cell signaling|nervous system development|axon guidance|negative regulation of axon extension|retinal ganglion cell axon guidance|	receptor activity|	-0.31	0.562	0.413	0.38405
ENSG00000100307	CBX7	chromobox homolog 7	negative regulation of transcription from RNA polymerase II promoter|transcription, DNA-templated|chromatin modification|	chromatin binding|single-stranded RNA binding|protein binding|methylated histone binding|	-0.84	0.561	0.414	0.383
ENSG00000096080	MRPS18A	mitochondrial ribosomal protein S18A	translation|	structural constituent of ribosome|	-0.21	0.561	0.414	0.383
ENSG00000039560	RAI14	retinoic acid induced 14	None	None	0.22	0.561	0.414	0.383
ENSG00000137411	VARS2	valyl-tRNA synthetase 2, mitochondrial	tRNA aminoacylation for protein translation|valyl-tRNA aminoacylation|regulation of translational fidelity|gene expression|	aminoacyl-tRNA editing activity|valine-tRNA ligase activity|ATP binding|	0.29	0.56	0.414	0.383
ENSG00000196550	FAM72A	family with sequence similarity 72, member A	None	None	0.21	0.56	0.414	0.383
ENSG00000124222	STX16	syntaxin 16	intracellular protein transport|intra-Golgi vesicle-mediated transport|retrograde transport, endosome to Golgi|	SNAP receptor activity|protein binding|	-0.21	0.56	0.414	0.383
ENSG00000167676	PLIN4	perilipin 4	None	None	-0.28	0.559	0.414	0.383
ENSG00000136156	ITM2B	integral membrane protein 2B	nervous system development|negative regulation of amyloid precursor protein biosynthetic process|extrinsic apoptotic signaling pathway in absence of ligand|	beta-amyloid binding|protein binding|ATP binding|	-0.36	0.557	0.415	0.381952
ENSG00000179387	ELMOD2	ELMO/CED-12 domain containing 2	phagocytosis|positive regulation of GTPase activity|positive regulation of GTPase activity|regulation of defense response to virus|defense response to virus|	GTPase activator activity|	-0.25	0.555	0.415	0.381952
ENSG00000114745	GORASP1	golgi reassembly stacking protein 1, 65kDa	mitotic cell cycle|Golgi organization|protein transport|negative regulation of dendrite morphogenesis|	None	0.21	0.554	0.416	0.380907
ENSG00000171345	KRT19	keratin 19	viral process|response to estrogen|sarcomere organization|cell differentiation involved in embryonic placenta development|	structural constituent of cytoskeleton|protein binding|structural constituent of muscle|protein complex binding|	-1.07	0.554	0.416	0.380907
ENSG00000227471	AKR1B15	aldo-keto reductase family 1, member B15	oxidation-reduction process|	oxidoreductase activity|	0.22	0.553	0.416	0.380907
ENSG00000120333	MRPS14	mitochondrial ribosomal protein S14	translation|	structural constituent of ribosome|poly(A) RNA binding|	0.19	0.553	0.416	0.380907
ENSG00000143324	XPR1	xenotropic and polytropic retrovirus receptor 1	G-protein coupled receptor signaling pathway|response to virus|	virus receptor activity|receptor activity|transmembrane signaling receptor activity|G-protein coupled receptor activity|	0.13	0.553	0.416	0.380907
ENSG00000204323	SMIM5	small integral membrane protein 5	None	None	-0.32	0.551	0.416	0.380907
ENSG00000182512	GLRX5	glutaredoxin 5	hemopoiesis|cell redox homeostasis|oxidation-reduction process|	electron carrier activity|protein disulfide oxidoreductase activity|metal ion binding|2 iron, 2 sulfur cluster binding|	-0.24	0.549	0.417	0.379864
ENSG00000115042	FAHD2A	fumarylacetoacetate hydrolase domain containing 2A	metabolic process|	hydrolase activity|metal ion binding|	0.15	0.548	0.417	0.379864
ENSG00000183172	SMDT1	single-pass membrane protein with aspartate-rich tail 1	mitochondrial calcium ion transport|calcium ion import into mitochondrion|mitochondrial calcium ion homeostasis|	None	0.22	0.547	0.418	0.378824
ENSG00000174500	GCSAM	germinal center-associated, signaling and motility	regulation of B cell receptor signaling pathway|negative regulation of lymphocyte migration|	actin binding|protein binding|protein kinase binding|myosin II binding|	-0.44	0.547	0.418	0.378824
ENSG00000122643	NT5C3A	5'-nucleotidase, cytosolic IIIA	pyrimidine nucleobase metabolic process|pyrimidine nucleoside metabolic process|nucleotide metabolic process|dephosphorylation|dephosphorylation|dephosphorylation|dephosphorylation|small molecule metabolic process|adenosine metabolic process|pyrimidine nucleoside catabolic process|nucleobase-containing small molecule metabolic process|	nucleotide binding|magnesium ion binding|5'-nucleotidase activity|5'-nucleotidase activity|5'-nucleotidase activity|2'-phosphotransferase activity|2'-phosphotransferase activity|	-0.86	0.546	0.418	0.378824
ENSG00000182810	DDX28	DEAD (Asp-Glu-Ala-Asp) box polypeptide 28	metabolic process|	helicase activity|ATP binding|poly(A) RNA binding|	0.2	0.546	0.418	0.378824
ENSG00000185736	ADARB2	adenosine deaminase, RNA-specific, B2 (non-functional)	mRNA processing|	double-stranded RNA binding|single-stranded RNA binding|adenosine deaminase activity|poly(A) RNA binding|metal ion binding|	0.24	0.544	0.418	0.378824
ENSG00000086848	ALG9	ALG9, alpha-1,2-mannosyltransferase	dolichol-linked oligosaccharide biosynthetic process|protein N-linked glycosylation via asparagine|post-translational protein modification|cellular protein metabolic process|mannosylation|	dol-P-Man:Man(8)GlcNAc(2)-PP-Dol alpha-1,2-mannosyltransferase activity|dol-P-Man:Man(6)GlcNAc(2)-PP-Dol alpha-1,2-mannosyltransferase activity|	0.19	0.544	0.418	0.378824
ENSG00000110080	ST3GAL4	ST3 beta-galactoside alpha-2,3-sialyltransferase 4	carbohydrate metabolic process|O-glycan processing|keratan sulfate biosynthetic process|protein N-linked glycosylation via asparagine|glycosaminoglycan metabolic process|keratan sulfate metabolic process|post-translational protein modification|cellular protein metabolic process|small molecule metabolic process|cognition|sialylation|sialylation|	beta-galactoside (CMP) alpha-2,3-sialyltransferase activity|monosialoganglioside sialyltransferase activity|	0.22	0.544	0.418	0.378824
ENSG00000118454	ANKRD13C	ankyrin repeat domain 13C	protein retention in ER lumen|regulation of receptor biosynthetic process|regulation of anoikis|	receptor binding|	-0.23	0.544	0.418	0.378824
ENSG00000186442	KRT3	keratin 3	epithelial cell differentiation|intermediate filament cytoskeleton organization|	structural molecule activity|	-0.35	0.543	0.419	0.377786
ENSG00000138326	RPS24	ribosomal protein S24	nuclear-transcribed mRNA catabolic process, nonsense-mediated decay|maturation of SSU-rRNA from tricistronic rRNA transcript (SSU-rRNA, 5.8S rRNA, LSU-rRNA)|rRNA processing|translation|translation|translational initiation|translational elongation|translational termination|SRP-dependent cotranslational protein targeting to membrane|gene expression|viral process|RNA metabolic process|mRNA metabolic…	nucleotide binding|structural constituent of ribosome|translation initiation factor binding|poly(A) RNA binding|	-0.4	0.542	0.419	0.377786
ENSG00000167447	SMG8	SMG8 nonsense mediated mRNA decay factor	nuclear-transcribed mRNA catabolic process, nonsense-mediated decay|nuclear-transcribed mRNA catabolic process, nonsense-mediated decay|gene expression|RNA metabolic process|mRNA metabolic process|regulation of protein kinase activity|	protein binding|	0.24	0.541	0.42	0.376751
ENSG00000171903	CYP4F11	cytochrome P450, family 4, subfamily F, polypeptide 11	xenobiotic metabolic process|inflammatory response|small molecule metabolic process|oxidation-reduction process|	iron ion binding|heme binding|aromatase activity|	-0.56	0.539	0.42	0.376751
ENSG00000198898	CAPZA2	capping protein (actin filament) muscle Z-line, alpha 2	protein complex assembly|cellular component movement|blood coagulation|actin cytoskeleton organization|innate immune response|actin filament capping|	actin binding|	0.25	0.538	0.42	0.376751
ENSG00000138190	EXOC6	exocyst complex component 6	vesicle docking involved in exocytosis|protein transport|erythrocyte differentiation|cellular protein metabolic process|membrane organization|	None	-0.17	0.537	0.421	0.375718
ENSG00000164627	KIF6	kinesin family member 6	microtubule-based movement|metabolic process|	microtubule motor activity|protein binding|ATP binding|microtubule binding|	0.28	0.537	0.421	0.375718
ENSG00000104327	CALB1	calbindin 1, 28kDa	short-term memory|long-term memory|locomotory behavior|retina layer formation|metanephric part of ureteric bud development|regulation of synaptic plasticity|cytosolic calcium ion homeostasis|cellular response to organic substance|metanephric collecting duct development|metanephric distal convoluted tubule development|metanephric connecting tubule development|	vitamin D binding|calcium ion binding|protein binding|zinc ion binding|	0.2	0.537	0.421	0.375718
ENSG00000139055	ERP27	endoplasmic reticulum protein 27	None	None	0.17	0.537	0.421	0.375718
ENSG00000171109	MFN1	mitofusin 1	GTP catabolic process|mitochondrial fusion|mitochondrial fusion|	GTPase activity|protein binding|GTP binding|	-0.3	0.534	0.421	0.375718
ENSG00000174840	PDE12	phosphodiesterase 12	mRNA processing|RNA phosphodiester bond hydrolysis, exonucleolytic|	poly(A)-specific ribonuclease activity|metal ion binding|	0.25	0.533	0.422	0.374688
ENSG00000113119	TMCO6	transmembrane and coiled-coil domains 6	protein import into nucleus|	protein transporter activity|	0.22	0.531	0.422	0.374688
ENSG00000204574	ABCF1	ATP-binding cassette, sub-family F (GCN20), member 1	ATP catabolic process|translation|translational initiation|inflammatory response|positive regulation of translation|	protein binding|ATP binding|ATP binding|translation factor activity, nucleic acid binding|translation activator activity|ATPase activity|ribosome binding|poly(A) RNA binding|	0.2	0.529	0.423	0.37366
ENSG00000126768	TIMM17B	translocase of inner mitochondrial membrane 17 homolog B (yeast)	protein targeting to mitochondrion|cellular protein metabolic process|protein transmembrane transport|	P-P-bond-hydrolysis-driven protein transmembrane transporter activity|	-0.27	0.528	0.423	0.37366
ENSG00000116095	PLEKHA3	pleckstrin homology domain containing, family A (phosphoinositide binding specific) member 3	biological_process|	phospholipid binding|1-phosphatidylinositol binding|	-0.38	0.527	0.423	0.37366
ENSG00000186684	CYP27C1	cytochrome P450, family 27, subfamily C, polypeptide 1	oxidation-reduction process|	monooxygenase activity|iron ion binding|oxidoreductase activity, acting on paired donors, with incorporation or reduction of molecular oxygen|heme binding|	0.17	0.527	0.423	0.37366
ENSG00000112276	BVES	blood vessel epicardial substance	positive regulation of receptor recycling|muscle organ development|regulation of cell shape|vesicle-mediated transport|regulation of Rac GTPase activity|substrate adhesion-dependent cell spreading|positive regulation of locomotion|regulation of Cdc42 GTPase activity|epithelial cell-cell adhesion|	structural molecule activity|	-0.4	0.526	0.424	0.372634
ENSG00000171951	SCG2	secretogranin II	MAPK cascade|angiogenesis|negative regulation of endothelial cell proliferation|positive regulation of endothelial cell proliferation|cellular component movement|inflammatory response|protein secretion|intracellular signal transduction|endothelial cell migration|eosinophil chemotaxis|positive chemotaxis|induction of positive chemotaxis|negative regulation of endothelial cell apoptotic process|neg…	cytokine activity|chemoattractant activity|	-0.19	0.521	0.425	0.371611
ENSG00000094796	KRT31	keratin 31	epidermis development|	structural constituent of cytoskeleton|	0.18	0.52	0.426	0.37059
ENSG00000138135	CH25H	cholesterol 25-hydroxylase	lipid metabolic process|fatty acid biosynthetic process|bile acid biosynthetic process|cholesterol metabolic process|bile acid metabolic process|sterol biosynthetic process|small molecule metabolic process|oxidation-reduction process|	cholesterol 25-hydroxylase activity|iron ion binding|steroid hydroxylase activity|	-0.16	0.519	0.426	0.37059
ENSG00000157613	CREB3L1	cAMP responsive element binding protein 3-like 1	transcription, DNA-templated|response to unfolded protein|regulation of bone mineralization|positive regulation of transcription from RNA polymerase II promoter|	RNA polymerase II core promoter proximal region sequence-specific DNA binding transcription factor activity involved in positive regulation of transcription|chromatin binding|sequence-specific DNA binding|	0.19	0.519	0.426	0.37059
ENSG00000128626	MRPS12	mitochondrial ribosomal protein S12	translation|	structural constituent of ribosome|protein binding|poly(A) RNA binding|	0.3	0.516	0.427	0.369572
ENSG00000003137	CYP26B1	cytochrome P450, family 26, subfamily B, polypeptide 1	cell fate determination|vitamin metabolic process|xenobiotic metabolic process|male meiosis|spermatogenesis|proximal/distal pattern formation|positive regulation of gene expression|embryonic limb morphogenesis|retinoic acid catabolic process|tongue morphogenesis|small molecule metabolic process|retinoic acid receptor signaling pathway|negative regulation of retinoic acid receptor signaling pathwa…	retinoic acid binding|iron ion binding|retinoic acid 4-hydroxylase activity|heme binding|	-0.16	0.515	0.427	0.369572
ENSG00000118508	RAB32	RAB32, member RAS oncogene family	small GTPase mediated signal transduction|protein transport|antigen processing and presentation|melanosome organization|endosome to melanosome transport|phagosome maturation|	protein binding|GTP binding|GTP-dependent protein binding|protein complex binding|AP-1 adaptor complex binding|AP-3 adaptor complex binding|	0.49	0.515	0.427	0.369572
ENSG00000104915	STX10	syntaxin 10	intracellular protein transport|vesicle fusion|retrograde transport, endosome to Golgi|Golgi vesicle transport|	SNAP receptor activity|	-0.34	0.515	0.427	0.369572
ENSG00000147655	RSPO2	R-spondin 2	osteoblast differentiation|Wnt signaling pathway|bone mineralization|embryonic forelimb morphogenesis|embryonic hindlimb morphogenesis|lung growth|epithelial tube branching involved in lung morphogenesis|trachea cartilage morphogenesis|positive regulation of canonical Wnt signaling pathway|	receptor binding|heparin binding|	-0.51	0.514	0.427	0.369572
ENSG00000106341	PPP1R17	protein phosphatase 1, regulatory subunit 17	central nervous system development|regulation of phosphatase activity|intracellular signal transduction|negative regulation of catalytic activity|	protein serine/threonine phosphatase inhibitor activity|	0.14	0.513	0.428	0.368556
ENSG00000105699	LSR	lipolysis stimulated lipoprotein receptor	liver development|embryo development|regulation of lipid metabolic process|	None	0.43	0.512	0.428	0.368556
ENSG00000173166	RAPH1	Ras association (RalGDS/AF-6) and pleckstrin homology domains 1	cell-matrix adhesion|signal transduction|axon extension|	None	-0.52	0.511	0.428	0.368556
ENSG00000107438	PDLIM1	PDZ and LIM domain 1	response to hypoxia|regulation of transcription, DNA-templated|response to oxidative stress|	transcription coactivator activity|zinc ion binding|	-0.33	0.508	0.429	0.367543
ENSG00000090989	EXOC1	exocyst complex component 1	exocytosis|protein transport|cellular protein metabolic process|membrane organization|	protein binding|	0.19	0.507	0.429	0.367543
ENSG00000074696	PTPLAD1	protein tyrosine phosphatase-like A domain containing 1	fatty acid biosynthetic process|I-kappaB kinase/NF-kappaB signaling|activation of JUN kinase activity|small GTPase mediated signal transduction|Rho protein signal transduction|Rac protein signal transduction|positive regulation of GTPase activity|	GTPase activator activity|protein binding|lyase activity|	0.59	0.507	0.429	0.367543
ENSG00000032219	ARID4A	AT rich interactive domain 4A (RBP1-like)	regulation of gene expression by genetic imprinting|transcription from RNA polymerase II promoter|histone H4-K20 trimethylation|histone H3-K9 trimethylation|negative regulation of transcription, DNA-templated|erythrocyte development|histone H3-K4 trimethylation|	DNA binding|sequence-specific DNA binding transcription factor activity|	0.15	0.504	0.43	0.366532
ENSG00000005471	ABCB4	ATP-binding cassette, sub-family B (MDR/TAP), member 4	ATP catabolic process|lipid metabolic process|transport|drug transmembrane transport|response to drug|xenobiotic transport|cellular lipid metabolic process|small molecule metabolic process|transmembrane transport|	ATP binding|xenobiotic-transporting ATPase activity|ATPase activity, coupled to transmembrane movement of substances|	-1.5	0.503	0.431	0.365523
ENSG00000239713	APOBEC3G	apolipoprotein B mRNA editing enzyme, catalytic polypeptide-like 3G	positive regulation of defense response to virus by host|cytidine deamination|negative regulation of transposition|viral process|base conversion or substitution editing|negative regulation of viral genome replication|innate immune response|negative regulation of single stranded viral RNA replication via double stranded DNA intermediate|negative regulation of viral process|defense response to viru…	RNA binding|cytidine deaminase activity|protein binding|zinc ion binding|protein homodimerization activity|deoxycytidine deaminase activity|	0.24	0.502	0.431	0.365523
ENSG00000125912	NCLN	nicalin	proteolysis|regulation of signal transduction|	protein binding|peptidase activity|	-0.29	0.501	0.431	0.365523
ENSG00000137806	NDUFAF1	NADH dehydrogenase (ubiquinone) complex I, assembly factor 1	mitochondrial electron transport, NADH to ubiquinone|protein complex assembly|	protein binding|unfolded protein binding|	-0.24	0.501	0.431	0.365523
ENSG00000153165	RGPD3	RANBP2-like and GRIP domain containing 3	protein targeting to Golgi|	None	-0.18	0.501	0.431	0.365523
ENSG00000134463	ECHDC3	enoyl CoA hydratase domain containing 3	metabolic process|	catalytic activity|	-0.38	0.501	0.431	0.365523
ENSG00000149798	CDC42EP2	CDC42 effector protein (Rho GTPase binding) 2	actin filament organization|regulation of cell shape|actin cytoskeleton organization|positive regulation of actin filament polymerization|positive regulation of pseudopodium assembly|positive regulation of protein complex assembly|positive regulation of Rho GTPase activity|	opioid peptide activity|Rho GTPase activator activity|protein binding|GTP-Rho binding|	-1.97	0.5	0.432	0.364516
ENSG00000101391	CDK5RAP1	CDK5 regulatory subunit associated protein 1	tRNA modification|brain development|regulation of neuron differentiation|negative regulation of cyclin-dependent protein serine/threonine kinase activity|	transferase activity|protein kinase binding|protein complex binding|metal ion binding|4 iron, 4 sulfur cluster binding|	0.22	0.5	0.432	0.364516
ENSG00000168288	MMADHC	methylmalonic aciduria (cobalamin deficiency) cblD type, with homocystinuria	vitamin metabolic process|water-soluble vitamin metabolic process|cobalamin metabolic process|small molecule metabolic process|	None	0.23	0.5	0.432	0.364516
ENSG00000121073	SLC35B1	solute carrier family 35, member B1	transport|UDP-galactose transmembrane transport|	UDP-galactose transmembrane transporter activity|	-0.47	0.5	0.432	0.364516
ENSG00000135297	MTO1	mitochondrial tRNA translation optimization 1	oxidation-reduction process|mitochondrial tRNA wobble uridine modification|	poly(A) RNA binding|flavin adenine dinucleotide binding|	-0.2	0.497	0.433	0.363512
ENSG00000139197	PEX5	peroxisomal biogenesis factor 5	very long-chain fatty acid metabolic process|neuron migration|protein targeting to peroxisome|protein targeting to peroxisome|fatty acid beta-oxidation|mitochondrial membrane organization|endoplasmic reticulum organization|protein import into peroxisome matrix|protein import into peroxisome matrix|protein import into peroxisome matrix|protein import into peroxisome matrix, docking|protein import …	peroxisome targeting sequence binding|peroxisome matrix targeting signal-1 binding|peroxisome matrix targeting signal-1 binding|peroxisome matrix targeting signal-1 binding|protein binding|protein C-terminus binding|enzyme binding|small GTPase binding|protein N-terminus binding|	0.53	0.496	0.433	0.363512
ENSG00000146729	GBAS	glioblastoma amplified sequence	oxidative phosphorylation|ATP biosynthetic process|negative regulation of ATP citrate synthase activity|	protein binding|	0.19	0.494	0.434	0.36251
ENSG00000111412	C12ORF49	chromosome 12 open reading frame 49	None	None	-0.18	0.493	0.434	0.36251
ENSG00000088320	REM1	RAS (RAD and GEM)-like GTP-binding 1	GTP catabolic process|small GTPase mediated signal transduction|	calmodulin binding|GTP binding|	-0.17	0.493	0.434	0.36251
ENSG00000115942	ORC2	origin recognition complex, subunit 2	G1/S transition of mitotic cell cycle|negative regulation of transcription from RNA polymerase II promoter|mitotic cell cycle|DNA replication|DNA replication initiation|	DNA replication origin binding|protein binding|	-0.21	0.492	0.434	0.36251
ENSG00000184860	SDR42E1	short chain dehydrogenase/reductase family 42E, member 1	steroid biosynthetic process|oxidation-reduction process|	3-beta-hydroxy-delta5-steroid dehydrogenase activity|	-0.28	0.49	0.435	0.361511
ENSG00000105968	H2AFV	H2A histone family, member V	nucleosome assembly|biological_process|	molecular_function|DNA binding|protein heterodimerization activity|	0.15	0.49	0.435	0.361511
ENSG00000198336	MYL4	myosin, light chain 4, alkali; atrial, embryonic	regulation of the force of heart contraction|muscle filament sliding|positive regulation of ATPase activity|cardiac muscle contraction|	actin monomer binding|calcium ion binding|myosin II heavy chain binding|actin filament binding|	-0.21	0.489	0.435	0.361511
ENSG00000091622	PITPNM3	PITPNM family member 3	phospholipid transport|phosphatidylinositol metabolic process|	calcium ion binding|protein binding|lipid binding|phosphatidylinositol transporter activity|receptor tyrosine kinase binding|	0.3	0.488	0.435	0.361511
ENSG00000158186	MRAS	muscle RAS oncogene homolog	GTP catabolic process|Ras protein signal transduction|multicellular organismal development|muscle organ development|actin cytoskeleton organization|	GTPase activity|GTP binding|GTP-dependent protein binding|	-0.31	0.484	0.437	0.359519
ENSG00000257218	GATC	glutamyl-tRNA(Gln) amidotransferase, subunit C	regulation of translational fidelity|mitochondrial translation|glutaminyl-tRNAGln biosynthesis via transamidation|	ATP binding|glutaminyl-tRNA synthase (glutamine-hydrolyzing) activity|	-0.22	0.484	0.437	0.359519
ENSG00000103528	SYT17	synaptotagmin XVII	exocytosis|	transporter activity|	-0.18	0.481	0.438	0.358526
ENSG00000146282	RARS2	arginyl-tRNA synthetase 2, mitochondrial	tRNA aminoacylation for protein translation|arginyl-tRNA aminoacylation|gene expression|	arginine-tRNA ligase activity|ATP binding|poly(A) RNA binding|	0.21	0.481	0.438	0.358526
ENSG00000140319	SRP14	signal recognition particle 14kDa (homologous Alu RNA binding protein)	translation|cotranslational protein targeting to membrane|SRP-dependent cotranslational protein targeting to membrane|gene expression|response to drug|cellular protein metabolic process|protein targeting to ER|	RNA binding|protein binding|7S RNA binding|endoplasmic reticulum signal peptide binding|poly(A) RNA binding|	0.13	0.478	0.438	0.358526
ENSG00000188677	PARVB	parvin, beta	cell adhesion|cell projection assembly|lamellipodium assembly|actin cytoskeleton reorganization|cell junction assembly|establishment or maintenance of cell polarity regulating cell shape|	actin binding|protein binding|	0.16	0.478	0.438	0.358526
ENSG00000118246	FASTKD2	FAST kinase domains 2	protein phosphorylation|cellular respiration|	protein kinase activity|poly(A) RNA binding|	0.46	0.477	0.439	0.357535
ENSG00000135362	PRR5L	proline rich 5 like	negative regulation of protein phosphorylation|positive regulation of protein phosphorylation|negative regulation of signal transduction|regulation of fibroblast migration|positive regulation of phosphatidylinositol 3-kinase signaling|TORC2 signaling|	ubiquitin protein ligase binding|	0.31	0.475	0.439	0.357535
ENSG00000124766	SOX4	SRY (sex determining region Y)-box 4	skeletal system development|neural tube formation|pro-B cell differentiation|mitral valve morphogenesis|cardiac ventricle formation|cardiac right ventricle morphogenesis|atrial septum primum morphogenesis|noradrenergic neuron differentiation|transcription, DNA-templated|regulation of transcription, DNA-templated|DNA damage response, signal transduction by p53 class mediator resulting in cell cycl…	transcription regulatory region sequence-specific DNA binding|core promoter sequence-specific DNA binding|nucleic acid binding transcription factor activity|RNA polymerase II core promoter proximal region sequence-specific DNA binding transcription factor activity involved in positive regulation of transcription|RNA polymerase II transcription coactivator activity|sequence-specific DNA binding tr…	-0.56	0.472	0.44	0.356547
ENSG00000169641	LUZP1	leucine zipper protein 1	ventricular septum development|neural fold bending|artery development|	None	-0.3	0.47	0.441	0.355561
ENSG00000188868	ZNF563	zinc finger protein 563	transcription, DNA-templated|regulation of transcription, DNA-templated|	DNA binding|metal ion binding|	-0.28	0.466	0.442	0.354578
ENSG00000155463	OXA1L	oxidase (cytochrome c) assembly 1-like	protein complex assembly|aerobic respiration|aerobic respiration|negative regulation of ATPase activity|mitochondrial respiratory chain complex I assembly|mitochondrial proton-transporting ATP synthase complex assembly|protein insertion into membrane|protein tetramerization|negative regulation of oxidoreductase activity|oxidation-reduction process|mitochondrial respiratory chain complex I biogene…	protein binding|protein homodimerization activity|mitochondrial ribosome binding|	0.25	0.465	0.442	0.354578
ENSG00000182415	CDY2A	chromodomain protein, Y-linked, 2A	None	None	-0.29	0.464	0.442	0.354578
ENSG00000147697	GSDMC	gasdermin C	biological_process|	molecular_function|	0.14	0.462	0.443	0.353596
ENSG00000153060	TEKT5	tektin 5	microtubule cytoskeleton organization|	None	-0.28	0.461	0.444	0.352617
ENSG00000197888	UGT2B17	UDP glucuronosyltransferase 2 family, polypeptide B17	steroid metabolic process|cellular glucuronidation|	glucuronosyltransferase activity|	-1.19	0.461	0.444	0.352617
ENSG00000169213	RAB3B	RAB3B, member RAS oncogene family	small GTPase mediated signal transduction|protein transport|regulation of exocytosis|peptidyl-cysteine methylation|antigen processing and presentation|positive regulation of dopamine uptake involved in synaptic transmission|regulation of vesicle size|	GTP binding|GDP binding|	0.17	0.461	0.444	0.352617
ENSG00000143622	RIT1	Ras-like without CAAX 1	GTP catabolic process|signal transduction|small GTPase mediated signal transduction|Ras protein signal transduction|neurotrophin TRK receptor signaling pathway|	protein binding|calmodulin binding|GTP binding|	0.24	0.461	0.444	0.352617
ENSG00000186399	GOLGA8R	golgin A8 family, member R	None	None	-0.26	0.46	0.444	0.352617
ENSG00000165175	MID1IP1	MID1 interacting protein 1	lipid metabolic process|negative regulation of microtubule depolymerization|positive regulation of fatty acid biosynthetic process|regulation of lipid biosynthetic process|protein polymerization|positive regulation of ligase activity|	protein C-terminus binding|	-0.33	0.46	0.444	0.352617
ENSG00000130748	TMEM160	transmembrane protein 160	None	None	-0.2	0.459	0.444	0.352617
ENSG00000109475	RPL34	ribosomal protein L34	nuclear-transcribed mRNA catabolic process, nonsense-mediated decay|translation|translation|translational initiation|translational elongation|translational termination|SRP-dependent cotranslational protein targeting to membrane|gene expression|viral process|RNA metabolic process|mRNA metabolic process|viral life cycle|viral transcription|cellular protein metabolic process|	RNA binding|structural constituent of ribosome|	-0.19	0.459	0.444	0.352617
ENSG00000120645	IQSEC3	IQ motif and Sec7 domain 3	actin cytoskeleton organization|regulation of ARF protein signal transduction|positive regulation of GTPase activity|positive regulation of GTPase activity|	ARF guanyl-nucleotide exchange factor activity|	0.34	0.458	0.445	0.35164
ENSG00000118473	SGIP1	SH3-domain GRB2-like (endophilin) interacting protein 1	response to dietary excess|endocytosis|positive regulation of receptor-mediated endocytosis|positive regulation of feeding behavior|positive regulation of energy homeostasis|	protein binding|phospholipid binding|microtubule binding|SH3 domain binding|	-0.19	0.457	0.445	0.35164
ENSG00000115159	GPD2	glycerol-3-phosphate dehydrogenase 2 (mitochondrial)	glycerol-3-phosphate metabolic process|gluconeogenesis|glycerol catabolic process|multicellular organism growth|camera-type eye development|cellular lipid metabolic process|small molecule metabolic process|oxidation-reduction process|	glycerol-3-phosphate dehydrogenase activity|calcium ion binding|sn-glycerol-3-phosphate:ubiquinone-8 oxidoreductase activity|	-0.21	0.457	0.445	0.35164
ENSG00000143183	TMCO1	transmembrane and coiled-coil domains 1	None	None	0.15	0.456	0.445	0.35164
ENSG00000101342	TLDC2	TBC/LysM-associated domain containing 2	None	None	0.68	0.455	0.446	0.350665
ENSG00000204316	MRPL38	mitochondrial ribosomal protein L38	None	None	0.26	0.454	0.446	0.350665
ENSG00000148156	ACTL7B	actin-like 7B	None	structural constituent of cytoskeleton|	-0.14	0.454	0.446	0.350665
ENSG00000063660	GPC1	glypican 1	retinoid metabolic process|carbohydrate metabolic process|glycosaminoglycan biosynthetic process|glycosaminoglycan catabolic process|axon guidance|phototransduction, visible light|Schwann cell differentiation|heparan sulfate proteoglycan catabolic process|glycosaminoglycan metabolic process|chondroitin sulfate metabolic process|myelin assembly|negative regulation of fibroblast growth factor recep…	copper ion binding|fibroblast growth factor binding|laminin binding|heparan sulfate proteoglycan binding|	0.15	0.454	0.446	0.350665
ENSG00000184857	TMEM186	transmembrane protein 186	None	None	-0.18	0.453	0.446	0.350665
ENSG00000213588	ZBTB9	zinc finger and BTB domain containing 9	transcription, DNA-templated|regulation of transcription, DNA-templated|	DNA binding|metal ion binding|	0.18	0.453	0.446	0.350665
ENSG00000131148	EMC8	ER membrane protein complex subunit 8	None	None	0.15	0.453	0.446	0.350665
ENSG00000115652	UXS1	UDP-glucuronate decarboxylase 1	UDP-D-xylose biosynthetic process|protein tetramerization|	protein homodimerization activity|UDP-glucuronate decarboxylase activity|NAD+ binding|	-0.32	0.453	0.446	0.350665
ENSG00000004142	POLDIP2	polymerase (DNA-directed), delta interacting protein 2	None	DNA binding|	-0.15	0.453	0.446	0.350665
ENSG00000171566	PLRG1	pleiotropic regulator 1	mRNA splicing, via spliceosome|signal transduction|regulation of RNA biosynthetic process|	transcription corepressor activity|signal transducer activity|protein binding|	0.18	0.452	0.447	0.349692
ENSG00000173876	TUBB8	tubulin, beta 8 class VIII	GTP catabolic process|microtubule-based process|biological_process|protein polymerization|	molecular_function|GTPase activity|structural constituent of cytoskeleton|GTP binding|	0.33	0.452	0.447	0.349692
ENSG00000111666	CHPT1	choline phosphotransferase 1	regulation of cell growth|lipid metabolic process|phospholipid metabolic process|phosphatidylcholine biosynthetic process|phosphatidylcholine biosynthetic process|CDP-choline pathway|platelet activating factor biosynthetic process|small molecule metabolic process|glycerophospholipid biosynthetic process|	diacylglycerol cholinephosphotransferase activity|diacylglycerol cholinephosphotransferase activity|diacylglycerol binding|metal ion binding|	1.17	0.45	0.447	0.349692
ENSG00000169499	PLEKHA2	pleckstrin homology domain containing, family A (phosphoinositide binding specific) member 2	positive regulation of cell-matrix adhesion|	fibronectin binding|protein binding|1-phosphatidylinositol binding|PDZ domain binding|laminin binding|	-0.2	0.45	0.447	0.349692
ENSG00000267534	S1PR2	sphingosine-1-phosphate receptor 2	activation of MAPK activity|sphingosine-1-phosphate signaling pathway|G-protein coupled receptor signaling pathway|positive regulation of cell proliferation|negative regulation of excitatory postsynaptic membrane potential|positive regulation of establishment of endothelial barrier|	G-protein coupled receptor binding|G-protein coupled receptor activity|integrin binding|lipid binding|sphingosine-1-phosphate receptor activity|	0.22	0.45	0.447	0.349692
ENSG00000108823	SGCA	sarcoglycan, alpha (50kDa dystrophin-associated glycoprotein)	muscle contraction|muscle organ development|	calcium ion binding|	-0.23	0.449	0.448	0.348722
ENSG00000167910	CYP7A1	cytochrome P450, family 7, subfamily A, polypeptide 1	bile acid biosynthetic process|bile acid biosynthetic process|bile acid biosynthetic process|bile acid biosynthetic process|cholesterol catabolic process|xenobiotic metabolic process|bile acid metabolic process|sterol metabolic process|cholesterol homeostasis|cellular lipid metabolic process|small molecule metabolic process|oxidation-reduction process|regulation of bile acid biosynthetic process|…	iron ion binding|cholesterol 7-alpha-monooxygenase activity|heme binding|	0.32	0.448	0.448	0.348722
ENSG00000135596	MICAL1	microtubule associated monooxygenase, calponin and LIM domain containing 1	negative regulation of protein phosphorylation|cytoskeleton organization|signal transduction|sulfur oxidation|actin filament depolymerization|negative regulation of apoptotic process|negative regulation of cysteine-type endopeptidase activity involved in apoptotic process|oxidation-reduction process|	actin binding|protein binding|zinc ion binding|oxidoreductase activity, acting on paired donors, with incorporation or reduction of molecular oxygen, NAD(P)H as one donor, and incorporation of one atom of oxygen|SH3 domain binding|Rab GTPase binding|FAD binding|	-0.15	0.448	0.448	0.348722
ENSG00000091129	NRCAM	neuronal cell adhesion molecule	angiogenesis|neuron migration|axonogenesis|axon guidance|axonal fasciculation|synapse assembly|central nervous system development|protein localization|single organismal cell-cell adhesion|neuronal action potential propagation|regulation of axon extension|retinal ganglion cell axon guidance|heterotypic cell-cell adhesion|clustering of voltage-gated sodium channels|positive regulation of neuron dif…	protein binding|ankyrin binding|protein binding involved in heterotypic cell-cell adhesion|	0.28	0.448	0.448	0.348722
ENSG00000155926	SLA	Src-like-adaptor	positive regulation of signal transduction|	SH3/SH2 adaptor activity|protein binding|	-0.23	0.446	0.449	0.347754
ENSG00000174021	GNG5	guanine nucleotide binding protein (G protein), gamma 5	energy reserve metabolic process|GTP catabolic process|signal transduction|G-protein coupled receptor signaling pathway|synaptic transmission|small molecule metabolic process|cellular response to glucagon stimulus|	GTPase activity|signal transducer activity|PDZ domain binding|	-0.19	0.445	0.449	0.347754
ENSG00000105640	RPL18A	ribosomal protein L18a	nuclear-transcribed mRNA catabolic process, nonsense-mediated decay|translation|translation|translational initiation|translational elongation|translational termination|SRP-dependent cotranslational protein targeting to membrane|gene expression|viral process|RNA metabolic process|mRNA metabolic process|viral life cycle|viral transcription|cellular protein metabolic process|	RNA binding|structural constituent of ribosome|poly(A) RNA binding|	-0.17	0.444	0.449	0.347754
ENSG00000122696	SLC25A51	solute carrier family 25, member 51	transport|	None	0.4	0.444	0.449	0.347754
ENSG00000172179	PRL	prolactin	cell surface receptor signaling pathway|female pregnancy|lactation|cell proliferation|regulation of multicellular organism growth|positive regulation of JAK-STAT cascade|JAK-STAT cascade involved in growth hormone signaling pathway|	prolactin receptor binding|hormone activity|protein binding|	-0.15	0.443	0.449	0.347754
ENSG00000144566	RAB5A	RAB5A, member RAS oncogene family	GTP catabolic process|GTP catabolic process|endocytosis|small GTPase mediated signal transduction|nervous system development|blood coagulation|protein transport|cell differentiation|positive regulation of exocytosis|regulation of filopodium assembly|receptor internalization involved in canonical Wnt signaling pathway|	GTPase activity|protein binding|GTP binding|GDP binding|	0.14	0.439	0.451	0.345823
ENSG00000075340	ADD2	adducin 2 (beta)	protein complex assembly|actin cytoskeleton organization|hemopoiesis|positive regulation of protein binding|barbed-end actin filament capping|actin filament bundle assembly|	actin binding|structural molecule activity|calmodulin binding|spectrin binding|protein homodimerization activity|protein heterodimerization activity|actin filament binding|	-0.23	0.437	0.451	0.345823
ENSG00000182149	IST1	increased sodium tolerance 1 homolog (yeast)	cytokinesis|protein localization|abscission|abscission|viral release from host cell|establishment of protein localization|positive regulation of proteolysis|viral capsid secondary envelopment|positive regulation of collateral sprouting|cell division|	protein binding|protein domain specific binding|protein complex binding|MIT domain binding|	-0.41	0.437	0.451	0.345823
ENSG00000102890	ELMO3	engulfment and cell motility 3	phagocytosis|apoptotic process|	SH3 domain binding|	-0.34	0.436	0.452	0.344862
ENSG00000165694	FRMD7	FERM domain containing 7	regulation of neuron projection development|	molecular_function|	-0.25	0.436	0.452	0.344862
ENSG00000144029	MRPS5	mitochondrial ribosomal protein S5	translation|	structural constituent of ribosome|poly(A) RNA binding|	0.18	0.436	0.452	0.344862
ENSG00000111711	GOLT1B	golgi transport 1B	signal transduction|protein transport|vesicle-mediated transport|positive regulation of I-kappaB kinase/NF-kappaB signaling|	signal transducer activity|	0.21	0.435	0.452	0.344862
ENSG00000109689	STIM2	stromal interaction molecule 2	cellular calcium ion homeostasis|activation of store-operated calcium channel activity|activation of store-operated calcium channel activity|positive regulation of calcium ion transport|positive regulation of calcium ion transport|calcium ion transmembrane transport|	calcium channel regulator activity|calcium ion binding|protein binding|store-operated calcium channel activity|	0.16	0.434	0.452	0.344862
ENSG00000114391	RPL24	ribosomal protein L24	nuclear-transcribed mRNA catabolic process, nonsense-mediated decay|translation|translation|translational initiation|translational elongation|translational termination|SRP-dependent cotranslational protein targeting to membrane|gene expression|viral process|RNA metabolic process|mRNA metabolic process|viral life cycle|viral transcription|cellular protein metabolic process|	RNA binding|structural constituent of ribosome|poly(A) RNA binding|	0.19	0.434	0.452	0.344862
ENSG00000124786	SLC35B3	solute carrier family 35 (adenosine 3'-phospho 5'-phosphosulfate transporter), member B3	carbohydrate metabolic process|xenobiotic metabolic process|glycosaminoglycan metabolic process|small molecule metabolic process|3'-phosphoadenosine 5'-phosphosulfate metabolic process|3'-phosphoadenosine 5'-phosphosulfate biosynthetic process|transmembrane transport|	None	0.18	0.433	0.453	0.343902
ENSG00000171115	GIMAP8	GTPase, IMAP family member 8	None	GTP binding|	-0.3	0.433	0.453	0.343902
ENSG00000171446	KRT27	keratin 27	biological_process|hair follicle morphogenesis|	molecular_function|structural molecule activity|	0.24	0.432	0.453	0.343902
ENSG00000123838	C4BPA	complement component 4 binding protein, alpha	complement activation, classical pathway|regulation of complement activation|innate immune response|positive regulation of protein catabolic process|negative regulation of complement activation, classical pathway|regulation of opsonization|	protein binding|poly(A) RNA binding|	0.19	0.429	0.454	0.342944
ENSG00000205281	GOLGA6L10	golgin A6 family-like 10	None	None	-0.17	0.429	0.454	0.342944
ENSG00000181915	ADO	2-aminoethanethiol (cysteamine) dioxygenase	oxidation-reduction process|	metal ion binding|cysteamine dioxygenase activity|	0.2	0.429	0.454	0.342944
ENSG00000109606	DHX15	DEAH (Asp-Glu-Ala-His) box helicase 15	ATP catabolic process|mRNA processing|RNA splicing|	RNA helicase activity|double-stranded RNA binding|protein binding|ATP binding|ATP-dependent helicase activity|poly(A) RNA binding|	-0.23	0.429	0.454	0.342944
ENSG00000170465	KRT6C	keratin 6C	intermediate filament cytoskeleton organization|	structural molecule activity|	-0.27	0.429	0.454	0.342944
ENSG00000136828	RALGPS1	Ral GEF with PH domain and SH3 binding motif 1	small GTPase mediated signal transduction|regulation of Ral protein signal transduction|positive regulation of Ral GTPase activity|intracellular signal transduction|positive regulation of GTPase activity|	guanyl-nucleotide exchange factor activity|Ral guanyl-nucleotide exchange factor activity|	0.13	0.428	0.455	0.341989
ENSG00000180209	MYLPF	myosin light chain, phosphorylatable, fast skeletal muscle	immune response|skeletal muscle tissue development|	calcium ion binding|structural constituent of muscle|	-0.26	0.428	0.455	0.341989
ENSG00000119285	HEATR1	HEAT repeat containing 1	rRNA processing|	protein binding|poly(A) RNA binding|	-0.15	0.428	0.455	0.341989
ENSG00000184206	GOLGA6L4	golgin A6 family-like 4	None	None	0.2	0.426	0.455	0.341989
ENSG00000136732	GYPC	glycophorin C (Gerbich blood group)	None	protein binding|	-0.23	0.426	0.455	0.341989
ENSG00000083223	ZCCHC6	zinc finger, CCHC domain containing 6	RNA 3'-end processing|	zinc ion binding|poly(A) RNA binding|RNA uridylyltransferase activity|	-0.31	0.425	0.456	0.341035
ENSG00000198015	MRPL42	mitochondrial ribosomal protein L42	translation|	structural constituent of ribosome|poly(A) RNA binding|	0.28	0.424	0.456	0.341035
ENSG00000162390	ACOT11	acyl-CoA thioesterase 11	fatty acid metabolic process|response to temperature stimulus|response to cold|intracellular signal transduction|	lipid binding|acyl-CoA hydrolase activity|	0.17	0.423	0.456	0.341035
ENSG00000085365	SCAMP1	secretory carrier membrane protein 1	post-Golgi vesicle-mediated transport|protein transport|	protein binding|	0.23	0.421	0.457	0.340084
ENSG00000163380	LMOD3	leiomodin 3 (fetal)	None	tropomyosin binding|	0.19	0.42	0.457	0.340084
ENSG00000143512	HHIPL2	HHIP-like 2	carbohydrate metabolic process|oxidation-reduction process|	oxidoreductase activity, acting on the CH-OH group of donors, quinone or similar compound as acceptor|quinone binding|	0.22	0.42	0.457	0.340084
ENSG00000086189	DIMT1	DIM1 dimethyladenosine transferase 1 homolog (S. cerevisiae)	rRNA methylation|	rRNA (adenine-N6,N6-)-dimethyltransferase activity|poly(A) RNA binding|18S rRNA (adenine(1779)-N(6)/adenine(1780)-N(6))-dimethyltransferase activity|	0.21	0.419	0.458	0.339135
ENSG00000123595	RAB9A	RAB9A, member RAS oncogene family	GTP catabolic process|GTP catabolic process|small GTPase mediated signal transduction|protein transport|positive regulation of exocytosis|	GTPase activity|protein binding|GTP binding|GDP binding|	-0.21	0.419	0.458	0.339135
ENSG00000015568	RGPD5	RANBP2-like and GRIP domain containing 5	None	None	0.36	0.418	0.458	0.339135
ENSG00000092820	EZR	ezrin	cytoskeletal anchoring at plasma membrane|leukocyte cell-cell adhesion|axon guidance|regulation of cell shape|positive regulation of gene expression|membrane to membrane docking|receptor internalization|establishment or maintenance of apical/basal cell polarity|filopodium assembly|actin filament bundle assembly|establishment of endothelial barrier|	protein binding|protein domain specific binding|poly(A) RNA binding|cell adhesion molecule binding|actin filament binding|	-0.22	0.417	0.458	0.339135
ENSG00000155816	FMN2	formin 2	cellular response to DNA damage stimulus|multicellular organismal development|protein transport|vesicle-mediated transport|intracellular signal transduction|polar body extrusion after meiotic divisions|negative regulation of protein catabolic process|negative regulation of apoptotic process|intracellular transport|oogenesis|establishment of meiotic spindle localization|homologous chromosome movem…	molecular_function|actin binding|	0.14	0.417	0.458	0.339135
ENSG00000239789	MRPS17	mitochondrial ribosomal protein S17	translation|	structural constituent of ribosome|rRNA binding|	-0.17	0.415	0.459	0.338187
ENSG00000243566	UPK3B	uroplakin 3B	negative regulation of gene expression|	None	0.15	0.415	0.459	0.338187
ENSG00000004059	ARF5	ADP-ribosylation factor 5	GTP catabolic process|small GTPase mediated signal transduction|protein transport|vesicle-mediated transport|	GTPase activity|protein binding|GTP binding|	-0.35	0.413	0.459	0.338187
ENSG00000168228	ZCCHC4	zinc finger, CCHC domain containing 4	methylation|	nucleic acid binding|methyltransferase activity|zinc ion binding|	-2.25	0.412	0.46	0.337242
ENSG00000172725	CORO1B	coronin, actin binding protein, 1B	cell migration|actin cytoskeleton organization|ruffle organization|negative regulation of Arp2/3 complex-mediated actin nucleation|endothelial cell chemotaxis|wound healing|actin filament bundle assembly|actin filament branching|protein localization to cell leading edge|positive regulation of lamellipodium morphogenesis|	protein binding|identical protein binding|actin filament binding|actin filament binding|Arp2/3 complex binding|	-0.5	0.412	0.46	0.337242
ENSG00000104805	NUCB1	nucleobindin 1	None	DNA binding|calcium ion binding|protein binding|	0.17	0.41	0.46	0.337242
ENSG00000174996	KLC2	kinesin light chain 2	microtubule-based movement|blood coagulation|axon cargo transport|metabolic process|antigen processing and presentation of exogenous peptide antigen via MHC class II|	microtubule motor activity|protein binding|kinesin binding|	-0.18	0.409	0.461	0.336299
ENSG00000115268	RPS15	ribosomal protein S15	ribosomal small subunit export from nucleus|nuclear-transcribed mRNA catabolic process, nonsense-mediated decay|osteoblast differentiation|rRNA processing|translation|translation|translational initiation|translational elongation|translational termination|SRP-dependent cotranslational protein targeting to membrane|gene expression|viral process|RNA metabolic process|mRNA metabolic process|viral lif…	DNA binding|structural constituent of ribosome|protein binding|poly(A) RNA binding|	0.17	0.409	0.461	0.336299
ENSG00000177706	FAM20C	family with sequence similarity 20, member C	skeletal system development|protein phosphorylation|protein phosphorylation|positive regulation of bone mineralization|osteoclast maturation|regulation of fibroblast growth factor receptor signaling pathway|positive regulation of osteoblast differentiation|regulation of phosphorus metabolic process|enamel mineralization|odontoblast differentiation|dentinogenesis|	protein serine/threonine kinase activity|calcium ion binding|	-0.5	0.407	0.461	0.336299
ENSG00000128596	CCDC136	coiled-coil domain containing 136	None	None	0.41	0.405	0.462	0.335358
ENSG00000187003	ACTL7A	actin-like 7A	None	structural constituent of cytoskeleton|	0.23	0.404	0.463	0.334419
ENSG00000118898	PPL	periplakin	keratinization|	structural constituent of cytoskeleton|protein binding|	-0.15	0.403	0.463	0.334419
ENSG00000140986	RPL3L	ribosomal protein L3-like	nuclear-transcribed mRNA catabolic process, nonsense-mediated decay|translation|translation|translational initiation|translational elongation|translational termination|SRP-dependent cotranslational protein targeting to membrane|gene expression|viral process|RNA metabolic process|mRNA metabolic process|viral life cycle|viral transcription|cellular protein metabolic process|	RNA binding|structural constituent of ribosome|	-0.16	0.402	0.463	0.334419
ENSG00000068793	CYFIP1	cytoplasmic FMR1 interacting protein 1	regulation of cell shape|Rac protein signal transduction|lamellipodium assembly|ruffle organization|axon extension|cognition|positive regulation of Arp2/3 complex-mediated actin nucleation|	protein binding|protein complex binding|protein complex binding|Rac GTPase binding|Rac GTPase binding|actin filament binding|	0.22	0.401	0.464	0.333482
ENSG00000167083	GNGT2	guanine nucleotide binding protein (G protein), gamma transducing activity polypeptide 2	GTP catabolic process|GTP catabolic process|G-protein coupled receptor signaling pathway|synaptic transmission|phototransduction|	GTPase activity|GTPase activity|signal transducer activity|	-0.25	0.4	0.464	0.333482
ENSG00000182899	RPL35A	ribosomal protein L35a	nuclear-transcribed mRNA catabolic process, nonsense-mediated decay|rRNA processing|translation|translation|translational initiation|translational elongation|translational termination|SRP-dependent cotranslational protein targeting to membrane|gene expression|viral process|RNA metabolic process|mRNA metabolic process|viral life cycle|viral transcription|ribosomal large subunit biogenesis|cellular…	tRNA binding|structural constituent of ribosome|poly(A) RNA binding|	0.18	0.4	0.464	0.333482
ENSG00000149809	TM7SF2	transmembrane 7 superfamily member 2	cholesterol biosynthetic process|small molecule metabolic process|oxidation-reduction process|	delta14-sterol reductase activity|	-0.18	0.399	0.464	0.333482
ENSG00000100599	RIN3	Ras and Rab interactor 3	endocytosis|signal transduction|positive regulation of Rab GTPase activity|	GTPase activator activity|protein binding|Rab guanyl-nucleotide exchange factor activity|Rab GTPase binding|	-0.16	0.399	0.464	0.333482
ENSG00000181924	COA4	cytochrome c oxidase assembly factor 4 homolog (S. cerevisiae)	None	None	0.35	0.399	0.464	0.333482
ENSG00000174032	SLC25A30	solute carrier family 25, member 30	mitochondrial transport|biological_process|	molecular_function|	0.28	0.399	0.464	0.333482
ENSG00000173706	HEG1	heart development protein with EGF-like domains 1	vasculogenesis|in utero embryonic development|endothelial cell morphogenesis|lymph vessel development|lymph circulation|cardiac atrium morphogenesis|ventricular septum development|cell-cell junction assembly|post-embryonic development|lung development|multicellular organism growth|venous blood vessel morphogenesis|regulation of body fluid levels|pericardium development|	calcium ion binding|	0.16	0.398	0.465	0.332547
ENSG00000240021	TEX35	testis expressed 35	None	None	0.43	0.398	0.465	0.332547
ENSG00000250021	C15ORF38-AP3S2	C15orf38-AP3S2 readthrough	None	None	0.22	0.397	0.465	0.332547
ENSG00000079482	OPHN1	oligophrenin 1	substrate-dependent cell migration, cell extension|signal transduction|small GTPase mediated signal transduction|nervous system development|axon guidance|actin cytoskeleton organization|regulation of endocytosis|positive regulation of Rho GTPase activity|synaptic vesicle endocytosis|regulation of small GTPase mediated signal transduction|regulation of synaptic transmission, glutamatergic|	actin binding|Rho GTPase activator activity|phospholipid binding|ionotropic glutamate receptor binding|	0.14	0.396	0.465	0.332547
ENSG00000178718	RPP25	ribonuclease P/MRP 25kDa subunit	tRNA processing|RNA phosphodiester bond hydrolysis, endonucleolytic|	ribonuclease P activity|protein binding|poly(A) RNA binding|	-0.24	0.396	0.465	0.332547
ENSG00000124614	RPS10	ribosomal protein S10	nuclear-transcribed mRNA catabolic process, nonsense-mediated decay|translation|translation|translational initiation|translational elongation|translational termination|SRP-dependent cotranslational protein targeting to membrane|gene expression|viral process|RNA metabolic process|mRNA metabolic process|viral life cycle|viral transcription|cellular protein metabolic process|	protein binding|poly(A) RNA binding|	0.19	0.395	0.466	0.331614
ENSG00000145016	KIAA0226	KIAA0226	endocytosis|autophagy|negative regulation of autophagy|negative regulation of endocytosis|	protein binding|	0.27	0.394	0.466	0.331614
ENSG00000088727	KIF9	kinesin family member 9	microtubule-based movement|blood coagulation|metabolic process|extracellular matrix disassembly|regulation of podosome assembly|organelle disassembly|	microtubule motor activity|protein binding|ATP binding|microtubule binding|protein dimerization activity|	0.15	0.39	0.467	0.330683
ENSG00000147481	SNTG1	syntrophin, gamma 1	cell communication|	actin binding|protein C-terminus binding|	0.18	0.389	0.468	0.329754
ENSG00000104980	TIMM44	translocase of inner mitochondrial membrane 44 homolog (yeast)	protein targeting to mitochondrion|cellular protein metabolic process|protein transmembrane transport|	protein binding|ATP binding|P-P-bond-hydrolysis-driven protein transmembrane transporter activity|	0.15	0.389	0.468	0.329754
ENSG00000104626	ERI1	exoribonuclease 1	gene silencing by RNA|rRNA 3'-end processing|nucleic acid phosphodiester bond hydrolysis|nucleic acid phosphodiester bond hydrolysis|	3'-5' exonuclease activity|rRNA binding|ribosome binding|metal ion binding|histone pre-mRNA stem-loop binding|	-0.18	0.389	0.468	0.329754
ENSG00000177971	IMP3	IMP3, U3 small nucleolar ribonucleoprotein	rRNA processing|	protein binding|rRNA binding|poly(A) RNA binding|	0.14	0.388	0.468	0.329754
ENSG00000153046	CDYL	chromodomain protein, Y-like	transcription, DNA-templated|regulation of transcription, DNA-templated|spermatogenesis|histone acetylation|	transcription corepressor activity|histone acetyltransferase activity|protein binding|methylated histone binding|	0.15	0.388	0.468	0.329754
ENSG00000129657	SEC14L1	SEC14-like 1 (S. cerevisiae)	transport|	None	0.22	0.388	0.468	0.329754
ENSG00000093072	CECR1	cat eye syndrome chromosome region, candidate 1	adenosine catabolic process|multicellular organismal development|hypoxanthine salvage|inosine biosynthetic process|	adenosine deaminase activity|growth factor activity|growth factor activity|heparin binding|zinc ion binding|adenosine receptor binding|protein homodimerization activity|proteoglycan binding|	-0.43	0.388	0.468	0.329754
ENSG00000163346	PBXIP1	pre-B-cell leukemia homeobox interacting protein 1	multicellular organismal development|cell differentiation|negative regulation of transcription, DNA-templated|	transcription corepressor activity|protein binding|	-0.36	0.385	0.469	0.328827
ENSG00000012660	ELOVL5	ELOVL fatty acid elongase 5	unsaturated fatty acid biosynthetic process|triglyceride biosynthetic process|unsaturated fatty acid metabolic process|fatty acid elongation, monounsaturated fatty acid|fatty acid elongation, polyunsaturated fatty acid|long-chain fatty-acyl-CoA biosynthetic process|alpha-linolenic acid metabolic process|very long-chain fatty acid biosynthetic process|linoleic acid metabolic process|cellular lipid…	protein binding|fatty acid elongase activity|	-0.2	0.385	0.469	0.328827
ENSG00000140107	SLC25A47	solute carrier family 25, member 47	transmembrane transport|	None	0.18	0.383	0.47	0.327902
ENSG00000112167	SAYSD1	SAYSVFN motif domain containing 1	None	None	-0.14	0.38	0.471	0.326979
ENSG00000124532	MRS2	MRS2 magnesium transporter	magnesium ion transport|	magnesium ion transmembrane transporter activity|	0.17	0.38	0.471	0.326979
ENSG00000115946	PNO1	partner of NOB1 homolog (S. cerevisiae)	None	poly(A) RNA binding|	0.19	0.38	0.471	0.326979
ENSG00000147408	CSGALNACT1	chondroitin sulfate N-acetylgalactosaminyltransferase 1	endochondral ossification|carbohydrate metabolic process|nervous system development|cell recognition|cell proliferation|anatomical structure morphogenesis|heparan sulfate proteoglycan biosynthetic process, polysaccharide chain biosynthetic process|UDP-N-acetylgalactosamine metabolic process|proteoglycan biosynthetic process|extracellular matrix organization|glycosaminoglycan metabolic process|cho…	acetylgalactosaminyltransferase activity|acetylgalactosaminyltransferase activity|peptidoglycan glycosyltransferase activity|glucuronosyltransferase activity|metal ion binding|glucuronylgalactosylproteoglycan 4-beta-N-acetylgalactosaminyltransferase activity|glucuronosyl-N-acetylgalactosaminyl-proteoglycan 4-beta-N-acetylgalactosaminyltransferase activity|	-0.25	0.379	0.471	0.326979
ENSG00000171487	NLRP5	NLR family, pyrin domain containing 5	in utero embryonic development|embryo implantation|fertilization|organ morphogenesis|regulation of protein stability|regulation of RNA stability|cellular protein complex assembly|neuron death|	ATP binding|	0.28	0.378	0.471	0.326979
ENSG00000038274	MAT2B	methionine adenosyltransferase II, beta	sulfur amino acid metabolic process|S-adenosylmethionine biosynthetic process|S-adenosylmethionine biosynthetic process|one-carbon metabolic process|xenobiotic metabolic process|methylation|cellular nitrogen compound metabolic process|small molecule metabolic process|extracellular polysaccharide biosynthetic process|regulation of catalytic activity|oxidation-reduction process|	dTDP-4-dehydrorhamnose reductase activity|enzyme binding|methionine adenosyltransferase regulator activity|	-0.33	0.378	0.471	0.326979
ENSG00000167186	COQ7	coenzyme Q7 homolog, ubiquinone (yeast)	age-dependent response to oxidative stress|in utero embryonic development|neural tube formation|ubiquinone biosynthetic process|ubiquinone biosynthetic process|determination of adult lifespan|neurogenesis|cellular response to oxidative stress|mitochondrial ATP synthesis coupled electron transport|small molecule metabolic process|mitochondrion morphogenesis|	metal ion binding|	0.29	0.375	0.472	0.326058
ENSG00000198918	RPL39	ribosomal protein L39	nuclear-transcribed mRNA catabolic process, nonsense-mediated decay|innate immune response in mucosa|translation|translation|translational initiation|translational elongation|translational termination|SRP-dependent cotranslational protein targeting to membrane|gene expression|viral process|RNA metabolic process|mRNA metabolic process|viral life cycle|viral transcription|antibacterial humoral resp…	RNA binding|structural constituent of ribosome|structural constituent of ribosome|	0.21	0.375	0.472	0.326058
ENSG00000138964	PARVG	parvin, gamma	cell-matrix adhesion|actin cytoskeleton reorganization|	actin binding|	0.2	0.374	0.473	0.325139
ENSG00000175065	DSG4	desmoglein 4	homophilic cell adhesion|single organismal cell-cell adhesion|keratinocyte differentiation|BMP signaling pathway|anagen|	calcium ion binding|	0.17	0.369	0.475	0.323306
ENSG00000164151	KIAA0947	N/A	None	None	0.18	0.368	0.475	0.323306
ENSG00000156675	RAB11FIP1	RAB11 family interacting protein 1 (class I)	protein transport|	None	-0.16	0.368	0.475	0.323306
ENSG00000084733	RAB10	RAB10, member RAS oncogene family	GTP catabolic process|Golgi to plasma membrane transport|small GTPase mediated signal transduction|axonogenesis|vesicle-mediated transport|endosomal transport|antigen processing and presentation|polarized epithelial cell differentiation|cellular response to insulin stimulus|Golgi to plasma membrane protein transport|establishment of neuroblast polarity|membrane organization|basolateral protein lo…	GTPase activity|GTP binding|GDP binding|myosin V binding|	-0.31	0.366	0.476	0.322393
ENSG00000143416	SELENBP1	selenium binding protein 1	protein transport|	protein binding|selenium binding|	0.14	0.365	0.476	0.322393
ENSG00000168275	COA6	cytochrome c oxidase assembly factor 6 homolog (S. cerevisiae)	biological_process|hydrogen ion transmembrane transport|	molecular_function|cytochrome-c oxidase activity|poly(A) RNA binding|	0.18	0.364	0.476	0.322393
ENSG00000135905	DOCK10	dedicator of cytokinesis 10	small GTPase mediated signal transduction|regulation of cell migration|positive regulation of Rho GTPase activity|	molecular_function|Rho guanyl-nucleotide exchange factor activity|Rho GTPase binding|	0.23	0.362	0.477	0.321482
ENSG00000092421	SEMA6A	sema domain, transmembrane domain (TM), and cytoplasmic domain, (semaphorin) 6A	neuron migration|apoptotic process|cytoskeleton organization|cell surface receptor signaling pathway|nervous system development|axon guidance|axon guidance|organ morphogenesis|centrosome localization|semaphorin-plexin signaling pathway|positive regulation of neuron migration|	transmembrane signaling receptor activity|protein binding|semaphorin receptor binding|	-0.15	0.36	0.478	0.320572
ENSG00000168256	NKIRAS2	NFKB inhibitor interacting Ras-like 2	GTP catabolic process|I-kappaB kinase/NF-kappaB signaling|small GTPase mediated signal transduction|	GTPase activity|GTP binding|	0.17	0.358	0.479	0.319664
ENSG00000145354	CISD2	CDGSH iron sulfur domain 2	mitochondrion degradation|multicellular organismal aging|regulation of autophagy|	protein binding|protein homodimerization activity|poly(A) RNA binding|metal ion binding|2 iron, 2 sulfur cluster binding|	-0.19	0.358	0.479	0.319664
ENSG00000165678	GHITM	growth hormone inducible transmembrane protein	apoptotic process|biological_process|	molecular_function|protein binding|	-0.7	0.357	0.479	0.319664
ENSG00000173473	SMARCC1	SWI/SNF related, matrix associated, actin dependent regulator of chromatin, subfamily c, member 1	nucleosome disassembly|chromatin remodeling|transcription, DNA-templated|regulation of transcription from RNA polymerase II promoter|nervous system development|insulin receptor signaling pathway|organ morphogenesis|ATP-dependent chromatin remodeling|positive regulation of transcription, DNA-templated|positive regulation of transcription from RNA polymerase II promoter|	RNA polymerase II core promoter proximal region sequence-specific DNA binding|RNA polymerase II distal enhancer sequence-specific DNA binding|transcription coactivator activity|protein binding|nucleosomal DNA binding|protein N-terminus binding|	0.14	0.356	0.479	0.319664
ENSG00000148484	RSU1	Ras suppressor protein 1	signal transduction|Ras protein signal transduction|cell junction assembly|	None	0.37	0.356	0.479	0.319664
ENSG00000119705	SLIRP	SRA stem-loop interacting RNA binding protein	negative regulation of mitochondrial RNA catabolic process|transcription, DNA-templated|regulation of transcription, DNA-templated|	nucleotide binding|poly(A) RNA binding|	0.19	0.355	0.48	0.318759
ENSG00000196923	PDLIM7	PDZ and LIM domain 7 (enigma)	ossification|receptor-mediated endocytosis|multicellular organismal development|actin cytoskeleton organization|cell differentiation|positive regulation of osteoblast differentiation|	protein binding|zinc ion binding|	0.25	0.354	0.48	0.318759
ENSG00000101474	APMAP	adipocyte plasma membrane associated protein	biological_process|biosynthetic process|	arylesterase activity|strictosidine synthase activity|	0.15	0.353	0.48	0.318759
ENSG00000158710	TAGLN2	transgelin 2	epithelial cell differentiation|	protein binding|	-0.33	0.353	0.48	0.318759
ENSG00000188060	RAB42	RAB42, member RAS oncogene family	small GTPase mediated signal transduction|	GTP binding|	-0.16	0.351	0.481	0.317855
ENSG00000240224	UGT1A5	UDP glucuronosyltransferase 1 family, polypeptide A5	metabolic process|	glucuronosyltransferase activity|	-0.52	0.351	0.481	0.317855
ENSG00000142655	PEX14	peroxisomal biogenesis factor 14	protein complex assembly|peroxisome organization|protein import into peroxisome matrix|protein import into peroxisome matrix, translocation|negative regulation of protein binding|microtubule anchoring|peroxisome transport along microtubule|negative regulation of sequence-specific DNA binding transcription factor activity|protein import into peroxisome matrix, substrate release|negative regulation…	transcription corepressor activity|receptor binding|protein binding|microtubule binding|protein N-terminus binding|beta-tubulin binding|	0.12	0.349	0.482	0.316953
ENSG00000129170	CSRP3	cysteine and glycine-rich protein 3 (cardiac LIM protein)	regulation of the force of heart contraction|cardiac muscle hypertrophy|cellular calcium ion homeostasis|skeletal muscle tissue development|protein localization to organelle|detection of muscle stretch|cardiac muscle tissue development|cardiac myofibril assembly|cardiac muscle contraction|	protein binding|zinc ion binding|structural constituent of muscle|telethonin binding|telethonin binding|actinin binding|	0.26	0.349	0.482	0.316953
ENSG00000099977	DDT	D-dopachrome tautomerase	melanin biosynthetic process|	dopachrome isomerase activity|D-dopachrome decarboxylase activity|	0.16	0.348	0.482	0.316953
ENSG00000137501	SYTL2	synaptotagmin-like 2	intracellular protein transport|exocytosis|vesicle docking involved in exocytosis|negative regulation of phosphatase activity|vesicle-mediated transport|	phosphatidylserine binding|protein binding|phosphatidylinositol-4,5-bisphosphate binding|Rab GTPase binding|phosphatase binding|neurexin family protein binding|	0.15	0.344	0.484	0.315155
ENSG00000073067	CYP2W1	cytochrome P450, family 2, subfamily W, polypeptide 1	xenobiotic metabolic process|small molecule metabolic process|oxidation-reduction process|	monooxygenase activity|iron ion binding|oxidoreductase activity, acting on paired donors, with incorporation or reduction of molecular oxygen|heme binding|	0.17	0.343	0.484	0.315155
ENSG00000214253	FIS1	fission 1 (mitochondrial outer membrane) homolog (S. cerevisiae)	mitochondrial fission|mitochondrial fission|mitochondrion degradation|release of cytochrome c from mitochondria|protein targeting to mitochondrion|positive regulation of cytosolic calcium ion concentration|mitochondrial fusion|regulation of mitochondrion organization|peroxisome fission|peroxisome fission|negative regulation of endoplasmic reticulum calcium ion concentration|calcium-mediated signa…	receptor binding|protein binding|	0.16	0.343	0.484	0.315155
ENSG00000125753	VASP	vasodilator-stimulated phosphoprotein	neural tube closure|axon guidance|actin polymerization or depolymerization|positive regulation of actin filament polymerization|cell junction assembly|T cell receptor signaling pathway|protein homotetramerization|	actin binding|protein binding|profilin binding|SH3 domain binding|	-0.23	0.342	0.484	0.315155
ENSG00000159289	GOLGA6A	golgin A6 family, member A	None	None	-0.33	0.342	0.484	0.315155
ENSG00000110675	ELMOD1	ELMO/CED-12 domain containing 1	phagocytosis|positive regulation of GTPase activity|positive regulation of GTPase activity|	GTPase activator activity|	0.21	0.339	0.485	0.314258
ENSG00000006788	MYH13	myosin, heavy chain 13, skeletal muscle	muscle contraction|metabolic process|metabolic process|cellular response to starvation|	microfilament motor activity|actin binding|calmodulin binding|ATP binding|	0.17	0.338	0.486	0.313364
ENSG00000237441	RGL2	ral guanine nucleotide dissociation stimulator-like 2	Ras protein signal transduction|positive regulation of Ras GTPase activity|	Ras guanyl-nucleotide exchange factor activity|	0.12	0.336	0.486	0.313364
ENSG00000086967	MYBPC2	myosin binding protein C, fast type	cell adhesion|muscle filament sliding|	actin binding|protein binding|structural constituent of muscle|	0.15	0.333	0.487	0.312471
ENSG00000159433	STARD9	StAR-related lipid transfer (START) domain containing 9	microtubule-based movement|metabolic process|spindle assembly|	microtubule motor activity|ATP binding|microtubule binding|lipid binding|	-0.29	0.332	0.488	0.31158
ENSG00000172551	MUCL1	mucin-like 1	O-glycan processing|post-translational protein modification|cellular protein metabolic process|	None	-0.16	0.331	0.488	0.31158
ENSG00000112357	PEX7	peroxisomal biogenesis factor 7	neuron migration|endochondral ossification|fatty acid beta-oxidation|peroxisome organization|ether lipid biosynthetic process|protein import into peroxisome matrix|protein import into peroxisome matrix|	peroxisome matrix targeting signal-2 binding|enzyme binding|protein homodimerization activity|	0.14	0.331	0.488	0.31158
ENSG00000188428	BLOC1S5	biogenesis of lysosomal organelles complex-1, subunit 5, muted	anterograde axon cargo transport|neuron projection development|melanosome transport|melanosome organization|endosome to melanosome transport|anterograde synaptic vesicle transport|positive regulation of pigment cell differentiation|	protein binding|	-0.22	0.331	0.488	0.31158
ENSG00000160785	SLC25A44	solute carrier family 25, member 44	transmembrane transport|	None	-0.18	0.331	0.488	0.31158
ENSG00000196091	MYBPC1	myosin binding protein C, slow type	cell adhesion|muscle filament sliding|	actin binding|protein binding|structural constituent of muscle|titin binding|	0.13	0.33	0.489	0.310691
ENSG00000146233	CYP39A1	cytochrome P450, family 39, subfamily A, polypeptide 1	bile acid biosynthetic process|bile acid biosynthetic process|cholesterol catabolic process|xenobiotic metabolic process|digestion|bile acid metabolic process|sterol metabolic process|bile acid catabolic process|small molecule metabolic process|oxidation-reduction process|	iron ion binding|steroid 7-alpha-hydroxylase activity|oxysterol 7-alpha-hydroxylase activity|heme binding|24-hydroxycholesterol 7alpha-hydroxylase activity|	0.14	0.33	0.489	0.310691
ENSG00000204511	MCCD1	mitochondrial coiled-coil domain 1	None	None	-0.15	0.328	0.49	0.309804
ENSG00000118194	TNNT2	troponin T type 2 (cardiac)	ATP catabolic process|regulation of muscle contraction|regulation of heart contraction|muscle filament sliding|muscle filament sliding|negative regulation of ATPase activity|positive regulation of ATPase activity|sarcomere organization|response to calcium ion|response to calcium ion|atrial cardiac muscle tissue morphogenesis|ventricular cardiac muscle tissue morphogenesis|	actin binding|structural constituent of cytoskeleton|tropomyosin binding|ATPase activity|troponin C binding|troponin I binding|	-0.16	0.328	0.49	0.309804
ENSG00000132305	IMMT	inner membrane protein, mitochondrial	biological_process|response to cold|mitochondrial calcium ion homeostasis|	protein binding|poly(A) RNA binding|	-0.18	0.327	0.49	0.309804
ENSG00000198743	SLC5A3	solute carrier family 5 (sodium/myo-inositol cotransporter), member 3	transport|sodium ion transport|myo-inositol transport|transmembrane transport|	myo-inositol:sodium symporter activity|	0.13	0.326	0.49	0.309804
ENSG00000136002	ARHGEF4	Rho guanine nucleotide exchange factor (GEF) 4	small GTPase mediated signal transduction|lamellipodium assembly|positive regulation of Rac GTPase activity|positive regulation of apoptotic process|positive regulation of GTPase activity|filopodium assembly|neurotrophin TRK receptor signaling pathway|regulation of small GTPase mediated signal transduction|apoptotic signaling pathway|	guanyl-nucleotide exchange factor activity|protein binding|protein domain specific binding|Rac guanyl-nucleotide exchange factor activity|	0.29	0.325	0.491	0.308919
ENSG00000065978	YBX1	Y box binding protein 1	negative regulation of transcription from RNA polymerase II promoter|mRNA splicing, via spliceosome|in utero embryonic development|regulation of transcription, DNA-templated|transcription from RNA polymerase II promoter|RNA splicing|gene expression|negative regulation of striated muscle cell differentiation|positive regulation of cell division|CRD-mediated mRNA stabilization|	DNA binding|DNA binding|double-stranded DNA binding|single-stranded DNA binding|sequence-specific DNA binding transcription factor activity|RNA binding|protein binding|poly(A) RNA binding|	0.2	0.325	0.491	0.308919
ENSG00000154917	RAB6B	RAB6B, member RAS oncogene family	GTP catabolic process|retrograde vesicle-mediated transport, Golgi to ER|small GTPase mediated signal transduction|protein transport|	GTPase activity|protein binding|GTP binding|	-0.42	0.323	0.491	0.308919
ENSG00000214435	AS3MT	arsenite methyltransferase	toxin metabolic process|arsonoacetate metabolic process|methylation|	arsenite methyltransferase activity|methylarsonite methyltransferase activity|	-0.17	0.323	0.491	0.308919
ENSG00000111911	HINT3	histidine triad nucleotide binding protein 3	metabolic process|	nucleotide binding|hydrolase activity|	0.21	0.322	0.492	0.308035
ENSG00000164038	SLC9B2	solute carrier family 9, subfamily B (NHA2, cation proton antiporter 2), member 2	sodium ion transport|ion transmembrane transport|transmembrane transport|hydrogen ion transmembrane transport|	solute:proton antiporter activity|	-0.34	0.321	0.492	0.308035
ENSG00000145284	SCD5	stearoyl-CoA desaturase 5	fatty acid biosynthetic process|oxidation-reduction process|	stearoyl-CoA 9-desaturase activity|iron ion binding|	0.13	0.321	0.492	0.308035
ENSG00000174100	MRPL45	mitochondrial ribosomal protein L45	None	poly(A) RNA binding|	0.17	0.32	0.493	0.307153
ENSG00000166394	CYB5R2	cytochrome b5 reductase 2	sterol biosynthetic process|oxidation-reduction process|	cytochrome-b5 reductase activity, acting on NAD(P)H|	0.14	0.318	0.493	0.307153
ENSG00000101670	LIPG	lipase, endothelial	lipid metabolic process|response to nutrient|cell proliferation|phospholipid catabolic process|positive regulation of high-density lipoprotein particle clearance|positive regulation of cholesterol transport|high-density lipoprotein particle remodeling|cholesterol homeostasis|reverse cholesterol transport|regulation of lipoprotein metabolic process|phospholipid homeostasis|	lipoprotein lipase activity|phospholipase activity|heparin binding|phosphatidylcholine 1-acylhydrolase activity|	-0.12	0.316	0.494	0.306273
ENSG00000123892	RAB38	RAB38, member RAS oncogene family	GTP catabolic process|small GTPase mediated signal transduction|protein transport|melanosome organization|endosome to melanosome transport|platelet dense granule organization|protein localization to membrane|phagosome acidification|	GTPase activity|protein binding|GTP binding|GTP-dependent protein binding|protein complex binding|AP-1 adaptor complex binding|AP-3 adaptor complex binding|	0.16	0.316	0.494	0.306273
ENSG00000144647	POMGNT2	protein O-linked mannose N-acetylglucosaminyltransferase 2 (beta 1,4-)	protein O-linked glycosylation|	acetylglucosaminyltransferase activity|protein O-GlcNAc transferase activity|	0.13	0.316	0.494	0.306273
ENSG00000163171	CDC42EP3	CDC42 effector protein (Rho GTPase binding) 3	signal transduction|regulation of cell shape|	cytoskeletal regulatory protein binding|	0.15	0.315	0.494	0.306273
ENSG00000115073	ACTR1B	ARP1 actin-related protein 1 homolog B, centractin beta (yeast)	antigen processing and presentation of exogenous peptide antigen via MHC class II|	protein binding|ATP binding|	-0.15	0.315	0.494	0.306273
ENSG00000112473	SLC39A7	solute carrier family 39 (zinc transporter), member 7	zinc ion transport|transmembrane transport|	protein binding|metal ion transmembrane transporter activity|	0.15	0.315	0.494	0.306273
ENSG00000179604	CDC42EP4	CDC42 effector protein (Rho GTPase binding) 4	Rho protein signal transduction|regulation of cell shape|positive regulation of pseudopodium assembly|	GTP-Rho binding|poly(A) RNA binding|	-0.14	0.315	0.494	0.306273
ENSG00000071243	ING3	inhibitor of growth family, member 3	chromatin organization|transcription, DNA-templated|regulation of transcription, DNA-templated|regulation of growth|positive regulation of apoptotic process|histone H4 acetylation|histone H2A acetylation|	histone acetyltransferase activity|zinc ion binding|methylated histone binding|	0.16	0.315	0.494	0.306273
ENSG00000005955	GGNBP2	gametogenetin binding protein 2	multicellular organismal development|spermatogenesis|cell differentiation|	None	0.47	0.314	0.495	0.305395
ENSG00000075142	SRI	sorcin	action potential|proteolysis|transport|calcium ion transport|intracellular sequestering of iron ion|regulation of striated muscle contraction|signal transduction|heart development|muscle organ development|regulation of heart contraction|negative regulation of heart rate|regulation of cell communication by electrical coupling|regulation of release of sequestered calcium ion into cytosol by sarcopl…	protease binding|calcium-dependent cysteine-type endopeptidase activity|receptor binding|calcium channel regulator activity|calcium ion binding|protein binding|ion channel binding|protein heterodimerization activity|repressing transcription factor binding|	-0.44	0.314	0.495	0.305395
ENSG00000186638	KIF24	kinesin family member 24	microtubule-based movement|microtubule depolymerization|metabolic process|metabolic process|cilium assembly|	microtubule motor activity|protein binding|ATP binding|microtubule binding|	-0.22	0.312	0.496	0.304518
ENSG00000115364	MRPL19	mitochondrial ribosomal protein L19	translation|	structural constituent of ribosome|	0.25	0.312	0.496	0.304518
ENSG00000159842	ABR	active BCR-related	small GTPase mediated signal transduction|brain development|actin cytoskeleton organization|negative regulation of cell migration|response to lipopolysaccharide|positive regulation of Rac GTPase activity|inner ear morphogenesis|positive regulation of apoptotic process|negative regulation of neutrophil degranulation|neurotrophin TRK receptor signaling pathway|negative regulation of inflammatory re…	Rho guanyl-nucleotide exchange factor activity|GTPase activator activity|Rac GTPase activator activity|	-0.18	0.311	0.496	0.304518
ENSG00000108417	KRT37	keratin 37	None	structural molecule activity|	-0.19	0.31	0.496	0.304518
ENSG00000172845	SP3	Sp3 transcription factor	negative regulation of transcription from RNA polymerase II promoter|ossification|natural killer cell differentiation|trophectodermal cell differentiation|liver development|embryonic placenta development|transcription, DNA-templated|regulation of transcription, DNA-templated|B cell differentiation|T cell differentiation|megakaryocyte differentiation|monocyte differentiation|lung development|granu…	RNA polymerase II core promoter sequence-specific DNA binding|core promoter proximal region sequence-specific DNA binding|RNA polymerase II core promoter proximal region sequence-specific DNA binding transcription factor activity involved in negative regulation of transcription|chromatin binding|double-stranded DNA binding|protein binding|metal ion binding|	0.23	0.31	0.496	0.304518
ENSG00000017373	SRCIN1	SRC kinase signaling inhibitor 1	exocytosis|negative regulation of cell adhesion|regulation of cell migration|substrate adhesion-dependent cell spreading|negative regulation of protein secretion|regulation of dendritic spine morphogenesis|positive regulation of protein tyrosine kinase activity|negative regulation of protein tyrosine kinase activity|	protein binding|protein kinase binding|protein domain specific binding|	-0.21	0.31	0.496	0.304518
ENSG00000085491	SLC25A24	solute carrier family 25 (mitochondrial carrier; phosphate carrier), member 24	mitochondrial transport|regulation of cell death|ATP transport|cellular response to oxidative stress|transmembrane transport|cellular response to calcium ion|	ATP transmembrane transporter activity|calcium ion binding|	0.13	0.31	0.496	0.304518
ENSG00000157191	NECAP2	NECAP endocytosis associated 2	endocytosis|protein transport|	None	-0.14	0.31	0.496	0.304518
ENSG00000118729	CASQ2	calsequestrin 2 (cardiac muscle)	regulation of heart rate|detection of calcium ion|striated muscle contraction|regulation of cell communication by electrical coupling|regulation of release of sequestered calcium ion into cytosol by sarcoplasmic reticulum|regulation of cardiac muscle contraction by regulation of the release of sequestered calcium ion|ion transmembrane transport|negative regulation of potassium ion transport|seque…	calcium ion binding|protein binding|protein homodimerization activity|	0.17	0.308	0.497	0.303644
ENSG00000168827	GFM1	G elongation factor, mitochondrial 1	GTP catabolic process|GTP catabolic process|mitochondrial translational elongation|	translation elongation factor activity|GTPase activity|protein binding|GTP binding|poly(A) RNA binding|	0.23	0.307	0.498	0.302771
ENSG00000131737	KRT34	keratin 34	epidermis development|	structural molecule activity|	0.22	0.306	0.498	0.302771
ENSG00000108826	MRPL27	mitochondrial ribosomal protein L27	translation|	structural constituent of ribosome|poly(A) RNA binding|	-0.18	0.305	0.498	0.302771
ENSG00000167123	CERCAM	cerebral endothelial cell adhesion molecule	cellular component movement|cell adhesion|leukocyte cell-cell adhesion|lipopolysaccharide biosynthetic process|	None	-0.1	0.304	0.499	0.301899
ENSG00000174611	KY	kyphoscoliosis peptidase	proteolysis|muscle organ development|neuromuscular junction development|	peptidase activity|	-0.15	0.303	0.499	0.301899
ENSG00000166118	SPATA19	spermatogenesis associated 19	multicellular organismal development|spermatogenesis|cell differentiation|	None	0.12	0.302	0.499	0.301899
ENSG00000074201	CLNS1A	chloride channel, nucleotide-sensitive, 1A	spliceosomal snRNP assembly|spliceosomal snRNP assembly|chloride transport|cell volume homeostasis|gene expression|RNA metabolic process|ncRNA metabolic process|	protein binding|poly(A) RNA binding|	0.19	0.302	0.499	0.301899
ENSG00000145781	COMMD10	COMM domain containing 10	None	protein binding|	0.17	0.301	0.5	0.30103
ENSG00000106089	STX1A	syntaxin 1A (brain)	positive regulation of neurotransmitter secretion|energy reserve metabolic process|intracellular protein transport|synaptic transmission|neurotransmitter secretion|response to gravity|glutamate secretion|synaptic vesicle docking involved in exocytosis|calcium ion-dependent exocytosis|cellular protein metabolic process|small molecule metabolic process|positive regulation of exocytosis|regulation o…	SNARE binding|glycoprotein binding|SNAP receptor activity|protein binding|calcium channel inhibitor activity|protein domain specific binding|protein binding, bridging|myosin head/neck binding|ATP-dependent protein binding|protein heterodimerization activity|protein N-terminus binding|calcium-dependent protein binding|	-0.15	0.301	0.5	0.30103
ENSG00000140798	ABCC12	ATP-binding cassette, sub-family C (CFTR/MRP), member 12	ATP catabolic process|transmembrane transport|	ATP binding|ATPase activity, coupled to transmembrane movement of substances|	-0.32	0.299	0.501	0.300162
ENSG00000104388	RAB2A	RAB2A, member RAS oncogene family	mitotic cell cycle|GTP catabolic process|GTP catabolic process|ER to Golgi vesicle-mediated transport|small GTPase mediated signal transduction|protein transport|	GTPase activity|GTP binding|GDP binding|	-0.18	0.298	0.501	0.300162
ENSG00000115935	WIPF1	WAS/WASL interacting protein family, member 1	protein complex assembly|actin polymerization or depolymerization|actin filament-based movement|Fc-gamma receptor signaling pathway involved in phagocytosis|innate immune response|response to other organism|	actin binding|protein binding|profilin binding|	0.12	0.298	0.501	0.300162
ENSG00000182253	SYNM	synemin, intermediate filament protein	intermediate filament cytoskeleton organization|	structural constituent of cytoskeleton|protein binding|structural constituent of muscle|vinculin binding|intermediate filament binding|	0.25	0.297	0.502	0.299296
ENSG00000172497	ACOT12	acyl-CoA thioesterase 12	acetyl-CoA metabolic process|pyruvate metabolic process|fatty acid metabolic process|acyl-CoA metabolic process|	acetyl-CoA hydrolase activity|ATP binding|lipid binding|	-0.34	0.297	0.502	0.299296
ENSG00000108424	KPNB1	karyopherin (importin) beta 1	protein import into nucleus, translocation|apoptotic DNA fragmentation|protein import into nucleus|NLS-bearing protein import into nucleus|ribosomal protein import into nucleus|apoptotic process|cellular component disassembly involved in execution phase of apoptosis|viral process|viral life cycle|cytokine-mediated signaling pathway|small molecule metabolic process|intracellular transport of virus|	protein binding|nuclear localization sequence binding|zinc ion binding|Ran GTPase binding|protein transporter activity|enzyme binding|protein domain specific binding|poly(A) RNA binding|	0.16	0.297	0.502	0.299296
ENSG00000115459	ELMOD3	ELMO/CED-12 domain containing 3	phagocytosis|	None	-0.15	0.295	0.502	0.299296
ENSG00000170915	PAQR8	progestin and adipoQ receptor family member VIII	multicellular organismal development|steroid hormone mediated signaling pathway|oogenesis|response to steroid hormone|	steroid hormone receptor activity|steroid binding|	0.39	0.295	0.502	0.299296
ENSG00000135951	TSGA10	testis specific, 10	spermatogenesis|cell projection assembly|	molecular_function|	0.17	0.294	0.503	0.298432
ENSG00000115520	COQ10B	coenzyme Q10 homolog B (S. cerevisiae)	None	None	-0.14	0.294	0.503	0.298432
ENSG00000050405	LIMA1	LIM domain and actin binding 1	negative regulation of actin filament depolymerization|ruffle organization|actin filament bundle assembly|	actin monomer binding|protein binding|zinc ion binding|actin filament binding|	-0.22	0.294	0.503	0.298432
ENSG00000111581	NUP107	nucleoporin 107kDa	mitotic cell cycle|carbohydrate metabolic process|mRNA export from nucleus|mitotic nuclear envelope disassembly|hexose transport|regulation of glucose transport|protein transport|glucose transport|viral process|cytokine-mediated signaling pathway|small molecule metabolic process|nuclear pore complex assembly|transmembrane transport|	nucleocytoplasmic transporter activity|protein binding|structural constituent of nuclear pore|	0.14	0.29	0.505	0.296709
ENSG00000136874	STX17	syntaxin 17	autophagic vacuole fusion|intracellular protein transport|exocytosis|ER to Golgi vesicle-mediated transport|Golgi organization|endoplasmic reticulum-Golgi intermediate compartment organization|	SNARE binding|SNARE binding|SNAP receptor activity|SNAP receptor activity|protein kinase binding|protein phosphatase binding|	-0.62	0.289	0.505	0.296709
ENSG00000147533	GOLGA7	golgin A7	peptidyl-L-cysteine S-palmitoylation|Golgi to plasma membrane protein transport|protein stabilization|	protein binding|	-0.18	0.289	0.505	0.296709
ENSG00000187021	PNLIPRP1	pancreatic lipase-related protein 1	lipid metabolic process|	triglyceride lipase activity|calcium ion binding|	0.16	0.289	0.505	0.296709
ENSG00000243708	PLA2G4B	phospholipase A2, group IVB (cytosolic)	phospholipid metabolic process|phosphatidic acid biosynthetic process|inflammatory response|activation of signaling protein activity involved in unfolded protein response|parturition|arachidonic acid metabolic process|calcium-mediated signaling|endoplasmic reticulum unfolded protein response|phosphatidylglycerol acyl-chain remodeling|phosphatidylserine acyl-chain remodeling|phosphatidylcholine ac…	lysophospholipase activity|calcium ion binding|calcium-dependent phospholipid binding|calcium-dependent phospholipase A2 activity|	0.6	0.288	0.506	0.295849
ENSG00000164347	GFM2	G elongation factor, mitochondrial 2	GTP catabolic process|GTP catabolic process|mitochondrial translation|ribosome disassembly|	GTPase activity|GTP binding|	0.11	0.288	0.506	0.295849
ENSG00000112031	MTRF1L	mitochondrial translational release factor 1-like	translational termination|	translation release factor activity, codon specific|	-0.15	0.287	0.506	0.295849
ENSG00000034693	PEX3	peroxisomal biogenesis factor 3	peroxisome organization|peroxisome membrane biogenesis|protein import into peroxisome membrane|transmembrane transport|	protein binding|lipid binding|protein dimerization activity|	0.15	0.283	0.508	0.294136
ENSG00000107745	MICU1	mitochondrial calcium uptake 1	mitochondrial calcium ion transport|mitochondrial calcium ion transport|defense response|calcium ion import into mitochondrion|protein homooligomerization|mitochondrial calcium ion homeostasis|positive regulation of mitochondrial calcium ion concentration|calcium ion import|	calcium ion binding|protein binding|protein heterodimerization activity|	-0.13	0.282	0.508	0.294136
ENSG00000163157	TMOD4	tropomodulin 4 (muscle)	muscle contraction|	actin binding|tropomyosin binding|	-0.09	0.282	0.508	0.294136
ENSG00000164830	OXR1	oxidation resistance 1	response to oxidative stress|adult walking behavior|negative regulation of neuron apoptotic process|oxidation-reduction process|cellular response to hydroperoxide|	molecular_function|oxidoreductase activity|	-0.18	0.281	0.509	0.293282
ENSG00000170624	SGCD	sarcoglycan, delta (35kDa dystrophin-associated glycoprotein)	muscle organ development|	None	0.11	0.28	0.509	0.293282
ENSG00000244187	TMEM141	transmembrane protein 141	None	None	0.11	0.28	0.509	0.293282
ENSG00000116906	GNPAT	glyceronephosphate O-acyltransferase	phospholipid metabolic process|phosphatidic acid biosynthetic process|synapse assembly|response to nutrient|ether lipid biosynthetic process|ether lipid biosynthetic process|cerebellum morphogenesis|paranodal junction assembly|response to drug|response to starvation|cellular lipid metabolic process|small molecule metabolic process|glycerophospholipid biosynthetic process|response to fatty acid|	receptor binding|glycerone-phosphate O-acyltransferase activity|glycerone-phosphate O-acyltransferase activity|palmitoyl-CoA hydrolase activity|	-0.26	0.279	0.509	0.293282
ENSG00000141437	SLC25A52	solute carrier family 25, member 52	transport|	None	0.15	0.279	0.509	0.293282
ENSG00000096696	DSP	desmoplakin	desmosome organization|ventricular compact myocardium morphogenesis|apoptotic process|cellular component disassembly involved in execution phase of apoptosis|epidermis development|single organismal cell-cell adhesion|peptide cross-linking|keratinocyte differentiation|adherens junction organization|wound healing|intermediate filament organization|protein localization to adherens junction|ventricul…	protein kinase C binding|structural molecule activity|structural constituent of cytoskeleton|protein binding|protein binding, bridging|poly(A) RNA binding|cell adhesion molecule binding|scaffold protein binding|	-0.17	0.277	0.51	0.29243
ENSG00000198171	DDRGK1	DDRGK domain containing 1	None	protein binding|	-0.17	0.276	0.511	0.291579
ENSG00000129990	SYT5	synaptotagmin V	energy reserve metabolic process|synaptic transmission|calcium ion-dependent exocytosis|small molecule metabolic process|regulation of insulin secretion|	transporter activity|calcium-dependent phospholipid binding|syntaxin binding|clathrin binding|metal ion binding|protein heterodimerization activity|	0.16	0.272	0.512	0.29073
ENSG00000131966	ACTR10	actin-related protein 10 homolog (S. cerevisiae)	microtubule-based movement|	None	0.14	0.272	0.512	0.29073
ENSG00000175110	MRPS22	mitochondrial ribosomal protein S22	biological_process|	structural constituent of ribosome|	0.12	0.272	0.512	0.29073
ENSG00000071082	RPL31	ribosomal protein L31	nuclear-transcribed mRNA catabolic process, nonsense-mediated decay|translation|translation|translational initiation|translational elongation|translational termination|SRP-dependent cotranslational protein targeting to membrane|gene expression|viral process|RNA metabolic process|mRNA metabolic process|viral life cycle|viral transcription|cellular protein metabolic process|	RNA binding|structural constituent of ribosome|poly(A) RNA binding|	0.57	0.271	0.512	0.29073
ENSG00000163431	LMOD1	leiomodin 1 (smooth muscle)	muscle contraction|	actin binding|tropomyosin binding|	0.13	0.271	0.512	0.29073
ENSG00000065548	ZC3H15	zinc finger CCCH-type containing 15	cytokine-mediated signaling pathway|	protein binding|poly(A) RNA binding|metal ion binding|	-2.05	0.268	0.514	0.289037
ENSG00000068831	RASGRP2	RAS guanyl releasing protein 2 (calcium and DAG-regulated)	regulation of cell growth|signal transduction|Ras protein signal transduction|blood coagulation|platelet activation|positive regulation of GTPase activity|positive regulation of GTPase activity|regulation of small GTPase mediated signal transduction|	guanyl-nucleotide exchange factor activity|calcium ion binding|calcium ion binding|lipid binding|diacylglycerol binding|	0.51	0.266	0.514	0.289037
ENSG00000196329	GIMAP5	GTPase, IMAP family member 5	temperature homeostasis|positive regulation of natural killer cell cytokine production|positive regulation of humoral immune response mediated by circulating immunoglobulin|positive regulation of calcium ion transport into cytosol|T cell differentiation|negative regulation of interferon-gamma production|positive regulation of CD4-positive, CD25-positive, alpha-beta regulatory T cell differentiati…	GTP binding|	0.12	0.265	0.515	0.288193
ENSG00000008405	CRY1	cryptochrome circadian clock 1	negative regulation of transcription from RNA polymerase II promoter|gluconeogenesis|DNA repair|transcription, DNA-templated|DNA damage induced protein phosphorylation|blue light signaling pathway|protein-chromophore linkage|negative regulation of protein ubiquitination|circadian regulation of gene expression|response to glucagon|glucose homeostasis|regulation of circadian rhythm|negative regulat…	nucleotide binding|transcription factor binding transcription factor activity|core promoter binding|DNA binding|double-stranded DNA binding|protein binding|blue light photoreceptor activity|protein kinase binding|phosphatase binding|nuclear hormone receptor binding|ubiquitin binding|	0.1	0.264	0.515	0.288193
ENSG00000021461	CYP3A43	cytochrome P450, family 3, subfamily A, polypeptide 43	xenobiotic metabolic process|small molecule metabolic process|oxidation-reduction process|	monooxygenase activity|iron ion binding|heme binding|aromatase activity|	-0.29	0.263	0.516	0.28735
ENSG00000119541	VPS4B	vacuolar protein sorting 4 homolog B (S. cerevisiae)	ATP catabolic process|potassium ion transport|endosome organization|cell cycle|protein transport|viral process|endosomal transport|endosomal transport|endosomal transport|viral life cycle|intracellular cholesterol transport|endosome to lysosome transport via multivesicular body sorting pathway|response to lipid|regulation of viral process|cell division|membrane organization|positive regulation of…	protein binding|ATP binding|protein C-terminus binding|ATPase activity|ATPase activity|ATPase activity, coupled|	0.35	0.26	0.517	0.286509
ENSG00000004139	SARM1	sterile alpha and TIR motif containing 1	toll-like receptor signaling pathway|MyD88-independent toll-like receptor signaling pathway|toll-like receptor 3 signaling pathway|toll-like receptor 4 signaling pathway|innate immune response|regulation of dendrite morphogenesis|regulation of neuron death|	None	-0.28	0.26	0.517	0.286509
ENSG00000138308	PLA2G12B	phospholipase A2, group XIIB	lipid catabolic process|	phospholipase A2 activity|calcium ion binding|	-0.28	0.259	0.517	0.286509
ENSG00000120256	LRP11	low density lipoprotein receptor-related protein 11	None	None	-0.12	0.259	0.517	0.286509
ENSG00000162614	NEXN	nexilin (F actin binding protein)	protein phosphorylation|regulation of cell migration|cardiac muscle fiber development|regulation of cytoskeleton organization|	calmodulin-dependent protein kinase activity|structural constituent of muscle|actin filament binding|	-0.4	0.259	0.517	0.286509
ENSG00000134049	IER3IP1	immediate early response 3 interacting protein 1	regulation of fibroblast apoptotic process|	None	0.11	0.255	0.519	0.284833
ENSG00000008988	RPS20	ribosomal protein S20	nuclear-transcribed mRNA catabolic process, nonsense-mediated decay|translation|translation|translation|translational initiation|translational elongation|translational termination|SRP-dependent cotranslational protein targeting to membrane|gene expression|viral process|RNA metabolic process|mRNA metabolic process|viral life cycle|viral transcription|cellular protein metabolic process|	RNA binding|structural constituent of ribosome|structural constituent of ribosome|protein binding|poly(A) RNA binding|	0.15	0.255	0.519	0.284833
ENSG00000112695	COX7A2	cytochrome c oxidase subunit VIIa polypeptide 2 (liver)	hydrogen ion transmembrane transport|	cytochrome-c oxidase activity|	-0.95	0.254	0.52	0.283997
ENSG00000272636	DOC2B	double C2-like domains, beta	protein localization|positive regulation of vesicle fusion|positive regulation of insulin secretion|positive regulation of calcium ion-dependent exocytosis|calcium ion-dependent exocytosis of neurotransmitter|	transporter activity|calcium-dependent phospholipid binding|syntaxin binding|	-0.19	0.253	0.52	0.283997
ENSG00000101251	SEL1L2	sel-1 suppressor of lin-12-like 2 (C. elegans)	None	None	-0.2	0.253	0.52	0.283997
ENSG00000142046	TMEM91	transmembrane protein 91	biological_process|response to biotic stimulus|	molecular_function|	0.15	0.252	0.52	0.283997
ENSG00000116353	MECR	mitochondrial trans-2-enoyl-CoA reductase	fatty acid metabolic process|fatty acid biosynthetic process|oxidation-reduction process|	zinc ion binding|trans-2-enoyl-CoA reductase (NADPH) activity|	-0.16	0.251	0.521	0.283162
ENSG00000136243	NUPL2	nucleoporin like 2	mitotic cell cycle|carbohydrate metabolic process|protein export from nucleus|mitotic nuclear envelope disassembly|hexose transport|regulation of glucose transport|glucose transport|viral process|cytokine-mediated signaling pathway|small molecule metabolic process|mRNA transport|transmembrane transport|	nuclear export signal receptor activity|poly(A) RNA binding|metal ion binding|	0.16	0.25	0.521	0.283162
ENSG00000083845	RPS5	ribosomal protein S5	nuclear-transcribed mRNA catabolic process, nonsense-mediated decay|translation|translation|translation|translation|translational initiation|translational initiation|translational elongation|translational termination|regulation of translational fidelity|SRP-dependent cotranslational protein targeting to membrane|gene expression|viral process|RNA metabolic process|mRNA metabolic process|viral life…	RNA binding|mRNA binding|structural constituent of ribosome|poly(A) RNA binding|	0.15	0.248	0.522	0.282329
ENSG00000167881	SRP68	signal recognition particle 68kDa	translation|SRP-dependent cotranslational protein targeting to membrane|gene expression|response to drug|cellular protein metabolic process|	signal recognition particle binding|7S RNA binding|endoplasmic reticulum signal peptide binding|poly(A) RNA binding|	-0.14	0.247	0.523	0.281498
ENSG00000106034	CPED1	cadherin-like and PC-esterase domain containing 1	None	None	-0.17	0.246	0.523	0.281498
ENSG00000075336	TIMM21	translocase of inner mitochondrial membrane 21 homolog (yeast)	protein targeting to mitochondrion|protein import into mitochondrial matrix|mitochondrial respiratory chain complex I assembly|mitochondrial respiratory chain complex IV assembly|cellular protein metabolic process|	molecular_function|protein binding|	0.14	0.246	0.523	0.281498
ENSG00000110888	CAPRIN2	caprin family member 2	negative regulation of translation|negative regulation of cell growth|positive regulation of protein binding|positive regulation of peptidyl-serine phosphorylation|positive regulation of transcription from RNA polymerase II promoter|positive regulation of dendrite morphogenesis|positive regulation of dendritic spine morphogenesis|positive regulation of canonical Wnt signaling pathway|	RNA binding|receptor binding|protein binding|	-1.42	0.244	0.524	0.280669
ENSG00000154079	C6ORF57	chromosome 6 open reading frame 57	None	None	0.17	0.244	0.524	0.280669
ENSG00000163686	ABHD6	abhydrolase domain containing 6	metabolic process|negative regulation of cell migration|long term synaptic depression|regulation of endocannabinoid signaling pathway|	acylglycerol lipase activity|	0.17	0.243	0.524	0.280669
ENSG00000181035	SLC25A42	solute carrier family 25, member 42	metabolic process|ADP transport|ATP transport|coenzyme A transmembrane transport|AMP transport|	ATP transmembrane transporter activity|ADP transmembrane transporter activity|coenzyme A transmembrane transporter activity|adenosine-diphosphatase activity|AMP transmembrane transporter activity|	-0.13	0.243	0.524	0.280669
ENSG00000159445	THEM4	thioesterase superfamily member 4	fatty acid metabolic process|epidermal growth factor receptor signaling pathway|insulin receptor signaling pathway|fibroblast growth factor receptor signaling pathway|Fc-epsilon receptor signaling pathway|protein kinase B signaling|innate immune response|neurotrophin TRK receptor signaling pathway|phosphatidylinositol-mediated signaling|regulation of mitochondrial membrane permeability involved i…	palmitoyl-CoA hydrolase activity|	0.23	0.243	0.524	0.280669
ENSG00000140350	ANP32A	acidic (leucine-rich) nuclear phosphoprotein 32 family, member A	transcription, DNA-templated|regulation of transcription, DNA-templated|nucleocytoplasmic transport|nucleocytoplasmic transport|gene expression|RNA metabolic process|mRNA metabolic process|intracellular signal transduction|	protein binding|poly(A) RNA binding|	0.12	0.242	0.525	0.279841
[truncated: 914 more rows]

## Sheet: Genome-wide screen (minus MMM)
GENOME-WIDE SCREEN DATA (minus MMM screen) DERIVED FROM EV FRACTION (Fig. 2C)
(data shown here represents combined analysis of two replicated screens for each sublibrary)
[truncated: 18,509 more rows]

## Sheet: Cell Growth DATA
GENOME-WIDE (including MMM screen) SCREEN CELL GROWTH DATA (Fig. 3D, E)
[truncated: 20,842 more rows]

## Sheet: TOP 100 HITS (MMM) screen
TOP 100 HITS from MMM SCREEN DATA (Fig. 5-Fig. Supp. 2A, B)
[truncated: 131 more rows]
