# Supplementary material for: Genome-wide interrogation of extracellular vesicle biology using barcoded miRNAs
Source: eLife. 2018 Dec 17;7:e41460. doi: 10.7554/eLife.41460 (PMC6312402; doi:10.7554/eLife.41460)
Supplement: Supplementary file 2. [file elife-41460-supp2.xlsx]

## Sheet: Summary
Supp File 2: Data from all duplicated sublibrary screens. A column named 'individual elements' with the phenotypic effect values associated to each of the 10 individual bEXOmiRs linked to each of the 10 sgRNAs targeting a gene is shown. As an example, -0.645 : 150900.8, phenotypic effect=-0.645, bEXOmiR #=8. Another example, -0.591 : 101009.3, phenotypic effect=-0.591, bEXOmiR #=3. 150900 and 101…
SCREEN:	bEXOmiR Recovery Rate (%)
MMM #1	98.6311
MMM #2	98
ACOC #1	97.7705
ACOC #2	98.5
DTKP #1	84.2
DTKP #2	73.9
GEEX #1	91.6
GEEX #2	96.5
MEPR #1	98.2
MEPR #2	98.4
PROT #1	51.3
PROT #2	36.7
UNA1 #1	95.5
UNA1 #2	96.5
UNA2 #1	90.4
UNA2 #2	91.3
UNA3 #1	84.5
UNA3 #2	84.9

## Sheet: MMM #1
#GeneID	Symbol	GeneInfo	Localization	Process	Function	Element #	casTLE Effect	casTLE Score	Minimum Effect Estimate	Maximum Effect Estimate	Individual Elements
ENSG00000158485	CD1B	CD1b molecule	lysosomal membrane|plasma membrane|endosome membrane|integral component of membrane|	immune response|antigen processing and presentation|	protein binding|	10	2.44	35.7	1.54	4.64	-0.578 : 48335.5	-0.477 : 48336.6	-0.335 : 48331.1	-0.0712 : 48334.4	0.0665 : 48340.10	0.466 : 48338.8	0.896 : 48339.9	0.992 : 48333.3	2.25 : 48337.7	2.68 : 48332.2
ENSG00000103056	SMPD3	sphingomyelin phosphodiesterase 3, neutral membrane (neutral sphingomyelinase II)	Golgi cis cisterna|Golgi membrane|plasma membrane|	sphingolipid metabolic process|sphingomyelin catabolic process|glycosphingolipid metabolic process|cell cycle|multicellular organismal development|peptide hormone secretion|small molecule metabolic process|	sphingomyelin phosphodiesterase activity|metal ion binding|	10	-3.64	30.2	-6.55	-1.8	-3.79 : 49246.5	-2.03 : 49250.9	-1.83 : 49251.10	-0.96 : 49243.2	-0.189 : 49247.6	-0.101 : 49242.1	0.148 : 49244.3	0.202 : 49248.7	0.455 : 49249.8	0.483 : 49245.4
ENSG00000007516	BAIAP3	BAI1-associated protein 3	None	G-protein coupled receptor signaling pathway|neurotransmitter secretion|	protein C-terminus binding|	10	-3.58	26.3	-6.91	-2.01	-3.69 : 2338.3	-1.79 : 2343.8	-1.61 : 2340.5	-0.374 : 2344.9	-0.282 : 2336.1	0.0699 : 2341.6	0.148 : 2337.2	0.374 : 2345.10	0.565 : 2342.7	1.06 : 2339.4
ENSG00000106636	YKT6	YKT6 v-SNARE homolog (S. cerevisiae)	Golgi membrane|cytoplasm|mitochondrion|endosome|endoplasmic reticulum|Golgi apparatus|cytosol|integral component of plasma membrane|cytoplasmic vesicle membrane|SNARE complex|SNARE complex|extracellular vesicular exosome|	ER to Golgi vesicle-mediated transport|vesicle targeting|vesicle docking involved in exocytosis|metabolic process|metabolic process|protein transport|retrograde transport, endosome to Golgi|	SNAP receptor activity|protein-cysteine S-palmitoyltransferase activity|	10	2.62	25.7	1.6	5	-0.612 : 10420.8	-0.277 : 10421.9	-0.275 : 10417.5	-0.153 : 10422.10	-0.145 : 10418.6	0.07 : 10414.2	0.174 : 10415.3	0.51 : 10416.4	1.5 : 10413.1	2.76 : 10419.7
ENSG00000169469	SPRR1B	small proline-rich protein 1B	cornified envelope|cytoplasm|extracellular vesicular exosome|	epidermis development|peptide cross-linking|keratinocyte differentiation|keratinization|	structural molecule activity|protein binding, bridging|	10	2.61	24.5	1.39	5	-0.641 : 146953.4	-0.612 : 146955.6	-0.591 : 146958.9	-0.349 : 146954.5	-0.284 : 146959.10	-0.242 : 146957.8	0.131 : 146950.1	0.921 : 146951.2	1.12 : 146952.3	2.76 : 146956.7
ENSG00000133704	IPO8	importin 8	nucleus|cytoplasm|	intracellular protein transport|signal transduction|	protein binding|Ran GTPase binding|	10	3.27	24.4	2.29	6	-0.645 : 89747.3	-0.378 : 89745.1	-0.192 : 89750.6	-0.0614 : 89748.4	-0.0098 : 89752.8	0.0184 : 89753.9	0.163 : 89751.7	1.05 : 89749.5	1.27 : 89754.10	3.4 : 89746.2
ENSG00000033100	CHPF2	chondroitin polymerizing factor 2	Golgi membrane|membrane|integral component of membrane|Golgi cisterna membrane|	carbohydrate metabolic process|glycosaminoglycan metabolic process|chondroitin sulfate metabolic process|chondroitin sulfate biosynthetic process|small molecule metabolic process|	N-acetylgalactosaminyl-proteoglycan 3-beta-glucuronosyltransferase activity|	10	-4.21	23.8	-8	-2.81	-4.28 : 83640.9	-1.64 : 83632.1	-0.755 : 83636.5	-0.653 : 83635.4	-0.363 : 83639.8	-0.32 : 83637.6	-0.199 : 83641.10	0.11 : 83634.3	0.517 : 83638.7	0.657 : 83633.2
ENSG00000099365	STX1B	syntaxin 1B	nucleus|cytoplasm|microtubule organizing center|spindle|integral component of plasma membrane|	transport|neurotransmitter transport|intracellular protein transport|synaptic transmission|vesicle-mediated transport|regulation of exocytosis|ion transmembrane transport|	SNARE binding|extracellular ligand-gated ion channel activity|extracellular-glutamate-gated ion channel activity|SNAP receptor activity|protein kinase binding|protein domain specific binding|	10	2.5	23.4	1.31	5	-1.15 : 202306.4	-0.3 : 202308.6	-0.116 : 202305.3	-0.0904 : 202309.7	0.186 : 202311.9	0.225 : 202312.10	0.419 : 202307.5	0.487 : 202303.1	1.08 : 202304.2	2.64 : 202310.8
ENSG00000118961	C2ORF43	chromosome 2 open reading frame 43	None	None	None	10	2.47	23.2	1.22	5	-0.875 : 112123.6	-0.659 : 112126.9	-0.585 : 112122.5	-0.102 : 112124.7	0.148 : 112120.3	0.175 : 112125.8	0.296 : 112119.2	0.71 : 112121.4	1.06 : 112127.10	2.61 : 112118.1
ENSG00000185304	RGPD2	RANBP2-like and GRIP domain containing 2	None	protein targeting to Golgi|	None	10	-3.54	23.2	-6.98	-2	-3.64 : 111114.7	-1.83 : 111111.4	-0.946 : 111108.1	-0.698 : 111113.6	-0.188 : 111117.10	0.165 : 111112.5	0.215 : 111110.3	0.269 : 111109.2	0.598 : 111116.9	0.61 : 111115.8
ENSG00000014824	SLC30A9	solute carrier family 30 (zinc transporter), member 9	nucleus|cytoskeleton|integral component of membrane|	nucleotide-excision repair|transcription, DNA-templated|zinc ion transport|positive regulation of transcription from RNA polymerase II promoter|transmembrane transport|	chromatin binding|sequence-specific DNA binding transcription factor activity|cation transmembrane transporter activity|ligand-dependent nuclear receptor binding|ligand-dependent nuclear receptor transcription coactivator activity|	10	2.57	22.7	1.45	5	-1.58 : 68063.1	-1.06 : 68070.8	-0.605 : 68066.4	-0.554 : 68068.6	0.0204 : 68071.9	0.25 : 68072.10	0.447 : 68069.7	0.594 : 68067.5	0.682 : 68065.3	2.69 : 68064.2
ENSG00000109111	SUPT6H	suppressor of Ty 6 homolog (S. cerevisiae)	nucleus|	chromatin remodeling|transcription, DNA-templated|regulation of transcription, DNA-templated|mRNA processing|RNA splicing|regulation of mRNA export from nucleus|viral process|positive regulation of transcription elongation from RNA polymerase II promoter|regulation of isotype switching|regulation of mRNA processing|mRNA transport|regulation of muscle cell differentiation|negative regulation of hi…	DNA binding|sequence-specific DNA binding transcription factor activity|protein binding|hydrolase activity, acting on ester bonds|histone binding|poly(A) RNA binding|	10	-3.66	22.6	-7	-2.47	-3.72 : 99803.9	-1.62 : 99800.6	-0.21 : 99797.3	-0.0792 : 99804.10	0.00413 : 99802.8	0.0541 : 99795.1	0.125 : 99798.4	0.304 : 99799.5	0.38 : 99796.2	0.565 : 99801.7
ENSG00000140284	SLC27A2	solute carrier family 27 (fatty acid transporter), member 2	mitochondrion|peroxisomal membrane|peroxisomal membrane|integral component of peroxisomal membrane|endoplasmic reticulum lumen|endoplasmic reticulum membrane|endoplasmic reticulum membrane|integral component of endoplasmic reticulum membrane|extracellular vesicular exosome|	fatty acid alpha-oxidation|fatty acid alpha-oxidation|long-chain fatty acid metabolic process|fatty acid beta-oxidation|bile acid biosynthetic process|bile acid biosynthetic process|bile acid metabolic process|very long-chain fatty acid catabolic process|cellular lipid metabolic process|small molecule metabolic process|long-chain fatty acid import|methyl-branched fatty acid metabolic process|	long-chain fatty acid-CoA ligase activity|receptor binding|ATP binding|fatty acid transporter activity|enzyme binding|very long-chain fatty acid-CoA ligase activity|phytanate-CoA ligase activity|pristanate-CoA ligase activity|	10	2.51	22.5	1.47	5	-0.644 : 133342.9	-0.515 : 133341.8	-0.489 : 133343.10	-0.228 : 133337.4	-0.0222 : 133336.3	0.102 : 133335.2	0.174 : 133339.6	0.184 : 133334.1	0.922 : 133338.5	2.63 : 133340.7
ENSG00000130309	COLGALT1	collagen beta(1-O)galactosyltransferase 1	endoplasmic reticulum lumen|endoplasmic reticulum lumen|membrane|	lipopolysaccharide biosynthetic process|extracellular matrix organization|	procollagen galactosyltransferase activity|	10	2.73	22.5	1.77	5	-0.651 : 16088.5	-0.268 : 16084.1	-0.233 : 16090.7	-0.193 : 16089.6	-0.112 : 16092.9	-0.0921 : 16091.8	0.0265 : 16085.2	0.377 : 16086.3	0.835 : 16093.10	2.83 : 16087.4
ENSG00000170498	KISS1	KiSS-1 metastasis-suppressor	extracellular region|extracellular space|cytoplasm|apical plasma membrane|neuron projection|neuronal cell body|	cytoskeleton organization|negative regulation of cell proliferation|positive regulation of luteinizing hormone secretion|positive regulation of MAPK cascade|positive regulation of synaptic transmission|positive regulation of cytosolic calcium ion concentration involved in phospholipase C-activating G-protein coupled signaling pathway|generation of ovulation cycle rhythm|positive regulation of gro…	protein binding|kisspeptin receptor binding|	10	2.68	22.1	1.78	5	-0.576 : 132594.7	-0.323 : 132596.9	-0.0977 : 132589.2	-0.0128 : 132595.8	0.117 : 132592.5	0.181 : 132590.3	0.352 : 132593.6	0.423 : 132591.4	0.464 : 132597.10	2.78 : 132588.1
ENSG00000110435	PDHX	pyruvate dehydrogenase complex, component X	mitochondrial matrix|	pyruvate metabolic process|regulation of acetyl-CoA biosynthetic process from pyruvate|cellular metabolic process|small molecule metabolic process|	transferase activity, transferring acyl groups|	10	-4.24	21.8	-8	-3.29	-4.27 : 45497.5	-1.44 : 45498.6	-0.272 : 45501.9	-0.075 : 45502.10	0.0126 : 45500.8	0.125 : 45493.1	0.186 : 45496.4	0.217 : 45499.7	0.233 : 45494.2	0.301 : 45495.3
ENSG00000176659	C20ORF197	chromosome 20 open reading frame 197	None	None	None	9	2.42	21.7	1.3	5	-1.61 : 188727.1	-0.547 : 188732.6	-0.373 : 188733.7	0.0132 : 188731.5	0.237 : 188728.2	0.247 : 188729.3	0.481 : 188734.8	1.2 : 188730.4	2.56 : 188735.9
ENSG00000095564	BTAF1	BTAF1 RNA polymerase II, B-TFIID transcription factor-associated, 170kDa	nucleus|	metabolic process|negative regulation of chromatin binding|negative regulation of transcription, DNA-templated|	DNA binding|sequence-specific DNA binding transcription factor activity|helicase activity|ATP binding|	10	3.07	21.7	2.34	6	-0.698 : 182495.4	-0.57 : 182499.8	-0.553 : 182496.5	-0.527 : 182494.3	-0.219 : 182500.9	0.0674 : 182498.7	0.105 : 182497.6	0.317 : 182493.2	0.657 : 182501.10	3.16 : 182492.1
ENSG00000055163	CYFIP2	cytoplasmic FMR1 interacting protein 2	cytoplasm|cytosol|membrane|cell junction|neuron projection|synapse|perinuclear region of cytoplasm|extracellular vesicular exosome|	apoptotic process|single organismal cell-cell adhesion|Fc-gamma receptor signaling pathway involved in phagocytosis|innate immune response|positive regulation of proteolysis|activation of cysteine-type endopeptidase activity|	protein binding|	10	3.04	21.6	2.33	6	-1.21 : 39888.4	-0.46 : 39892.8	-0.432 : 39893.9	-0.207 : 39890.6	-0.161 : 39889.5	-0.0525 : 39886.2	0.177 : 39887.3	0.291 : 39891.7	0.503 : 39885.1	3.13 : 39894.10
ENSG00000173898	SPTBN2	spectrin, beta, non-erythrocytic 2	extracellular space|cytosol|spectrin|neuronal cell body|	axon guidance|synapse assembly|cell death|vesicle-mediated transport|antigen processing and presentation of exogenous peptide antigen via MHC class II|cerebellar Purkinje cell layer morphogenesis|adult behavior|multicellular organism growth|actin filament capping|	actin binding|structural constituent of cytoskeleton|phospholipid binding|	9	-4.04	21.6	-8	-3.13	-4.07 : 146350.9	-0.569 : 146344.3	-0.46 : 146351.10	-0.431 : 146348.7	-0.182 : 146345.4	0.125 : 146342.1	0.281 : 146347.6	0.29 : 146346.5	0.391 : 146343.2
ENSG00000107593	PKD2L1	polycystic kidney disease 2-like 1	endoplasmic reticulum|plasma membrane|plasma membrane|cell surface|membrane|integral component of membrane|nonmotile primary cilium|calcium channel complex|intracellular membrane-bounded organelle|ciliary membrane|	detection of chemical stimulus involved in sensory perception of sour taste|cation transport|smoothened signaling pathway|sodium ion transmembrane transport|sensory perception of sour taste|detection of mechanical stimulus|protein homotrimerization|calcium ion transmembrane transport|cellular response to acidity|potassium ion transmembrane transport|	calcium activated cation channel activity|cation channel activity|calcium channel activity|calcium channel activity|sodium channel activity|calcium ion binding|calcium ion binding|protein binding|cytoskeletal protein binding|cation transmembrane transporter activity|calcium-activated potassium channel activity|sour taste receptor activity|identical protein binding|muscle alpha-actinin binding|alp…	10	3.56	21.2	2.93	7	-0.396 : 23781.6	-0.305 : 23784.9	0.00953 : 23783.8	0.0118 : 23785.10	0.0735 : 23779.4	0.125 : 23777.2	0.188 : 23778.3	0.344 : 23776.1	0.482 : 23782.7	3.64 : 23780.5
ENSG00000145506	NKD2	naked cuticle homolog 2 (Drosophila)	cytoplasmic membrane-bounded vesicle|basolateral plasma membrane|lateral plasma membrane|cytoplasmic vesicle|cell periphery|	exocytosis|positive regulation of protein processing|Wnt signaling pathway|positive regulation of proteasomal ubiquitin-dependent protein catabolic process|Golgi vesicle fusion to target membrane|protein targeting to plasma membrane|positive regulation of establishment of protein localization to plasma membrane|negative regulation of canonical Wnt signaling pathway|negative regulation of canonica…	calcium ion binding|protein binding|growth factor binding|ubiquitin protein ligase binding|	10	3.67	21.1	3.05	7	-0.885 : 146520.3	-0.416 : 146521.4	-0.339 : 146522.5	-0.0976 : 146523.6	-0.0555 : 146524.7	0.014 : 146518.1	0.0459 : 146526.9	0.232 : 146527.10	0.592 : 146525.8	3.75 : 146519.2
ENSG00000169733	RFNG	RFNG O-fucosylpeptide 3-beta-N-acetylglucosaminyltransferase	extracellular region|integral component of Golgi membrane|extracellular vesicular exosome|	pattern specification process|nervous system development|metabolic process|organ morphogenesis|cell differentiation|positive regulation of protein binding|positive regulation of Notch signaling pathway|	molecular_function|O-fucosylpeptide 3-beta-N-acetylglucosaminyltransferase activity|metal ion binding|	10	3.76	21.1	3.14	7	-1.35 : 96224.2	-0.808 : 96227.5	-0.527 : 96231.9	-0.137 : 96229.7	-0.128 : 96232.10	-0.121 : 96225.3	0.0707 : 96226.4	0.236 : 96228.6	0.655 : 96223.1	3.84 : 96230.8
ENSG00000132530	XAF1	XIAP associated factor 1	nucleus|mitochondrion|cytosol|	apoptotic process|cytokine-mediated signaling pathway|negative regulation of protein complex assembly|response to interferon-beta|type I interferon signaling pathway|	zinc ion binding|	10	-3.92	21	-7	-2.97	-3.94 : 22067.4	-0.438 : 22068.5	-0.435 : 22071.8	-0.131 : 22064.1	-0.0611 : 22069.6	-0.0414 : 22072.9	0.273 : 22065.2	0.298 : 22066.3	0.462 : 22070.7	0.528 : 22073.10
ENSG00000101977	MCF2	MCF.2 cell line derived transforming sequence	cytosol|cytoskeleton|membrane|extracellular vesicular exosome|	small GTPase mediated signal transduction|dendrite development|positive regulation of Rho GTPase activity|positive regulation of apoptotic process|neurotrophin TRK receptor signaling pathway|regulation of small GTPase mediated signal transduction|apoptotic signaling pathway|	Rho guanyl-nucleotide exchange factor activity|protein binding|	10	-4.25	21	-8	-3.38	-4.27 : 2277.2	-0.633 : 2284.9	-0.628 : 2281.6	-0.177 : 2276.1	-0.00405 : 2283.8	0.159 : 2282.7	0.198 : 2280.5	0.232 : 2285.10	0.325 : 2279.4	0.422 : 2278.3
ENSG00000066322	ELOVL1	ELOVL fatty acid elongase 1	endoplasmic reticulum|endoplasmic reticulum membrane|membrane|integral component of endoplasmic reticulum membrane|	fatty acid elongation, saturated fatty acid|triglyceride biosynthetic process|sphingolipid biosynthetic process|fatty acid elongation, monounsaturated fatty acid|long-chain fatty-acyl-CoA biosynthetic process|very long-chain fatty acid biosynthetic process|cellular lipid metabolic process|small molecule metabolic process|	protein binding|fatty acid elongase activity|	10	-6.54	20.9	-12.9	-5.86	-6.55 : 118974.9	-1.25 : 118966.1	-0.757 : 118971.6	-0.543 : 118973.8	-0.378 : 118972.7	-0.173 : 118969.4	-0.000844 : 118967.2	0.36 : 118975.10	0.393 : 118968.3	0.777 : 118970.5
ENSG00000068137	PLEKHH3	pleckstrin homology domain containing, family H (with MyTH4 domain) member 3	extracellular space|cytoskeleton|	signal transduction|	None	10	-5.19	20.6	-10	-4.51	-5.2 : 173758.10	-0.708 : 173755.7	-0.683 : 173752.4	-0.218 : 173750.2	-0.0128 : 173749.1	-0.00656 : 173753.5	-0.00414 : 173756.8	0.205 : 173751.3	0.54 : 173757.9	1.25 : 173754.6
ENSG00000163528	CHCHD4	coiled-coil-helix-coiled-coil-helix domain containing 4	mitochondrial intermembrane space|	protein targeting to mitochondrion|protein maturation by protein folding|cellular protein metabolic process|protein import into mitochondrial intermembrane space|'de novo' posttranslational protein folding|oxidation-reduction process|	protein disulfide oxidoreductase activity|	10	2.48	20.5	1.52	5	-0.68 : 156297.4	-0.335 : 156299.6	-0.276 : 156301.8	-0.176 : 156298.5	-0.154 : 156303.10	-0.133 : 156300.7	0.16 : 156302.9	0.174 : 156295.2	0.624 : 156296.3	2.58 : 156294.1
ENSG00000008282	SYPL1	synaptophysin-like 1	integral component of plasma membrane|integral component of membrane|secretory granule|integral component of synaptic vesicle membrane|cytoplasmic vesicle membrane|melanosome|extracellular vesicular exosome|	transport|synaptic transmission|	transporter activity|	10	-5.36	20.4	-10	-4.68	-5.36 : 199089.4	-0.832 : 199086.1	-0.46 : 199095.10	-0.254 : 199090.5	-0.101 : 199088.3	-0.0245 : 199091.6	0.228 : 199087.2	0.292 : 199093.8	0.707 : 199092.7	1.13 : 199094.9
ENSG00000239857	GET4	golgi to ER traffic protein 4 homolog (S. cerevisiae)	cytosol|BAT3 complex|	transport|tail-anchored membrane protein insertion into ER membrane|	None	10	-5.53	20.4	-11	-4.92	-5.54 : 148725.1	-0.946 : 148734.10	-0.239 : 148727.3	-0.212 : 148726.2	-0.103 : 148733.9	0.0927 : 148731.7	0.218 : 148732.8	0.23 : 148730.6	0.259 : 148728.4	0.661 : 148729.5
ENSG00000181396	OGFOD3	2-oxoglutarate and iron-dependent oxygenase domain containing 3	membrane|integral component of membrane|extracellular vesicular exosome|	oxidation-reduction process|	iron ion binding|oxidoreductase activity, acting on paired donors, with incorporation or reduction of molecular oxygen, 2-oxoglutarate as one donor, and incorporation of one atom each of oxygen into both donors|L-ascorbic acid binding|	10	-6.07	20.1	-12	-5.5	-6.07 : 59038.3	-0.805 : 59036.1	-0.421 : 59040.5	-0.212 : 59043.8	-0.14 : 59045.10	-0.0216 : 59044.9	0.00347 : 59042.7	0.125 : 59039.4	0.138 : 59037.2	0.219 : 59041.6
ENSG00000151365	THRSP	thyroid hormone responsive	nucleus|cytosol|	transcription, DNA-templated|regulation of transcription, DNA-templated|lipid metabolic process|regulation of triglyceride biosynthetic process|regulation of lipid biosynthetic process|	protein homodimerization activity|	10	2.43	18.9	1.37	5	-0.488 : 117240.2	-0.197 : 117248.10	-0.0808 : 117241.3	0.041 : 117247.9	0.0488 : 117242.4	0.113 : 117245.7	0.116 : 117239.1	0.358 : 117246.8	0.755 : 117243.5	2.55 : 117244.6
ENSG00000146410	MTFR2	mitochondrial fission regulator 2	mitochondrion|	mitochondrial fission|mitochondrion organization|aerobic respiration|	None	10	2.38	17.1	1.3	5	-1.58 : 139398.4	-0.646 : 139400.6	-0.476 : 139404.10	-0.165 : 139401.7	-0.134 : 139403.9	-0.0452 : 139395.1	0.0497 : 139402.8	0.232 : 139396.2	0.89 : 139397.3	2.51 : 139399.5
ENSG00000172992	DCAKD	dephospho-CoA kinase domain containing	mitochondrion|membrane|	coenzyme A biosynthetic process|phosphorylation|	dephospho-CoA kinase activity|ATP binding|	9	2.38	16.2	1.26	4	-1.05 : 94476.3	-0.509 : 94481.8	-0.0526 : 94478.5	0.0372 : 94482.9	0.116 : 94477.4	0.253 : 94475.2	0.373 : 94474.1	0.459 : 94483.10	2.49 : 94479.6
ENSG00000178462	TUBAL3	tubulin, alpha-like 3	cytoplasm|microtubule|	GTP catabolic process|microtubule-based process|protein polymerization|	GTPase activity|structural constituent of cytoskeleton|GTP binding|	10	-3.48	15.4	-7	-1.83	-3.56 : 128991.7	-1.13 : 128989.5	-1.03 : 128993.9	-0.267 : 128985.1	-0.115 : 128987.3	-0.0138 : 128990.6	-0.00207 : 128994.10	0.03 : 128992.8	0.0846 : 128988.4	0.175 : 128986.2
ENSG00000125149	C16ORF70	chromosome 16 open reading frame 70	None	None	protein binding|	10	-3.32	13.9	-6	-1.48	-3.46 : 93959.6	-1.68 : 93963.10	-1.14 : 93960.7	-0.833 : 93955.2	-0.357 : 93957.4	-0.21 : 93956.3	0.0543 : 93962.9	0.222 : 93958.5	0.273 : 93954.1	0.475 : 93961.8
ENSG00000131779	PEX11B	peroxisomal biogenesis factor 11 beta	mitochondrion|peroxisome|peroxisomal membrane|integral component of peroxisomal membrane|integral component of peroxisomal membrane|membrane|protein complex|extracellular vesicular exosome|	peroxisome organization|peroxisome organization|signal transduction|peroxisome fission|regulation of peroxisome size|protein homooligomerization|	protein binding|protein homodimerization activity|	10	2.24	12.7	1.06	4	-1.12 : 197780.1	-0.661 : 197782.3	-0.477 : 197787.8	-0.202 : 197788.9	-0.131 : 197781.2	0.199 : 197783.4	0.28 : 197789.10	0.443 : 197786.7	1.24 : 197784.5	2.39 : 197785.6
ENSG00000184967	NOC4L	nucleolar complex associated 4 homolog (S. cerevisiae)	nucleus|nucleolus|nucleolus|integral component of membrane|nuclear membrane|	rRNA processing|	protein binding|poly(A) RNA binding|	10	2.22	12.3	1.01	4	-0.232 : 65734.3	-0.188 : 65733.2	-0.149 : 65737.6	-0.034 : 65735.4	0.151 : 65739.8	0.168 : 65741.10	0.273 : 65738.7	0.601 : 65736.5	1.21 : 65740.9	2.38 : 65732.1
ENSG00000128039	SRD5A3	steroid 5 alpha-reductase 3	endoplasmic reticulum|endoplasmic reticulum membrane|integral component of membrane|	dolichol-linked oligosaccharide biosynthetic process|dolichol-linked oligosaccharide biosynthetic process|dolichyl diphosphate biosynthetic process|androgen biosynthetic process|steroid metabolic process|polyprenol catabolic process|protein N-linked glycosylation via asparagine|dolichol metabolic process|post-translational protein modification|cellular protein metabolic process|small molecule met…	3-oxo-5-alpha-steroid 4-dehydrogenase activity|oxidoreductase activity, acting on the CH-CH group of donors, NAD or NADP as acceptor|cholestenone 5-alpha-reductase activity|	10	2.32	12	1.18	4	-0.773 : 67258.6	-0.481 : 67260.8	-0.223 : 67261.9	-0.187 : 67255.3	-0.0824 : 67257.5	-0.000844 : 67256.4	0.228 : 67253.1	0.307 : 67262.10	0.355 : 67259.7	2.43 : 67254.2
ENSG00000055732	MCOLN3	mucolipin 3	cytoplasm|plasma membrane|integral component of membrane|	locomotory behavior|ion transmembrane transport|auditory receptor cell differentiation|transmembrane transport|calcium ion transmembrane transport|	None	10	-3.49	11.5	-7	-2.44	-3.52 : 12701.7	-0.361 : 12704.10	-0.271 : 12700.6	-0.0658 : 12698.4	-0.0472 : 12697.3	-0.00262 : 12703.9	0.0178 : 12696.2	0.125 : 12695.1	0.295 : 12702.8	0.388 : 12699.5
ENSG00000175130	MARCKSL1	MARCKS-like 1	cytoplasm|plasma membrane|extracellular vesicular exosome|	positive regulation of cell proliferation|	actin binding|calmodulin binding|	10	2.31	11.2	1.17	4	-1.78 : 66927.9	-0.991 : 66924.6	-0.439 : 66921.3	-0.354 : 66925.7	-0.183 : 66920.2	-0.132 : 66919.1	-0.0251 : 66923.5	0.0398 : 66928.10	0.157 : 66926.8	2.41 : 66922.4
ENSG00000116218	NPHS2	nephrosis 2, idiopathic, steroid-resistant (podocin)	endoplasmic reticulum|plasma membrane|integral component of plasma membrane|cell-cell junction|intrinsic component of the cytoplasmic side of the plasma membrane|slit diaphragm|protein complex|membrane raft|extracellular vesicular exosome|	excretion|actin cytoskeleton reorganization|metanephric glomerular visceral epithelial cell development|	protein binding|	10	2.08	11.1	1.05	3.96	-1.44 : 105965.9	-0.453 : 105966.10	-0.361 : 105958.2	0.0216 : 105963.7	0.153 : 105964.8	0.221 : 105962.6	0.25 : 105957.1	0.684 : 105961.5	1.53 : 105960.4	2.28 : 105959.3
ENSG00000198554	WDHD1	WD repeat and HMG-box DNA binding protein 1	chromosome, centromeric region|nucleus|nucleoplasm|cytoplasm|	RNA processing|regulation of chromosome organization|heterochromatin maintenance|	DNA binding|chromatin binding|RNA binding|protein binding|RNA polymerase binding|	10	-2.82	10.5	-5	-2.03	-2.98 : 24595.10	-2.58 : 24589.4	-1.14 : 24588.3	-0.46 : 24586.1	-0.0701 : 24592.7	-0.0475 : 24594.9	0.0464 : 24593.8	0.0888 : 24591.6	0.107 : 24587.2	0.236 : 24590.5
ENSG00000185479	KRT6B	keratin 6B	keratin filament|extracellular vesicular exosome|	ectoderm development|	structural constituent of cytoskeleton|	10	2.25	10.5	0.8	4	-0.735 : 138920.6	-0.318 : 138916.2	-0.188 : 138924.10	-0.0648 : 138919.5	0.064 : 138922.8	0.188 : 138917.3	0.197 : 138921.7	0.553 : 138915.1	0.73 : 138923.9	2.38 : 138918.4
ENSG00000153914	SREK1	splicing regulatory glutamine/lysine-rich protein 1	nucleus|spliceosomal complex|mitochondrion|intracellular membrane-bounded organelle|	mRNA processing|RNA splicing|	nucleotide binding|poly(A) RNA binding|	10	2.27	9.97	1.08	4	-0.762 : 112642.3	-0.314 : 112645.6	-0.178 : 112640.1	-0.154 : 112649.10	-0.0273 : 112643.4	0.159 : 112641.2	0.184 : 112647.8	0.284 : 112646.7	0.361 : 112644.5	2.38 : 112648.9
ENSG00000196208	GREB1	growth regulation by estrogen in breast cancer 1	integral component of membrane|	None	None	10	2.1	9.94	0.83	3.97	-0.465 : 101586.2	-0.335 : 101588.4	-0.15 : 101590.6	-0.000844 : 101593.9	-0.000844 : 101585.1	0.122 : 101591.7	0.34 : 101592.8	0.928 : 101594.10	1.12 : 101587.3	2.29 : 101589.5
ENSG00000255072	PIGY	phosphatidylinositol glycan anchor biosynthesis, class Y	glycosylphosphatidylinositol-N-acetylglucosaminyltransferase (GPI-GnT) complex|endoplasmic reticulum membrane|plasma membrane|integral component of membrane|	GPI anchor biosynthetic process|GPI anchor biosynthetic process|	None	10	1.3	9.75	0.61	2.78	-0.56 : 159193.1	-0.37 : 159194.2	-0.304 : 159201.9	-0.178 : 159198.6	0.0213 : 159196.4	0.497 : 159199.7	0.561 : 159202.10	1.28 : 159200.8	1.45 : 159197.5	1.58 : 159195.3
ENSG00000070610	GBA2	glucosidase, beta (bile acid) 2	Golgi membrane|endoplasmic reticulum membrane|smooth endoplasmic reticulum|plasma membrane|integral component of membrane|integral component of membrane|	sphingolipid metabolic process|glucosylceramide catabolic process|glycosphingolipid metabolic process|bile acid metabolic process|bile acid metabolic process|cell death|glycoside catabolic process|glycoside catabolic process|central nervous system neuron development|small molecule metabolic process|	glucosylceramidase activity|beta-glucosidase activity|	10	-1.29	9.65	-2.68	-0.56	-1.79 : 156917.4	-1.34 : 156919.6	-1.29 : 156916.3	-1.05 : 156915.2	-0.692 : 156918.5	-0.476 : 156923.10	-0.328 : 156921.8	-0.179 : 156914.1	0.339 : 156922.9	0.41 : 156920.7
ENSG00000135525	MAP7	microtubule-associated protein 7	cytoplasm|microtubule|microtubule associated complex|microtubule cytoskeleton|basolateral plasma membrane|perinuclear region of cytoplasm|	microtubule cytoskeleton organization|cell morphogenesis|microtubule bundle formation|glycosphingolipid metabolic process|response to osmotic stress|nucleus organization|establishment or maintenance of cell polarity|germ cell development|spermatogenesis|cell proliferation|fertilization|response to retinoic acid|Leydig cell differentiation|organ growth|homeostasis of number of cells|Sertoli cell d…	receptor binding|structural molecule activity|	10	1.42	9.16	0.69	2.9	-0.519 : 41961.1	-0.338 : 41966.6	-0.237 : 41964.4	-0.205 : 41967.7	-0.152 : 41969.9	0.173 : 41962.2	0.455 : 41970.10	1.14 : 41965.5	1.59 : 41968.8	1.59 : 41963.3
ENSG00000214160	ALG3	ALG3, alpha-1,3- mannosyltransferase	endoplasmic reticulum membrane|endoplasmic reticulum membrane|integral component of membrane|	protein glycosylation|dolichol-linked oligosaccharide biosynthetic process|protein N-linked glycosylation via asparagine|post-translational protein modification|cellular protein metabolic process|mannosylation|mannosylation|	alpha-1,3-mannosyltransferase activity|dol-P-Man:Man(5)GlcNAc(2)-PP-Dol alpha-1,3-mannosyltransferase activity|	10	1.21	9.14	0.26	3	-2.61 : 155827.4	-0.214 : 155829.6	0.0568 : 155831.8	0.105 : 155828.5	0.105 : 155826.3	0.521 : 155825.2	0.71 : 155832.9	1.2 : 155833.10	1.34 : 155830.7	1.58 : 155824.1
ENSG00000137133	HINT2	histidine triad nucleotide binding protein 2	mitochondrion|mitochondrion|	steroid biosynthetic process|apoptotic process|	nucleotide binding|hydrolase activity|	10	-3.43	9.09	-6	-1.95	-3.46 : 126607.6	-0.467 : 126606.5	-0.435 : 126611.10	-0.192 : 126602.1	-0.138 : 126604.3	-0.0602 : 126610.9	-0.00837 : 126609.8	0.0137 : 126608.7	0.068 : 126605.4	1.12 : 126603.2
ENSG00000026297	RNASET2	ribonuclease T2	extracellular region|extracellular space|lysosome|endoplasmic reticulum lumen|lysosomal lumen|extracellular vesicular exosome|	RNA catabolic process|RNA phosphodiester bond hydrolysis|RNA phosphodiester bond hydrolysis|RNA phosphodiester bond hydrolysis, endonucleolytic|	RNA binding|ribonuclease activity|ribonuclease T2 activity|	10	-0.92	8.93	-2.48	-0.36	-1.76 : 146218.7	-0.989 : 146213.2	-0.987 : 146216.5	-0.982 : 146215.4	-0.978 : 146217.6	-0.494 : 146214.3	-0.434 : 146219.8	-0.249 : 146221.10	0.09 : 146212.1	0.499 : 146220.9
ENSG00000100350	FOXRED2	FAD-dependent oxidoreductase domain containing 2	endoplasmic reticulum lumen|	ER-associated ubiquitin-dependent protein catabolic process|oxidation-reduction process|	glycoprotein binding|protein binding|oxidoreductase activity|flavin adenine dinucleotide binding|	10	-2.77	8.53	-4.92	-1.41	-2.93 : 51589.5	-1.92 : 51592.8	-1.42 : 51585.1	-0.339 : 51594.10	-0.00722 : 51593.9	0.0887 : 51586.2	0.411 : 51588.4	0.413 : 51590.6	0.543 : 51587.3	0.651 : 51591.7
ENSG00000145912	NHP2	NHP2 ribonucleoprotein	nucleus|small nucleolar ribonucleoprotein complex|cytoplasm|Cajal body|	rRNA pseudouridine synthesis|	snoRNA binding|poly(A) RNA binding|	10	-1.8	8.51	-3	-0.93	-1.98 : 180690.7	-1.91 : 180691.8	-1.31 : 180688.5	-0.875 : 180684.1	-0.108 : 180693.10	-0.106 : 180687.4	0.131 : 180685.2	0.277 : 180692.9	0.32 : 180686.3	0.515 : 180689.6
ENSG00000183549	ACSM5	acyl-CoA synthetase medium-chain family member 5	mitochondrial matrix|	fatty acid metabolic process|	ATP binding|GTP binding|metal ion binding|butyrate-CoA ligase activity|	10	1.99	8.48	0.85	3.92	-0.572 : 134871.9	-0.393 : 134867.5	-0.256 : 134866.4	-0.225 : 134870.8	-0.0468 : 134869.7	-0.0128 : 134864.2	0.061 : 134863.1	0.867 : 134865.3	1.39 : 134868.6	2.2 : 134872.10
ENSG00000172172	MRPL13	mitochondrial ribosomal protein L13	mitochondrial ribosome|mitochondrial large ribosomal subunit|mitochondrial large ribosomal subunit|	translation|	structural constituent of ribosome|protein binding|poly(A) RNA binding|	9	-3.38	7.7	-6	-1.77	-3.41 : 129880.8	-0.526 : 129879.7	-0.473 : 129878.6	-0.129 : 129876.4	-0.111 : 129882.10	0.232 : 129873.1	0.286 : 129877.5	0.439 : 129874.2	0.527 : 129881.9
ENSG00000174177	CTU2	cytosolic thiouridylase subunit 2 homolog (S. pombe)	cytoplasm|protein complex|	tRNA wobble uridine modification|protein urmylation|tRNA thio-modification|	tRNA binding|protein binding|nucleotidyltransferase activity|	10	2.18	7.61	0.7	4	-0.821 : 102239.5	-0.612 : 102240.6	-0.324 : 102244.10	-0.218 : 102238.4	0.0489 : 102237.3	0.154 : 102236.2	0.165 : 102235.1	0.191 : 102242.8	0.733 : 102241.7	2.31 : 102243.9
ENSG00000185722	ANKFY1	ankyrin repeat and FYVE domain containing 1	lysosomal membrane|endosome membrane|membrane|extracellular vesicular exosome|	biological_process|	protein binding|metal ion binding|	10	-2.46	7.58	-5	-0.15	-2.54 : 101513.9	-2.51 : 101507.3	-0.601 : 101508.4	-0.576 : 101509.5	-0.423 : 101510.6	-0.0302 : 101514.10	-0.0125 : 101505.1	0.55 : 101506.2	0.868 : 101512.8	1.47 : 101511.7
ENSG00000130227	XPO7	exportin 7	nucleus|nuclear pore|cytoplasm|	protein export from nucleus|mRNA transport|	nuclear export signal receptor activity|Ran GTPase binding|	10	-1.38	7.54	-2.62	-0.38	-1.66 : 69917.3	-1.54 : 69922.8	-0.893 : 69919.5	-0.839 : 69916.2	-0.793 : 69923.9	-0.513 : 69921.7	-0.427 : 69920.6	-0.0421 : 69924.10	-0.0183 : 69915.1	0.0919 : 69918.4
ENSG00000105193	RPS16	ribosomal protein S16	cytosol|small ribosomal subunit|membrane|cytosolic small ribosomal subunit|cytosolic small ribosomal subunit|extracellular vesicular exosome|	nuclear-transcribed mRNA catabolic process, nonsense-mediated decay|rRNA processing|translation|translation|translation|translational initiation|translational elongation|translational termination|SRP-dependent cotranslational protein targeting to membrane|gene expression|viral process|RNA metabolic process|mRNA metabolic process|viral life cycle|viral transcription|ribosomal small subunit biogene…	RNA binding|structural constituent of ribosome|protein binding|poly(A) RNA binding|	10	2.16	7.5	0.53	4	-0.96 : 125780.9	-0.474 : 125779.8	-0.406 : 125775.4	-0.195 : 125776.5	0.0111 : 125777.6	0.207 : 125778.7	0.279 : 125772.1	0.487 : 125781.10	0.751 : 125773.2	2.29 : 125774.3
ENSG00000169221	TBC1D10B	TBC1 domain family, member 10B	cytoplasm|	regulation of Rab GTPase activity|positive regulation of Rab GTPase activity|positive regulation of Rab GTPase activity|	Rab GTPase activator activity|	10	0.96	7.47	0.4	1.99	-0.612 : 9957.9	-0.518 : 9954.6	-0.431 : 9955.7	-0.126 : 9950.2	-0.0875 : 9952.4	0.462 : 9951.3	0.951 : 9949.1	1.1 : 9956.8	1.18 : 9958.10	1.19 : 9953.5
ENSG00000069764	PLA2G10	phospholipase A2, group X	extracellular region|	phospholipid metabolic process|phosphatidic acid biosynthetic process|axon guidance|positive regulation of macrophage derived foam cell differentiation|positive regulation of lipid storage|lipid catabolic process|arachidonic acid metabolic process|positive regulation of cellular protein metabolic process|positive regulation of prostaglandin secretion|phosphatidylglycerol acyl-chain remodeling|pho…	phospholipase activity|phospholipase A2 activity|calcium ion binding|	10	-0.93	7.37	-1.81	-0.28	-1.17 : 103227.5	-1.14 : 103226.4	-1.07 : 103232.10	-0.771 : 103230.8	-0.55 : 103229.7	-0.523 : 103224.2	-0.46 : 103228.6	0.0041 : 103225.3	0.163 : 103223.1	0.252 : 103231.9
ENSG00000186407	CD300E	CD300e molecule	plasma membrane|integral component of membrane|extracellular vesicular exosome|	innate immune response|	None	10	1.51	7.16	0.75	3	-0.372 : 179503.9	-0.267 : 179500.6	-0.0475 : 179502.8	0.0189 : 179504.10	0.0339 : 179496.2	0.0422 : 179495.1	0.182 : 179498.4	0.801 : 179501.7	1.6 : 179499.5	1.74 : 179497.3
ENSG00000163626	COX18	COX18 cytochrome C oxidase assembly factor	integral component of mitochondrial inner membrane|	respiratory chain complex IV assembly|protein transport|protein insertion into mitochondrial membrane|	protein transporter activity|	10	0.93	7.02	0.16	2	-1.21 : 93313.3	-0.552 : 93317.7	-0.527 : 93319.9	0.0587 : 93320.10	0.295 : 93312.2	0.552 : 93311.1	0.784 : 93318.8	0.955 : 93315.5	1.12 : 93316.6	1.38 : 93314.4
ENSG00000163319	MRPS18C	mitochondrial ribosomal protein S18C	mitochondrial small ribosomal subunit|	translation|	structural constituent of ribosome|	10	2.05	7.01	0.94	4	-0.567 : 14622.1	-0.317 : 14623.2	-0.113 : 14624.3	-0.068 : 14627.6	0.0554 : 14628.7	0.0993 : 14629.8	0.125 : 14625.4	0.148 : 14626.5	1.36 : 14631.10	2.21 : 14630.9
ENSG00000133246	PRAM1	PML-RARA regulated adaptor molecule 1	None	integrin-mediated signaling pathway|regulation of neutrophil degranulation|	protein binding|lipid binding|	10	-3.29	6.9	-6	-0.66	-3.37 : 159475.2	-0.966 : 159478.5	-0.83 : 159477.4	-0.513 : 159476.3	0.074 : 159483.10	0.125 : 159482.9	0.356 : 159479.6	0.393 : 159481.8	0.862 : 159474.1	1.25 : 159480.7
ENSG00000131233	GJA9	gap junction protein, alpha 9, 59kDa	connexon complex|integral component of membrane|	cell communication|	None	10	2.07	6.8	-0.79	4	-0.968 : 40307.3	-0.916 : 40314.10	-0.816 : 40309.5	-0.757 : 40310.6	-0.612 : 40306.2	-0.58 : 40312.8	-0.506 : 40305.1	0.406 : 40311.7	1.2 : 40308.4	2.23 : 40313.9
ENSG00000137460	FHDC1	FH2 domain containing 1	None	None	None	10	1.19	6.68	0.45	2	-0.316 : 26784.10	-0.207 : 26778.4	-0.0475 : 26783.9	-0.0388 : 26779.5	0.0162 : 26781.7	0.485 : 26782.8	0.644 : 26775.1	0.862 : 26780.6	1.39 : 26776.2	1.44 : 26777.3
ENSG00000120254	MTHFD1L	methylenetetrahydrofolate dehydrogenase (NADP+ dependent) 1-like	mitochondrion|membrane|	one-carbon metabolic process|folic acid-containing compound metabolic process|folic acid-containing compound biosynthetic process|formate metabolic process|tetrahydrofolate interconversion|tetrahydrofolate metabolic process|oxidation-reduction process|	formate-tetrahydrofolate ligase activity|ATP binding|protein homodimerization activity|	10	1.63	6.19	0.56	3	-0.762 : 178607.3	-0.656 : 178608.4	-0.329 : 178613.9	0.0175 : 178612.8	0.0514 : 178611.7	0.121 : 178609.5	0.185 : 178605.1	0.639 : 178606.2	1.6 : 178614.10	1.9 : 178610.6
ENSG00000130340	SNX9	sorting nexin 9	ruffle|cytoplasm|endosome|trans-Golgi network|plasma membrane|cytoplasmic membrane-bounded vesicle|clathrin-coated vesicle|cytoplasmic vesicle membrane|extrinsic component of cytoplasmic side of plasma membrane|extracellular vesicular exosome|	mitotic cytokinesis|intracellular protein transport|endocytosis|receptor-mediated endocytosis|mitotic nuclear division|endosomal transport|positive regulation of protein oligomerization|cleavage furrow formation|positive regulation of GTPase activity|lipid tube assembly|	protein binding|1-phosphatidylinositol binding|ubiquitin protein ligase binding|protein homodimerization activity|	10	0.76	6.15	0.22	1.78	-0.46 : 42217.7	-0.126 : 42219.9	-0.125 : 42218.8	0.0409 : 42216.6	0.125 : 42214.4	0.733 : 42213.3	0.743 : 42215.5	0.887 : 42212.2	0.917 : 42211.1	1.18 : 42220.10
ENSG00000108830	RND2	Rho family GTPase 2	acrosomal membrane|early endosome|	GTP catabolic process|signal transduction|small GTPase mediated signal transduction|positive regulation of collateral sprouting|	GTPase activity|protein binding|GTP binding|protein N-terminus binding|	10	0.68	6.08	0.16	1.92	-0.674 : 178713.9	-0.29 : 178706.2	-0.126 : 178711.7	0.0633 : 178709.5	0.503 : 178707.3	0.703 : 178714.10	0.71 : 178705.1	0.75 : 178712.8	0.892 : 178708.4	1.32 : 178710.6
ENSG00000182676	PPP1R27	protein phosphatase 1, regulatory subunit 27	None	negative regulation of phosphatase activity|	protein phosphatase inhibitor activity|protein binding|phosphatase binding|	10	0.99	6.01	-0.64	2	-1.01 : 150359.9	-0.82 : 150358.8	-0.61 : 150354.4	-0.42 : 150360.10	-0.295 : 150357.7	0.449 : 150353.3	0.566 : 150352.2	1.01 : 150356.6	1.11 : 150355.5	1.47 : 150351.1
ENSG00000122986	HVCN1	hydrogen voltage-gated channel 1	plasma membrane|integral component of plasma membrane|integral component of membrane|	single fertilization|response to pH|response to zinc ion|response to zinc ion|proton transport|proton transport|multicellular organism reproduction|ion transmembrane transport|regulation of ion transmembrane transport|sperm-egg recognition|cellular response to zinc ion|cellular response to pH|	voltage-gated cation channel activity|voltage-gated proton channel activity|voltage-gated proton channel activity|	10	2.08	5.99	0.34	4	-1.03 : 157449.9	-0.332 : 157442.2	-0.229 : 157446.6	-0.0601 : 157441.1	0.0432 : 157443.3	0.0525 : 157450.10	0.521 : 157447.7	0.644 : 157448.8	0.67 : 157445.5	2.23 : 157444.4
ENSG00000197763	TXNRD3	thioredoxin reductase 3	nucleus|endoplasmic reticulum|	multicellular organismal development|spermatogenesis|cell differentiation|cell redox homeostasis|oxidation-reduction process|	thioredoxin-disulfide reductase activity|electron carrier activity|protein disulfide oxidoreductase activity|flavin adenine dinucleotide binding|NADP binding|	10	-1.71	5.97	-3	2.02	-1.93 : 106029.3	-1.76 : 106034.8	-0.838 : 106032.6	-0.516 : 106036.10	-0.386 : 106027.1	-0.202 : 106033.7	0.0849 : 106028.2	0.138 : 106030.4	1.17 : 106031.5	1.64 : 106035.9
ENSG00000161849	KRT84	keratin 84	keratin filament|	hair follicle development|nail development|regulation of keratinocyte differentiation|	structural constituent of cytoskeleton|structural constituent of epidermis|	10	0.93	5.89	0.3	1.9	-0.138 : 151751.1	0.016 : 151757.7	0.191 : 151759.9	0.206 : 151760.10	0.266 : 151755.5	0.352 : 151754.4	0.689 : 151753.3	0.979 : 151758.8	1.17 : 151756.6	1.26 : 151752.2
ENSG00000106829	TLE4	transducin-like enhancer of split 4	nucleus|nucleus|nucleoplasm|	negative regulation of transcription from RNA polymerase II promoter|transcription from RNA polymerase II promoter|Notch signaling pathway|biological_process|Wnt signaling pathway|	molecular_function|chromatin binding|RNA polymerase II distal enhancer sequence-specific DNA binding transcription factor activity|transcription corepressor activity|repressing transcription factor binding|	9	0.67	5.84	-0.33	2	-1.11 : 100717.3	-0.539 : 100716.2	0.0165 : 100715.1	0.415 : 100722.8	0.632 : 100721.7	0.687 : 100720.6	0.719 : 100719.5	1.01 : 100718.4	1.04 : 100724.10
ENSG00000170458	CD14	CD14 molecule	extracellular region|extracellular space|plasma membrane|cell surface|endosome membrane|anchored component of membrane|membrane raft|extracellular vesicular exosome|	toll-like receptor signaling pathway|MyD88-dependent toll-like receptor signaling pathway|MyD88-independent toll-like receptor signaling pathway|phagocytosis|apoptotic process|inflammatory response|cell surface receptor signaling pathway|I-kappaB kinase/NF-kappaB signaling|response to heat|response to magnesium ion|positive regulation of tumor necrosis factor production|toll-like receptor 2 signa…	lipopolysaccharide binding|opsonin receptor activity|protein binding|peptidoglycan receptor activity|lipoteichoic acid binding|	10	-1.03	5.83	-1.93	-0.33	-1.4 : 138879.5	-1.12 : 138875.1	-1.08 : 138877.3	-0.705 : 138881.7	-0.618 : 138880.6	-0.46 : 138882.8	-0.147 : 138883.9	0.0712 : 138876.2	0.223 : 138884.10	0.298 : 138878.4
ENSG00000156398	SFXN2	sideroflexin 2	mitochondrial inner membrane|integral component of membrane|	cation transport|iron ion homeostasis|transmembrane transport|	cation transmembrane transporter activity|	10	-2.84	5.73	-5	-1.34	-2.95 : 56322.2	-1.73 : 56323.3	-0.333 : 56324.4	-0.287 : 56326.6	-0.23 : 56329.9	-0.155 : 56325.5	-0.0977 : 56328.8	0.088 : 56321.1	0.228 : 56330.10	0.256 : 56327.7
ENSG00000160072	ATAD3B	ATPase family, AAA domain containing 3B	mitochondrial inner membrane|	metabolic process|	ATP binding|nucleoside-triphosphatase activity|	10	-3.29	5.71	-6	-0.91	-3.34 : 70717.5	-1.11 : 70715.3	-0.129 : 70720.8	-0.000844 : 70718.6	0.0377 : 70713.1	0.062 : 70722.10	0.0658 : 70716.4	0.151 : 70714.2	0.191 : 70721.9	1.36 : 70719.7
ENSG00000053524	MCF2L2	MCF.2 cell line derived transforming sequence-like 2	None	positive regulation of Rho GTPase activity|	Rho guanyl-nucleotide exchange factor activity|	10	-0.66	5.7	-3.25	-0.19	-2.0 : 192713.8	-0.964 : 192706.1	-0.861 : 192707.2	-0.849 : 192711.6	-0.583 : 192709.4	-0.476 : 192712.7	-0.361 : 192708.3	-0.0565 : 192710.5	0.073 : 192714.9	0.254 : 192715.10
ENSG00000006744	ELAC2	elaC ribonuclease Z 2	nucleus|mitochondrion|	mitochondrial tRNA 3'-trailer cleavage, endonucleolytic|	endonuclease activity|poly(A) RNA binding|metal ion binding|	10	-2	5.64	-4	-0.59	-2.23 : 127500.1	-1.75 : 127509.10	-0.511 : 127502.3	-0.412 : 127501.2	-0.4 : 127503.4	-0.378 : 127508.9	-0.205 : 127506.7	0.0361 : 127507.8	0.351 : 127505.6	0.352 : 127504.5
ENSG00000198874	TYW1	tRNA-yW synthesizing protein 1 homolog (S. cerevisiae)	nucleus|cytoplasm|	tRNA processing|oxidation-reduction process|	iron ion binding|FMN binding|oxidoreductase activity|lyase activity|4 iron, 4 sulfur cluster binding|	10	1.51	5.57	0.66	3	-0.457 : 172623.7	-0.0376 : 172626.10	-0.0343 : 172624.8	-0.0312 : 172625.9	-0.0107 : 172621.5	0.0862 : 172618.2	0.125 : 172619.3	0.789 : 172622.6	1.46 : 172617.1	1.82 : 172620.4
ENSG00000261739	GOLGA8S	golgin A8 family, member S	None	None	None	10	1.71	5.54	0.56	3	-0.52 : 136245.9	-0.395 : 136246.10	-0.259 : 136239.3	-0.196 : 136243.7	0.0178 : 136240.4	0.063 : 136237.1	0.138 : 136241.5	0.333 : 136238.2	1.82 : 136242.6	1.83 : 136244.8
ENSG00000135406	PRPH	peripherin	intermediate filament|neurofilament|membrane|photoreceptor outer segment membrane|C-fiber|type III intermediate filament|	intermediate filament cytoskeleton organization|	structural molecule activity|	10	0.99	5.53	0.37	2	-0.404 : 169182.10	-0.34 : 169175.3	-0.0281 : 169176.4	0.123 : 169179.7	0.304 : 169180.8	0.351 : 169173.1	0.396 : 169177.5	1.0 : 169181.9	1.11 : 169178.6	1.47 : 169174.2
ENSG00000066855	MTFR1	mitochondrial fission regulator 1	cytoplasm|mitochondrion|mitochondrion|plasma membrane|	mitochondrial fission|mitochondrion organization|aerobic respiration|	None	10	1.45	5.53	0.24	3	-0.723 : 136554.6	-0.534 : 136558.10	-0.363 : 136549.1	-0.29 : 136552.4	0.0615 : 136553.5	0.261 : 136555.7	0.305 : 136551.3	0.339 : 136556.8	1.5 : 136557.9	1.7 : 136550.2
ENSG00000113282	CLINT1	clathrin interactor 1	nucleus|Golgi apparatus|cytosol|membrane|clathrin-coated vesicle|intracellular membrane-bounded organelle|perinuclear region of cytoplasm|	post-Golgi vesicle-mediated transport|endocytosis|clathrin coat assembly|membrane organization|	protein binding|lipid binding|clathrin binding|	10	0.7	5.52	-0.31	2	-0.935 : 173080.2	-0.723 : 173087.9	-0.51 : 173084.6	-0.394 : 173079.1	0.246 : 173088.10	0.685 : 173081.3	0.732 : 173086.8	0.774 : 173085.7	0.932 : 173083.5	1.23 : 173082.4
ENSG00000185818	NAT8L	N-acetyltransferase 8-like (GCN5-related, putative)	cytoplasm|integral component of membrane|rough endoplasmic reticulum membrane|mitochondrial membrane|	metabolic process|metabolic process|positive regulation of dopamine uptake involved in synaptic transmission|	aspartate N-acetyltransferase activity|	10	2.1	5.49	0.32	4	-0.683 : 120094.6	-0.394 : 120089.1	-0.353 : 120098.10	-0.347 : 120096.8	-0.321 : 120091.3	-0.0935 : 120093.5	-0.0404 : 120095.7	0.517 : 120097.9	0.712 : 120090.2	2.23 : 120092.4
ENSG00000128335	APOL2	apolipoprotein L, 2	extracellular region|endoplasmic reticulum membrane|membrane|	lipid metabolic process|lipid transport|acute-phase response|multicellular organismal development|cholesterol metabolic process|lipoprotein metabolic process|maternal process involved in female pregnancy|	receptor binding|high-density lipoprotein particle binding|lipid binding|	10	1.27	5.42	-0.19	2	-0.973 : 53598.6	-0.696 : 53596.4	-0.4 : 53593.1	-0.259 : 53600.8	-0.238 : 53597.5	-0.194 : 53601.9	0.106 : 53599.7	0.856 : 53602.10	1.42 : 53594.2	1.48 : 53595.3
ENSG00000170615	SLC26A5	solute carrier family 26 (anion exchanger), member 5	integral component of membrane|basolateral plasma membrane|lateral plasma membrane|	sensory perception of sound|regulation of cell shape|regulation of membrane potential|sulfate transmembrane transport|	secondary active sulfate transmembrane transporter activity|spectrin binding|	10	-2.28	5.42	-4	-0.74	-2.46 : 51751.3	-2.08 : 51752.4	-0.597 : 51749.1	-0.159 : 51758.10	0.104 : 51754.6	0.139 : 51750.2	0.142 : 51756.8	0.238 : 51757.9	0.255 : 51755.7	0.781 : 51753.5
ENSG00000100697	DICER1	dicer 1, ribonuclease type III	endoplasmic reticulum-Golgi intermediate compartment|cytosol|RISC complex|axon|dendrite|growth cone|	negative regulation of transcription from RNA polymerase II promoter|angiogenesis|post-embryonic development|zygote asymmetric cell division|gene expression|negative regulation of Schwann cell proliferation|positive regulation of Schwann cell differentiation|stem cell maintenance|spinal cord motor neuron differentiation|nerve development|olfactory bulb interneuron differentiation|cerebral cortex …	double-stranded RNA binding|helicase activity|ribonuclease III activity|protein binding|ATP binding|miRNA binding|metal ion binding|	10	-0.89	5.4	-1.84	-0.2	-1.46 : 98475.8	-1.12 : 98469.2	-0.691 : 98472.5	-0.658 : 98471.4	-0.634 : 98473.6	-0.473 : 98468.1	-0.352 : 98470.3	-0.333 : 98476.9	-0.285 : 98474.7	0.00393 : 98477.10
ENSG00000178115	GOLGA8Q	golgin A8 family, member Q	None	None	None	10	-1.5	5.38	-3	-0.07	-1.72 : 102927.5	-1.61 : 102931.9	-0.946 : 102926.4	-0.703 : 102932.10	-0.33 : 102928.6	-0.191 : 102923.1	-0.182 : 102924.2	0.125 : 102929.7	0.366 : 102930.8	1.05 : 102925.3
ENSG00000011201	KAL1	Kallmann syndrome 1 sequence	proteinaceous extracellular matrix|extracellular space|plasma membrane|	cellular component movement|chemotaxis|cell adhesion|axon guidance|negative regulation of endopeptidase activity|	serine-type endopeptidase inhibitor activity|extracellular matrix structural constituent|protein binding|heparin binding|	10	0.95	5.21	-0.14	2	-1.2 : 191572.10	-0.254 : 191568.6	-0.229 : 191564.2	-0.159 : 191565.3	0.117 : 191571.9	0.566 : 191567.5	0.653 : 191563.1	0.748 : 191569.7	1.07 : 191570.8	1.45 : 191566.4
ENSG00000168924	LETM1	leucine zipper-EF-hand containing transmembrane protein 1	mitochondrion|mitochondrial inner membrane|integral component of membrane|	cristae formation|	calcium ion binding|protein binding|	10	-0.82	5.14	-1.85	-0.23	-1.32 : 164226.8	-0.984 : 164222.4	-0.835 : 164223.5	-0.833 : 164228.10	-0.618 : 164220.2	-0.351 : 164224.6	-0.346 : 164225.7	-0.0942 : 164219.1	0.264 : 164221.3	0.467 : 164227.9
ENSG00000137463	MGARP	mitochondria-localized glutamic acid-rich protein	mitochondrion|integral component of mitochondrial outer membrane|	protein targeting to mitochondrion|anterograde axon cargo transport|retrograde axon cargo transport|positive regulation of mitochondrion organization|axon transport of mitochondrion|cellular response to steroid hormone stimulus|cellular response to hypoxia|cellular response to gonadotropin-releasing hormone|	protein binding|	10	0.86	5.14	0.14	2	-0.748 : 16819.10	-0.365 : 16815.6	-0.0737 : 16816.7	0.0385 : 16817.8	0.257 : 16810.1	0.467 : 16814.5	0.506 : 16818.9	0.932 : 16811.2	0.964 : 16812.3	1.45 : 16813.4
ENSG00000060642	PIGV	phosphatidylinositol glycan anchor biosynthesis, class V	endoplasmic reticulum membrane|endoplasmic reticulum membrane|integral component of membrane|	C-terminal protein lipidation|GPI anchor biosynthetic process|GPI anchor biosynthetic process|preassembly of GPI anchor in ER membrane|post-translational protein modification|cellular protein metabolic process|mannosylation|mannosylation|	mannosyltransferase activity|mannosyltransferase activity|	9	1.35	5.14	0.4	2.89	-0.429 : 33380.1	-0.277 : 33388.9	-0.128 : 33386.7	0.0702 : 33383.4	0.266 : 33387.8	0.297 : 33384.5	0.72 : 33382.3	1.24 : 33385.6	1.69 : 33389.10
ENSG00000075790	BCAP29	B-cell receptor-associated protein 29	endoplasmic reticulum membrane|membrane|integral component of membrane|	osteoblast differentiation|intracellular protein transport|apoptotic process|vesicle-mediated transport|	None	10	0.72	5.12	0.16	1.8	-0.46 : 180349.1	-0.277 : 180357.9	-0.232 : 180358.10	0.272 : 180351.3	0.544 : 180355.7	0.552 : 180352.4	0.625 : 180354.6	0.663 : 180356.8	0.938 : 180350.2	1.35 : 180353.5
ENSG00000110060	PUS3	pseudouridylate synthase 3	nucleus|	tRNA pseudouridine synthesis|	RNA binding|pseudouridine synthase activity|	10	1.08	5.11	0.34	2	-0.481 : 91594.7	-0.39 : 91592.5	-0.346 : 91596.9	-0.235 : 91595.8	0.0862 : 91590.3	0.358 : 91597.10	0.616 : 91593.6	0.791 : 91588.1	1.21 : 91589.2	1.45 : 91591.4
ENSG00000134533	RERG	RAS-like, estrogen-regulated, growth inhibitor	nucleus|cytosol|membrane|	GTP catabolic process|small GTPase mediated signal transduction|negative regulation of cell proliferation|response to hormone|negative regulation of cell growth|	GTPase activity|GTP binding|GDP binding|estrogen receptor binding|	10	0.93	5.08	0.11	2	-0.585 : 108873.3	-0.557 : 108878.8	-0.043 : 108877.7	0.0642 : 108879.9	0.272 : 108871.1	0.329 : 108874.4	0.673 : 108876.6	0.837 : 108880.10	1.07 : 108875.5	1.4 : 108872.2
ENSG00000116954	RRAGC	Ras-related GTP binding C	nucleus|cytoplasm|lysosome|intracellular membrane-bounded organelle|	GTP catabolic process|transcription, DNA-templated|apoptotic process|small GTPase mediated signal transduction|RNA splicing|cell growth|cellular protein localization|cellular response to amino acid stimulus|	magnesium ion binding|GTPase activity|protein binding|GTP binding|GDP binding|protein heterodimerization activity|	10	-1.57	5.05	-3	-0.29	-1.86 : 94908.7	-1.49 : 94905.4	-1.14 : 94911.10	-0.557 : 94904.3	-0.0977 : 94903.2	-0.000844 : 94909.8	0.112 : 94906.5	0.211 : 94910.9	0.483 : 94902.1	0.61 : 94907.6
ENSG00000186832	KRT16	keratin 16	nucleus|cytoskeleton|intermediate filament|extracellular vesicular exosome|	cytoskeleton organization|aging|cell proliferation|epidermis development|negative regulation of cell migration|hair cycle|intermediate filament cytoskeleton organization|	structural constituent of cytoskeleton|protein binding|	10	0.98	4.99	-0.63	2	-1.27 : 153788.6	-0.6 : 153792.10	-0.169 : 153784.2	-0.068 : 153787.5	0.213 : 153786.4	0.338 : 153790.8	0.444 : 153791.9	1.03 : 153785.3	1.16 : 153789.7	1.3 : 153783.1
ENSG00000196859	KRT39	keratin 39	intermediate filament|	None	structural molecule activity|	10	1.36	4.96	-0.26	3	-1.26 : 149769.6	-0.757 : 149764.1	-0.233 : 149767.4	0.138 : 149766.3	0.148 : 149768.5	0.557 : 149773.10	0.592 : 149770.7	0.668 : 149765.2	1.17 : 149771.8	1.76 : 149772.9
ENSG00000164199	GPR98	G protein-coupled receptor 98	stereocilia ankle link complex|cytoplasm|plasma membrane|cell surface|membrane|integral component of membrane|receptor complex|extracellular vesicular exosome|	G-protein coupled receptor signaling pathway|neuropeptide signaling pathway|nervous system development|visual perception|sensory perception of sound|single organismal cell-cell adhesion|photoreceptor cell maintenance|maintenance of organ identity|neurological system process|detection of mechanical stimulus involved in sensory perception of sound|sensory perception of light stimulus|inner ear rece…	G-protein coupled receptor activity|calcium ion binding|protein binding|myosin binding|	10	2.01	4.95	0.16	4	-0.964 : 91350.7	-0.452 : 91353.10	-0.441 : 91352.9	-0.406 : 91347.4	-0.306 : 91345.2	-0.0845 : 91351.8	0.125 : 91346.3	0.71 : 91349.6	0.827 : 91344.1	2.18 : 91348.5
ENSG00000090975	PITPNM2	phosphatidylinositol transfer protein, membrane-associated 2	endomembrane system|integral component of membrane|intracellular membrane-bounded organelle|	transport|metabolic process|	calcium ion binding|lipid binding|	10	-2.83	4.93	-5	-0.6	-2.96 : 198887.2	-1.2 : 198895.10	-0.801 : 198890.5	-0.46 : 198891.6	-0.361 : 198894.9	-0.317 : 198889.4	0.0835 : 198893.8	0.215 : 198886.1	0.266 : 198892.7	0.317 : 198888.3
ENSG00000174917	C19ORF70	chromosome 19 open reading frame 70	mitochondrion|	None	None	10	-0.83	4.89	-2	0.29	-1.08 : 140207.6	-1.06 : 140208.7	-0.934 : 140203.2	-0.807 : 140205.4	-0.646 : 140209.8	-0.0338 : 140211.10	0.4 : 140210.9	0.416 : 140204.3	0.438 : 140202.1	0.838 : 140206.5
ENSG00000084734	GCKR	glucokinase (hexokinase 4) regulator	nucleoplasm|nucleoplasm|cytoplasm|mitochondrion|cytosol|	protein import into nucleus, translocation|cellular glucose homeostasis|carbohydrate metabolic process|hexose transport|response to fructose|regulation of glucose transport|glucose transport|negative regulation of glucokinase activity|positive regulation of glucokinase activity|small molecule metabolic process|urate metabolic process|transmembrane transport|triglyceride homeostasis|	enzyme inhibitor activity|protein binding|enzyme binding|protein domain specific binding|carbohydrate binding|fructose-6-phosphate binding|	10	-1.18	4.87	-3	-0.02	-1.7 : 124908.5	-1.2 : 124904.1	-1.07 : 124910.7	-0.698 : 124906.3	-0.39 : 124912.9	-0.129 : 124909.6	0.0531 : 124913.10	0.176 : 124911.8	0.269 : 124907.4	1.01 : 124905.2
ENSG00000144199	FAHD2B	fumarylacetoacetate hydrolase domain containing 2B	None	metabolic process|	hydrolase activity|metal ion binding|	10	-1.93	4.86	-4	-0.44	-2.1 : 65871.7	-1.93 : 65867.3	-0.208 : 65868.4	-0.206 : 65869.5	0.0161 : 65872.8	0.0199 : 65865.1	0.157 : 65866.2	0.256 : 65874.10	0.282 : 65870.6	0.634 : 65873.9
ENSG00000224877	C17ORF89	chromosome 17 open reading frame 89	mitochondrion|	None	None	10	-1.07	4.83	-2.97	1.03	-1.52 : 172817.9	-1.14 : 172810.2	-1.07 : 172812.4	-0.629 : 172813.5	-0.6 : 172815.7	-0.29 : 172818.10	0.125 : 172816.8	0.241 : 172814.6	0.871 : 172809.1	1.29 : 172811.3
ENSG00000174373	RALGAPA1	Ral GTPase activating protein, alpha subunit 1 (catalytic)	nucleus|cytoplasm|cytoplasm|	regulation of transcription, DNA-templated|activation of Ral GTPase activity|activation of Ral GTPase activity|	Ral GTPase activator activity|Ral GTPase activator activity|protein heterodimerization activity|	9	-1.95	4.81	-4	-0.31	-2.14 : 192744.9	-1.72 : 192740.5	-0.339 : 192745.10	-0.0397 : 192743.8	-0.0295 : 192738.3	-0.0223 : 192739.4	0.281 : 192741.6	0.545 : 192737.2	0.556 : 192742.7
ENSG00000156411	C14ORF2	chromosome 14 open reading frame 2	cellular_component|mitochondrial proton-transporting ATP synthase complex|integral component of membrane|	biological_process|	molecular_function|	10	1.2	4.78	-2.88	3	-2.46 : 163601.4	-0.658 : 163598.1	-0.601 : 163607.10	-0.153 : 163602.5	-0.0977 : 163600.3	0.000597 : 163605.8	0.0638 : 163604.7	0.942 : 163603.6	1.12 : 163606.9	1.59 : 163599.2
ENSG00000121579	NAA50	N(alpha)-acetyltransferase 50, NatE catalytic subunit	cytoplasm|NatA complex|extracellular vesicular exosome|	N-terminal protein amino acid acetylation|histone H4 acetylation|mitotic sister chromatid cohesion, centromeric|	peptide alpha-N-acetyltransferase activity|protein binding|H4 histone acetyltransferase activity|peptidyl-lysine N-acetyltransferase activity|	10	1.22	4.77	-0.32	2	-0.768 : 168277.2	-0.663 : 168285.10	-0.508 : 168279.4	-0.219 : 168278.3	-0.191 : 168280.5	-0.0928 : 168283.8	0.125 : 168284.9	0.848 : 168282.7	1.36 : 168276.1	1.45 : 168281.6
ENSG00000134375	TIMM17A	translocase of inner mitochondrial membrane 17 homolog A (yeast)	mitochondrial inner membrane presequence translocase complex|integral component of mitochondrial inner membrane|	protein targeting to mitochondrion|cellular protein metabolic process|protein transmembrane transport|	P-P-bond-hydrolysis-driven protein transmembrane transporter activity|	10	1.82	4.73	0.15	3.61	-0.307 : 184816.2	-0.259 : 184815.1	0.0507 : 184822.8	0.125 : 184824.10	0.339 : 184821.7	0.365 : 184820.6	0.712 : 184817.3	0.73 : 184823.9	0.836 : 184818.4	2.07 : 184819.5
ENSG00000153898	MCOLN2	mucolipin 2	plasma membrane|integral component of membrane|	ion transmembrane transport|transmembrane transport|calcium ion transmembrane transport|	None	9	0.66	4.72	-0.95	2	-1.21 : 101669.5	-0.605 : 101671.7	-0.42 : 101674.10	-0.0367 : 101673.9	0.609 : 101672.8	0.69 : 101668.4	0.721 : 101670.6	0.829 : 101665.1	1.26 : 101667.3
ENSG00000113600	C9	complement component 9	extracellular region|membrane attack complex|cytoplasm|plasma membrane|integral component of plasma membrane|extracellular vesicular exosome|blood microparticle|	complement activation, alternative pathway|complement activation, classical pathway|hemolysis by symbiont of host erythrocytes|regulation of complement activation|innate immune response|	None	10	0.65	4.72	-1.2	1	-1.1 : 87728.8	-1.08 : 87722.2	0.0316 : 87723.3	0.12 : 87727.7	0.402 : 87726.6	0.442 : 87721.1	0.733 : 87730.10	0.742 : 87724.4	0.932 : 87725.5	0.988 : 87729.9
ENSG00000152527	PLEKHH2	pleckstrin homology domain containing, family H (with MyTH4 domain) member 2	cytoplasm|plasma membrane|lamellipodium|cortical actin cytoskeleton|	negative regulation of actin filament depolymerization|	actin binding|identical protein binding|	10	-1.12	4.68	-2.52	-0.11	-1.57 : 22419.6	-1.21 : 22418.5	-0.89 : 22415.2	-0.699 : 22416.3	-0.481 : 22417.4	-0.45 : 22423.10	-0.175 : 22421.8	-0.0219 : 22420.7	-0.0046 : 22414.1	0.341 : 22422.9
ENSG00000142552	RCN3	reticulocalbin 3, EF-hand calcium binding domain	endoplasmic reticulum lumen|	None	calcium ion binding|protein binding|	10	-2.12	4.66	-4	0.03	-2.3 : 25446.2	-1.88 : 25452.8	-0.316 : 25450.6	-0.29 : 25454.10	-0.189 : 25445.1	0.0125 : 25449.5	0.0207 : 25453.9	0.0987 : 25447.3	0.447 : 25451.7	1.06 : 25448.4
ENSG00000090674	MCOLN1	mucolipin 1	cytoplasm|lysosomal membrane|plasma membrane|plasma membrane|integral component of plasma membrane|endosome membrane|integral component of membrane|late endosome membrane|receptor complex|	cation transport|cellular iron ion homeostasis|transferrin transport|ion transmembrane transport|release of sequestered calcium ion into cytosol|transmembrane transport|calcium ion transmembrane transport|	cation channel activity|NAADP-sensitive calcium-release channel activity|	10	1.23	4.63	0.11	3	-0.833 : 122850.6	-0.444 : 122853.9	-0.21 : 122847.3	-0.0818 : 122848.4	-0.0559 : 122849.5	0.149 : 122852.8	0.529 : 122851.7	0.544 : 122854.10	1.29 : 122846.2	1.58 : 122845.1
ENSG00000052802	MSMO1	methylsterol monooxygenase 1	endoplasmic reticulum|endoplasmic reticulum membrane|plasma membrane|integral component of membrane|	fatty acid metabolic process|fatty acid biosynthetic process|cholesterol biosynthetic process|steroid metabolic process|small molecule metabolic process|oxidation-reduction process|	C-4 methylsterol oxidase activity|iron ion binding|	10	-1.08	4.63	-2	1.3	-1.38 : 201376.8	-1.27 : 201377.9	-0.875 : 201370.2	-0.757 : 201374.6	-0.649 : 201372.4	-0.144 : 201375.7	0.069 : 201369.1	0.125 : 201371.3	0.575 : 201378.10	1.49 : 201373.5
ENSG00000167191	GPRC5B	G protein-coupled receptor, class C, group 5, member B	extracellular space|nucleus|nucleolus|plasma membrane|cell surface|integral component of membrane|cytoplasmic vesicle membrane|intracellular membrane-bounded organelle|extracellular vesicular exosome|	G-protein coupled receptor signaling pathway|locomotory behavior|positive regulation of neuron projection development|positive regulation of I-kappaB kinase/NF-kappaB signaling|positive regulation of neuron differentiation|positive regulation of inflammatory response|positive regulation of macrophage cytokine production|positive regulation of protein tyrosine kinase activity|positive regulation o…	G-protein coupled receptor binding|G-protein coupled receptor activity|protein kinase binding|protein kinase activator activity|	10	-1.25	4.61	-2.88	-0.09	-1.63 : 96773.1	-1.29 : 96778.6	-0.812 : 96776.4	-0.768 : 96782.10	-0.575 : 96775.3	-0.282 : 96774.2	0.0106 : 96777.5	0.154 : 96780.8	0.18 : 96781.9	0.703 : 96779.7
ENSG00000084092	NOA1	nitric oxide associated 1	mitochondrion|extrinsic component of mitochondrial inner membrane|	GTP catabolic process|apoptotic process|regulation of cell death|mitochondrial translation|ribosome biogenesis|regulation of cellular respiration|	GTPase activity|protein binding|GTP binding|poly(A) RNA binding|	10	-2.53	4.59	-5	-0.02	-2.68 : 152977.5	-1.52 : 152976.4	-0.821 : 152975.3	-0.298 : 152981.9	-0.101 : 152982.10	0.0519 : 152980.8	0.146 : 152973.1	0.151 : 152974.2	0.394 : 152979.7	1.32 : 152978.6
ENSG00000170522	ELOVL6	ELOVL fatty acid elongase 6	endoplasmic reticulum|endoplasmic reticulum membrane|integral component of endoplasmic reticulum membrane|	fatty acid elongation, saturated fatty acid|triglyceride biosynthetic process|long-chain fatty-acyl-CoA biosynthetic process|long-chain fatty acid biosynthetic process|cellular lipid metabolic process|small molecule metabolic process|	protein binding|transferase activity, transferring acyl groups other than amino-acyl groups|	9	1.81	4.58	0.2	4	-0.787 : 24471.6	-0.424 : 24473.8	-0.379 : 24469.4	0.0927 : 24474.9	0.107 : 24468.3	0.631 : 24470.5	0.692 : 24467.2	0.932 : 24472.7	2.04 : 24466.1
ENSG00000166685	COG1	component of oligomeric golgi complex 1	Golgi membrane|Golgi apparatus|Golgi transport complex|Golgi transport complex|	intra-Golgi vesicle-mediated transport|Golgi organization|protein transport|	protein binding|	10	-2.96	4.52	-6	-0.81	-3.05 : 112038.1	-1.6 : 112041.4	-0.328 : 112044.7	-0.314 : 112043.6	-0.171 : 112040.3	0.125 : 112047.10	0.162 : 112045.8	0.295 : 112046.9	0.371 : 112039.2	0.551 : 112042.5
ENSG00000137766	UNC13C	unc-13 homolog C (C. elegans)	cytoplasm|cell junction|presynaptic membrane|	exocytosis|synaptic transmission|intracellular signal transduction|	diacylglycerol binding|metal ion binding|	10	1.23	4.48	-2.07	3	-1.65 : 167938.6	-1.23 : 167942.10	-0.949 : 167936.4	-0.283 : 167940.8	-0.104 : 167939.7	-0.043 : 167941.9	0.506 : 167937.5	0.797 : 167933.1	1.05 : 167935.3	1.63 : 167934.2
ENSG00000171346	KRT15	keratin 15	nucleus|intermediate filament|extracellular vesicular exosome|	epidermis development|	structural constituent of cytoskeleton|protein binding|scaffold protein binding|	10	-1.14	4.45	-1.99	-0.32	-1.44 : 39665.1	-1.32 : 39669.5	-0.831 : 39672.8	-0.803 : 39671.7	-0.442 : 39673.9	-0.319 : 39670.6	-0.302 : 39666.2	-0.141 : 39668.4	0.00177 : 39667.3	0.358 : 39674.10
ENSG00000104888	SLC17A7	solute carrier family 17 (vesicular glutamate transporter), member 7	plasma membrane|integral component of membrane|cell junction|synaptic vesicle membrane|neuron projection|presynaptic active zone|excitatory synapse|clathrin-sculpted glutamate transport vesicle membrane|	ion transport|phosphate ion transport|synaptic transmission|neurotransmitter secretion|long-term memory|glutamate secretion|synaptic transmission, glutamatergic|phosphate ion transmembrane transport|sodium ion transmembrane transport|sequestering of neurotransmitter|sodium-dependent phosphate transport|L-glutamate import|transmembrane transport|regulation of excitatory postsynaptic membrane poten…	L-glutamate transmembrane transporter activity|inorganic phosphate transmembrane transporter activity|sodium:inorganic phosphate symporter activity|sodium-dependent phosphate transmembrane transporter activity|	10	-1	4.44	-2	0.81	-1.26 : 192362.7	-1.24 : 192359.4	-0.782 : 192358.3	-0.543 : 192363.8	-0.503 : 192364.9	-0.46 : 192357.2	-0.246 : 192356.1	0.366 : 192365.10	0.416 : 192361.6	1.26 : 192360.5
ENSG00000110723	EXPH5	exophilin 5	endosome|	keratinocyte development|intracellular protein transport|positive regulation of exocytosis|positive regulation of protein secretion|multivesicular body sorting pathway|	Rab GTPase binding|	10	0.79	4.43	-0.38	2	-1.08 : 146140.9	-0.156 : 146137.6	0.00554 : 146141.10	0.212 : 146138.7	0.376 : 146136.5	0.411 : 146133.2	0.498 : 146134.3	0.848 : 146132.1	0.962 : 146139.8	1.3 : 146135.4
ENSG00000158604	TMED4	transmembrane emp24 protein transport domain containing 4	endoplasmic reticulum membrane|integral component of membrane|extracellular vesicular exosome|	signal transduction|protein transport|positive regulation of I-kappaB kinase/NF-kappaB signaling|	signal transducer activity|	10	-1.34	4.43	-2.7	-0.16	-1.58 : 41100.5	-1.51 : 41096.1	-0.964 : 41104.9	-0.645 : 41102.7	-0.514 : 41098.3	-0.243 : 41105.10	0.135 : 41099.4	0.258 : 41101.6	0.274 : 41103.8	0.466 : 41097.2
ENSG00000006007	GDE1	glycerophosphodiester phosphodiesterase 1	cytoplasm|integral component of membrane|	glycerol metabolic process|lipid metabolic process|	glycerophosphodiester phosphodiesterase activity|metal ion binding|glycerophosphoinositol glycerophosphodiesterase activity|	10	-2.81	4.43	-5	-0.34	-2.94 : 95059.8	-1.08 : 95053.2	-0.568 : 95057.6	-0.493 : 95061.10	-0.422 : 95060.9	-0.361 : 95052.1	-0.266 : 95058.7	-0.216 : 95055.4	0.215 : 95054.3	0.668 : 95056.5
ENSG00000167114	SLC27A4	solute carrier family 27 (fatty acid transporter), member 4	endoplasmic reticulum membrane|plasma membrane|microvillus|membrane|integral component of membrane|brush border membrane|	medium-chain fatty acid transport|long-chain fatty acid metabolic process|lipid metabolic process|transport|response to nutrient|fatty acid transport|long-chain fatty acid transport|very long-chain fatty acid catabolic process|skin development|long-chain fatty acid import|transmembrane transport|	nucleotide binding|long-chain fatty acid-CoA ligase activity|fatty acid transporter activity|very long-chain fatty acid-CoA ligase activity|	10	0.81	4.42	0.13	1.81	-0.43 : 124932.9	-0.256 : 124924.1	-0.0717 : 124931.8	0.218 : 124928.5	0.289 : 124930.7	0.54 : 124929.6	0.564 : 124927.4	0.748 : 124926.3	1.01 : 124925.2	1.28 : 124933.10
ENSG00000117906	RCN2	reticulocalbin 2, EF-hand calcium binding domain	nucleolus|endoplasmic reticulum|endoplasmic reticulum lumen|	None	calcium ion binding|protein binding|	10	1.15	4.38	-0.17	3	-0.903 : 77618.6	-0.831 : 77621.9	-0.37 : 77622.10	0.0372 : 77613.1	0.141 : 77614.2	0.32 : 77619.7	0.364 : 77616.4	0.702 : 77615.3	1.23 : 77620.8	1.51 : 77617.5
ENSG00000133020	MYH8	myosin, heavy chain 8, skeletal muscle, perinatal	cytoplasm|cytosol|muscle myosin complex|sarcomere|myosin filament|	skeletal muscle contraction|ATP catabolic process|muscle contraction|muscle filament sliding|muscle filament sliding|	microfilament motor activity|calmodulin binding|ATP binding|structural constituent of muscle|ATPase activity|myosin light chain binding|actin filament binding|	10	0.52	4.36	-0.31	3	-1.21 : 86178.6	-0.447 : 86174.2	-0.238 : 86175.3	-0.0534 : 86176.4	0.404 : 86173.1	0.542 : 86179.7	0.583 : 86181.9	0.662 : 86182.10	0.779 : 86177.5	1.61 : 86180.8
ENSG00000070601	FRMPD1	FERM and PDZ domain containing 1	cytosol|cytoskeleton|plasma membrane|extracellular vesicular exosome|	None	None	10	1.15	4.35	0.05	2.95	-0.804 : 51272.8	-0.265 : 51269.5	-0.116 : 51266.2	0.125 : 51267.3	0.345 : 51270.6	0.354 : 51268.4	0.462 : 51265.1	0.523 : 51273.9	1.24 : 51271.7	1.51 : 51274.10
ENSG00000130592	LSP1	lymphocyte-specific protein 1	plasma membrane|actin cytoskeleton|membrane|extracellular vesicular exosome|	cellular component movement|cellular defense response|signal transduction|	actin binding|signal transducer activity|	8	1.41	4.34	-0.77	3	-1.02 : 187430.6	-0.926 : 187425.1	-0.0377 : 187427.3	0.0245 : 187433.9	0.187 : 187426.2	0.749 : 187431.7	0.913 : 187428.4	1.69 : 187432.8
ENSG00000188690	UROS	uroporphyrinogen III synthase	mitochondrion|cytosol|cytosol|	porphyrin-containing compound metabolic process|uroporphyrinogen III biosynthetic process|protoporphyrinogen IX biosynthetic process|heme biosynthetic process|heme biosynthetic process|heme biosynthetic process|small molecule metabolic process|response to antibiotic|cellular response to arsenic-containing substance|cellular response to amine stimulus|	uroporphyrinogen-III synthase activity|cofactor binding|	10	0.53	4.28	-0.2	1.93	-0.625 : 144585.8	-0.192 : 144578.1	-0.158 : 144583.6	0.14 : 144584.7	0.54 : 144582.5	0.569 : 144579.2	0.647 : 144587.10	0.652 : 144586.9	0.72 : 144581.4	1.07 : 144580.3
ENSG00000140153	WDR20	WD repeat domain 20	None	None	None	10	-0.71	4.28	-1.69	-0.05	-1.0 : 80631.2	-0.94 : 80634.5	-0.792 : 80639.10	-0.739 : 80638.9	-0.621 : 80630.1	-0.247 : 80632.3	-0.215 : 80637.8	-0.0693 : 80636.7	0.316 : 80633.4	0.447 : 80635.6
ENSG00000244115	DNAJC25-GNG10	DNAJC25-GNG10 readthrough	None	None	None	9	0.79	4.27	-0.25	2	-0.866 : 54379.2	-0.361 : 54381.4	-0.323 : 54385.8	0.193 : 54387.10	0.26 : 54386.9	0.52 : 54378.1	0.881 : 54380.3	0.955 : 54384.7	1.12 : 54382.5
ENSG00000164929	BAALC	brain and acute leukemia, cytoplasmic	cytoplasm|membrane|	None	None	10	1.19	4.23	-0.57	3	-1.32 : 15404.3	-0.449 : 15411.10	-0.275 : 15406.5	-0.242 : 15405.4	-0.103 : 15403.2	0.0408 : 15409.8	0.421 : 15410.9	0.657 : 15408.7	1.28 : 15402.1	1.5 : 15407.6
ENSG00000134326	CMPK2	cytidine monophosphate (UMP-CMP) kinase 2, mitochondrial	nucleus|mitochondrion|	nucleoside diphosphate phosphorylation|dUDP biosynthetic process|dTDP biosynthetic process|nucleoside triphosphate biosynthetic process|cellular response to lipopolysaccharide|	cytidylate kinase activity|nucleoside diphosphate kinase activity|thymidylate kinase activity|ATP binding|UMP kinase activity|	10	-0.68	4.22	-2	-0.02	-1.26 : 63511.9	-0.891 : 63508.6	-0.771 : 63507.5	-0.599 : 63506.4	-0.576 : 63504.2	-0.466 : 63512.10	-0.254 : 63510.8	0.0763 : 63509.7	0.125 : 63503.1	0.517 : 63505.3
ENSG00000160460	SPTBN4	spectrin, beta, non-erythrocytic 4	cytoplasm|cytoplasm|cytosol|plasma membrane|adherens junction|spectrin|spectrin|membrane|nuclear matrix|nuclear matrix|PML body|PML body|node of Ranvier|paranode region of axon|neuronal cell body|axon initial segment|axon hillock|cell body fiber|	regulation of sodium ion transport|cytoskeletal anchoring at plasma membrane|axonogenesis|axon guidance|sensory perception of sound|adult walking behavior|fertilization|negative regulation of heart rate|vesicle-mediated transport|transmission of nerve impulse|central nervous system projection neuron axonogenesis|regulation of peptidyl-serine phosphorylation|positive regulation of multicellular or…	actin binding|actin binding|structural constituent of cytoskeleton|protein binding|phospholipid binding|phosphatase binding|ankyrin binding|ankyrin binding|spectrin binding|	10	0.59	4.22	0.16	1	-0.293 : 124836.3	-0.206 : 124837.4	-0.00531 : 124842.9	0.181 : 124840.7	0.318 : 124839.6	0.563 : 124834.1	0.683 : 124835.2	0.71 : 124841.8	0.793 : 124838.5	0.978 : 124843.10
ENSG00000136783	NIPSNAP3A	nipsnap homolog 3A (C. elegans)	nucleus|cytosol|	None	protein binding|	10	-0.9	4.21	-2.75	-0.19	-1.84 : 115474.8	-1.06 : 115469.3	-0.889 : 115475.9	-0.671 : 115468.2	-0.483 : 115471.5	-0.094 : 115472.6	0.0823 : 115473.7	0.179 : 115476.10	0.37 : 115467.1	0.497 : 115470.4
ENSG00000085415	SEH1L	SEH1-like (S. cerevisiae)	kinetochore|condensed chromosome kinetochore|nuclear envelope|cytosol|nuclear pore outer ring|nuclear pore outer ring|	mitotic cell cycle|carbohydrate metabolic process|nuclear pore organization|mitotic nuclear envelope disassembly|mitotic metaphase plate congression|hexose transport|regulation of glucose transport|protein transport|glucose transport|viral process|cytokine-mediated signaling pathway|small molecule metabolic process|mRNA transport|attachment of spindle microtubules to kinetochore involved in mitot…	None	10	0.94	4.2	-2.07	2	-1.6 : 133243.10	-1.12 : 133237.4	-0.497 : 133238.5	-0.35 : 133239.6	-0.318 : 133235.2	0.269 : 133240.7	0.331 : 133234.1	1.03 : 133242.9	1.05 : 133241.8	1.31 : 133236.3
ENSG00000111981	ULBP1	UL16 binding protein 1	endoplasmic reticulum|plasma membrane|anchored component of plasma membrane|	antigen processing and presentation|natural killer cell activation|natural killer cell mediated cytotoxicity|regulation of immune response|	natural killer cell lectin-like receptor binding|	10	-0.83	4.19	-1.89	-0.21	-1.39 : 124649.6	-0.966 : 124644.1	-0.916 : 124647.4	-0.641 : 124652.9	-0.587 : 124646.3	-0.483 : 124648.5	-0.0281 : 124645.2	0.076 : 124653.10	0.0797 : 124651.8	0.238 : 124650.7
ENSG00000187957	DNER	delta/notch-like EGF repeat containing	early endosome|plasma membrane|integral component of membrane|dendrite|neuronal cell body|	neuron migration|endocytosis|Notch signaling pathway|Notch receptor processing|synapse assembly|central nervous system development|glial cell differentiation|skeletal muscle fiber development|	transmembrane signaling receptor activity|Notch binding|calcium ion binding|protein binding|clathrin binding|	10	-0.69	4.19	-1	0.28	-0.955 : 111021.4	-0.865 : 111027.10	-0.808 : 111024.7	-0.723 : 111019.2	-0.701 : 111020.3	-0.266 : 111023.6	0.125 : 111025.8	0.251 : 111022.5	0.254 : 111026.9	0.568 : 111018.1
ENSG00000131055	COX4I2	cytochrome c oxidase subunit IV isoform 2 (lung)	mitochondrial respiratory chain complex IV|	generation of precursor metabolites and energy|cellular respiration|oxidation-reduction process|hydrogen ion transmembrane transport|hydrogen ion transmembrane transport|	cytochrome-c oxidase activity|	10	-2.37	4.14	-5	0.37	-2.51 : 124748.5	-1.79 : 124746.3	-0.169 : 124751.8	0.0781 : 124744.1	0.265 : 124753.10	0.328 : 124747.4	0.354 : 124752.9	0.568 : 124750.7	0.63 : 124749.6	0.973 : 124745.2
ENSG00000131459	GFPT2	glutamine-fructose-6-phosphate transaminase 2	cytosol|	fructose 6-phosphate metabolic process|UDP-N-acetylglucosamine biosynthetic process|UDP-N-acetylglucosamine biosynthetic process|energy reserve metabolic process|dolichol-linked oligosaccharide biosynthetic process|glutamine metabolic process|carbohydrate biosynthetic process|protein N-linked glycosylation via asparagine|post-translational protein modification|cellular protein metabolic process|	glutamine-fructose-6-phosphate transaminase (isomerizing) activity|carbohydrate binding|	10	-1.95	4.12	-4	-0.01	-2.17 : 155428.5	-1.3 : 155430.7	-0.667 : 155425.2	-0.63 : 155432.9	-0.366 : 155426.3	-0.0857 : 155429.6	-0.0749 : 155431.8	0.0422 : 155433.10	0.26 : 155427.4	1.09 : 155424.1
ENSG00000115524	SF3B1	splicing factor 3b, subunit 1, 155kDa	nucleus|nucleoplasm|spliceosomal complex|U12-type spliceosomal complex|nuclear speck|intracellular membrane-bounded organelle|catalytic step 2 spliceosome|	RNA splicing, via transesterification reactions|mRNA splicing, via spliceosome|mRNA splicing, via spliceosome|mRNA splicing, via spliceosome|RNA splicing|anterior/posterior pattern specification|gene expression|	chromatin binding|protein binding|poly(A) RNA binding|	10	2.07	4.12	-0.27	4	-0.956 : 71674.3	-0.588 : 71675.4	-0.418 : 71677.6	-0.381 : 71676.5	-0.32 : 71678.7	-0.271 : 71680.9	-0.118 : 71679.8	0.115 : 71681.10	0.619 : 71672.1	2.2 : 71673.2
ENSG00000148798	INA	internexin neuronal intermediate filament protein, alpha	extracellular space|neurofilament|cytoplasmic ribonucleoprotein granule|	substantia nigra development|cell differentiation|neurofilament cytoskeleton organization|	structural constituent of cytoskeleton|	10	1.79	4.09	0.13	3.62	-0.446 : 133527.5	-0.37 : 133524.2	-0.0482 : 133523.1	-0.0395 : 133531.9	0.338 : 133525.3	0.379 : 133528.6	0.554 : 133529.7	0.632 : 133532.10	0.973 : 133526.4	2.03 : 133530.8
ENSG00000143140	GJA5	gap junction protein, alpha 5, 40kDa	integral component of plasma membrane|gap junction|connexon complex|intercalated disc|intercalated disc|cell projection|	skeletal system development|angiogenesis|negative regulation of glomerular filtration|outflow tract morphogenesis|endothelium development|cardiac conduction system development|mitral valve development|pulmonary valve formation|ventricular septum development|atrial septum development|septum primum development|atrial ventricular junction remodeling|potassium ion transport|cell communication by chem…	gap junction hemi-channel activity|connexin binding|gap junction channel activity involved in cardiac conduction electrical coupling|gap junction channel activity involved in cardiac conduction electrical coupling|gap junction channel activity involved in AV node cell-bundle of His cell electrical coupling|	10	-1.13	4.07	-2	-0.33	-1.49 : 188893.5	-1.23 : 188894.6	-0.875 : 188897.9	-0.862 : 188896.8	-0.39 : 188890.2	-0.158 : 188895.7	-0.107 : 188892.4	-0.0717 : 188891.3	0.422 : 188889.1	0.426 : 188898.10
ENSG00000121297	TSHZ3	teashirt zinc finger homeobox 3	nucleus|mitochondrion|growth cone|	metanephros development|ureteric bud development|in utero embryonic development|regulation of respiratory gaseous exchange by neurological system process|transcription, DNA-templated|lung development|negative regulation of transcription, DNA-templated|musculoskeletal movement|sensory perception of touch|positive regulation of smooth muscle cell differentiation|kidney morphogenesis|ureteric perist…	chromatin binding|sequence-specific DNA binding transcription factor activity|protein binding|sequence-specific DNA binding|metal ion binding|	10	0.92	4.05	-0.28	2	-0.75 : 190159.10	-0.452 : 190154.5	-0.4 : 190157.8	-0.149 : 190153.4	0.287 : 190150.1	0.353 : 190152.3	0.391 : 190158.9	0.868 : 190151.2	1.16 : 190155.6	1.22 : 190156.7
ENSG00000171163	ZNF692	zinc finger protein 692	nucleus|	transcription, DNA-templated|regulation of transcription, DNA-templated|	DNA binding|metal ion binding|	10	1.18	4.05	0.09	3	-0.768 : 181098.5	-0.308 : 181095.2	-0.153 : 181096.3	-0.128 : 181102.9	0.0652 : 181101.8	0.199 : 181097.4	0.375 : 181099.6	0.89 : 181100.7	0.904 : 181094.1	1.59 : 181103.10
ENSG00000144815	NXPE3	neurexophilin and PC-esterase domain family, member 3	extracellular region|	None	None	10	1.87	4.05	-0.2	4	-1.04 : 161330.4	-0.641 : 161336.10	0.0471 : 161328.2	0.0528 : 161331.5	0.0816 : 161329.3	0.164 : 161333.7	0.317 : 161327.1	0.68 : 161332.6	1.03 : 161335.9	2.07 : 161334.8
ENSG00000131089	ARHGEF9	Cdc42 guanine nucleotide exchange factor (GEF) 9	cytosol|	small GTPase mediated signal transduction|synaptic transmission|positive regulation of Rho GTPase activity|ion transmembrane transport|positive regulation of apoptotic process|neurotrophin TRK receptor signaling pathway|regulation of small GTPase mediated signal transduction|transmembrane transport|apoptotic signaling pathway|	Rho guanyl-nucleotide exchange factor activity|	10	1.14	4.02	-1.68	3	-1.63 : 181650.6	-0.639 : 181651.7	-0.608 : 181653.9	-0.269 : 181649.5	0.176 : 181645.1	0.202 : 181648.4	0.25 : 181652.8	0.706 : 181647.3	1.19 : 181646.2	1.53 : 181654.10
ENSG00000198182	ZNF607	zinc finger protein 607	nucleus|	transcription, DNA-templated|regulation of transcription, DNA-templated|	DNA binding|sequence-specific DNA binding transcription factor activity|metal ion binding|	10	0.95	4.01	-0.88	3	-1.28 : 177451.8	-0.955 : 177452.9	0.0277 : 177447.4	0.0357 : 177450.7	0.0688 : 177444.1	0.281 : 177446.3	0.5 : 177449.6	0.727 : 177445.2	0.999 : 177453.10	1.56 : 177448.5
ENSG00000102683	SGCG	sarcoglycan, gamma (35kDa dystrophin-associated glycoprotein)	cytoplasm|cytoskeleton|plasma membrane|sarcoglycan complex|integral component of membrane|sarcolemma|	muscle organ development|	protein binding|	10	0.49	4.01	0.11	0.97	-0.402 : 201515.7	-0.287 : 201511.3	0.287 : 201513.5	0.362 : 201516.8	0.364 : 201510.2	0.627 : 201509.1	0.639 : 201514.6	0.649 : 201512.4	0.663 : 201518.10	0.768 : 201517.9
ENSG00000114120	SLC25A36	solute carrier family 25 (pyrimidine nucleotide carrier ), member 36	mitochondrial inner membrane|integral component of membrane|	response to estradiol|transmembrane transport|	None	10	1.19	4	-5.39	2	-3.06 : 71623.2	-0.515 : 71629.8	-0.475 : 71628.7	-0.348 : 71624.3	-0.0881 : 71626.5	0.00439 : 71625.4	0.356 : 71630.9	0.678 : 71622.1	1.31 : 71631.10	1.45 : 71627.6
ENSG00000213654	GPSM3	G-protein signaling modulator 3	cellular_component|cytoplasm|	biological_process|regulation of G-protein coupled receptor protein signaling pathway|regulation of catalytic activity|	molecular_function|GDP-dissociation inhibitor activity|	10	0.92	3.97	0.03	3	-0.845 : 69824.10	-0.426 : 69817.3	-0.241 : 69821.7	0.0832 : 69822.8	0.175 : 69819.5	0.217 : 69815.1	0.354 : 69818.4	0.836 : 69816.2	0.942 : 69820.6	1.57 : 69823.9
ENSG00000165169	DYNLT3	dynein, light chain, Tctex-type 3	kinetochore|condensed chromosome kinetochore|nucleus|cytoplasmic dynein complex|microtubule|	transport|mitotic nuclear division|regulation of mitotic cell cycle|metabolic process|	motor activity|identical protein binding|	10	0.85	3.93	0.01	2.87	-0.538 : 73172.10	-0.173 : 73167.5	-0.015 : 73163.1	0.174 : 73165.3	0.316 : 73169.7	0.45 : 73170.8	0.497 : 73171.9	0.651 : 73168.6	0.91 : 73164.2	1.53 : 73166.4
ENSG00000169340	PDILT	protein disulfide isomerase-like, testis expressed	endoplasmic reticulum|	protein folding|multicellular organismal development|spermatogenesis|cell differentiation|cell redox homeostasis|	protein disulfide isomerase activity|peptidyl-proline 4-dioxygenase activity|	10	1.62	3.93	0.44	2.98	-0.00722 : 144838.1	0.00754 : 144842.5	0.0647 : 144843.6	0.0887 : 144844.7	0.114 : 144840.3	0.158 : 144846.9	0.42 : 144845.8	0.905 : 144839.2	1.03 : 144841.4	1.91 : 144847.10
ENSG00000167702	KIFC2	kinesin family member C2	cytoplasm|kinesin complex|microtubule|	microtubule-based movement|metabolic process|	microtubule motor activity|ATP binding|microtubule binding|	9	-0.83	3.88	-2	0.21	-1.15 : 189378.4	-1.03 : 189382.8	-0.768 : 189383.9	-0.734 : 189379.5	-0.211 : 189381.7	-0.206 : 189377.3	-0.194 : 189376.2	0.333 : 189375.1	0.681 : 189380.6
ENSG00000071051	NCK2	NCK adaptor protein 2	cytoplasm|endoplasmic reticulum|cytosol|vesicle membrane|	regulation of translation|actin filament organization|signal transduction|signal complex assembly|epidermal growth factor receptor signaling pathway|regulation of epidermal growth factor-activated receptor activity|axon guidance|negative regulation of cell proliferation|cell migration|lamellipodium assembly|positive regulation of actin filament polymerization|positive regulation of T cell prolife…	protein binding|cytoskeletal adaptor activity|receptor signaling complex scaffold activity|	10	-3.24	3.88	-6	-0.14	-3.28 : 198529.4	-0.599 : 198533.8	-0.583 : 198528.3	-0.163 : 198532.7	-0.0615 : 198534.9	0.0493 : 198526.1	0.152 : 198530.5	0.361 : 198527.2	0.71 : 198531.6	0.727 : 198535.10
ENSG00000100146	SOX10	SRY (sex determining region Y)-box 10	nucleus|nucleus|extrinsic component of mitochondrial outer membrane|	in utero embryonic development|neural crest cell migration|positive regulation of neuroblast proliferation|regulation of transcription from RNA polymerase II promoter|transcription from RNA polymerase II promoter|peripheral nervous system development|anatomical structure morphogenesis|positive regulation of gliogenesis|melanocyte differentiation|negative regulation of apoptotic process|negative r…	RNA polymerase II core promoter proximal region sequence-specific DNA binding|RNA polymerase II distal enhancer sequence-specific DNA binding|RNA polymerase II transcription factor binding transcription factor activity involved in positive regulation of transcription|chromatin binding|RNA polymerase II distal enhancer sequence-specific DNA binding transcription factor activity|transcription coact…	10	1.87	3.86	-0.45	4	-1.21 : 118185.10	-0.426 : 118181.6	-0.328 : 118176.1	-0.231 : 118178.3	-0.214 : 118182.7	-0.142 : 118184.9	0.175 : 118183.8	0.827 : 118180.5	0.89 : 118179.4	2.06 : 118177.2
ENSG00000116199	FAM20B	family with sequence similarity 20, member B	Golgi membrane|Golgi apparatus|integral component of membrane|	phosphorylation|	ATP binding|kinase activity|phosphotransferase activity, alcohol group as acceptor|	10	1.4	3.86	0.12	3	-0.517 : 138496.1	-0.431 : 138502.7	-0.138 : 138500.5	-0.118 : 138499.4	-0.0476 : 138505.10	0.472 : 138501.6	0.56 : 138497.2	0.79 : 138504.9	0.87 : 138498.3	1.76 : 138503.8
ENSG00000169059	VCX3A	variable charge, X-linked 3A	nucleus|nucleolus|	brain development|	None	10	0.56	3.84	-0.43	1	-0.641 : 78280.8	-0.547 : 78275.3	-0.206 : 78273.1	0.0343 : 78282.10	0.357 : 78276.4	0.543 : 78278.6	0.621 : 78279.7	0.649 : 78281.9	0.853 : 78274.2	0.998 : 78277.5
ENSG00000059691	PET112	PET112 homolog (yeast)	mitochondrion|glutamyl-tRNA(Gln) amidotransferase complex|	translation|mitochondrial translation|glutaminyl-tRNAGln biosynthesis via transamidation|	ATP binding|translation factor activity, nucleic acid binding|glutaminyl-tRNA synthase (glutamine-hydrolyzing) activity|	10	-0.5	3.84	-3	-0.01	-1.93 : 167484.9	-0.743 : 167485.10	-0.63 : 167483.8	-0.627 : 167477.2	-0.546 : 167479.4	-0.313 : 167476.1	-0.197 : 167482.7	-0.113 : 167481.6	0.266 : 167480.5	0.572 : 167478.3
ENSG00000269099	LSP1	lymphocyte-specific protein 1	plasma membrane|actin cytoskeleton|membrane|extracellular vesicular exosome|	cellular component movement|cellular defense response|signal transduction|	actin binding|signal transducer activity|	10	-0.71	3.79	-2	0.11	-1.24 : 93001.1	-0.875 : 93003.3	-0.746 : 93007.7	-0.72 : 93005.5	-0.597 : 93004.4	-0.216 : 93010.10	-0.0875 : 93009.9	-0.0123 : 93006.6	0.351 : 93008.8	0.505 : 93002.2
ENSG00000178096	BOLA1	bolA family member 1	extracellular region|mitochondrion|	None	None	10	1.39	3.79	0	3	-0.582 : 14594.3	-0.38 : 14600.9	-0.338 : 14598.7	0.000597 : 14593.2	0.00439 : 14601.10	0.153 : 14596.5	0.207 : 14597.6	0.728 : 14599.8	1.12 : 14595.4	1.7 : 14592.1
ENSG00000130158	DOCK6	dedicator of cytokinesis 6	cytosol|perinuclear region of cytoplasm|	small GTPase mediated signal transduction|blood coagulation|positive regulation of GTPase activity|	guanyl-nucleotide exchange factor activity|	10	-0.56	3.78	-1.65	-0.01	-1.16 : 41630.10	-0.719 : 41622.2	-0.623 : 41621.1	-0.611 : 41625.5	-0.602 : 41623.3	-0.391 : 41629.9	-0.246 : 41627.7	-0.0977 : 41624.4	-0.0391 : 41626.6	0.0335 : 41628.8
ENSG00000151093	OXSM	3-oxoacyl-ACP synthase, mitochondrial	mitochondrion|mitochondrion|	acyl-CoA metabolic process|short-chain fatty acid biosynthetic process|medium-chain fatty acid biosynthetic process|	3-oxoacyl-[acyl-carrier-protein] synthase activity|	10	2.03	3.78	-2.9	4	-2.2 : 176766.3	-0.441 : 176768.5	-0.119 : 176772.9	0.0567 : 176773.10	0.101 : 176770.7	0.163 : 176764.1	0.33 : 176769.6	0.475 : 176767.4	0.558 : 176771.8	2.16 : 176765.2
ENSG00000133028	SCO1	SCO1 cytochrome c oxidase assembly protein	mitochondrion|mitochondrial inner membrane|myofibril|	generation of precursor metabolites and energy|copper ion transport|cellular copper ion homeostasis|respiratory chain complex IV assembly|	copper ion binding|	10	-1.67	3.78	-3	-0.16	-1.92 : 86247.5	-1.25 : 86251.9	-1.07 : 86250.8	-0.288 : 86246.4	-0.212 : 86252.10	-0.104 : 86245.3	0.035 : 86244.2	0.0372 : 86249.7	0.0592 : 86243.1	0.54 : 86248.6
ENSG00000079459	FDFT1	farnesyl-diphosphate farnesyltransferase 1	endoplasmic reticulum|endoplasmic reticulum membrane|integral component of membrane|	steroid biosynthetic process|cholesterol biosynthetic process|isoprenoid biosynthetic process|cellular lipid metabolic process|small molecule metabolic process|farnesyl diphosphate metabolic process|oxidation-reduction process|	farnesyl-diphosphate farnesyltransferase activity|oxidoreductase activity|squalene synthase activity|	10	-0.91	3.76	-2	2.31	-1.2 : 53140.1	-1.12 : 53145.6	-0.914 : 53142.3	-0.433 : 53147.8	-0.39 : 53141.2	-0.303 : 53146.7	-0.29 : 53143.4	-0.0977 : 53149.10	0.358 : 53144.5	1.66 : 53148.9
ENSG00000171403	KRT9	keratin 9	extracellular space|nucleus|intermediate filament|membrane|extracellular vesicular exosome|	epidermis development|skin development|intermediate filament organization|	structural constituent of cytoskeleton|	10	-1.97	3.75	-4	0.02	-2.17 : 116892.4	-1.46 : 116897.9	-0.713 : 116893.5	-0.376 : 116895.7	-0.189 : 116889.1	-0.187 : 116894.6	-0.116 : 116891.3	0.177 : 116890.2	0.68 : 116898.10	0.78 : 116896.8
ENSG00000132463	GRSF1	G-rich RNA sequence binding factor 1	cytoplasm|mitochondrion|mitochondrial nucleoid|	mRNA polyadenylation|tRNA processing|anterior/posterior pattern specification|morphogenesis of embryonic epithelium|	nucleotide binding|RNA binding|mRNA binding|poly(A) RNA binding|	10	-1.44	3.75	-3	0.08	-1.65 : 194175.8	-1.57 : 194176.9	-0.688 : 194177.10	-0.669 : 194170.3	-0.26 : 194173.6	-0.197 : 194168.1	-0.142 : 194169.2	0.219 : 194172.5	0.378 : 194174.7	0.744 : 194171.4
ENSG00000152767	FARP1	FERM, RhoGEF (ARHGEF) and pleckstrin domain protein 1 (chondrocyte-derived)	cytoplasm|cytosol|cytoskeleton|cell junction|filopodium|dendrite|extrinsic component of cytoplasmic side of plasma membrane|dendritic spine|synapse|	synapse assembly|negative regulation of phosphatase activity|positive regulation of Rho GTPase activity|positive regulation of Rac GTPase activity|positive regulation of Rac GTPase activity|dendrite morphogenesis|	Rho guanyl-nucleotide exchange factor activity|cytoskeletal protein binding|Rac guanyl-nucleotide exchange factor activity|Rac GTPase binding|	10	-1.54	3.74	-2.86	-0.19	-1.8 : 85949.7	-1.55 : 85951.9	-0.721 : 85943.1	-0.391 : 85948.6	-0.304 : 85950.8	-0.197 : 85945.3	0.172 : 85946.4	0.217 : 85952.10	0.381 : 85947.5	0.484 : 85944.2
ENSG00000106028	SSBP1	single-stranded DNA binding protein 1, mitochondrial	nucleus|mitochondrion|mitochondrial nucleoid|extracellular vesicular exosome|	DNA replication|positive regulation of helicase activity|mitochondrion morphogenesis|	chromatin binding|single-stranded DNA binding|protein binding|poly(A) RNA binding|	10	-1.65	3.74	-3	0.12	-1.9 : 158268.3	-1.6 : 158266.1	-0.658 : 158274.9	-0.435 : 158271.6	-0.0877 : 158273.8	-0.0515 : 158269.4	0.0543 : 158270.5	0.229 : 158267.2	0.447 : 158272.7	0.821 : 158275.10
ENSG00000255112	CHMP1B	charged multivesicular body protein 1B	cytosol|late endosome membrane|extracellular vesicular exosome|	cytokinesis|protein transport|establishment of protein localization|	protein binding|protein domain specific binding|	9	-1.78	3.73	-3.73	-0.27	-2.01 : 111463.6	-1.33 : 111466.9	-0.688 : 111461.4	-0.524 : 111465.8	-0.116 : 111458.1	-0.106 : 111467.10	0.0216 : 111460.3	0.052 : 111464.7	0.192 : 111459.2
ENSG00000146374	RSPO3	R-spondin 3	extracellular region|	canonical Wnt signaling pathway|branching involved in labyrinthine layer morphogenesis|	receptor binding|frizzled binding|heparin binding|	10	0.75	3.72	-0.32	2	-0.692 : 145102.8	-0.444 : 145097.3	-0.307 : 145103.9	-0.155 : 145099.5	0.201 : 145100.6	0.257 : 145098.4	0.603 : 145104.10	0.817 : 145095.1	0.964 : 145101.7	1.13 : 145096.2
ENSG00000139613	SMARCC2	SWI/SNF related, matrix associated, actin dependent regulator of chromatin, subfamily c, member 2	nuclear chromatin|nucleus|SWI/SNF complex|transcriptional repressor complex|protein complex|npBAF complex|nBAF complex|	nucleosome disassembly|chromatin remodeling|transcription, DNA-templated|regulation of transcription from RNA polymerase II promoter|nervous system development|ATP-dependent chromatin remodeling|negative regulation of transcription, DNA-templated|positive regulation of transcription, DNA-templated|	RNA polymerase II core promoter proximal region sequence-specific DNA binding|RNA polymerase II distal enhancer sequence-specific DNA binding|transcription coactivator activity|protein binding|nucleosomal DNA binding|	9	0.57	3.71	0.05	1.74	-0.0197 : 24256.1	0.00604 : 24257.2	0.324 : 24265.10	0.356 : 24258.3	0.43 : 24264.9	0.593 : 24261.6	0.599 : 24260.5	0.788 : 24263.8	1.22 : 24262.7
ENSG00000077327	SPAG6	sperm associated antigen 6	nucleus|microtubule|axoneme|microtubule cytoskeleton|	spermatid development|cell projection organization|	None	10	0.69	3.67	0.02	1.68	-0.271 : 122957.3	0.093 : 122960.6	0.149 : 122962.8	0.23 : 122959.5	0.322 : 122964.10	0.357 : 122958.4	0.471 : 122956.2	0.78 : 122955.1	0.97 : 122961.7	1.04 : 122963.9
ENSG00000140600	SH3GL3	SH3-domain GRB2-like 3	early endosome membrane|extracellular vesicular exosome|	endocytosis|signal transduction|central nervous system development|	protein binding|lipid binding|identical protein binding|	10	-1.75	3.64	-3	0.43	-1.99 : 192817.2	-1.43 : 192816.1	-1.02 : 192824.9	-0.334 : 192825.10	-0.187 : 192823.8	0.139 : 192821.6	0.388 : 192818.3	0.511 : 192819.4	0.652 : 192822.7	0.849 : 192820.5
ENSG00000113845	TIMMDC1	translocase of inner mitochondrial membrane domain containing 1	nucleus|mitochondrion|integral component of membrane|mitochondrial membrane|	None	None	10	-1.89	3.62	-4	-0.18	-2.1 : 47906.5	-1.25 : 47910.9	-1.01 : 47911.10	-0.0913 : 47908.7	-0.0894 : 47902.1	-0.0463 : 47907.6	0.115 : 47903.2	0.125 : 47905.4	0.244 : 47909.8	0.572 : 47904.3
ENSG00000160124	CCDC58	coiled-coil domain containing 58	mitochondrion|	None	None	10	0.52	3.62	-0.29	1	-0.583 : 13482.9	0.0625 : 13480.7	0.117 : 13478.5	0.258 : 13476.3	0.39 : 13479.6	0.503 : 13475.2	0.548 : 13481.8	0.602 : 13477.4	0.868 : 13483.10	0.999 : 13474.1
ENSG00000122140	MRPS2	mitochondrial ribosomal protein S2	mitochondrion|small ribosomal subunit|	translation|	structural constituent of ribosome|	10	0.66	3.6	-1.11	2	-1.17 : 171923.6	-0.75 : 171926.9	-0.254 : 171918.1	0.0635 : 171919.2	0.312 : 171922.5	0.492 : 171927.10	0.551 : 171924.7	0.676 : 171920.3	0.97 : 171925.8	1.13 : 171921.4
ENSG00000125409	TEKT3	tektin 3	acrosomal membrane|nucleus|microtubule|sperm flagellum|extracellular vesicular exosome|	microtubule cytoskeleton organization|sperm motility|cilium morphogenesis|regulation of fertilization|	molecular_function|	8	1.95	3.56	0.38	4	-0.46 : 157569.9	-0.207 : 157567.7	-0.187 : 157566.6	0.197 : 157570.10	0.334 : 157565.5	0.377 : 157561.1	0.601 : 157563.3	2.09 : 157564.4
ENSG00000198774	RASSF9	Ras association (RalGDS/AF-6) domain family (N-terminal) member 9	endosome|cytosol|trans-Golgi network transport vesicle membrane|	protein targeting|signal transduction|endosomal transport|	transporter activity|protein binding|	10	-0.92	3.52	-3	0.59	-1.57 : 24140.1	-1.05 : 24147.8	-0.955 : 24148.9	-0.499 : 24142.3	-0.411 : 24141.2	-0.356 : 24145.6	-0.349 : 24144.5	-0.0281 : 24149.10	0.382 : 24146.7	1.01 : 24143.4
ENSG00000158352	SHROOM4	shroom family member 4	stress fiber|cytoplasm|cytoplasmic side of plasma membrane|basal plasma membrane|actin cytoskeleton|apical plasma membrane|myosin II complex|cortical actin cytoskeleton|filamentous actin|	actin filament organization|brain development|actin cytoskeleton organization|cognition|	actin filament binding|	10	-2.82	3.52	-5	0.14	-2.9 : 157109.9	-1.17 : 157101.1	-0.233 : 157108.8	-0.0719 : 157105.5	0.0467 : 157102.2	0.315 : 157104.4	0.327 : 157106.6	0.491 : 157103.3	0.564 : 157107.7	0.631 : 157110.10
ENSG00000120942	UBIAD1	UbiA prenyltransferase domain containing 1	nucleus|cytoplasm|endoplasmic reticulum|endoplasmic reticulum membrane|membrane|integral component of Golgi membrane|mitochondrial membrane|	ubiquinone biosynthetic process|ubiquinone biosynthetic process|menaquinone biosynthetic process|menaquinone biosynthetic process|vitamin K biosynthetic process|vitamin K biosynthetic process|	prenyltransferase activity|protein binding|antioxidant activity|	10	0.55	3.5	-1.36	1	-1.04 : 13951.10	-0.76 : 13947.6	-0.607 : 13943.2	-0.558 : 13946.5	-0.205 : 13942.1	0.577 : 13944.3	0.582 : 13948.7	0.698 : 13949.8	0.838 : 13945.4	0.944 : 13950.9
ENSG00000131171	SH3BGRL	SH3 domain binding glutamate-rich protein like	extracellular space|nucleus|cytoplasm|extracellular vesicular exosome|	positive regulation of signal transduction|	SH3/SH2 adaptor activity|SH3 domain binding|	10	1.33	3.5	0.25	2.9	-0.157 : 143878.7	-0.116 : 143872.1	-0.0452 : 143881.10	0.157 : 143876.5	0.162 : 143880.9	0.194 : 143874.3	0.255 : 143879.8	0.344 : 143877.6	1.21 : 143875.4	1.63 : 143873.2
ENSG00000135537	LACE1	lactation elevated 1	mitochondrion|	None	ATP binding|	10	0.93	3.46	-0.74	2	-1.05 : 139679.5	-0.446 : 139683.9	-0.286 : 139675.1	0.0576 : 139676.2	0.251 : 139677.3	0.262 : 139678.4	0.353 : 139682.8	0.747 : 139680.6	1.01 : 139684.10	1.45 : 139681.7
ENSG00000080189	SLC35C2	solute carrier family 35 (GDP-fucose transporter), member C2	endoplasmic reticulum-Golgi intermediate compartment|cis-Golgi network|integral component of membrane|	transport|negative regulation of gene expression|protein O-linked fucosylation|positive regulation of Notch signaling pathway|	None	10	1.67	3.46	-3.11	3	-2.17 : 15878.5	-0.64 : 15877.4	-0.068 : 15881.8	-0.0347 : 15883.10	0.0294 : 15880.7	0.133 : 15879.6	0.415 : 15874.1	0.884 : 15875.2	0.92 : 15876.3	1.93 : 15882.9
ENSG00000005471	ABCB4	ATP-binding cassette, sub-family B (MDR/TAP), member 4	plasma membrane|integral component of plasma membrane|membrane|integral component of membrane|intercellular canaliculus|	ATP catabolic process|lipid metabolic process|transport|drug transmembrane transport|response to drug|xenobiotic transport|cellular lipid metabolic process|small molecule metabolic process|transmembrane transport|	ATP binding|xenobiotic-transporting ATPase activity|ATPase activity, coupled to transmembrane movement of substances|	10	-1.53	3.45	-2.91	-0.23	-1.8 : 13340.6	-1.51 : 13336.2	-0.76 : 13335.1	-0.319 : 13339.5	-0.306 : 13337.3	-0.0977 : 13338.4	0.0476 : 13344.10	0.193 : 13343.9	0.272 : 13341.7	0.424 : 13342.8
ENSG00000127220	ABHD8	abhydrolase domain containing 8	None	metabolic process|	hydrolase activity|	10	-0.52	3.44	-1	1.45	-0.835 : 102189.5	-0.767 : 102192.8	-0.662 : 102194.10	-0.589 : 102190.6	-0.489 : 102188.4	-0.385 : 102193.9	-0.279 : 102186.2	-0.155 : 102191.7	0.429 : 102187.3	1.35 : 102185.1
ENSG00000010361	FUZ	fuzzy planar cell polarity protein	cytoplasm|cytoskeleton|extracellular vesicular exosome|	establishment of planar polarity|neural tube closure|neural tube closure|hair follicle development|negative regulation of cell proliferation|regulation of smoothened signaling pathway|embryonic body morphogenesis|protein transport|spinal cord dorsal/ventral patterning|negative regulation of cell migration|nonmotile primary cilium assembly|cilium assembly|positive regulation of cilium assembly|emb…	None	10	0.74	3.43	0.08	1.82	-0.117 : 195334.4	-0.0883 : 195340.10	0.102 : 195332.2	0.113 : 195337.7	0.155 : 195338.8	0.374 : 195339.9	0.512 : 195335.5	0.788 : 195336.6	0.89 : 195331.1	1.34 : 195333.3
ENSG00000157036	EXOG	endo/exonuclease (5'-3'), endonuclease G-like	cellular_component|mitochondrion|mitochondrial inner membrane|	DNA catabolic process, endonucleolytic|biological_process|	nucleic acid binding|endonuclease activity|metal ion binding|	10	1.22	3.41	0.17	2.83	-0.301 : 118670.5	-0.279 : 118668.3	-0.037 : 118674.9	-0.0128 : 118675.10	-0.000844 : 118669.4	0.0987 : 118666.1	0.149 : 118673.8	0.425 : 118671.6	1.26 : 118672.7	1.54 : 118667.2
ENSG00000087502	ERGIC2	ERGIC and golgi 2	nucleolus|endoplasmic reticulum membrane|Golgi apparatus|membrane|integral component of membrane|endoplasmic reticulum-Golgi intermediate compartment membrane|intracellular membrane-bounded organelle|	vesicle-mediated transport|	None	10	-3.01	3.41	-6	-0.57	-3.1 : 113520.8	-0.801 : 113515.3	-0.788 : 113516.4	-0.502 : 113517.5	-0.369 : 113513.1	-0.0508 : 113521.9	0.0608 : 113518.6	0.0669 : 113519.7	0.11 : 113522.10	0.476 : 113514.2
ENSG00000135900	MRPL44	mitochondrial ribosomal protein L44	cellular_component|mitochondrion|ribosome|	RNA processing|mitochondrial translational elongation|RNA phosphodiester bond hydrolysis, endonucleolytic|	ribonuclease III activity|poly(A) RNA binding|	10	1.18	3.39	-0.03	3	-0.808 : 107172.9	-0.258 : 107169.6	-0.016 : 107167.4	0.0252 : 107164.1	0.17 : 107171.8	0.209 : 107170.7	0.439 : 107168.5	0.52 : 107166.3	1.07 : 107173.10	1.56 : 107165.2
ENSG00000164171	ITGA2	integrin, alpha 2 (CD49B, alpha 2 subunit of VLA-2 receptor)	nucleus|plasma membrane|plasma membrane|focal adhesion|integrin complex|cell outer membrane|external side of plasma membrane|cell surface|axon terminus|basal part of cell|perinuclear region of cytoplasm|	response to hypoxia|tissue homeostasis|positive regulation of leukocyte migration|substrate-dependent cell migration|hypotonic response|cell adhesion|cell-matrix adhesion|integrin-mediated signaling pathway|axon guidance|blood coagulation|cell proliferation|response to virus|organ morphogenesis|positive regulation of epithelial cell migration|positive regulation of alkaline phosphatase activity|r…	virus receptor activity|integrin binding|protein binding|collagen binding|collagen receptor activity|laminin binding|metal ion binding|protein heterodimerization activity|	10	-0.9	3.38	-2	0.13	-1.26 : 72861.9	-1.01 : 72862.10	-0.939 : 72860.8	-0.54 : 72858.6	-0.444 : 72853.1	-0.194 : 72859.7	-0.111 : 72856.4	-0.0118 : 72854.2	0.0223 : 72855.3	0.514 : 72857.5
ENSG00000132470	ITGB4	integrin, beta 4	basement membrane|plasma membrane|plasma membrane|integrin complex|basal plasma membrane|cell surface|hemidesmosome|cell leading edge|receptor complex|extracellular vesicular exosome|	autophagy|cell adhesion|cell-matrix adhesion|integrin-mediated signaling pathway|multicellular organismal development|response to wounding|extracellular matrix organization|hemidesmosome assembly|hemidesmosome assembly|cell junction assembly|filopodium assembly|cell motility|	G-protein coupled receptor binding|receptor activity|protein binding|	10	0.75	3.37	-0.3	2	-0.662 : 60757.2	-0.341 : 60763.8	-0.215 : 60762.7	-0.171 : 60765.10	-0.0676 : 60764.9	0.388 : 60760.5	0.466 : 60761.6	0.834 : 60758.3	0.909 : 60759.4	1.18 : 60756.1
ENSG00000107036	KIAA1432	N/A	None	None	None	10	0.94	3.34	0.2	1.96	-0.202 : 161956.7	-0.181 : 161952.3	-0.101 : 161959.10	-0.0629 : 161951.2	-0.00229 : 161958.9	0.0893 : 161953.4	0.277 : 161950.1	0.869 : 161954.5	1.05 : 161957.8	1.35 : 161955.6
ENSG00000171431	KRT20	keratin 20	cytoplasm|intermediate filament|	apoptotic process|cellular response to stress|intermediate filament organization|regulation of protein secretion|	structural constituent of cytoskeleton|protein binding|	10	-1.17	3.34	-2	1.36	-1.34 : 186627.2	-1.29 : 186633.8	-1.27 : 186628.3	-0.209 : 186626.1	-0.103 : 186632.7	0.1 : 186630.5	0.103 : 186635.10	0.201 : 186629.4	0.819 : 186631.6	1.26 : 186634.9
ENSG00000187682	ERAS	ES cell expressed Ras	plasma membrane|	GTP catabolic process|small GTPase mediated signal transduction|	GTP binding|	9	1.35	3.34	0.13	2.77	-0.127 : 75766.8	-0.107 : 75767.9	0.125 : 75768.10	0.152 : 75765.7	0.218 : 75763.5	0.447 : 75761.3	0.604 : 75759.1	0.813 : 75762.4	1.65 : 75764.6
ENSG00000110108	TMEM109	transmembrane protein 109	nuclear outer membrane|integral component of membrane|sarcoplasmic reticulum membrane|extracellular vesicular exosome|	intrinsic apoptotic signaling pathway in response to DNA damage by p53 class mediator|negative regulation of cell death|cellular response to gamma radiation|	molecular_function|	10	-1.66	3.33	-2.99	-0.11	-1.93 : 24435.10	-1.19 : 24426.1	-0.494 : 24434.9	-0.484 : 24433.8	-0.46 : 24431.6	-0.347 : 24427.2	-0.327 : 24428.3	-0.0269 : 24432.7	0.034 : 24430.5	0.558 : 24429.4
ENSG00000112874	NUDT12	nudix (nucleoside diphosphate linked moiety X)-type motif 12	nucleus|peroxisome|	NADP catabolic process|NAD catabolic process|	NAD+ diphosphatase activity|NADH pyrophosphatase activity|metal ion binding|	10	-3.03	3.32	-6	-0.84	-3.1 : 136212.6	-1.16 : 136211.5	-0.251 : 136215.9	-0.211 : 136214.8	-0.177 : 136208.2	-0.169 : 136209.3	0.19 : 136210.4	0.234 : 136207.1	0.307 : 136213.7	0.424 : 136216.10
ENSG00000077713	SLC25A43	solute carrier family 25, member 43	mitochondrial inner membrane|integral component of membrane|	transmembrane transport|	None	10	0.73	3.31	-0.59	2	-0.875 : 90761.8	-0.756 : 90754.1	-0.477 : 90759.6	-0.286 : 90762.9	-0.183 : 90758.5	-0.0696 : 90755.2	0.648 : 90760.7	0.769 : 90763.10	0.875 : 90756.3	1.36 : 90757.4
ENSG00000215045	GRID2IP	glutamate receptor, ionotropic, delta 2 (Grid2) interacting protein	cell junction|postsynaptic membrane|	long term synaptic depression|	None	10	0.99	3.31	-0.23	2	-0.571 : 63767.10	-0.323 : 63762.5	-0.272 : 63759.2	-0.111 : 63761.4	0.116 : 63766.9	0.329 : 63760.3	0.513 : 63765.8	0.644 : 63763.6	1.14 : 63758.1	1.34 : 63764.7
ENSG00000112379	KIAA1244	KIAA1244	trans-Golgi network|integral component of membrane|	negative regulation of phosphatase activity|vesicle-mediated transport|regulation of ARF protein signal transduction|positive regulation of GTPase activity|positive regulation of GTPase activity|	ARF guanyl-nucleotide exchange factor activity|	10	-0.86	3.31	-2	0.36	-1.25 : 161062.2	-0.991 : 161064.4	-0.875 : 161067.7	-0.632 : 161061.1	-0.446 : 161063.3	-0.0935 : 161068.8	-0.0323 : 161069.9	0.0173 : 161070.10	0.419 : 161065.5	0.846 : 161066.6
ENSG00000049449	RCN1	reticulocalbin 1, EF-hand calcium binding domain	endoplasmic reticulum|endoplasmic reticulum lumen|	in utero embryonic development|camera-type eye development|	calcium ion binding|protein binding|	9	-1.65	3.3	-3	-0.05	-1.9 : 96135.3	-1.09 : 96134.2	-0.715 : 96142.10	-0.527 : 96140.8	-0.151 : 96138.6	-0.0508 : 96133.1	0.0455 : 96136.4	0.204 : 96137.5	0.571 : 96141.9
ENSG00000184779	RPS17	ribosomal protein S17	cytosol|ribosome|membrane|cytosolic small ribosomal subunit|cytosolic small ribosomal subunit|extracellular vesicular exosome|	ribosomal small subunit assembly|nuclear-transcribed mRNA catabolic process, nonsense-mediated decay|rRNA processing|translation|translation|translational initiation|translational initiation|translational elongation|translational elongation|translational termination|SRP-dependent cotranslational protein targeting to membrane|gene expression|viral process|RNA metabolic process|mRNA metabolic proce…	structural constituent of ribosome|poly(A) RNA binding|	10	1.02	3.3	-0.25	2	-0.662 : 104297.1	-0.361 : 104301.5	-0.302 : 104306.10	-0.0509 : 104300.4	0.181 : 104305.9	0.394 : 104299.3	0.502 : 104304.8	0.503 : 104298.2	1.1 : 104302.6	1.43 : 104303.7
ENSG00000188917	TRMT2B	tRNA methyltransferase 2 homolog B (S. cerevisiae)	mitochondrion|	tRNA processing|methylation|	S-adenosylmethionine-dependent tRNA (m5U54) methyltransferase activity|	10	0.83	3.28	-1.03	2	-1.11 : 114905.7	-0.771 : 114902.4	-0.164 : 114908.10	-0.0877 : 114901.3	-0.0222 : 114899.1	0.0658 : 114903.5	0.61 : 114906.8	0.71 : 114900.2	0.939 : 114907.9	1.42 : 114904.6
ENSG00000118557	PMFBP1	polyamine modulated factor 1 binding protein 1	cytoplasm|	None	None	10	0.59	3.28	-0.75	1.81	-0.803 : 181772.8	-0.723 : 181769.5	-0.331 : 181773.9	-0.326 : 181770.6	-0.302 : 181774.10	0.509 : 181765.1	0.656 : 181771.7	0.723 : 181767.3	0.733 : 181766.2	1.16 : 181768.4
ENSG00000198755	RPL10A	ribosomal protein L10a	nucleus|nucleolus|cytoplasm|cytosol|membrane|cytosolic large ribosomal subunit|extracellular vesicular exosome|	nuclear-transcribed mRNA catabolic process, nonsense-mediated decay|translation|translation|translational initiation|translational elongation|translational termination|SRP-dependent cotranslational protein targeting to membrane|anatomical structure morphogenesis|gene expression|viral process|RNA metabolic process|mRNA metabolic process|viral life cycle|viral transcription|cellular protein metabol…	structural constituent of ribosome|protein binding|poly(A) RNA binding|	9	-0.85	3.28	-1.89	-0.14	-1.24 : 17134.5	-0.978 : 17130.1	-0.836 : 17133.4	-0.677 : 17135.6	-0.104 : 17132.3	-0.1 : 17138.9	0.193 : 17137.8	0.369 : 17131.2	0.399 : 17139.10
ENSG00000177666	PNPLA2	patatin-like phospholipase domain containing 2	endoplasmic reticulum membrane|lipid particle|cytosol|plasma membrane|integral component of membrane|intracellular membrane-bounded organelle|	phospholipid metabolic process|negative regulation of sequestering of triglyceride|positive regulation of triglyceride catabolic process|triglyceride catabolic process|acylglycerol acyl-chain remodeling|small molecule metabolic process|glycerophospholipid biosynthetic process|	triglyceride lipase activity|	10	-0.61	3.25	-1.76	-0.04	-1.29 : 163216.7	-0.791 : 163215.6	-0.684 : 163214.5	-0.681 : 163213.4	-0.612 : 163212.3	-0.161 : 163210.1	-0.084 : 163219.10	0.0991 : 163217.8	0.104 : 163211.2	0.34 : 163218.9
ENSG00000188428	BLOC1S5	biogenesis of lysosomal organelles complex-1, subunit 5, muted	transport vesicle|BLOC-1 complex|	anterograde axon cargo transport|neuron projection development|melanosome transport|melanosome organization|endosome to melanosome transport|anterograde synaptic vesicle transport|positive regulation of pigment cell differentiation|	protein binding|	10	1.81	3.24	-0.16	4	-0.718 : 99144.10	-0.526 : 99139.5	-0.41 : 99143.9	-0.0849 : 99137.3	-0.0185 : 99135.1	0.256 : 99140.6	0.425 : 99141.7	0.522 : 99142.8	1.01 : 99136.2	2.01 : 99138.4
ENSG00000129194	SOX15	SRY (sex determining region Y)-box 15	nucleus|cytoplasm|	negative regulation of transcription from RNA polymerase II promoter|chromatin organization|regulation of transcription, DNA-templated|regulation of transcription from RNA polymerase II promoter|male gonad development|positive regulation of satellite cell activation involved in skeletal muscle regeneration|cell differentiation|skeletal muscle tissue regeneration|negative regulation of striated mu…	DNA binding|chromatin binding|sequence-specific DNA binding transcription factor activity|	10	-0.79	3.22	-2	0.21	-1.13 : 5698.9	-1.04 : 5696.7	-0.683 : 5692.3	-0.586 : 5690.1	-0.46 : 5699.10	-0.317 : 5693.4	0.0467 : 5695.6	0.173 : 5691.2	0.248 : 5694.5	0.575 : 5697.8
ENSG00000131469	RPL27	ribosomal protein L27	nucleus|cytosol|ribosome|membrane|cytosolic large ribosomal subunit|ribonucleoprotein complex|extracellular vesicular exosome|	nuclear-transcribed mRNA catabolic process, nonsense-mediated decay|translation|translation|translational initiation|translational elongation|translational termination|SRP-dependent cotranslational protein targeting to membrane|gene expression|viral process|RNA metabolic process|mRNA metabolic process|viral life cycle|viral transcription|cellular protein metabolic process|	structural constituent of ribosome|structural constituent of ribosome|poly(A) RNA binding|	9	-0.72	3.22	-2	0.29	-1.34 : 113962.3	-0.931 : 113961.2	-0.715 : 113960.1	-0.713 : 113969.10	-0.38 : 113966.7	-0.201 : 113964.5	-0.121 : 113963.4	0.311 : 113965.6	0.719 : 113968.9
ENSG00000100307	CBX7	chromobox homolog 7	nuclear chromatin|heterochromatin|nucleus|cytoplasm|PcG protein complex|PRC1 complex|	negative regulation of transcription from RNA polymerase II promoter|transcription, DNA-templated|chromatin modification|	chromatin binding|single-stranded RNA binding|protein binding|methylated histone binding|	10	-0.93	3.16	-1.92	-0.16	-1.27 : 142625.3	-1.01 : 142626.4	-0.963 : 142628.6	-0.729 : 142632.10	0.0582 : 142629.7	0.112 : 142623.1	0.141 : 142631.9	0.17 : 142627.5	0.241 : 142630.8	0.452 : 142624.2
ENSG00000156284	CLDN8	claudin 8	endoplasmic reticulum|plasma membrane|tight junction|integral component of membrane|	calcium-independent cell-cell adhesion|	structural molecule activity|identical protein binding|	10	1	3.16	-0.33	2	-0.793 : 143608.7	-0.424 : 143610.9	-0.187 : 143607.6	0.0788 : 143606.5	0.231 : 143611.10	0.272 : 143609.8	0.402 : 143603.2	0.675 : 143604.3	1.15 : 143602.1	1.34 : 143605.4
ENSG00000104140	RHOV	ras homolog family member V	cytosol|plasma membrane|endosome membrane|	small GTPase mediated signal transduction|regulation of small GTPase mediated signal transduction|	protein binding|GTP binding|metal ion binding|	10	1.43	3.15	0.16	2.79	-0.369 : 109132.2	-0.364 : 109138.8	-0.132 : 109139.9	0.0206 : 109133.3	0.155 : 109136.6	0.311 : 109131.1	0.584 : 109137.7	0.722 : 109134.4	0.814 : 109135.5	1.75 : 109140.10
ENSG00000105514	RAB3D	RAB3D, member RAS oncogene family	mitochondrion|plasma membrane|transport vesicle|zymogen granule|extracellular vesicular exosome|	GTP catabolic process|exocytosis|small GTPase mediated signal transduction|protein transport|regulation of exocytosis|peptidyl-cysteine methylation|	GTPase activity|GTP binding|GTPase binding|	10	-0.66	3.15	-2.79	0.33	-1.53 : 98535.8	-0.864 : 98532.5	-0.814 : 98536.9	-0.67 : 98531.4	-0.603 : 98537.10	-0.11 : 98529.2	-0.0525 : 98534.7	0.118 : 98528.1	0.295 : 98530.3	0.608 : 98533.6
ENSG00000165733	BMS1	BMS1 ribosome biogenesis factor	nucleus|nucleolus|nucleolus|	ribosome assembly|	ATP binding|poly(A) RNA binding|	9	-2.24	3.14	-4	-0.5	-2.41 : 189062.4	-1.35 : 189065.7	-0.667 : 189067.9	-0.466 : 189061.3	-0.176 : 189068.10	0.0553 : 189060.2	0.125 : 189063.5	0.179 : 189059.1	0.323 : 189064.6
ENSG00000082397	EPB41L3	erythrocyte membrane protein band 4.1-like 3	cytoplasm|cytoskeleton|plasma membrane|plasma membrane|cell-cell junction|extrinsic component of membrane|axolemma|paranode region of axon|juxtaparanode region of axon|	protein localization to paranode region of axon|apoptotic process|cytoskeletal anchoring at plasma membrane|biological_process|regulation of cell shape|cortical cytoskeleton organization|cortical actin cytoskeleton organization|paranodal junction assembly|myelin maintenance|neuron projection morphogenesis|protein localization to juxtaparanode region of axon|protein localization to plasma membrane|	actin binding|structural constituent of cytoskeleton|protein binding|	10	-2.47	3.14	-5	1.66	-2.61 : 158420.5	-0.951 : 158422.7	-0.804 : 158416.1	-0.419 : 158423.8	-0.356 : 158418.3	-0.172 : 158419.4	-0.0692 : 158425.10	0.102 : 158424.9	0.456 : 158417.2	1.5 : 158421.6
ENSG00000258790	KIAA0391	KIAA0391	mitochondrion|	tRNA processing|	None	10	0.87	3.13	0.07	1.82	-0.14 : 97603.1	-0.0242 : 97610.8	-0.00996 : 97604.2	0.0774 : 97612.10	0.149 : 97606.4	0.21 : 97609.7	0.503 : 97605.3	0.738 : 97611.9	1.12 : 97608.6	1.17 : 97607.5
ENSG00000127463	EMC1	ER membrane protein complex subunit 1	integral component of membrane|ER membrane protein complex|	None	None	10	-0.61	3.13	-1.65	0	-1.06 : 90197.3	-0.797 : 90202.8	-0.67 : 90195.1	-0.653 : 90201.7	-0.421 : 90204.10	-0.361 : 90198.4	-0.156 : 90200.6	-0.0567 : 90203.9	0.41 : 90199.5	0.441 : 90196.2
ENSG00000003509	NDUFAF7	NADH dehydrogenase (ubiquinone) complex I, assembly factor 7	extracellular space|mitochondrion|	methylation|mitochondrial respiratory chain complex I assembly|	methyltransferase activity|enzyme binding|	10	-0.71	3.11	-2	0.18	-1.46 : 150961.9	-0.958 : 150957.5	-0.828 : 150958.6	-0.492 : 150955.3	-0.46 : 150956.4	-0.414 : 150959.7	-0.29 : 150953.1	-0.189 : 150954.2	0.361 : 150962.10	0.546 : 150960.8
ENSG00000060762	MPC1	mitochondrial pyruvate carrier 1	cellular_component|mitochondrion|mitochondrial inner membrane|integral component of membrane|	pyruvate metabolic process|mitochondrial pyruvate transport|biological_process|cellular metabolic process|small molecule metabolic process|pyruvate transmembrane transport|	molecular_function|pyruvate transmembrane transporter activity|	10	1.38	3.09	-2.11	3	-1.76 : 172395.1	-0.654 : 172397.3	-0.621 : 172403.9	-0.397 : 172400.6	-0.275 : 172398.4	0.429 : 172401.7	0.531 : 172402.8	0.701 : 172404.10	0.767 : 172399.5	1.71 : 172396.2
ENSG00000071127	WDR1	WD repeat domain 1	podosome|extracellular region|cytoplasm|cytosol|cell junction|cell projection|extracellular vesicular exosome|	platelet degranulation|blood coagulation|sensory perception of sound|platelet activation|	actin binding|	10	-0.76	3.09	-1.69	0	-1.05 : 141390.7	-0.986 : 141388.5	-0.837 : 141391.8	-0.489 : 141393.10	-0.442 : 141386.3	-0.284 : 141389.6	-0.163 : 141392.9	-0.148 : 141387.4	0.0606 : 141384.1	0.232 : 141385.2
ENSG00000077522	ACTN2	actinin, alpha 2	extracellular region|cytosol|cytoskeleton|actin filament|focal adhesion|Z disc|filopodium|platelet alpha granule lumen|pseudopodium|dendritic spine|extracellular vesicular exosome|	platelet degranulation|cell adhesion|synaptic transmission|blood coagulation|microspike assembly|muscle filament sliding|platelet activation|regulation of membrane potential|regulation of apoptotic process|negative regulation of potassium ion transport|positive regulation of potassium ion transport|focal adhesion assembly|protein homotetramerization|negative regulation of potassium ion transmembr…	integrin binding|calcium ion binding|protein binding|cytoskeletal protein binding|structural constituent of muscle|LIM domain binding|thyroid hormone receptor coactivator activity|titin binding|identical protein binding|ion channel binding|protein dimerization activity|actin filament binding|FATZ binding|titin Z domain binding|	10	1.49	3.08	-3.24	3	-2.44 : 72906.4	-0.571 : 72904.2	-0.553 : 72908.6	-0.158 : 72903.1	-0.141 : 72907.5	0.0102 : 72909.7	0.0407 : 72911.9	0.175 : 72905.3	1.26 : 72912.10	1.73 : 72910.8
ENSG00000169718	DUS1L	dihydrouridine synthase 1-like (S. cerevisiae)	None	tRNA dihydrouridine synthesis|oxidation-reduction process|	tRNA dihydrouridine synthase activity|flavin adenine dinucleotide binding|	10	-0.73	3.08	-1.98	0.37	-1.01 : 149656.3	-0.932 : 149662.9	-0.777 : 149658.5	-0.757 : 149654.1	-0.335 : 149661.8	-0.229 : 149657.4	0.125 : 149659.6	0.125 : 149655.2	0.434 : 149663.10	0.599 : 149660.7
ENSG00000107862	GBF1	golgi brefeldin A resistant guanine nucleotide exchange factor 1	Golgi membrane|mitochondrion|peroxisome|endoplasmic reticulum lumen|Golgi apparatus|Golgi stack|cis-Golgi network|trans-Golgi network|membrane|	retrograde vesicle-mediated transport, Golgi to ER|post-Golgi vesicle-mediated transport|viral process|vesicle-mediated transport|regulation of ARF protein signal transduction|positive regulation of GTPase activity|positive regulation of GTPase activity|COPI coating of Golgi vesicle|membrane organization|	ARF guanyl-nucleotide exchange factor activity|protein binding|	10	0.55	3.08	0.13	1	-0.385 : 135383.7	-0.376 : 135386.10	0.0363 : 135384.8	0.218 : 135380.4	0.388 : 135377.1	0.401 : 135379.3	0.506 : 135382.6	0.597 : 135378.2	0.925 : 135381.5	0.979 : 135385.9
ENSG00000140688	C16ORF58	chromosome 16 open reading frame 58	membrane|integral component of membrane|	None	None	10	-0.49	3.05	-1.58	0.97	-1.06 : 161912.3	-0.645 : 161910.1	-0.63 : 161919.10	-0.55 : 161913.4	-0.495 : 161914.5	-0.47 : 161918.9	-0.0989 : 161911.2	0.514 : 161915.6	0.834 : 161917.8	0.849 : 161916.7
ENSG00000180902	D2HGDH	D-2-hydroxyglutarate dehydrogenase	mitochondrion|mitochondrial matrix|	2-oxoglutarate metabolic process|response to manganese ion|response to zinc ion|response to cobalt ion|cellular metabolic process|cellular protein metabolic process|small molecule metabolic process|oxidation-reduction process|	UDP-N-acetylmuramate dehydrogenase activity|flavin adenine dinucleotide binding|(R)-2-hydroxyglutarate dehydrogenase activity|	10	0.8	3.05	-0.85	1.81	-0.795 : 165717.7	-0.697 : 165711.1	-0.687 : 165719.9	-0.439 : 165712.2	-0.14 : 165715.5	-0.0329 : 165716.6	0.42 : 165713.3	0.825 : 165714.4	1.07 : 165720.10	1.12 : 165718.8
ENSG00000214756	METTL12	methyltransferase like 12	mitochondrion|	methylation|	methyltransferase activity|	10	-2.52	3.04	-5	-0.51	-2.63 : 78481.9	-1.2 : 78478.6	-0.279 : 78474.2	-0.242 : 78477.5	-0.0764 : 78473.1	-0.0557 : 78476.4	-0.0501 : 78480.8	-0.0353 : 78482.10	0.0297 : 78479.7	0.174 : 78475.3
ENSG00000184922	FMNL1	formin-like 1	cytosol|plasma membrane|cell cortex|membrane|bleb|phagocytic vesicle|extracellular vesicular exosome|	substrate-dependent cell migration|regulation of cell shape|cortical actin cytoskeleton organization|actin filament severing|	molecular_function|protein binding|profilin binding|GTPase activating protein binding|Rac GTPase binding|actin filament binding|	10	-0.51	3.03	-1.98	0.52	-1.25 : 59482.7	-0.735 : 59477.2	-0.701 : 59481.6	-0.523 : 59483.8	-0.506 : 59476.1	-0.404 : 59478.3	-0.0401 : 59480.5	-0.0391 : 59484.9	0.517 : 59485.10	0.918 : 59479.4
ENSG00000163607	GTPBP8	GTP-binding protein 8 (putative)	mitochondrion|	barrier septum assembly|	GTP binding|metal ion binding|	10	-1.09	3.02	-2	0.24	-1.37 : 117470.3	-1.25 : 117473.6	-0.731 : 117468.1	-0.693 : 117472.5	-0.317 : 117469.2	0.081 : 117475.8	0.104 : 117476.9	0.119 : 117474.7	0.252 : 117471.4	0.651 : 117477.10
ENSG00000078808	SDF4	stromal cell derived factor 4	cytoplasm|late endosome|Golgi apparatus|Golgi lumen|plasma membrane|membrane|bleb|extracellular vesicular exosome|	UV protection|calcium ion-dependent exocytosis|cerebellum development|fat cell differentiation|response to ethanol|zymogen granule exocytosis|	calcium ion binding|calcium ion binding|protein binding|identical protein binding|	10	0.63	3.01	-1.44	1	-1.34 : 165920.10	-0.644 : 165912.2	-0.421 : 165913.3	-0.105 : 165916.6	-0.00511 : 165915.5	0.12 : 165918.8	0.617 : 165914.4	0.811 : 165919.9	0.888 : 165917.7	0.89 : 165911.1
ENSG00000243147	MRPL33	mitochondrial ribosomal protein L33	mitochondrion|ribosome|	translation|	structural constituent of ribosome|	6	1.16	3.01	0.22	2	-0.49 : 154692.5	-0.238 : 154690.3	0.0197 : 154691.4	0.53 : 154688.1	0.739 : 154689.2	1.42 : 154693.6
ENSG00000143545	RAB13	RAB13, member RAS oncogene family	cytoplasm|trans-Golgi network|plasma membrane|tight junction|lateral plasma membrane|lamellipodium|endocytic vesicle|transport vesicle membrane|cytoplasmic vesicle membrane|cytoplasmic vesicle|insulin-responsive compartment|neuron projection|recycling endosome|recycling endosome membrane|extracellular vesicular exosome|	GTP catabolic process|small GTPase mediated signal transduction|protein kinase A signaling|protein transport|endosomal transport|cortical actin cytoskeleton organization|neuron projection development|endocytic recycling|cellular response to insulin stimulus|endothelial cell chemotaxis|trans-Golgi network to recycling endosome transport|membrane organization|tight junction assembly|establishment o…	GTPase activity|protein binding|GTP binding|protein kinase A catalytic subunit binding|	9	0.51	3	-0.52	1	-0.758 : 84368.10	-0.0698 : 84365.7	0.062 : 84361.3	0.267 : 84364.6	0.431 : 84362.4	0.553 : 84360.2	0.686 : 84366.8	0.726 : 84367.9	0.844 : 84359.1
ENSG00000144290	SLC4A10	solute carrier family 4, sodium bicarbonate transporter, member 10	plasma membrane|integral component of membrane|basolateral plasma membrane|	ion transport|sodium ion transport|chloride transport|regulation of pH|bicarbonate transport|bicarbonate transport|transmembrane transport|	inorganic anion exchanger activity|symporter activity|	10	-2.7	3	-5	-0.1	-2.79 : 140339.8	-0.726 : 140335.4	-0.641 : 140338.7	-0.373 : 140340.9	-0.288 : 140332.1	-0.156 : 140334.3	-0.0201 : 140337.6	0.149 : 140336.5	0.273 : 140341.10	0.665 : 140333.2
ENSG00000197892	KIF13B	kinesin family member 13B	cytoplasm|kinesin complex|microtubule|axon|	protein targeting|microtubule-based movement|signal transduction|metabolic process|metabolic process|T cell activation|regulation of axonogenesis|	microtubule motor activity|protein binding|ATP binding|microtubule binding|protein kinase binding|14-3-3 protein binding|	10	-0.51	3	-1.75	-0.01	-1.49 : 42313.3	-0.63 : 42315.5	-0.627 : 42320.10	-0.586 : 42314.4	-0.527 : 42317.7	-0.328 : 42316.6	-0.326 : 42312.2	-0.219 : 42318.8	-0.146 : 42311.1	0.323 : 42319.9
ENSG00000075618	FSCN1	fascin actin-bundling protein 1	stress fiber|cytoplasm|cytosol|actin cytoskeleton|cell junction|filopodium|extracellular vesicular exosome|invadopodium|	cell proliferation|cell migration|actin cytoskeleton organization|cell motility|actin filament bundle assembly|	actin binding|protein binding|drug binding|protein binding, bridging|poly(A) RNA binding|actin filament binding|	10	-2.7	3	-5	0.54	-2.79 : 124866.3	-0.723 : 124871.8	-0.488 : 124869.6	-0.48 : 124872.9	-0.439 : 124870.7	0.0852 : 124868.5	0.492 : 124873.10	0.71 : 124864.1	0.749 : 124865.2	0.771 : 124867.4
ENSG00000118271	TTR	transthyretin	extracellular region|extracellular region|extracellular space|cytoplasm|protein complex|extracellular vesicular exosome|	retinoid metabolic process|transport|phototransduction, visible light|extracellular matrix organization|retinol metabolic process|	hormone activity|protein binding|hormone binding|identical protein binding|protein heterodimerization activity|	10	-1.59	3	-2.78	-0.11	-1.85 : 46859.9	-1.2 : 46854.4	-0.612 : 46860.10	-0.415 : 46858.8	-0.326 : 46855.5	-0.174 : 46857.7	-0.168 : 46853.3	-0.131 : 46856.6	-0.0706 : 46852.2	0.00825 : 46851.1
ENSG00000160993	ALKBH4	alkB, alkylation repair homolog 4 (E. coli)	nucleus|cytoplasm|midbody|contractile ring|	transcription, DNA-templated|regulation of transcription, DNA-templated|protein demethylation|actomyosin structure organization|cleavage furrow ingression|oxidation-reduction process|	actin binding|oxidoreductase activity, acting on paired donors, with incorporation or reduction of molecular oxygen, 2-oxoglutarate as one donor, and incorporation of one atom each of oxygen into both donors|demethylase activity|metal ion binding|	9	-0.47	3	-0.98	-0.09	-0.772 : 147251.2	-0.657 : 147257.8	-0.565 : 147259.10	-0.531 : 147253.4	-0.496 : 147252.3	-0.321 : 147254.5	-0.244 : 147250.1	0.214 : 147258.9	0.27 : 147256.7
ENSG00000076928	ARHGEF1	Rho guanine nucleotide exchange factor (GEF) 1	cytoplasm|cytosol|plasma membrane|plasma membrane|	Rho protein signal transduction|cell proliferation|positive regulation of Rho GTPase activity|positive regulation of Rho GTPase activity|termination of G-protein coupled receptor signaling pathway|neurotrophin TRK receptor signaling pathway|regulation of axonogenesis|negative regulation of axonogenesis|	Rho guanyl-nucleotide exchange factor activity|GTPase activator activity|protein binding|poly(A) RNA binding|	9	1.49	2.99	0.15	2.81	-0.114 : 17534.5	-0.103 : 17538.9	0.195 : 17531.2	0.242 : 17530.1	0.378 : 17536.7	0.551 : 17537.8	0.589 : 17539.10	0.717 : 17533.4	1.77 : 17532.3
ENSG00000074660	SCARF1	scavenger receptor class F, member 1	plasma membrane|integral component of membrane|endocytic vesicle membrane|	cholesterol catabolic process|receptor-mediated endocytosis|cell adhesion|signal transduction|positive regulation of neuron projection development|neuron remodeling|dendrite development|positive regulation of axon regeneration|	transmembrane signaling receptor activity|scavenger receptor activity|low-density lipoprotein particle binding|	10	0.64	2.98	0.12	1	-0.307 : 19168.4	-0.0845 : 19167.3	-0.00602 : 19171.7	0.0678 : 19166.2	0.132 : 19170.6	0.381 : 19172.8	0.473 : 19165.1	0.829 : 19174.10	0.837 : 19173.9	0.939 : 19169.5
ENSG00000170027	YWHAG	tyrosine 3-monooxygenase/tryptophan 5-monooxygenase activation protein, gamma	cytosol|membrane|cytoplasmic vesicle membrane|extracellular vesicular exosome|	G2/M transition of mitotic cell cycle|mitotic cell cycle|negative regulation of protein kinase activity|protein targeting|apoptotic process|regulation of signal transduction|cellular response to insulin stimulus|regulation of neuron differentiation|regulation of synaptic plasticity|membrane organization|negative regulation of protein serine/threonine kinase activity|intrinsic apoptotic signaling …	protein kinase C binding|insulin-like growth factor receptor binding|protein binding|protein kinase C inhibitor activity|protein domain specific binding|receptor tyrosine kinase binding|poly(A) RNA binding|	10	0.58	2.97	0.12	1	-0.428 : 41465.5	-0.0579 : 41462.2	0.049 : 41464.4	0.0562 : 41461.1	0.278 : 41463.3	0.433 : 41470.10	0.489 : 41467.7	0.716 : 41466.6	0.833 : 41469.9	0.973 : 41468.8
ENSG00000121316	PLBD1	phospholipase B domain containing 1	lysosome|cytosol|	phospholipid metabolic process|lipid catabolic process|phosphatidylinositol acyl-chain remodeling|phosphatidylcholine acyl-chain remodeling|phosphatidylethanolamine acyl-chain remodeling|small molecule metabolic process|glycerophospholipid biosynthetic process|	hydrolase activity|	10	-0.69	2.97	-3.59	-0.07	-2.11 : 154487.2	-1.02 : 154495.10	-0.791 : 154492.7	-0.51 : 154493.8	-0.321 : 154486.1	-0.179 : 154494.9	0.0573 : 154489.4	0.0614 : 154491.6	0.176 : 154488.3	0.321 : 154490.5
ENSG00000116221	MRPL37	mitochondrial ribosomal protein L37	mitochondrion|mitochondrial ribosome|	translation|	structural constituent of ribosome|poly(A) RNA binding|	10	0.77	2.96	-1.42	2	-1.25 : 103985.9	-0.875 : 103981.5	-0.869 : 103979.3	-0.0429 : 103977.1	-0.00782 : 103982.6	0.309 : 103978.2	0.478 : 103986.10	0.739 : 103983.7	0.883 : 103984.8	1.4 : 103980.4
ENSG00000156990	RPUSD3	RNA pseudouridylate synthase domain containing 3	None	pseudouridine synthesis|	pseudouridine synthase activity|poly(A) RNA binding|	10	-1.14	2.96	-2	0.3	-1.45 : 192318.3	-1.2 : 192316.1	-1.14 : 192322.7	-0.228 : 192319.4	-0.0957 : 192320.5	-0.091 : 192325.10	-0.00364 : 192321.6	0.108 : 192317.2	0.476 : 192323.8	0.519 : 192324.9
ENSG00000114686	MRPL3	mitochondrial ribosomal protein L3	mitochondrial large ribosomal subunit|	translation|	RNA binding|structural constituent of ribosome|poly(A) RNA binding|	10	0.78	2.96	-1.36	1	-1.23 : 204363.4	-0.421 : 204369.10	-0.178 : 204367.8	-0.068 : 204362.3	-0.0481 : 204361.2	0.224 : 204364.5	0.227 : 204365.6	0.932 : 204366.7	0.988 : 204360.1	0.999 : 204368.9
ENSG00000170689	HOXB9	homeobox B9	nucleus|mitochondrion|	transcription, DNA-templated|anterior/posterior pattern specification|mammary gland development|positive regulation of transcription from RNA polymerase II promoter|embryonic skeletal system development|canonical Wnt signaling pathway|cell chemotaxis|	sequence-specific DNA binding transcription factor activity|protein binding|sequence-specific DNA binding|	10	0.45	2.96	0.08	0.97	-0.423 : 127963.4	-0.324 : 127966.7	0.0137 : 127967.8	0.387 : 127964.5	0.4 : 127969.10	0.411 : 127962.3	0.42 : 127960.1	0.7 : 127961.2	0.762 : 127965.6	0.803 : 127968.9
ENSG00000171863	RPS7	ribosomal protein S7	nucleus|nucleolus|cytoplasm|microtubule organizing center|cytosol|ribosome|membrane|cytosolic small ribosomal subunit|cytosolic small ribosomal subunit|ribonucleoprotein complex|90S preribosome|small-subunit processome|extracellular vesicular exosome|	nuclear-transcribed mRNA catabolic process, nonsense-mediated decay|cytoplasmic translation|rRNA processing|translation|translation|translation|translational initiation|translational elongation|translational termination|SRP-dependent cotranslational protein targeting to membrane|gene expression|viral process|RNA metabolic process|mRNA metabolic process|viral life cycle|viral transcription|ribosom…	RNA binding|structural constituent of ribosome|protein binding|poly(A) RNA binding|	10	0.78	2.96	-1.08	2	-1.2 : 186916.1	-0.118 : 186923.8	0.0316 : 186920.5	0.0674 : 186925.10	0.0869 : 186922.7	0.125 : 186917.2	0.38 : 186924.9	0.846 : 186921.6	0.983 : 186918.3	1.14 : 186919.4
ENSG00000074842	C19ORF10	chromosome 19 open reading frame 10	endoplasmic reticulum lumen|endoplasmic reticulum-Golgi intermediate compartment|extracellular vesicular exosome|	activation of signaling protein activity involved in unfolded protein response|endoplasmic reticulum unfolded protein response|cellular protein metabolic process|	None	10	1.32	2.95	-0.27	3	-0.801 : 202326.4	-0.337 : 202323.1	-0.315 : 202325.3	-0.183 : 202331.9	-0.0977 : 202332.10	-0.0851 : 202330.8	-0.0473 : 202329.7	0.134 : 202327.5	1.2 : 202324.2	1.59 : 202328.6
ENSG00000105341	ATP5SL	ATP5S-like	mitochondrion|	None	None	10	-0.68	2.94	-1.68	0	-1.05 : 71877.6	-0.853 : 71875.4	-0.727 : 71876.5	-0.697 : 71880.9	-0.366 : 71873.2	-0.279 : 71878.7	-0.0107 : 71881.10	0.0396 : 71874.3	0.137 : 71879.8	0.278 : 71872.1
ENSG00000181610	MRPS23	mitochondrial ribosomal protein S23	mitochondrion|ribosome|nuclear membrane|intermediate filament cytoskeleton|	translation|	structural constituent of ribosome|poly(A) RNA binding|	10	-2	2.94	-4	2.01	-2.18 : 81819.2	-1.43 : 81820.3	-0.482 : 81822.5	-0.26 : 81827.10	-0.0823 : 81821.4	0.186 : 81824.7	0.235 : 81826.9	0.402 : 81818.1	0.663 : 81825.8	1.5 : 81823.6
ENSG00000156510	HKDC1	hexokinase domain containing 1	cytosol|	cellular glucose homeostasis|glycolytic process|hexose metabolic process|carbohydrate phosphorylation|carbohydrate phosphorylation|glucose 6-phosphate metabolic process|	glucokinase activity|ATP binding|fructokinase activity|mannokinase activity|	10	-2.19	2.94	-4	0.6	-2.35 : 120674.1	-1.68 : 120682.9	-0.122 : 120683.10	-0.0271 : 120678.5	0.3 : 120681.8	0.388 : 120680.7	0.459 : 120676.3	0.463 : 120675.2	0.624 : 120679.6	0.932 : 120677.4
ENSG00000144821	MYH15	myosin, heavy chain 15	myofibril|myosin filament|	metabolic process|	motor activity|actin binding|calmodulin binding|ATP binding|	10	0.64	2.93	-2.32	1.99	-1.55 : 159132.10	-1.33 : 159128.6	-0.46 : 159131.9	-0.138 : 159125.3	-0.0883 : 159123.1	0.191 : 159127.5	0.669 : 159130.8	0.679 : 159129.7	0.891 : 159124.2	1.12 : 159126.4
ENSG00000132153	DHX30	DEAH (Asp-Glu-Ala-His) box helicase 30	cytoplasm|mitochondrion|mitochondrial nucleoid|	ATP catabolic process|	chromatin binding|double-stranded RNA binding|protein binding|ATP binding|ATP-dependent helicase activity|poly(A) RNA binding|	10	0.94	2.91	-0.71	1.97	-0.755 : 144745.8	-0.746 : 144739.2	-0.666 : 144747.10	-0.396 : 144741.4	-0.0464 : 144738.1	0.178 : 144740.3	0.4 : 144743.6	0.741 : 144744.7	1.18 : 144746.9	1.19 : 144742.5
ENSG00000153666	GOLGA8I	golgin A8 family, member I	Golgi cisterna membrane|	None	None	9	-3.01	2.9	-6	1.2	-3.07 : 50109.1	-0.557 : 50115.7	-0.411 : 50110.2	-0.25 : 50113.5	-0.153 : 50118.10	0.0903 : 50114.6	0.429 : 50117.9	0.786 : 50112.4	1.32 : 50111.3
ENSG00000107263	RAPGEF1	Rap guanine nucleotide exchange factor (GEF) 1	endosome|early endosome|cytosol|	activation of MAPKK activity|blood vessel development|signal transduction|transmembrane receptor protein tyrosine kinase signaling pathway|positive regulation of neuron projection development|single organismal cell-cell adhesion|Rap protein signal transduction|positive regulation of Rap GTPase activity|positive regulation of Rap GTPase activity|nerve growth factor signaling pathway|platelet-deriv…	protein binding|Rap guanyl-nucleotide exchange factor activity|Rap guanyl-nucleotide exchange factor activity|SH3 domain binding|	10	0.57	2.9	-0.38	2	-0.763 : 112524.5	-0.217 : 112525.6	0.106 : 112520.1	0.18 : 112527.8	0.205 : 112522.3	0.347 : 112521.2	0.636 : 112529.10	0.64 : 112528.9	0.803 : 112526.7	1.07 : 112523.4
ENSG00000204822	MRPL53	mitochondrial ribosomal protein L53	mitochondrion|ribosome|	None	None	9	-1.05	2.9	-1.93	-0.14	-1.29 : 169984.4	-1.23 : 169986.6	-0.699 : 169988.8	-0.347 : 169990.10	-0.319 : 169983.3	-0.213 : 169985.5	0.0485 : 169989.9	0.287 : 169987.7	0.292 : 169982.2
ENSG00000119714	GPR68	G protein-coupled receptor 68	plasma membrane|integral component of plasma membrane|	inflammatory response|G-protein coupled receptor signaling pathway|	G-protein coupled receptor activity|	10	0.84	2.9	-0.33	2	-0.509 : 121927.9	-0.477 : 121919.1	-0.164 : 121920.2	0.0723 : 121926.8	0.125 : 121922.4	0.343 : 121923.5	0.477 : 121924.6	0.676 : 121928.10	1.09 : 121921.3	1.16 : 121925.7
ENSG00000183111	ARHGEF37	Rho guanine nucleotide exchange factor (GEF) 37	cytoplasm|	positive regulation of Rho GTPase activity|	Rho guanyl-nucleotide exchange factor activity|	10	0.59	2.89	-1.45	1	-1.39 : 169348.6	-0.65 : 169344.2	-0.3 : 169349.7	-0.189 : 169346.4	-0.0959 : 169343.1	0.259 : 169350.8	0.657 : 169352.10	0.665 : 169347.5	0.914 : 169351.9	0.923 : 169345.3
ENSG00000116147	TNR	tenascin R	extracellular region|proteinaceous extracellular matrix|nucleus|cytoplasm|cell surface|membrane raft|perineuronal net|	cell adhesion|neuron cell-cell adhesion|axon guidance|associative learning|telencephalon cell migration|negative regulation of cell-cell adhesion|extracellular matrix organization|locomotory exploration behavior|negative regulation of axon extension involved in regeneration|negative regulation of synaptic transmission|synapse organization|neuromuscular process controlling balance|positive regulat…	None	10	-2.12	2.89	-4	0.98	-2.27 : 47745.6	-1.62 : 47742.3	0.0102 : 47744.5	0.0816 : 47747.8	0.133 : 47746.7	0.186 : 47740.1	0.218 : 47741.2	0.249 : 47748.9	0.815 : 47749.10	1.03 : 47743.4
ENSG00000168970	JMJD7-PLA2G4B	JMJD7-PLA2G4B readthrough	None	None	None	10	2.03	2.88	-1.02	4	-1.06 : 38449.5	-1.04 : 38450.6	-0.323 : 38448.4	-0.0762 : 38452.8	-0.0734 : 38447.3	0.00313 : 38451.7	0.0829 : 38453.9	0.125 : 38445.1	0.227 : 38454.10	2.15 : 38446.2
ENSG00000042062	FAM65C	family with sequence similarity 65, member C	None	None	None	10	-2.18	2.88	-3.89	-0.33	-2.37 : 92931.9	-1.35 : 92930.8	-0.744 : 92924.2	-0.446 : 92927.5	-0.361 : 92928.6	-0.22 : 92925.3	-0.0234 : 92926.4	0.0666 : 92923.1	0.147 : 92932.10	0.295 : 92929.7
ENSG00000231500	RPS18	ribosomal protein S18	nucleus|cytosol|cytosol|ribosome|small ribosomal subunit|small ribosomal subunit|membrane|cytosolic small ribosomal subunit|extracellular vesicular exosome|	nuclear-transcribed mRNA catabolic process, nonsense-mediated decay|translation|translation|translation|translational initiation|translational elongation|translational termination|SRP-dependent cotranslational protein targeting to membrane|gene expression|viral process|RNA metabolic process|mRNA metabolic process|viral life cycle|viral transcription|ribosome biogenesis|cellular protein metabolic …	structural constituent of ribosome|protein binding|rRNA binding|poly(A) RNA binding|	10	1.61	2.87	-1	3	-1.09 : 151118.8	-0.922 : 151120.10	-0.255 : 151119.9	-0.0277 : 151112.2	0.308 : 151114.4	0.37 : 151117.7	0.434 : 151115.5	0.444 : 151116.6	1.05 : 151111.1	1.87 : 151113.3
ENSG00000174547	MRPL11	mitochondrial ribosomal protein L11	mitochondrial ribosome|	translation|	structural constituent of ribosome|protein binding|poly(A) RNA binding|	10	-2.08	2.85	-4	0.23	-2.25 : 150132.2	-1.4 : 150137.7	-0.665 : 150135.5	-0.114 : 150134.4	-0.0572 : 150136.6	-0.039 : 150133.3	-0.0195 : 150139.9	0.4 : 150138.8	0.509 : 150140.10	0.745 : 150131.1
ENSG00000010270	STARD3NL	STARD3 N-terminal like	lysosomal membrane|membrane|integral component of membrane|late endosome membrane|	None	None	9	0.81	2.85	-1.41	2	-1.26 : 62349.5	-0.869 : 62353.9	-0.32 : 62348.4	-0.0781 : 62351.7	0.077 : 62352.8	0.556 : 62347.3	0.602 : 62346.2	0.985 : 62345.1	1.17 : 62354.10
ENSG00000181873	IBA57	IBA57, iron-sulfur cluster assembly homolog (S. cerevisiae)	mitochondrion|	glycine catabolic process|heme biosynthetic process|methylation|	aminomethyltransferase activity|poly(A) RNA binding|	10	1.57	2.85	-0.83	3	-1.13 : 12758.4	-0.396 : 12761.7	-0.271 : 12762.8	0.148 : 12756.2	0.224 : 12763.9	0.232 : 12755.1	0.243 : 12764.10	0.381 : 12759.5	1.18 : 12760.6	1.82 : 12757.3
ENSG00000111696	NT5DC3	5'-nucleotidase domain containing 3	mitochondrion|cytosol|receptor complex|	metabolic process|	hydrolase activity|metal ion binding|	10	-1.12	2.84	-2	0.75	-1.41 : 147825.6	-1.23 : 147826.7	-0.981 : 147824.5	-0.518 : 147821.2	0.0422 : 147829.10	0.324 : 147823.4	0.444 : 147822.3	0.589 : 147820.1	0.802 : 147828.9	0.842 : 147827.8
ENSG00000168807	SNTB2	syntrophin, beta 2 (dystrophin-associated protein A1, 59kDa, basic component 2)	cytoplasm|microtubule|dystrophin-associated glycoprotein complex|membrane|cell junction|transport vesicle membrane|protein complex|synapse|extracellular vesicular exosome|	None	actin binding|protein binding|calmodulin binding|poly(A) RNA binding|	10	-0.52	2.83	-1	0.65	-0.923 : 84098.10	-0.653 : 84089.1	-0.606 : 84094.6	-0.601 : 84096.8	-0.557 : 84090.2	-0.355 : 84095.7	0.132 : 84097.9	0.331 : 84091.3	0.408 : 84092.4	0.914 : 84093.5
ENSG00000130038	EFCAB4B	N/A	None	None	None	10	-1.09	2.83	-2	0.6	-1.33 : 59415.10	-1.3 : 59408.3	-0.641 : 59409.4	-0.498 : 59406.1	-0.489 : 59411.6	-0.252 : 59410.5	0.229 : 59407.2	0.276 : 59412.7	0.769 : 59413.8	0.844 : 59414.9
ENSG00000147123	NDUFB11	NADH dehydrogenase (ubiquinone) 1 beta subcomplex, 11, 17.3kDa	mitochondrial inner membrane|mitochondrial respiratory chain complex I|integral component of membrane|	respiratory electron transport chain|cellular metabolic process|small molecule metabolic process|	None	9	-1.05	2.83	-1.94	-0.15	-1.48 : 100788.7	-1.07 : 100783.2	-0.671 : 100786.5	-0.612 : 100785.4	-0.399 : 100782.1	-0.138 : 100787.6	-0.00242 : 100789.8	0.0285 : 100784.3	0.452 : 100791.10
ENSG00000145016	KIAA0226	KIAA0226	lysosome|early endosome|late endosome|Golgi apparatus|	endocytosis|autophagy|negative regulation of autophagy|negative regulation of endocytosis|	protein binding|	10	1.17	2.82	-0.48	2.99	-0.926 : 11677.7	-0.643 : 11671.1	-0.384 : 11673.3	-0.197 : 11680.10	-0.0242 : 11679.9	0.0517 : 11675.5	0.0586 : 11678.8	0.528 : 11676.6	1.11 : 11672.2	1.52 : 11674.4
ENSG00000079819	EPB41L2	erythrocyte membrane protein band 4.1-like 2	plasma membrane|spectrin|COP9 signalosome|extrinsic component of membrane|extracellular vesicular exosome|	cortical actin cytoskeleton organization|	actin binding|structural molecule activity|PH domain binding|	10	-0.69	2.82	-1	-0.12	-0.975 : 169778.8	-0.973 : 169777.7	-0.698 : 169779.9	-0.697 : 169780.10	-0.437 : 169771.1	0.0507 : 169772.2	0.347 : 169774.4	0.373 : 169773.3	0.378 : 169775.5	0.467 : 169776.6
ENSG00000088888	MAVS	mitochondrial antiviral signaling protein	mitochondrion|mitochondrial outer membrane|mitochondrial outer membrane|peroxisomal membrane|integral component of membrane|mitochondrial membrane|	positive regulation of protein phosphorylation|activation of innate immune response|positive regulation of defense response to virus by host|positive regulation of defense response to virus by host|signal transduction|viral process|negative regulation of type I interferon production|positive regulation of interferon-alpha production|positive regulation of interferon-alpha production|positive regu…	signal transducer activity|protein binding|protein kinase binding|CARD domain binding|	10	1.13	2.81	-0.47	2	-0.72 : 115072.5	-0.508 : 115075.8	-0.38 : 115070.3	-0.191 : 115069.2	0.16 : 115076.9	0.236 : 115074.7	0.359 : 115068.1	0.454 : 115077.10	1.29 : 115073.6	1.35 : 115071.4
ENSG00000107890	ANKRD26	ankyrin repeat domain 26	centrosome|actin filament|	regulation of fatty acid metabolic process|negative regulation of multicellular organism growth|glucose homeostasis|negative regulation of fat cell differentiation|negative regulation of organ growth|negative regulation of insulin receptor signaling pathway|regulation of feeding behavior|negative regulation of ERK1 and ERK2 cascade|	None	9	1.64	2.79	-0.21	3	-0.63 : 185664.2	-0.47 : 185672.10	0.0741 : 185668.6	0.225 : 185669.7	0.358 : 185667.5	0.561 : 185671.9	0.669 : 185670.8	0.681 : 185663.1	1.88 : 185666.4
ENSG00000179152	TCAIM	T cell activation inhibitor, mitochondrial	mitochondrion|	None	None	10	-1.82	2.79	-4	1.08	-2.02 : 185591.9	-1.58 : 185592.10	-0.376 : 185589.7	-0.335 : 185584.2	-0.0273 : 185590.8	0.0185 : 185583.1	0.092 : 185588.6	0.279 : 185587.5	0.534 : 185586.4	1.3 : 185585.3
ENSG00000119718	EIF2B2	eukaryotic translation initiation factor 2B, subunit 2 beta, 39kDa	cytoplasm|cytosol|eukaryotic translation initiation factor 2B complex|	ovarian follicle development|translation|translational initiation|translational initiation|regulation of translational initiation|regulation of translational initiation|central nervous system development|response to heat|response to heat|response to glucose|gene expression|oligodendrocyte development|myelination|response to peptide hormone|positive regulation of GTPase activity|positive regulatio…	translation initiation factor activity|guanyl-nucleotide exchange factor activity|guanyl-nucleotide exchange factor activity|protein binding|ATP binding|GTP binding|	10	-2.5	2.78	-5	0.23	-2.63 : 121834.6	-0.875 : 121831.3	-0.515 : 121830.2	-0.46 : 121832.4	-0.391 : 121835.7	-0.278 : 121836.8	0.194 : 121829.1	0.311 : 121838.10	0.624 : 121833.5	0.862 : 121837.9
ENSG00000156875	HIAT1	hippocampus abundant transcript 1	plasma membrane|integral component of membrane|	transmembrane transport|	transporter activity|	10	0.58	2.78	-2.49	1	-1.76 : 38091.8	-0.735 : 38093.10	-0.584 : 38092.9	0.0151 : 38088.5	0.212 : 38085.2	0.379 : 38084.1	0.523 : 38090.7	0.721 : 38087.4	0.814 : 38086.3	0.97 : 38089.6
ENSG00000137547	MRPL15	mitochondrial ribosomal protein L15	mitochondrion|large ribosomal subunit|	translation|	structural constituent of ribosome|poly(A) RNA binding|	9	-0.63	2.78	-1.85	-0.07	-1.49 : 65764.3	-0.863 : 65766.5	-0.75 : 65771.10	-0.46 : 65762.1	-0.398 : 65765.4	-0.349 : 65768.7	-0.29 : 65763.2	0.142 : 65770.9	0.295 : 65769.8
ENSG00000144035	NAT8	N-acetyltransferase 8 (GCN5-related, putative)	integral component of membrane|extracellular vesicular exosome|	gastrulation with mouth forming second|metabolic process|metabolic process|metabolic process|response to drug|	N-acetyltransferase activity|	10	0.58	2.77	-0.54	1	-0.982 : 116863.5	-0.139 : 116862.4	-0.0452 : 116866.8	0.125 : 116861.3	0.332 : 116865.7	0.382 : 116867.9	0.441 : 116859.1	0.677 : 116860.2	0.868 : 116868.10	0.987 : 116864.6
ENSG00000130402	ACTN4	actinin, alpha 4	stress fiber|extracellular region|extracellular space|nucleus|cytoplasm|cell-cell junction|Z disc|ribonucleoprotein complex|cortical cytoskeleton|platelet alpha granule lumen|pseudopodium|neuron projection|protein complex|perinuclear region of cytoplasm|extracellular vesicular exosome|	response to hypoxia|platelet degranulation|blood coagulation|protein transport|platelet activation|positive regulation of sodium:proton antiporter activity|regulation of apoptotic process|positive regulation of pinocytosis|actin filament bundle assembly|negative regulation of cellular component movement|positive regulation of cellular component movement|positive regulation of cellular component m…	nucleoside binding|actin binding|integrin binding|calcium ion binding|protein binding|protein homodimerization activity|poly(A) RNA binding|protein N-terminus binding|actin filament binding|	10	-0.64	2.77	-3.95	0	-2.17 : 134798.6	-0.787 : 134800.8	-0.522 : 134799.7	-0.477 : 134793.1	-0.37 : 134802.10	-0.349 : 134797.5	-0.233 : 134794.2	-0.197 : 134795.3	0.0525 : 134801.9	0.545 : 134796.4
ENSG00000183629	GOLGA8G	golgin A8 family, member G	Golgi apparatus|	None	None	10	-0.88	2.76	-2	0.42	-1.26 : 176033.1	-1.04 : 176037.5	-0.871 : 176036.4	-0.527 : 176040.8	-0.335 : 176042.10	-0.0725 : 176038.6	0.159 : 176034.2	0.467 : 176035.3	0.529 : 176039.7	0.548 : 176041.9
ENSG00000168172	HOOK3	hook microtubule-tethering protein 3	pericentriolar material|cytoplasm|Golgi apparatus|cis-Golgi network|centrosome|microtubule organizing center|microtubule|HOPS complex|centriolar satellite|FHF complex|	endosome organization|lysosome organization|endosome to lysosome transport|protein transport|interkinetic nuclear migration|cytoplasmic microtubule organization|microtubule anchoring at centrosome|early endosome to late endosome transport|negative regulation of neurogenesis|Golgi localization|protein localization to centrosome|neuronal stem cell maintenance|	protein binding|microtubule binding|identical protein binding|	10	1.37	2.76	-1.58	3	-1.51 : 158134.9	-0.495 : 158133.8	-0.361 : 158126.1	-0.0807 : 158135.10	-0.00742 : 158132.7	0.0923 : 158127.2	0.0975 : 158131.6	0.161 : 158129.4	1.12 : 158130.5	1.63 : 158128.3
ENSG00000122643	NT5C3A	5'-nucleotidase, cytosolic IIIA	cytoplasm|mitochondrion|endoplasmic reticulum|cytosol|	pyrimidine nucleobase metabolic process|pyrimidine nucleoside metabolic process|nucleotide metabolic process|dephosphorylation|dephosphorylation|dephosphorylation|dephosphorylation|small molecule metabolic process|adenosine metabolic process|pyrimidine nucleoside catabolic process|nucleobase-containing small molecule metabolic process|	nucleotide binding|magnesium ion binding|5'-nucleotidase activity|5'-nucleotidase activity|5'-nucleotidase activity|2'-phosphotransferase activity|2'-phosphotransferase activity|	10	-0.93	2.76	-1.93	1.63	-1.2 : 133669.7	-1.11 : 133668.6	-0.931 : 133672.10	-0.397 : 133670.8	-0.272 : 133664.2	0.1 : 133671.9	0.388 : 133665.3	0.457 : 133663.1	0.834 : 133667.5	1.37 : 133666.4
ENSG00000204237	OXLD1	oxidoreductase-like domain containing 1	mitochondrion|	None	None	10	-2.05	2.75	-4	1.32	-2.23 : 164676.6	-1.18 : 164673.3	-0.563 : 164679.9	-0.228 : 164675.5	-0.215 : 164674.4	-0.0517 : 164677.7	0.14 : 164678.8	0.24 : 164672.2	1.17 : 164680.10	1.18 : 164671.1
ENSG00000054392	HHAT	hedgehog acyltransferase	endoplasmic reticulum membrane|integral component of membrane|	smoothened signaling pathway|multicellular organismal development|protein palmitoylation|	GTP binding|palmitoyltransferase activity|	10	-2.22	2.74	-3.95	-0.39	-2.4 : 157318.8	-1.25 : 157320.10	-0.808 : 157315.5	-0.477 : 157316.6	-0.16 : 157317.7	-0.138 : 157312.2	0.328 : 157314.4	0.334 : 157313.3	0.402 : 157319.9	0.419 : 157311.1
ENSG00000128595	CALU	calumenin	extracellular region|endoplasmic reticulum|Golgi apparatus|membrane|sarcoplasmic reticulum lumen|melanosome|	platelet degranulation|blood coagulation|biological_process|platelet activation|	calcium ion binding|protein binding|	10	0.63	2.73	-0.87	1.73	-0.946 : 201051.3	-0.664 : 201052.4	-0.354 : 201057.9	-0.287 : 201049.1	-0.16 : 201056.8	0.0702 : 201055.7	0.606 : 201050.2	0.777 : 201053.5	0.807 : 201054.6	1.01 : 201058.10
ENSG00000179598	PLD6	phospholipase D family, member 6	mitochondrial outer membrane|integral component of membrane|	phospholipid metabolic process|phosphatidylglycerol biosynthetic process|meiotic nuclear division|spermatid development|mitochondrial fusion|lipid catabolic process|P granule organization|piRNA metabolic process|DNA methylation involved in gamete generation|small molecule metabolic process|glycerophospholipid biosynthetic process|nucleic acid phosphodiester bond hydrolysis|	endonuclease activity|cardiolipin hydrolase activity|protein homodimerization activity|metal ion binding|	10	1.68	2.72	0.25	2.97	-0.0528 : 150103.3	-0.0102 : 150109.9	0.129 : 150101.1	0.186 : 150108.8	0.238 : 150102.2	0.368 : 150106.6	0.379 : 150105.5	0.492 : 150110.10	0.986 : 150104.4	1.92 : 150107.7
ENSG00000169126	ARMC4	armadillo repeat containing 4	nucleus|cytoskeleton|axoneme|ciliary base|	cell projection organization|	None	10	1.92	2.72	-1.49	4	-1.51 : 144234.10	-0.742 : 144233.9	0.0825 : 144226.2	0.125 : 144232.8	0.152 : 144231.7	0.216 : 144225.1	0.253 : 144227.3	0.35 : 144228.4	0.793 : 144230.6	2.07 : 144229.5
ENSG00000170262	MRAP	melanocortin 2 receptor accessory protein	endoplasmic reticulum|endoplasmic reticulum membrane|plasma membrane|integral component of membrane|	positive regulation of cAMP biosynthetic process|protein localization to cell surface|brown fat cell differentiation|	corticotropin hormone receptor binding|type 3 melanocortin receptor binding|type 4 melanocortin receptor binding|type 5 melanocortin receptor binding|type 1 melanocortin receptor binding|	10	0.52	2.71	-0.45	1	-0.574 : 20151.6	-0.159 : 20154.9	0.0568 : 20149.4	0.107 : 20148.3	0.117 : 20155.10	0.475 : 20146.1	0.514 : 20152.7	0.642 : 20150.5	0.85 : 20147.2	0.902 : 20153.8
ENSG00000230055	CISD3	CDGSH iron sulfur domain 3	mitochondrion|	None	metal ion binding|2 iron, 2 sulfur cluster binding|	10	-0.93	2.7	-2	0.52	-1.22 : 49313.2	-1.13 : 49315.4	-0.797 : 49312.1	-0.438 : 49321.10	-0.231 : 49314.3	-0.209 : 49316.5	-0.138 : 49318.7	-0.0728 : 49320.9	0.595 : 49319.8	0.85 : 49317.6
ENSG00000196169	KIF19	kinesin family member 19	cytoplasm|kinesin complex|microtubule|cilium|	microtubule-based movement|metabolic process|metabolic process|axonemal microtubule depolymerization|plus-end specific microtubule depolymerization|	ATP binding|microtubule binding|plus-end-directed microtubule motor activity|	10	1.9	2.7	-0.18	4	-0.589 : 137809.4	-0.515 : 137806.1	-0.263 : 137810.5	-0.106 : 137811.6	0.092 : 137813.8	0.232 : 137812.7	0.301 : 137807.2	0.378 : 137808.3	0.803 : 137814.9	2.06 : 137815.10
ENSG00000259243	GOLGA6L19	golgin A6 family-like 19	None	None	None	10	0.53	2.7	-1.45	1	-1.2 : 133725.3	-0.764 : 133731.9	-0.182 : 133726.4	0.0516 : 133729.7	0.0852 : 133727.5	0.474 : 133723.1	0.512 : 133732.10	0.675 : 133730.8	0.829 : 133724.2	0.89 : 133728.6
ENSG00000241935	HOGA1	4-hydroxy-2-oxoglutarate aldolase 1	mitochondrion|extracellular vesicular exosome|	glyoxylate catabolic process|4-hydroxyproline catabolic process|oxalate metabolic process|pyruvate biosynthetic process|glyoxylate metabolic process|	4-hydroxy-2-oxoglutarate aldolase activity|4-hydroxy-2-oxoglutarate aldolase activity|protein homodimerization activity|	10	-1.62	2.69	-2.81	-0.13	-1.87 : 88194.5	-1.14 : 88193.4	-0.602 : 88197.8	-0.567 : 88192.3	-0.121 : 88195.6	0.148 : 88196.7	0.204 : 88198.9	0.273 : 88199.10	0.327 : 88190.1	0.438 : 88191.2
ENSG00000160218	TRAPPC10	trafficking protein particle complex 10	Golgi apparatus|integral component of membrane|	sodium ion transport|vesicle-mediated transport|sodium ion transmembrane transport|	protein binding|sodium ion transmembrane transporter activity|	8	1.92	2.68	-3.35	4	-2.27 : 173665.7	-0.307 : 173662.4	-0.0733 : 173664.6	0.0331 : 173660.2	0.0492 : 173668.10	0.258 : 173659.1	0.561 : 173666.8	2.05 : 173661.3
ENSG00000063177	RPL18	ribosomal protein L18	nucleus|nucleolus|cytoplasm|cytosol|membrane|cytosolic large ribosomal subunit|	nuclear-transcribed mRNA catabolic process, nonsense-mediated decay|translation|translation|translational initiation|translational elongation|translational termination|SRP-dependent cotranslational protein targeting to membrane|gene expression|viral process|RNA metabolic process|mRNA metabolic process|viral life cycle|viral transcription|cellular protein metabolic process|	RNA binding|structural constituent of ribosome|	10	-1.09	2.67	-2	0.26	-1.36 : 203120.10	-1.26 : 203113.3	-0.801 : 203119.9	-0.422 : 203116.6	-0.356 : 203112.2	-0.155 : 203114.4	-0.138 : 203115.5	-0.0881 : 203111.1	0.0633 : 203118.8	0.621 : 203117.7
ENSG00000143653	SCCPDH	saccharopine dehydrogenase (putative)	nucleus|mitochondrion|lipid particle|membrane|midbody|	oxidation-reduction process|	oxidoreductase activity|	10	-0.52	2.66	-2	0.31	-1.17 : 107093.9	-0.765 : 107088.4	-0.646 : 107091.7	-0.525 : 107089.5	-0.479 : 107086.2	-0.319 : 107092.8	0.00322 : 107087.3	0.0258 : 107085.1	0.299 : 107094.10	0.55 : 107090.6
ENSG00000145741	BTF3	basic transcription factor 3	nucleus|cytoplasm|	in utero embryonic development|regulation of transcription, DNA-templated|transcription from RNA polymerase II promoter|protein transport|	protein binding|poly(A) RNA binding|	10	-0.71	2.65	-1.69	0	-1.08 : 23489.1	-0.942 : 23497.9	-0.712 : 23492.4	-0.479 : 23490.2	-0.402 : 23494.6	-0.361 : 23496.8	-0.0696 : 23491.3	-0.0225 : 23495.7	0.0867 : 23493.5	0.0876 : 23498.10
ENSG00000167617	CDC42EP5	CDC42 effector protein (Rho GTPase binding) 5	cytoplasm|cytoskeleton|plasma membrane|endomembrane system|membrane|	JNK cascade|Rho protein signal transduction|regulation of cell shape|positive regulation of actin filament polymerization|positive regulation of pseudopodium assembly|	GTP-Rho binding|	10	-1.53	2.65	-3	0.09	-1.8 : 48119.9	-1.12 : 48114.4	-0.573 : 48116.6	-0.435 : 48115.5	-0.378 : 48117.7	-0.248 : 48112.2	-0.116 : 48113.3	0.0992 : 48120.10	0.487 : 48118.8	0.503 : 48111.1
ENSG00000119242	CCDC92	coiled-coil domain containing 92	centriole|	None	protein binding|	9	0.52	2.64	-0.62	1	-0.641 : 168427.2	-0.431 : 168434.9	-0.379 : 168430.5	0.00921 : 168432.7	0.397 : 168428.3	0.531 : 168431.6	0.688 : 168426.1	0.698 : 168429.4	0.93 : 168433.8
ENSG00000165898	ISCA2	iron-sulfur cluster assembly 2	mitochondrion|	iron-sulfur cluster assembly|	structural molecule activity|metal ion binding|iron-sulfur cluster binding|	10	0.46	2.63	-0.6	1	-0.795 : 55443.6	-0.354 : 55445.8	-0.323 : 55446.9	-0.0328 : 55444.7	0.357 : 55442.5	0.427 : 55441.4	0.507 : 55440.3	0.703 : 55439.2	0.75 : 55438.1	0.797 : 55447.10
ENSG00000050393	MCUR1	mitochondrial calcium uniporter regulator 1	integral component of mitochondrial inner membrane|	mitochondrial calcium ion transport|positive regulation of mitochondrial calcium ion concentration|calcium ion import|	protein binding|	10	-1	2.63	-2	0.44	-1.29 : 44982.10	-1.16 : 44979.7	-0.667 : 44973.1	-0.641 : 44976.4	-0.163 : 44981.9	-0.114 : 44974.2	0.206 : 44975.3	0.232 : 44980.8	0.321 : 44978.6	0.831 : 44977.5
ENSG00000083099	LYRM2	LYR motif containing 2	mitochondrion|	None	None	10	-1.1	2.62	-2	1.07	-1.42 : 74765.5	-1.2 : 74769.9	-0.939 : 74761.1	-0.412 : 74767.7	-0.29 : 74766.6	-0.12 : 74764.4	0.0491 : 74762.2	0.116 : 74770.10	0.223 : 74768.8	1.1 : 74763.3
ENSG00000064763	FAR2	fatty acyl CoA reductase 2	peroxisome|peroxisomal membrane|peroxisomal matrix|endoplasmic reticulum membrane|integral component of membrane|	ether lipid biosynthetic process|long-chain fatty-acyl-CoA metabolic process|cellular lipid metabolic process|small molecule metabolic process|oxidation-reduction process|	long-chain-fatty-acyl-CoA reductase activity|fatty-acyl-CoA reductase (alcohol-forming) activity|	10	0.99	2.62	0.05	1.84	-0.293 : 21274.1	-0.00656 : 21275.2	0.00745 : 21280.7	0.0899 : 21278.5	0.282 : 21282.9	0.317 : 21283.10	0.384 : 21281.8	0.529 : 21276.3	1.19 : 21277.4	1.25 : 21279.6
ENSG00000186395	KRT10	keratin 10	extracellular space|nucleus|cytoplasm|intermediate filament|membrane|keratin filament|extracellular vesicular exosome|	keratinocyte differentiation|cellular response to calcium ion|	structural constituent of epidermis|	10	-0.66	2.62	-1.74	0	-1.25 : 202974.4	-0.818 : 202976.6	-0.778 : 202978.8	-0.646 : 202975.5	-0.394 : 202972.2	-0.0744 : 202971.1	0.152 : 202979.9	0.169 : 202973.3	0.224 : 202977.7	0.31 : 202980.10
ENSG00000103528	SYT17	synaptotagmin XVII	trans-Golgi network|synaptic vesicle|membrane|	exocytosis|	transporter activity|	10	-2.43	2.61	-5	0.04	-2.57 : 42336.8	-0.875 : 42335.7	-0.715 : 42332.4	-0.482 : 42338.10	-0.417 : 42329.1	-0.129 : 42334.6	0.102 : 42330.2	0.359 : 42331.3	0.503 : 42337.9	0.525 : 42333.5
ENSG00000076641	PAG1	phosphoprotein membrane anchor with glycosphingolipid microdomains 1	plasma membrane|plasma membrane|integral component of membrane|membrane raft|	signal transduction|epidermal growth factor receptor signaling pathway|positive regulation of signal transduction|intracellular signal transduction|T cell receptor signaling pathway|regulation of T cell activation|negative regulation of T cell activation|	SH3/SH2 adaptor activity|protein binding|SH2 domain binding|	10	0.48	2.6	0.09	0.99	-0.254 : 12434.10	-0.246 : 12427.3	0.216 : 12426.2	0.268 : 12430.6	0.286 : 12425.1	0.332 : 12431.7	0.503 : 12428.4	0.636 : 12433.9	0.75 : 12429.5	0.942 : 12432.8
ENSG00000147251	DOCK11	dedicator of cytokinesis 11	cytosol|	small GTPase mediated signal transduction|blood coagulation|positive regulation of Rho GTPase activity|	Rho guanyl-nucleotide exchange factor activity|Rho GTPase binding|	10	1.01	2.59	-0.4	2	-0.612 : 38946.2	-0.418 : 38945.1	-0.335 : 38949.5	-0.0232 : 38947.3	0.0628 : 38948.4	0.156 : 38952.8	0.33 : 38951.7	0.633 : 38954.10	1.12 : 38950.6	1.35 : 38953.9
ENSG00000139725	RHOF	ras homolog family member F (in filopodia)	cytosol|cytoskeleton|plasma membrane|extracellular vesicular exosome|	GTP catabolic process|actin filament organization|small GTPase mediated signal transduction|regulation of small GTPase mediated signal transduction|	GTPase activity|GTP binding|	10	0.57	2.59	-0.48	1	-0.587 : 57032.7	-0.144 : 57030.5	0.106 : 57028.3	0.125 : 57031.6	0.147 : 57033.8	0.163 : 57034.9	0.587 : 57026.1	0.752 : 57029.4	0.79 : 57027.2	0.928 : 57035.10
ENSG00000071205	ARHGAP10	Rho GTPase activating protein 10	cytosol|plasma membrane|perinuclear region of cytoplasm|	apoptotic process|cytoskeleton organization|small GTPase mediated signal transduction|positive regulation of Rho GTPase activity|regulation of apoptotic process|negative regulation of apoptotic process|regulation of small GTPase mediated signal transduction|	Rho GTPase activator activity|protein binding|	10	-2.66	2.59	-5	0.12	-2.74 : 31738.8	-0.605 : 31735.5	-0.476 : 31732.2	-0.475 : 31737.7	-0.147 : 31736.6	0.0588 : 31740.10	0.37 : 31739.9	0.373 : 31733.3	0.418 : 31734.4	0.566 : 31731.1
ENSG00000118160	SLC8A2	solute carrier family 8 (sodium/calcium exchanger), member 2	plasma membrane|integral component of membrane|	ion transport|calcium ion transport|cell communication|blood coagulation|sodium ion transmembrane transport|transmembrane transport|	calcium:sodium antiporter activity|calmodulin binding|	10	0.44	2.58	-0.48	1	-0.512 : 171083.3	0.0241 : 171089.9	0.0806 : 171081.1	0.24 : 171088.8	0.286 : 171086.6	0.531 : 171085.5	0.54 : 171082.2	0.587 : 171090.10	0.634 : 171087.7	0.832 : 171084.4
ENSG00000144566	RAB5A	RAB5A, member RAS oncogene family	ruffle|cytoplasm|early endosome|cytosol|plasma membrane|endosome membrane|actin cytoskeleton|endocytic vesicle|early endosome membrane|melanosome|terminal bouton|membrane raft|extracellular vesicular exosome|	GTP catabolic process|GTP catabolic process|endocytosis|small GTPase mediated signal transduction|nervous system development|blood coagulation|protein transport|cell differentiation|positive regulation of exocytosis|regulation of filopodium assembly|receptor internalization involved in canonical Wnt signaling pathway|	GTPase activity|protein binding|GTP binding|GDP binding|	10	1.95	2.54	-0.11	4	-0.632 : 118520.5	-0.254 : 118525.10	-0.248 : 118522.7	0.0321 : 118521.6	0.0727 : 118516.1	0.199 : 118519.4	0.277 : 118517.2	0.454 : 118523.8	0.57 : 118524.9	2.09 : 118518.3
ENSG00000143748	NVL	nuclear VCP-like	nucleus|nucleolus|membrane|	metabolic process|	ATP binding|nucleoside-triphosphatase activity|poly(A) RNA binding|	9	-0.44	2.53	-1.73	0	-1.25 : 106382.6	-0.712 : 106378.2	-0.55 : 106383.7	-0.519 : 106384.8	-0.399 : 106386.10	-0.355 : 106385.9	0.0664 : 106381.5	0.167 : 106380.4	0.423 : 106379.3
ENSG00000157131	C8A	complement component 8, alpha polypeptide	extracellular region|membrane attack complex|extracellular space|membrane|blood microparticle|	immune response|complement activation|complement activation, alternative pathway|complement activation, classical pathway|cytolysis|regulation of complement activation|innate immune response|	complement binding|protein complex binding|	10	-1	2.53	-1.88	-0.09	-1.46 : 188252.8	-1.09 : 188251.7	-0.711 : 188249.5	-0.586 : 188247.3	-0.46 : 188246.2	-0.167 : 188253.9	0.0507 : 188245.1	0.0702 : 188254.10	0.107 : 188250.6	0.182 : 188248.4
ENSG00000130812	ANGPTL6	angiopoietin-like 6	extracellular region|secretory granule|	angiogenesis|cell differentiation|	None	10	0.48	2.52	-0.58	1	-0.557 : 123230.6	-0.439 : 123226.2	-0.395 : 123225.1	-0.148 : 123229.5	-0.0995 : 123228.4	0.491 : 123227.3	0.496 : 123233.9	0.694 : 123232.8	0.753 : 123234.10	0.877 : 123231.7
ENSG00000088766	CRLS1	cardiolipin synthase 1	mitochondrial inner membrane|integral component of membrane|	phospholipid metabolic process|cardiolipin biosynthetic process|phosphatidylglycerol acyl-chain remodeling|small molecule metabolic process|glycerophospholipid biosynthetic process|	phosphotransferase activity, for other substituted phosphate groups|	10	-1.2	2.52	-2	0.28	-1.44 : 77259.8	-1.37 : 77254.3	-0.612 : 77255.4	-0.6 : 77258.7	-0.479 : 77257.6	-0.00364 : 77261.10	0.0197 : 77253.2	0.0506 : 77256.5	0.281 : 77260.9	0.558 : 77252.1
ENSG00000100302	RASD2	RASD family, member 2	plasma membrane|	synaptic transmission, dopaminergic|GTP catabolic process|small GTPase mediated signal transduction|locomotory behavior|negative regulation of protein ubiquitination|positive regulation of protein sumoylation|regulation of cAMP-mediated signaling|positive regulation of protein kinase B signaling|	GTPase activity|GTP binding|ubiquitin conjugating enzyme binding|G-protein beta-subunit binding|	10	0.95	2.52	-2.4	2	-1.76 : 142654.2	-0.848 : 142662.10	-0.693 : 142657.5	0.00815 : 142653.1	0.242 : 142660.8	0.263 : 142658.6	0.418 : 142659.7	0.488 : 142655.3	1.01 : 142656.4	1.42 : 142661.9
ENSG00000176732	PFN4	profilin family, member 4	cytoplasm|cytoskeleton|	actin cytoskeleton organization|	actin binding|lipid binding|	10	-1.68	2.51	-3	1.32	-1.91 : 169400.8	-1.06 : 169393.1	-0.939 : 169394.2	-0.306 : 169396.4	0.0519 : 169401.9	0.0955 : 169397.5	0.361 : 169395.3	0.447 : 169398.6	0.655 : 169399.7	1.34 : 169402.10
ENSG00000121903	ZSCAN20	zinc finger and SCAN domain containing 20	nucleus|	transcription, DNA-templated|regulation of transcription, DNA-templated|	DNA binding|chromatin binding|sequence-specific DNA binding transcription factor activity|metal ion binding|	10	-0.5	2.51	-1.97	0.43	-1.15 : 171936.9	-0.69 : 171937.10	-0.677 : 171934.7	-0.519 : 171932.5	-0.46 : 171930.3	-0.294 : 171935.8	-0.0404 : 171928.1	0.0459 : 171929.2	0.426 : 171931.4	0.61 : 171933.6
ENSG00000119661	DNAL1	dynein, axonemal, light chain 1	None	None	None	10	1.29	2.51	-0.15	3	-0.546 : 190044.6	-0.247 : 190041.3	-0.22 : 190045.7	-0.176 : 190048.10	0.216 : 190043.5	0.335 : 190047.9	0.398 : 190042.4	0.645 : 190039.1	0.714 : 190040.2	1.61 : 190046.8
ENSG00000125910	S1PR4	sphingosine-1-phosphate receptor 4	plasma membrane|integral component of plasma membrane|	sphingosine-1-phosphate signaling pathway|immune response|G-protein coupled receptor signaling pathway|adenylate cyclase-activating G-protein coupled receptor signaling pathway|activation of phospholipase C activity|positive regulation of cytosolic calcium ion concentration|	G-protein coupled receptor activity|lipid binding|sphingosine-1-phosphate receptor activity|	10	0.63	2.51	-0.47	2	-0.765 : 142205.6	-0.432 : 142203.4	0.0352 : 142200.1	0.0489 : 142201.2	0.0965 : 142209.10	0.125 : 142206.7	0.604 : 142207.8	0.656 : 142202.3	0.893 : 142208.9	1.11 : 142204.5
ENSG00000082898	XPO1	exportin 1	kinetochore|nucleus|nuclear envelope|annulate lamellae|nucleoplasm|nucleolus|cytoplasm|cytosol|Cajal body|membrane|ribonucleoprotein complex|nuclear membrane|intracellular membrane-bounded organelle|	ribosomal large subunit export from nucleus|ribosomal small subunit export from nucleus|negative regulation of transcription from RNA polymerase II promoter|mitotic cell cycle|protein export from nucleus|transforming growth factor beta receptor signaling pathway|gene expression|regulation of centrosome duplication|viral process|RNA metabolic process|mRNA metabolic process|viral life cycle|negativ…	RNA binding|transporter activity|nucleocytoplasmic transporter activity|protein binding|Ran GTPase binding|protein transporter activity|protein domain specific binding|	10	0.4	2.5	-0.53	1	-0.545 : 30597.1	-0.396 : 30605.9	-0.138 : 30602.6	0.223 : 30599.3	0.4 : 30598.2	0.443 : 30601.5	0.481 : 30604.8	0.511 : 30600.4	0.787 : 30603.7	0.808 : 30606.10
ENSG00000143376	SNX27	sorting nexin family member 27	immunological synapse|nucleus|cytoplasm|early endosome|cytosol|retromer complex|early endosome membrane|WASH complex|	establishment of natural killer cell polarity|intracellular protein transport|signal transduction|endosome to lysosome transport|endosomal transport|retrograde transport, endosome to plasma membrane|	protein binding|phosphatidylinositol-3-phosphate binding|	10	-1.51	2.49	-2.82	-0.08	-1.76 : 31645.5	-1.51 : 31643.3	-0.39 : 31650.10	-0.363 : 31648.8	-0.286 : 31644.4	-0.0959 : 31646.6	-0.00961 : 31641.1	0.156 : 31649.9	0.183 : 31642.2	0.262 : 31647.7
ENSG00000101335	MYL9	myosin, light chain 9, regulatory	stress fiber|cytosol|muscle myosin complex|Z disc|	muscle contraction|regulation of muscle contraction|axon guidance|	calcium ion binding|structural constituent of muscle|	10	-1.56	2.48	-2.82	-0.11	-1.81 : 36873.8	-1.25 : 36866.1	-0.63 : 36872.7	-0.195 : 36874.9	-0.132 : 36875.10	-0.104 : 36868.3	-0.0977 : 36867.2	-0.0477 : 36869.4	-0.00537 : 36871.6	0.039 : 36870.5
ENSG00000180992	MRPL14	mitochondrial ribosomal protein L14	mitochondrion|ribosome|	translation|	structural constituent of ribosome|poly(A) RNA binding|	10	0.57	2.47	-2.01	2	-1.53 : 88040.1	-0.435 : 88041.2	-0.228 : 88046.7	-0.116 : 88044.5	0.223 : 88043.4	0.269 : 88048.9	0.563 : 88042.3	0.61 : 88049.10	0.88 : 88047.8	1.07 : 88045.6
ENSG00000094914	AAAS	achalasia, adrenocortical insufficiency, alacrimia	nucleus|nuclear envelope|nuclear pore|nuclear pore|cytoplasm|centrosome|membrane|nuclear membrane|	mitotic cell cycle|carbohydrate metabolic process|nucleocytoplasmic transport|mitotic nuclear envelope disassembly|learning|hexose transport|fertilization|regulation of glucose transport|protein transport|glucose transport|viral process|cytokine-mediated signaling pathway|small molecule metabolic process|regulation of nucleocytoplasmic transport|mRNA transport|transmembrane transport|	molecular_function|	10	1.03	2.47	-0.33	2	-0.698 : 165036.6	-0.0522 : 165032.2	-0.0169 : 165031.1	0.0932 : 165040.10	0.101 : 165038.8	0.134 : 165034.4	0.317 : 165039.9	0.548 : 165037.7	1.12 : 165033.3	1.39 : 165035.5
ENSG00000196562	SULF2	sulfatase 2	extracellular space|endoplasmic reticulum|Golgi stack|plasma membrane|cell surface|	kidney development|chondrocyte development|glomerular filtration|positive regulation vascular endothelial growth factor production|esophagus smooth muscle contraction|positive regulation of Wnt signaling pathway|heparan sulfate proteoglycan metabolic process|heparan sulfate proteoglycan metabolic process|glomerular basement membrane development|glial cell-derived neurotrophic factor receptor sign…	arylsulfatase activity|arylsulfatase activity|calcium ion binding|N-acetylglucosamine-6-sulfatase activity|N-acetylglucosamine-6-sulfatase activity|	10	-3.15	2.46	-6	2.14	-3.19 : 155750.7	-0.488 : 155751.8	-0.41 : 155745.2	-0.128 : 155748.5	-0.111 : 155746.3	0.0243 : 155753.10	0.0943 : 155749.6	0.103 : 155744.1	0.107 : 155752.9	1.7 : 155747.4
ENSG00000071082	RPL31	ribosomal protein L31	cytosol|membrane|cytosolic large ribosomal subunit|extracellular vesicular exosome|	nuclear-transcribed mRNA catabolic process, nonsense-mediated decay|translation|translation|translational initiation|translational elongation|translational termination|SRP-dependent cotranslational protein targeting to membrane|gene expression|viral process|RNA metabolic process|mRNA metabolic process|viral life cycle|viral transcription|cellular protein metabolic process|	RNA binding|structural constituent of ribosome|poly(A) RNA binding|	10	0.85	2.46	-1.04	2	-1.01 : 7609.6	-0.401 : 7612.9	-0.261 : 7605.2	0.0624 : 7611.8	0.0824 : 7607.4	0.0852 : 7610.7	0.491 : 7613.10	0.655 : 7606.3	1.03 : 7604.1	1.21 : 7608.5
ENSG00000137942	FNBP1L	formin binding protein 1-like	cytoskeleton|plasma membrane|cell cortex|cytoplasmic membrane-bounded vesicle|extracellular vesicular exosome|	membrane budding|autophagy|membrane invagination|vesicle organization|vesicle transport along actin filament|positive regulation of filopodium assembly|clathrin-mediated endocytosis|membrane tubulation|	protein binding|lipid binding|	10	-0.51	2.45	-3	2.44	-1.94 : 172394.10	-1.01 : 172393.9	-0.598 : 172388.4	-0.527 : 172389.5	-0.426 : 172392.8	-0.113 : 172387.3	0.185 : 172391.7	0.269 : 172390.6	0.884 : 172386.2	1.82 : 172385.1
ENSG00000138018	EPT1	ethanolaminephosphotransferase 1 (CDP-ethanolamine-specific)	endoplasmic reticulum membrane|integral component of membrane|	phospholipid metabolic process|phosphatidylethanolamine biosynthetic process|phosphatidylethanolamine biosynthetic process|small molecule metabolic process|glycerophospholipid biosynthetic process|	ethanolaminephosphotransferase activity|metal ion binding|	10	-0.66	2.45	-1	0.51	-0.957 : 65419.8	-0.946 : 65412.1	-0.71 : 65415.4	-0.494 : 65420.9	-0.438 : 65421.10	-0.303 : 65416.5	-0.0128 : 65414.3	0.0268 : 65413.2	0.0928 : 65418.7	0.689 : 65417.6
ENSG00000074696	PTPLAD1	protein tyrosine phosphatase-like A domain containing 1	cellular_component|endoplasmic reticulum membrane|integral component of membrane|	fatty acid biosynthetic process|I-kappaB kinase/NF-kappaB signaling|activation of JUN kinase activity|small GTPase mediated signal transduction|Rho protein signal transduction|Rac protein signal transduction|positive regulation of GTPase activity|	GTPase activator activity|protein binding|lyase activity|	10	0.87	2.44	-0.48	2	-0.641 : 72727.3	-0.568 : 72731.7	-0.269 : 72729.5	-0.132 : 72732.8	-0.0588 : 72726.2	0.161 : 72730.6	0.562 : 72734.10	0.569 : 72725.1	1.0 : 72733.9	1.28 : 72728.4
ENSG00000124839	RAB17	RAB17, member RAS oncogene family	intracellular|basolateral plasma membrane|apical plasma membrane|dendrite|melanosome|neuronal cell body|recycling endosome|recycling endosome membrane|extracellular vesicular exosome|	immunoglobulin transcytosis in epithelial cells mediated by polymeric immunoglobulin receptor|small GTPase mediated signal transduction|protein transport|establishment of melanosome localization|melanosome transport|endocytic recycling|transcytosis|filopodium assembly|regulation of dendrite development|regulation of filopodium assembly|regulation of synapse assembly|	GTP binding|GDP binding|	10	0.54	2.43	-0.5	2	-0.979 : 43217.7	-0.341 : 43215.5	-0.18 : 43218.8	0.336 : 43211.1	0.35 : 43220.10	0.363 : 43213.3	0.435 : 43214.4	0.655 : 43219.9	0.705 : 43216.6	1.2 : 43212.2
ENSG00000132694	ARHGEF11	Rho guanine nucleotide exchange factor (GEF) 11	intracellular|cytoplasm|cytosol|membrane|	cytokinesis|regulation of cell growth|cellular component movement|striated muscle contraction|G-protein coupled receptor signaling pathway|G-protein coupled receptor signaling pathway|small GTPase mediated signal transduction|Rho protein signal transduction|axon guidance|establishment of cell polarity|actin cytoskeleton organization|positive regulation of Rho GTPase activity|positive regulation o…	G-protein coupled receptor binding|Rho guanyl-nucleotide exchange factor activity|GTPase activator activity|protein binding|	9	0.38	2.4	0.01	0.91	-0.225 : 26276.2	-0.223 : 26278.4	0.226 : 26280.6	0.408 : 26277.3	0.423 : 26283.9	0.515 : 26279.5	0.545 : 26275.1	0.62 : 26282.8	0.693 : 26281.7
ENSG00000181240	SLC25A41	solute carrier family 25, member 41	mitochondrial inner membrane|integral component of membrane|	transmembrane transport|	None	10	0.78	2.4	0.06	1.86	-0.46 : 163948.10	-0.287 : 163943.5	-0.114 : 163944.6	-0.0549 : 163939.1	-0.0128 : 163941.3	0.0811 : 163942.4	0.16 : 163945.7	0.803 : 163946.8	0.902 : 163940.2	1.36 : 163947.9
ENSG00000164209	SLC25A46	solute carrier family 25, member 46	cellular_component|mitochondrial inner membrane|integral component of membrane|	transport|biological_process|	molecular_function|	10	-0.32	2.4	-0.88	0	-0.738 : 79413.4	-0.473 : 79412.3	-0.453 : 79416.7	-0.45 : 79411.2	-0.437 : 79419.10	-0.321 : 79417.8	-0.311 : 79415.6	-0.294 : 79418.9	-0.23 : 79414.5	0.0548 : 79410.1
ENSG00000267228	IER3IP1	immediate early response 3 interacting protein 1	endoplasmic reticulum|endoplasmic reticulum membrane|Golgi apparatus|membrane|integral component of membrane|	regulation of fibroblast apoptotic process|	None	9	-1.67	2.39	-3	0.49	-1.88 : 149611.7	-1.24 : 149609.5	-0.3 : 149606.2	-0.211 : 149605.1	-0.0504 : 149608.4	0.0803 : 149612.8	0.277 : 149610.6	0.514 : 149607.3	0.896 : 149613.9
ENSG00000148090	AUH	AU RNA binding protein/enoyl-CoA hydratase	mitochondrion|mitochondrial matrix|	leucine catabolic process|branched-chain amino acid catabolic process|cellular nitrogen compound metabolic process|small molecule metabolic process|	mRNA 3'-UTR binding|enoyl-CoA hydratase activity|methylglutaconyl-CoA hydratase activity|	10	-0.89	2.38	-2	0.52	-1.3 : 119629.1	-1.03 : 119633.5	-0.75 : 119631.3	-0.592 : 119636.8	-0.305 : 119638.10	0.0467 : 119632.4	0.102 : 119630.2	0.192 : 119637.9	0.326 : 119634.6	0.96 : 119635.7
ENSG00000170632	ARMC10	armadillo repeat containing 10	mitochondrion|endoplasmic reticulum membrane|integral component of membrane|	regulation of growth|	None	10	-0.86	2.37	-2.89	0.7	-1.83 : 159947.4	-0.92 : 159946.3	-0.846 : 159944.1	-0.561 : 159945.2	0.0013 : 159951.8	0.11 : 159949.6	0.165 : 159953.10	0.447 : 159948.5	0.733 : 159952.9	0.988 : 159950.7
ENSG00000061492	WNT8A	wingless-type MMTV integration site family, member 8A	extracellular region|proteinaceous extracellular matrix|extracellular space|extracellular space|	endoderm development|polarity specification of anterior/posterior axis|polarity specification of proximal/distal axis|neural crest cell fate commitment|neuron differentiation|response to retinoic acid|regulation of protein localization|regulation of transcription involved in anterior/posterior axis specification|canonical Wnt signaling pathway involved in neural crest cell differentiation|establi…	frizzled binding|receptor agonist activity|	10	-2.82	2.37	-5	0.23	-2.88 : 200173.5	-0.553 : 200175.7	-0.377 : 200171.3	-0.162 : 200170.2	0.125 : 200176.8	0.142 : 200178.10	0.148 : 200169.1	0.21 : 200177.9	0.435 : 200172.4	0.82 : 200174.6
ENSG00000159685	CHCHD6	coiled-coil-helix-coiled-coil-helix domain containing 6	mitochondrion|mitochondrial inner membrane|	cellular response to DNA damage stimulus|cristae formation|	protein binding|	10	0.6	2.37	-1.33	1	-1.03 : 180077.8	-0.65 : 180076.7	0.0229 : 180075.6	0.24 : 180074.5	0.269 : 180078.9	0.286 : 180070.1	0.347 : 180071.2	0.667 : 180079.10	0.927 : 180072.3	0.952 : 180073.4
ENSG00000183963	SMTN	smoothelin	nucleus|cytoplasm|cytoskeleton|actin cytoskeleton|	smooth muscle contraction|muscle organ development|	actin binding|structural constituent of muscle|	10	1.13	2.37	0.19	2	-0.331 : 173764.6	-0.28 : 173761.3	-0.197 : 173760.2	-0.0229 : 173765.7	-0.00807 : 173759.1	0.0813 : 173767.9	0.125 : 173763.5	0.301 : 173768.10	1.17 : 173766.8	1.47 : 173762.4
ENSG00000104907	TRMT1	tRNA methyltransferase 1 homolog (S. cerevisiae)	None	tRNA methylation|	tRNA binding|tRNA (guanine-N2-)-methyltransferase activity|poly(A) RNA binding|metal ion binding|	10	0.45	2.36	-2.6	1	-1.95 : 66583.9	-0.0115 : 66577.3	0.159 : 66576.2	0.212 : 66584.10	0.303 : 66579.5	0.345 : 66582.8	0.495 : 66575.1	0.629 : 66578.4	0.756 : 66580.6	0.841 : 66581.7
ENSG00000139194	RBP5	retinol binding protein 5, cellular	cytoplasm|extracellular vesicular exosome|	transport|	transporter activity|retinoid binding|retinal binding|retinol binding|	9	1.54	2.35	-0.44	3	-0.683 : 154531.6	-0.594 : 154527.2	-0.256 : 154530.5	-0.219 : 154533.8	0.0181 : 154526.1	0.377 : 154534.9	0.567 : 154529.4	0.762 : 154532.7	1.77 : 154535.10
ENSG00000248905	FMN1	formin 1	nucleus|cytoplasm|actin filament|plasma membrane|adherens junction|	gene expression|forelimb morphogenesis|hindlimb morphogenesis|actin nucleation|skeletal system morphogenesis|positive regulation of actin nucleation|	DNA binding|actin binding|SH3 domain binding|	10	0.78	2.35	-2.29	2	-1.7 : 6919.10	-0.581 : 6911.2	-0.231 : 6916.7	-0.216 : 6918.9	-0.122 : 6915.6	0.0913 : 6910.1	0.182 : 6913.4	0.826 : 6914.5	0.891 : 6917.8	1.29 : 6912.3
ENSG00000112276	BVES	blood vessel epicardial substance	plasma membrane|tight junction|integral component of membrane|integral component of membrane|lateral plasma membrane|	positive regulation of receptor recycling|muscle organ development|regulation of cell shape|vesicle-mediated transport|regulation of Rac GTPase activity|substrate adhesion-dependent cell spreading|positive regulation of locomotion|regulation of Cdc42 GTPase activity|epithelial cell-cell adhesion|	structural molecule activity|	10	-0.67	2.34	-1.91	0.62	-1.09 : 134670.8	-0.866 : 134669.7	-0.712 : 134666.4	-0.567 : 134668.6	-0.398 : 134665.3	-0.0384 : 134667.5	0.114 : 134671.9	0.388 : 134663.1	0.43 : 134672.10	0.76 : 134664.2
ENSG00000160471	COX6B2	cytochrome c oxidase subunit VIb polypeptide 2 (testis)	mitochondrial intermembrane space|mitochondrial crista|	hydrogen ion transmembrane transport|	cytochrome-c oxidase activity|	10	0.54	2.32	-1.34	2	-1.13 : 175409.1	-0.788 : 175413.5	-0.221 : 175412.4	-0.125 : 175418.10	0.0161 : 175416.8	0.356 : 175410.2	0.549 : 175414.6	0.614 : 175415.7	0.825 : 175411.3	1.12 : 175417.9
ENSG00000174611	KY	kyphoscoliosis peptidase	cytoskeleton|Z disc|	proteolysis|muscle organ development|neuromuscular junction development|	peptidase activity|	10	-0.82	2.32	-2.91	0.5	-1.64 : 203192.2	-1.04 : 203198.8	-0.854 : 203194.4	-0.486 : 203196.6	-0.299 : 203200.10	-0.127 : 203193.3	0.037 : 203191.1	0.24 : 203197.7	0.422 : 203199.9	0.916 : 203195.5
ENSG00000134291	TMEM106C	transmembrane protein 106C	cellular_component|endoplasmic reticulum membrane|integral component of membrane|	biological_process|	molecular_function|	10	-0.43	2.3	-0.93	-0.03	-0.723 : 110684.8	-0.681 : 110685.9	-0.675 : 110683.7	-0.428 : 110686.10	-0.395 : 110682.6	-0.392 : 110679.3	-0.153 : 110680.4	0.0231 : 110681.5	0.0327 : 110677.1	0.151 : 110678.2
ENSG00000083750	RRAGB	Ras-related GTP binding B	nucleus|cytoplasm|lysosome|lysosomal membrane|Golgi apparatus|intracellular membrane-bounded organelle|	positive regulation of TOR signaling|cellular protein localization|cellular response to amino acid stimulus|	protein binding|GTP binding|guanyl ribonucleotide binding|	10	1.57	2.29	-0.55	3	-0.873 : 168157.2	-0.536 : 168160.5	-0.435 : 168159.4	-0.338 : 168162.7	-0.279 : 168163.8	0.0533 : 168165.10	0.18 : 168156.1	0.256 : 168158.3	1.09 : 168161.6	1.79 : 168164.9
ENSG00000134463	ECHDC3	enoyl CoA hydratase domain containing 3	mitochondrion|	metabolic process|	catalytic activity|	10	-0.52	2.28	-1	-0.09	-0.964 : 162157.8	-0.672 : 162155.6	-0.65 : 162150.1	-0.546 : 162158.9	-0.532 : 162156.7	-0.0899 : 162159.10	-0.00927 : 162154.5	0.0712 : 162151.2	0.116 : 162153.4	0.206 : 162152.3
ENSG00000186930	KRTAP6-2	keratin associated protein 6-2	intermediate filament|	None	None	10	0.57	2.27	-0.73	1	-0.813 : 186814.9	-0.672 : 186806.1	-0.492 : 186813.8	0.033 : 186815.10	0.24 : 186809.4	0.333 : 186811.6	0.395 : 186810.5	0.677 : 186812.7	0.862 : 186807.2	0.942 : 186808.3
ENSG00000196620	UGT2B15	UDP glucuronosyltransferase 2 family, polypeptide B15	endoplasmic reticulum membrane|integral component of membrane|	xenobiotic metabolic process|steroid metabolic process|cellular glucuronidation|	glucuronosyltransferase activity|	10	0.78	2.27	-2.23	2	-1.7 : 99702.8	-0.46 : 99697.3	-0.0881 : 99695.1	0.0197 : 99701.7	0.094 : 99698.4	0.274 : 99704.10	0.313 : 99696.2	0.701 : 99703.9	0.9 : 99700.6	1.36 : 99699.5
ENSG00000100523	DDHD1	DDHD domain containing 1	cytoplasm|	cell death|lipid catabolic process|	hydrolase activity|metal ion binding|	10	-1.03	2.27	-1.84	-0.04	-1.3 : 112028.1	-1.2 : 112035.8	-0.686 : 112036.9	-0.46 : 112029.2	-0.203 : 112031.4	-0.122 : 112034.7	-0.0797 : 112033.6	-0.016 : 112037.10	0.117 : 112030.3	0.45 : 112032.5
ENSG00000168827	GFM1	G elongation factor, mitochondrial 1	mitochondrion|	GTP catabolic process|GTP catabolic process|mitochondrial translational elongation|	translation elongation factor activity|GTPase activity|protein binding|GTP binding|poly(A) RNA binding|	10	0.9	2.27	-0.42	2	-0.797 : 91366.3	-0.282 : 91373.10	-0.27 : 91367.4	-0.151 : 91368.5	-0.0506 : 91372.9	-0.0162 : 91364.1	0.337 : 91370.7	0.617 : 91365.2	0.959 : 91371.8	1.43 : 91369.6
ENSG00000106153	CHCHD2	coiled-coil-helix-coiled-coil-helix domain containing 2	mitochondrion|	None	None	10	1.27	2.26	-0.22	3	-0.786 : 43403.3	-0.0977 : 43410.10	-0.0774 : 43405.5	0.0401 : 43401.1	0.0677 : 43408.8	0.125 : 43404.4	0.172 : 43409.9	0.534 : 43407.7	0.877 : 43406.6	1.57 : 43402.2
ENSG00000151575	TEX9	testis expressed 9	None	None	None	10	-1.6	2.26	-2.74	-0.04	-1.84 : 187548.4	-1.12 : 187553.9	-0.488 : 187550.6	-0.373 : 187549.5	-0.265 : 187547.3	-0.231 : 187554.10	-0.225 : 187546.2	0.0543 : 187552.8	0.256 : 187545.1	0.262 : 187551.7
ENSG00000050327	ARHGEF5	Rho guanine nucleotide exchange factor (GEF) 5	None	myeloid dendritic cell chemotaxis|actin cytoskeleton organization|regulation of Rho GTPase activity|positive regulation of Rho GTPase activity|intracellular signal transduction|positive regulation of podosome assembly|	Rho guanyl-nucleotide exchange factor activity|protein binding|GTP binding|	10	-1.77	2.25	-3	0.56	-1.98 : 127060.9	-1.36 : 127057.6	-0.46 : 127054.3	-0.363 : 127053.2	-0.198 : 127052.1	-0.00427 : 127059.8	0.344 : 127061.10	0.414 : 127056.5	0.559 : 127058.7	0.932 : 127055.4
ENSG00000108639	SYNGR2	synaptogyrin 2	synaptic vesicle|integral component of membrane|extracellular vesicular exosome|	protein targeting|	None	10	-0.83	2.25	-1.75	0	-1.23 : 25139.4	-0.991 : 25145.10	-0.647 : 25142.7	-0.602 : 25140.5	-0.337 : 25143.8	0.0131 : 25141.6	0.0636 : 25136.1	0.125 : 25138.3	0.205 : 25137.2	0.27 : 25144.9
ENSG00000213965	NUDT19	nudix (nucleoside diphosphate linked moiety X)-type motif 19	cellular_component|mitochondrion|peroxisome|	biological_process|metabolic process|	receptor binding|hydrolase activity|metal ion binding|	10	-3.1	2.24	-6	0.07	-3.15 : 20409.4	-0.612 : 20415.10	-0.218 : 20413.8	-0.125 : 20406.1	-0.0234 : 20408.3	0.0576 : 20407.2	0.105 : 20414.9	0.27 : 20411.6	0.4 : 20412.7	0.572 : 20410.5
ENSG00000120662	MTRF1	mitochondrial translational release factor 1	mitochondrion|	translational termination|regulation of translational termination|	translation release factor activity|translation release factor activity, codon specific|	10	-1.64	2.24	-3	0.32	-1.88 : 184479.7	-1.13 : 184480.8	-0.5 : 184481.9	-0.384 : 184482.10	-0.339 : 184478.6	-0.00364 : 184475.3	0.188 : 184473.1	0.347 : 184477.5	0.405 : 184476.4	0.764 : 184474.2
ENSG00000170786	SDR16C5	short chain dehydrogenase/reductase family 16C, member 5	endoplasmic reticulum membrane|integral component of membrane|	retinol metabolic process|retinol metabolic process|retinal metabolic process|keratinocyte proliferation|detection of light stimulus involved in visual perception|oxidation-reduction process|	retinol dehydrogenase activity|	10	-0.46	2.23	-1	0.53	-0.718 : 139435.1	-0.705 : 139442.8	-0.641 : 139437.3	-0.552 : 139443.9	-0.37 : 139444.10	-0.29 : 139436.2	-0.106 : 139441.7	-0.049 : 139440.6	0.262 : 139438.4	0.538 : 139439.5
ENSG00000237441	RGL2	ral guanine nucleotide dissociation stimulator-like 2	cellular_component|intracellular|	Ras protein signal transduction|positive regulation of Ras GTPase activity|	Ras guanyl-nucleotide exchange factor activity|	10	1.75	2.23	0.24	3	-0.216 : 110548.2	-0.0761 : 110556.10	0.022 : 110555.9	0.0362 : 110547.1	0.125 : 110551.5	0.203 : 110553.7	0.439 : 110549.3	0.514 : 110554.8	0.85 : 110552.6	1.95 : 110550.4
ENSG00000155906	RMND1	required for meiotic nuclear division 1 homolog (S. cerevisiae)	mitochondrion|	translation|	None	10	-0.58	2.23	-2	0.35	-1.39 : 84695.8	-0.833 : 84696.9	-0.677 : 84697.10	-0.644 : 84688.1	-0.43 : 84689.2	-0.174 : 84692.5	0.0013 : 84691.4	0.0956 : 84694.7	0.276 : 84690.3	0.559 : 84693.6
ENSG00000154380	ENAH	enabled homolog (Drosophila)	stress fiber|cytoplasm|cytosol|plasma membrane|focal adhesion|lamellipodium|cell junction|filopodium|synapse|	neural tube closure|axon guidance|actin polymerization or depolymerization|intracellular transport|T cell receptor signaling pathway|	actin binding|protein binding|SH3 domain binding|WW domain binding|	9	0.56	2.23	-1.38	2	-1.44 : 92791.9	-0.322 : 92789.7	-0.068 : 92790.8	0.062 : 92787.5	0.406 : 92783.1	0.457 : 92788.6	0.604 : 92784.2	0.741 : 92786.4	1.2 : 92792.10
ENSG00000175265	GOLGA8A	golgin A8 family, member A	Golgi cisterna membrane|	None	None	10	-0.66	2.22	-1	-0.09	-0.965 : 131915.7	-0.861 : 131909.1	-0.804 : 131917.9	-0.557 : 131911.3	-0.287 : 131913.5	-0.187 : 131912.4	-0.103 : 131918.10	-0.0439 : 131916.8	0.133 : 131914.6	0.365 : 131910.2
ENSG00000253117	OC90	otoconin 90	cellular_component|extracellular region|	phospholipid metabolic process|biological_process|lipid catabolic process|	molecular_function|phospholipase A2 activity|calcium ion binding|	10	-0.46	2.21	-1	0.73	-0.75 : 90404.10	-0.634 : 90400.6	-0.574 : 90399.5	-0.567 : 90397.3	-0.533 : 90396.2	-0.12 : 90401.7	-0.039 : 90395.1	0.165 : 90402.8	0.484 : 90398.4	0.94 : 90403.9
ENSG00000173805	HAP1	huntingtin-associated protein 1	cytoskeleton|actin cytoskeleton|cytoplasmic membrane-bounded vesicle|	synaptic transmission|brain development|protein localization|vesicle transport along microtubule|	protein binding|	10	0.4	2.21	-0.62	1	-0.668 : 101468.2	-0.395 : 101469.3	-0.00537 : 101472.6	0.145 : 101473.7	0.378 : 101475.9	0.469 : 101476.10	0.563 : 101474.8	0.595 : 101470.4	0.608 : 101467.1	0.699 : 101471.5
ENSG00000108433	GOSR2	golgi SNAP receptor complex member 2	Golgi membrane|Golgi stack|membrane|integral component of membrane|	ER to Golgi vesicle-mediated transport|activation of signaling protein activity involved in unfolded protein response|protein transport|endoplasmic reticulum unfolded protein response|cellular protein metabolic process|membrane fusion|	transporter activity|	9	-0.81	2.21	-1.88	1.67	-1.07 : 147847.8	-1.04 : 147844.5	-0.599 : 147848.9	-0.433 : 147841.2	-0.334 : 147840.1	-0.0928 : 147849.10	0.159 : 147846.7	0.808 : 147842.3	1.3 : 147843.4
ENSG00000128849	CGNL1	cingulin-like 1	tight junction|myosin complex|	metabolic process|	motor activity|	10	-0.51	2.21	-1.94	0.55	-1.18 : 136302.6	-0.698 : 136300.4	-0.649 : 136299.3	-0.571 : 136298.2	-0.43 : 136306.10	-0.0949 : 136305.9	0.012 : 136303.7	0.0479 : 136304.8	0.558 : 136301.5	0.661 : 136297.1
ENSG00000111906	HDDC2	HD domain containing 2	mitochondrion|extracellular vesicular exosome|	metabolic process|	protein binding|phosphoric diester hydrolase activity|metal ion binding|	10	1.1	2.2	-0.41	2	-0.641 : 122647.9	-0.534 : 122644.6	-0.0617 : 122639.1	-0.0474 : 122646.8	-0.00307 : 122645.7	0.148 : 122642.4	0.46 : 122643.5	0.473 : 122640.2	0.907 : 122641.3	1.48 : 122648.10
ENSG00000128641	MYO1B	myosin IB	cytoplasm|early endosome|actin filament|plasma membrane|brush border|endosome membrane|myosin complex|filopodium|trans-Golgi network membrane|perinuclear region of cytoplasm|extracellular vesicular exosome|cell periphery|	post-Golgi vesicle-mediated transport|actin filament organization|metabolic process|metabolic process|metabolic process|actin filament-based movement|actin filament bundle assembly|	microfilament motor activity|microfilament motor activity|calmodulin binding|ATP binding|ATP binding|phosphatidylinositol-4,5-bisphosphate binding|phosphatidylinositol-3,4,5-trisphosphate binding|actin filament binding|	10	-2.78	2.2	-5	-0.39	-2.84 : 130581.2	-0.477 : 130589.10	-0.295 : 130584.5	-0.295 : 130580.1	-0.0197 : 130587.8	0.131 : 130582.3	0.167 : 130585.6	0.202 : 130583.4	0.379 : 130588.9	0.483 : 130586.7
ENSG00000166128	RAB8B	RAB8B, member RAS oncogene family	mitochondrion|peroxisomal membrane|plasma membrane|phagocytic vesicle membrane|phagocytic vesicle|perinuclear region of cytoplasm|cell tip|extracellular vesicular exosome|	GTP catabolic process|small GTPase mediated signal transduction|antigen processing and presentation|positive regulation of cell projection organization|adherens junction organization|protein import into peroxisome membrane|positive regulation of corticotropin secretion|	GTPase activity|receptor binding|GTP binding|GDP binding|TPR domain binding|	10	-1.01	2.2	-2	0.53	-1.42 : 100532.8	-1.06 : 100533.9	-1.01 : 100525.1	-0.342 : 100529.5	-0.228 : 100527.3	-0.142 : 100530.6	-0.0642 : 100528.4	0.212 : 100531.7	0.345 : 100534.10	0.884 : 100526.2
ENSG00000108559	NUP88	nucleoporin 88kDa	nucleus|nuclear pore|cytosol|	mitotic cell cycle|carbohydrate metabolic process|mitotic nuclear envelope disassembly|hexose transport|regulation of glucose transport|protein transport|glucose transport|viral process|cytokine-mediated signaling pathway|small molecule metabolic process|mRNA transport|transmembrane transport|	transporter activity|	10	-0.55	2.19	-2	0.46	-1.36 : 22705.5	-0.875 : 22706.6	-0.63 : 22704.4	-0.557 : 22707.7	-0.393 : 22702.2	-0.357 : 22708.8	-0.0609 : 22710.10	0.256 : 22709.9	0.486 : 22701.1	0.665 : 22703.3
ENSG00000167862	ICT1	immature colon carcinoma transcript 1	mitochondrion|mitochondrial large ribosomal subunit|	mitochondrial translational termination|	aminoacyl-tRNA hydrolase activity|translation release factor activity, codon nonspecific|	10	0.64	2.19	-0.59	1.93	-0.709 : 18744.5	-0.513 : 18742.3	-0.0966 : 18747.8	0.14 : 18740.1	0.202 : 18745.6	0.262 : 18746.7	0.338 : 18749.10	0.681 : 18741.2	0.922 : 18743.4	1.03 : 18748.9
ENSG00000102054	RBBP7	retinoblastoma binding protein 7	nucleus|nucleoplasm|NuRD complex|ESC/E(Z) complex|	negative regulation of transcription from RNA polymerase II promoter|DNA replication|chromatin organization|nucleosome assembly|transcription, DNA-templated|multicellular organismal development|cell proliferation|negative regulation of cell growth|centromere-specific nucleosome assembly|cellular heat acclimation|	protein binding|	10	-0.6	2.18	-1	-0.09	-0.946 : 150887.5	-0.875 : 150892.10	-0.65 : 150885.3	-0.547 : 150888.6	-0.453 : 150886.4	-0.106 : 150883.1	0.0481 : 150891.9	0.125 : 150884.2	0.345 : 150889.7	0.405 : 150890.8
ENSG00000100592	DAAM1	dishevelled associated activator of morphogenesis 1	stress fiber|cytoplasm|cytosol|plasma membrane|membrane|	actin cytoskeleton organization|	actin binding|protein binding|Rho GTPase binding|identical protein binding|	10	-2.7	2.17	-5	1.57	-2.76 : 176644.10	-0.46 : 176636.2	-0.361 : 176642.8	-0.213 : 176640.6	-0.182 : 176638.4	-0.127 : 176639.5	0.344 : 176641.7	0.644 : 176637.3	0.822 : 176635.1	1.46 : 176643.9
ENSG00000130810	PPAN	peter pan homolog (Drosophila)	nucleus|nucleolus|	RNA splicing|	poly(A) RNA binding|	10	-0.7	2.17	-2	0.39	-1.19 : 123206.2	-0.892 : 123205.1	-0.705 : 123209.5	-0.67 : 123214.10	-0.0386 : 123210.6	-0.032 : 123208.4	-0.0118 : 123211.7	0.125 : 123207.3	0.169 : 123213.9	0.621 : 123212.8
ENSG00000244122	UGT1A7	UDP glucuronosyltransferase 1 family, polypeptide A7	endoplasmic reticulum|endoplasmic reticulum membrane|integral component of membrane|	excretion|coumarin metabolic process|drug metabolic process|drug metabolic process|retinoic acid metabolic process|negative regulation of catalytic activity|negative regulation of fatty acid metabolic process|flavone metabolic process|cellular glucuronidation|flavonoid glucuronidation|xenobiotic glucuronidation|negative regulation of cellular glucuronidation|	retinoic acid binding|enzyme inhibitor activity|protein kinase C binding|drug binding|glucuronosyltransferase activity|enzyme binding|protein homodimerization activity|protein homodimerization activity|protein heterodimerization activity|protein heterodimerization activity|	10	1.46	2.16	-0.27	3	-0.562 : 140093.2	-0.281 : 140095.4	-0.278 : 140098.7	-0.152 : 140099.8	-0.0717 : 140096.5	-0.0408 : 140094.3	0.125 : 140097.6	0.25 : 140092.1	0.948 : 140100.9	1.68 : 140101.10
ENSG00000031823	RANBP3	RAN binding protein 3	nucleus|cytoplasm|	protein transport|intracellular transport|	protein binding|Ran GTPase binding|R-SMAD binding|	10	-0.45	2.16	-3	0.25	-1.82 : 143792.1	-0.821 : 143801.10	-0.675 : 143797.6	-0.567 : 143795.4	-0.219 : 143798.7	-0.0631 : 143800.9	0.0907 : 143793.2	0.139 : 143794.3	0.333 : 143796.5	0.682 : 143799.8
ENSG00000075151	EIF4G3	eukaryotic translation initiation factor 4 gamma, 3	cytosol|eukaryotic translation initiation factor 4F complex|	positive regulation of protein phosphorylation|translational initiation|regulation of translational initiation|spermatogenesis|viral process|cytokine-mediated signaling pathway|positive regulation of translation|positive regulation of meiosis I|	RNA cap binding|translation initiation factor activity|translation factor activity, nucleic acid binding|poly(A) RNA binding|	10	0.7	2.15	-0.66	1	-0.691 : 184878.4	-0.466 : 184875.1	-0.321 : 184884.10	-0.227 : 184881.7	-0.205 : 184879.5	0.0252 : 184877.3	0.113 : 184876.2	0.865 : 184882.8	0.896 : 184880.6	0.937 : 184883.9
ENSG00000013306	SLC25A39	solute carrier family 25, member 39	mitochondrial inner membrane|integral component of membrane|	heme biosynthetic process|transport|	None	10	-0.48	2.15	-0.96	-0.05	-0.798 : 200865.7	-0.778 : 200859.1	-0.556 : 200864.6	-0.527 : 200867.9	-0.379 : 200861.3	-0.355 : 200862.4	-0.0706 : 200860.2	-0.019 : 200868.10	0.125 : 200866.8	0.196 : 200863.5
ENSG00000138594	TMOD3	tropomodulin 3 (ubiquitous)	striated muscle thin filament|	None	actin binding|tropomyosin binding|	10	-1.07	2.15	-2	1.51	-1.31 : 127027.6	-1.25 : 127028.7	-0.64 : 127030.9	-0.499 : 127024.3	-0.213 : 127022.1	0.0458 : 127026.5	0.277 : 127031.10	0.639 : 127023.2	0.961 : 127029.8	1.12 : 127025.4
ENSG00000006757	PNPLA4	patatin-like phospholipase domain containing 4	cellular_component|	biological_process|lipid catabolic process|	molecular_function|triglyceride lipase activity|	10	-0.95	2.15	-1.81	0	-1.27 : 30655.5	-1.08 : 30651.1	-0.946 : 30656.6	-0.216 : 30654.4	-0.12 : 30653.3	-0.0822 : 30659.9	-0.0709 : 30652.2	0.122 : 30657.7	0.314 : 30660.10	0.377 : 30658.8
ENSG00000172007	RAB33B	RAB33B, member RAS oncogene family	Golgi membrane|Golgi apparatus|Golgi lumen|extracellular vesicular exosome|	autophagy|small GTPase mediated signal transduction|protein transport|regulation of retrograde vesicle-mediated transport, Golgi to ER|regulation of autophagic vacuole assembly|	GTP binding|	10	-0.48	2.15	-2	0.4	-1.39 : 64746.7	-0.768 : 64740.1	-0.638 : 64741.2	-0.474 : 64744.5	-0.472 : 64748.9	-0.359 : 64742.3	-0.0046 : 64743.4	0.0234 : 64745.6	0.179 : 64747.8	0.635 : 64749.10
ENSG00000100852	ARHGAP5	Rho GTPase activating protein 5	cytoplasm|cytosol|membrane|	positive regulation of mesenchymal cell proliferation|GTP catabolic process|cell adhesion|small GTPase mediated signal transduction|Rho protein signal transduction|regulation of cell size|positive regulation of cell migration|mammary gland development|positive regulation of Rho GTPase activity|regulation of small GTPase mediated signal transduction|	GTPase activity|Rho GTPase activator activity|protein binding|GTP binding|SH2 domain binding|	10	0.5	2.14	-1.5	1	-1.13 : 20657.2	-0.723 : 20656.1	-0.471 : 20663.8	-0.328 : 20660.5	-0.197 : 20662.7	0.37 : 20664.9	0.486 : 20658.3	0.743 : 20661.6	0.749 : 20659.4	0.821 : 20665.10
ENSG00000164933	SLC25A32	solute carrier family 25 (mitochondrial folate carrier), member 32	mitochondrial inner membrane|mitochondrial inner membrane|integral component of membrane|	vitamin metabolic process|water-soluble vitamin metabolic process|mitochondrial transport|folic acid transport|small molecule metabolic process|folic acid metabolic process|	folic acid transporter activity|	10	1.01	2.13	-0.62	2	-0.753 : 111914.7	-0.468 : 111917.10	-0.46 : 111915.8	-0.425 : 111913.6	-0.0943 : 111910.3	0.226 : 111916.9	0.369 : 111908.1	0.454 : 111912.5	1.16 : 111911.4	1.29 : 111909.2
ENSG00000170516	COX7B2	cytochrome c oxidase subunit VIIb2	mitochondrial respiratory chain|integral component of membrane|	hydrogen ion transmembrane transport|	cytochrome-c oxidase activity|	9	-0.77	2.13	-1	2.68	-0.968 : 160572.9	-0.963 : 160564.1	-0.906 : 160565.2	-0.361 : 160568.5	-0.162 : 160567.4	-0.149 : 160566.3	0.0601 : 160570.7	0.454 : 160569.6	1.79 : 160571.8
ENSG00000115423	DNAH6	dynein, axonemal, heavy chain 6	axonemal dynein complex|microtubule|	cilium or flagellum-dependent cell motility|ATP catabolic process|microtubule-based movement|metabolic process|	microtubule motor activity|ATP binding|ATPase activity|	10	-0.34	2.13	-1.71	0	-1.27 : 39897.3	-0.628 : 39902.8	-0.421 : 39900.6	-0.41 : 39901.7	-0.38 : 39896.2	-0.339 : 39895.1	-0.254 : 39903.9	-0.243 : 39898.4	-0.204 : 39904.10	-0.0596 : 39899.5
ENSG00000133138	TBC1D8B	TBC1 domain family, member 8B (with GRAM domain)	None	positive regulation of Rab GTPase activity|	Rab GTPase activator activity|calcium ion binding|	10	-1.61	2.13	-3	0.5	-1.84 : 174399.1	-1.17 : 174401.3	-0.612 : 174400.2	-0.0493 : 174404.6	0.0882 : 174403.5	0.125 : 174405.7	0.187 : 174402.4	0.488 : 174408.10	0.659 : 174406.8	0.726 : 174407.9
ENSG00000180209	MYLPF	myosin light chain, phosphorylatable, fast skeletal muscle	lysosomal membrane|muscle myosin complex|	immune response|skeletal muscle tissue development|	calcium ion binding|structural constituent of muscle|	10	-1.09	2.12	-1.85	-0.04	-1.42 : 30098.2	-1.18 : 30102.6	-0.641 : 30103.7	-0.418 : 30100.4	-0.301 : 30099.3	-0.274 : 30105.9	-0.221 : 30104.8	-0.0962 : 30106.10	0.16 : 30101.5	0.342 : 30097.1
ENSG00000166821	PEX11A	peroxisomal biogenesis factor 11 alpha	peroxisome|peroxisomal membrane|integral component of peroxisomal membrane|protein complex|	peroxisome organization|signal transduction|peroxisome membrane biogenesis|peroxisome fission|cellular lipid metabolic process|small molecule metabolic process|regulation of peroxisome size|brown fat cell differentiation|	protein binding|protein homodimerization activity|	10	1.38	2.12	-0.46	3	-0.949 : 115592.6	-0.579 : 115587.1	-0.331 : 115589.3	0.0225 : 115595.9	0.0297 : 115596.10	0.242 : 115591.5	0.39 : 115588.2	0.487 : 115590.4	0.757 : 115593.7	1.64 : 115594.8
ENSG00000177370	TIMM22	translocase of inner mitochondrial membrane 22 homolog (yeast)	mitochondrial inner membrane|integral component of membrane|	protein targeting to mitochondrion|cellular protein metabolic process|protein import into mitochondrial inner membrane|	protein channel activity|	10	-0.85	2.11	-3	0.35	-1.8 : 46303.3	-0.958 : 46304.4	-0.679 : 46307.7	-0.579 : 46302.2	-0.108 : 46306.6	0.148 : 46309.9	0.176 : 46310.10	0.283 : 46305.5	0.466 : 46301.1	0.77 : 46308.8
ENSG00000164134	NAA15	N(alpha)-acetyltransferase 15, NatA auxiliary subunit	nucleus|transcription factor complex|cytoplasm|membrane|NatA complex|	angiogenesis|transcription, DNA-templated|N-terminal protein amino acid acetylation|cell differentiation|negative regulation of apoptotic process|positive regulation of transcription, DNA-templated|protein stabilization|	protein binding|N-acetyltransferase activity|acetyltransferase activity|ribosome binding|ribosome binding|poly(A) RNA binding|	10	-0.76	2.1	-1.98	0.56	-1.06 : 55960.10	-0.907 : 55959.9	-0.875 : 55954.4	-0.562 : 55956.6	-0.0726 : 55953.3	-0.0327 : 55958.8	0.0372 : 55951.1	0.106 : 55952.2	0.365 : 55955.5	0.801 : 55957.7
ENSG00000184857	TMEM186	transmembrane protein 186	mitochondrion|integral component of membrane|	None	None	10	-1.01	2.09	-2.55	0	-1.56 : 68997.9	-1.08 : 68994.6	-0.655 : 68990.2	-0.499 : 68993.5	-0.387 : 68992.4	-0.262 : 68989.1	-0.101 : 68996.8	-0.0737 : 68991.3	0.0963 : 68998.10	0.211 : 68995.7
ENSG00000256525	POLG2	polymerase (DNA directed), gamma 2, accessory subunit	mitochondrial chromosome|mitochondrial nucleoid|extracellular vesicular exosome|	DNA replication|DNA-dependent DNA replication|DNA repair|	DNA binding|DNA-directed DNA polymerase activity|protein binding|identical protein binding|	10	0.58	2.09	-0.48	2	-0.952 : 189974.6	0.0178 : 189977.9	0.04 : 189976.8	0.192 : 189971.3	0.255 : 189972.4	0.372 : 189975.7	0.391 : 189973.5	0.636 : 189978.10	0.788 : 189970.2	1.2 : 189969.1
ENSG00000183844	FAM3B	family with sequence similarity 3, member B	extracellular region|extracellular space|extracellular vesicular exosome|	apoptotic process|insulin secretion|	cytokine activity|	10	1.47	2.09	-0.51	3	-0.933 : 200695.7	-0.52 : 200690.2	-0.329 : 200698.10	-0.249 : 200693.5	-0.134 : 200696.8	-0.133 : 200689.1	-0.0522 : 200692.4	0.206 : 200694.6	0.95 : 200697.9	1.7 : 200691.3
ENSG00000128284	APOL3	apolipoprotein L, 3	cellular_component|extracellular region|cytoplasm|membrane|	lipid transport|inflammatory response|signal transduction|lipoprotein metabolic process|positive regulation of I-kappaB kinase/NF-kappaB signaling|	signal transducer activity|lipid transporter activity|lipid binding|	9	1.32	2.09	-0.3	3	-0.5 : 124376.3	-0.411 : 124374.1	-0.207 : 124381.8	0.203 : 124380.7	0.294 : 124382.9	0.308 : 124383.10	0.388 : 124377.4	0.688 : 124378.5	1.58 : 124375.2
ENSG00000106328	FSCN3	fascin actin-bundling protein 3, testicular	cytoplasm|cytoskeleton|actin cytoskeleton|	None	protein binding, bridging|actin filament binding|	10	-1.13	2.08	-2	0.61	-1.46 : 94213.10	-1.17 : 94208.5	-0.839 : 94207.4	-0.428 : 94212.9	-0.173 : 94209.6	0.0541 : 94206.3	0.154 : 94205.2	0.478 : 94211.8	0.691 : 94210.7	0.71 : 94204.1
ENSG00000177885	GRB2	growth factor receptor-bound protein 2	nucleus|cytoplasm|endosome|Golgi apparatus|cytosol|plasma membrane|COP9 signalosome|vesicle membrane|extracellular vesicular exosome|Grb2-EGFR complex|	epidermal growth factor receptor signaling pathway|Ras protein signal transduction|cell-cell signaling|axon guidance|aging|blood coagulation|insulin receptor signaling pathway|insulin receptor signaling pathway|fibroblast growth factor receptor signaling pathway|positive regulation of signal transduction|positive regulation of signal transduction|viral process|platelet activation|positive regulat…	phosphotyrosine binding|SH3/SH2 adaptor activity|epidermal growth factor receptor binding|neurotrophin TRKA receptor binding|protein binding|SH3 domain binding|protein kinase binding|protein phosphatase binding|identical protein binding|insulin receptor substrate binding|poly(A) RNA binding|ephrin receptor binding|	8	0.56	2.08	-0.85	1.82	-0.823 : 18194.5	-0.698 : 18199.10	-0.188 : 18196.7	0.313 : 18192.3	0.475 : 18191.2	0.503 : 18193.4	0.716 : 18197.8	1.12 : 18198.9
ENSG00000143314	MRPL24	mitochondrial ribosomal protein L24	mitochondrion|ribosome|	translation|	structural constituent of ribosome|	9	0.54	2.08	-0.6	1.96	-0.583 : 10744.2	-0.442 : 10748.6	-0.42 : 10751.9	-0.14 : 10749.7	0.21 : 10743.1	0.572 : 10745.3	0.594 : 10747.5	0.71 : 10750.8	1.2 : 10752.10
ENSG00000051523	CYBA	cytochrome b-245, alpha polypeptide	mitochondrion|Golgi apparatus|membrane|apical plasma membrane|secretory granule|dendrite|phagocytic vesicle membrane|NADPH oxidase complex|NADPH oxidase complex|neuronal cell body|	positive regulation of endothelial cell proliferation|antigen processing and presentation of peptide antigen via MHC class I|antigen processing and presentation of exogenous peptide antigen via MHC class I, TAP-dependent|negative regulation of glomerular filtration by angiotensin|superoxide metabolic process|inflammatory response|smooth muscle hypertrophy|cytochrome complex assembly|positive regu…	protein binding|electron carrier activity|electron carrier activity|superoxide-generating NADPH oxidase activity|SH3 domain binding|heme binding|metal ion binding|protein heterodimerization activity|	10	-0.46	2.07	-3	2.28	-1.84 : 180715.2	-0.856 : 180714.1	-0.782 : 180717.4	-0.448 : 180723.10	-0.233 : 180719.6	-0.183 : 180720.7	-0.0894 : 180718.5	-0.0526 : 180716.3	0.201 : 180721.8	1.58 : 180722.9
ENSG00000167526	RPL13	ribosomal protein L13	nucleus|nucleolus|cytoplasm|cytosol|membrane|cytosolic large ribosomal subunit|cytosolic ribosome|	nuclear-transcribed mRNA catabolic process, nonsense-mediated decay|translation|translation|translational initiation|translational elongation|translational termination|SRP-dependent cotranslational protein targeting to membrane|gene expression|viral process|RNA metabolic process|mRNA metabolic process|viral life cycle|viral transcription|cellular protein metabolic process|	RNA binding|structural constituent of ribosome|protein binding|poly(A) RNA binding|	10	1.12	2.07	-2.51	2	-1.91 : 100461.7	-0.568 : 100459.5	-0.349 : 100456.2	-0.302 : 100455.1	-0.0617 : 100458.4	0.0221 : 100462.8	0.0507 : 100460.6	0.0562 : 100457.3	1.16 : 100463.9	1.46 : 100464.10
ENSG00000102900	NUP93	nucleoporin 93kDa	nuclear envelope|nuclear pore|membrane|nuclear membrane|nuclear periphery|	mitotic cell cycle|carbohydrate metabolic process|mitotic nuclear envelope disassembly|hexose transport|regulation of glucose transport|protein transport|glucose transport|viral process|cytokine-mediated signaling pathway|small molecule metabolic process|mRNA transport|nuclear pore complex assembly|transmembrane transport|	structural constituent of nuclear pore|	10	-0.47	2.06	-1.68	0	-1.05 : 49446.5	-0.818 : 49448.7	-0.505 : 49450.9	-0.455 : 49444.3	-0.431 : 49445.4	-0.412 : 49451.10	-0.049 : 49443.2	0.144 : 49447.6	0.166 : 49449.8	0.334 : 49442.1
ENSG00000156928	MALSU1	mitochondrial assembly of ribosomal large subunit 1	mitochondrion|mitochondrial matrix|	ribosomal large subunit biogenesis|negative regulation of mitochondrial translation|	None	10	-0.31	2.06	-2.66	0	-1.75 : 95591.9	-0.604 : 95586.4	-0.523 : 95584.2	-0.374 : 95590.8	-0.353 : 95592.10	-0.334 : 95589.7	-0.15 : 95587.5	0.0258 : 95585.3	0.093 : 95583.1	0.301 : 95588.6
ENSG00000145911	N4BP3	NEDD4 binding protein 3	cytoplasmic vesicle membrane|	None	None	10	1.02	2.05	-1.38	2	-1.46 : 101945.1	-0.536 : 101953.9	-0.0452 : 101948.4	-0.00464 : 101951.7	0.102 : 101946.2	0.245 : 101952.8	0.334 : 101954.10	0.447 : 101949.5	1.21 : 101947.3	1.24 : 101950.6
ENSG00000153303	FRMD1	FERM domain containing 1	cytoskeleton|	None	None	10	0.71	2.04	-1.15	2	-1.17 : 183109.8	-0.373 : 183106.5	-0.0769 : 183110.9	-0.0664 : 183105.4	-0.059 : 183104.3	0.226 : 183108.7	0.324 : 183103.2	0.742 : 183107.6	0.753 : 183111.10	1.45 : 183102.1
ENSG00000080819	CPOX	coproporphyrinogen oxidase	mitochondrion|mitochondrial inner membrane|mitochondrial intermembrane space|	porphyrin-containing compound metabolic process|protoporphyrinogen IX biosynthetic process|heme biosynthetic process|response to iron ion|response to lead ion|response to insecticide|small molecule metabolic process|response to arsenic-containing substance|response to methylmercury|oxidation-reduction process|	coproporphyrinogen oxidase activity|structural constituent of eye lens|protein homodimerization activity|	9	0.95	2.04	0.07	1.9	-0.29 : 190836.1	-0.22 : 190837.2	-0.162 : 190842.7	0.0182 : 190843.8	0.16 : 190840.5	0.175 : 190838.3	0.433 : 190844.9	0.982 : 190839.4	1.39 : 190845.10
ENSG00000138399	FASTKD1	FAST kinase domains 1	mitochondrion|	protein phosphorylation|cellular respiration|	protein kinase activity|poly(A) RNA binding|	10	0.46	2.04	-0.94	1.67	-0.996 : 176845.2	-0.656 : 176848.5	-0.254 : 176853.10	0.251 : 176849.6	0.264 : 176850.7	0.335 : 176847.4	0.482 : 176852.9	0.61 : 176846.3	0.678 : 176844.1	1.06 : 176851.8
ENSG00000165672	PRDX3	peroxiredoxin 3	cytoplasm|mitochondrion|mitochondrial matrix|early endosome|cytosol|IkappaB kinase complex|extracellular vesicular exosome|	maternal placenta development|response to oxidative stress|mitochondrion organization|positive regulation of cell proliferation|peptidyl-cysteine oxidation|myeloid cell differentiation|response to lipopolysaccharide|negative regulation of kinase activity|cellular response to oxidative stress|cellular response to reactive oxygen species|response to hydrogen peroxide|hydrogen peroxide catabolic pro…	protein binding|protein C-terminus binding|thioredoxin peroxidase activity|alkyl hydroperoxide reductase activity|kinase binding|protein kinase binding|identical protein binding|cysteine-type endopeptidase inhibitor activity involved in apoptotic process|	10	1.43	2.04	-0.32	3	-0.849 : 134275.3	-0.388 : 134274.2	-0.0848 : 134279.7	-0.0452 : 134277.5	0.249 : 134280.8	0.314 : 134281.9	0.354 : 134276.4	0.448 : 134273.1	0.737 : 134282.10	1.68 : 134278.6
ENSG00000213064	SFT2D2	SFT2 domain containing 2	integral component of membrane|extracellular vesicular exosome|	biological_process|protein transport|vesicle-mediated transport|	molecular_function|	9	1.44	2.03	-0.34	3	-0.91 : 116325.3	-0.238 : 116332.10	-0.0776 : 116327.5	0.279 : 116326.4	0.288 : 116323.1	0.329 : 116328.6	0.398 : 116330.8	0.579 : 116331.9	1.66 : 116329.7
ENSG00000158793	NIT1	nitrilase 1	nucleus|mitochondrion|extracellular vesicular exosome|	nitrogen compound metabolic process|biological_process|	nitrilase activity|	10	-1.23	2.03	-2.89	0.5	-1.54 : 69777.3	-1.25 : 69778.4	-0.819 : 69781.7	-0.361 : 69779.5	-0.0977 : 69783.9	0.0278 : 69776.2	0.168 : 69780.6	0.268 : 69782.8	0.491 : 69775.1	0.649 : 69784.10
ENSG00000167123	CERCAM	cerebral endothelial cell adhesion molecule	endoplasmic reticulum lumen|plasma membrane|	cellular component movement|cell adhesion|leukocyte cell-cell adhesion|lipopolysaccharide biosynthetic process|	None	9	-1.38	2.02	-2.7	0	-1.53 : 176021.9	-1.52 : 176019.7	-0.463 : 176016.4	-0.259 : 176017.5	-0.22 : 176014.2	-0.216 : 176018.6	-0.129 : 176015.3	-0.0939 : 176013.1	0.28 : 176022.10
ENSG00000167910	CYP7A1	cytochrome P450, family 7, subfamily A, polypeptide 1	endoplasmic reticulum membrane|intracellular membrane-bounded organelle|	bile acid biosynthetic process|bile acid biosynthetic process|bile acid biosynthetic process|bile acid biosynthetic process|cholesterol catabolic process|xenobiotic metabolic process|bile acid metabolic process|sterol metabolic process|cholesterol homeostasis|cellular lipid metabolic process|small molecule metabolic process|oxidation-reduction process|regulation of bile acid biosynthetic process|…	iron ion binding|cholesterol 7-alpha-monooxygenase activity|heme binding|	10	1.06	2.01	-0.75	2	-0.875 : 69099.5	-0.71 : 69096.2	-0.46 : 69102.8	-0.46 : 69104.10	-0.366 : 69103.9	-0.0409 : 69100.6	0.131 : 69095.1	0.421 : 69101.7	1.12 : 69097.3	1.4 : 69098.4
ENSG00000187145	MRPS21	mitochondrial ribosomal protein S21	mitochondrial small ribosomal subunit|	translation|	structural constituent of ribosome|poly(A) RNA binding|	10	0.43	1.99	-0.76	1.81	-0.811 : 201941.3	-0.553 : 201939.1	-0.0582 : 201948.10	0.125 : 201943.5	0.287 : 201947.9	0.411 : 201944.6	0.49 : 201946.8	0.5 : 201945.7	0.738 : 201942.4	1.07 : 201940.2
ENSG00000006831	ADIPOR2	adiponectin receptor 2	plasma membrane|integral component of membrane|	heart development|female pregnancy|response to nutrient|hormone-mediated signaling pathway|fatty acid oxidation|negative regulation of cell growth|adiponectin-activated signaling pathway|positive regulation of glucose import|	receptor activity|hormone binding|hormone binding|identical protein binding|protein heterodimerization activity|	10	0.71	1.99	-1.56	1.9	-1.09 : 142778.6	-1.0 : 142779.7	-0.478 : 142782.10	-0.247 : 142776.4	-0.229 : 142780.8	-0.209 : 142777.5	0.518 : 142774.2	0.583 : 142775.3	0.932 : 142773.1	1.11 : 142781.9
ENSG00000254402	LRRC24	leucine rich repeat containing 24	integral component of membrane|	None	None	9	-0.55	1.97	-1.77	0	-1.3 : 28061.4	-0.723 : 28063.6	-0.702 : 28067.10	-0.561 : 28065.8	-0.224 : 28064.7	0.24 : 28060.3	0.262 : 28062.5	0.286 : 28059.2	0.342 : 28066.9
ENSG00000130204	TOMM40	translocase of outer mitochondrial membrane 40 homolog (yeast)	mitochondrial outer membrane translocase complex|integral component of membrane|integral component of mitochondrial outer membrane|pore complex|extracellular vesicular exosome|	protein targeting to mitochondrion|protein targeting to mitochondrion|ion transport|cellular protein metabolic process|protein transmembrane transport|protein transmembrane transport|	protein transmembrane transporter activity|protein transmembrane transporter activity|porin activity|	10	0.46	1.97	0	1.68	-0.0733 : 62103.9	0.0097 : 62099.5	0.0534 : 62102.8	0.0815 : 62104.10	0.293 : 62100.6	0.392 : 62096.2	0.432 : 62097.3	0.521 : 62098.4	0.807 : 62101.7	1.04 : 62095.1
ENSG00000106261	ZKSCAN1	zinc finger with KRAB and SCAN domains 1	nucleus|	transcription, DNA-templated|regulation of transcription, DNA-templated|	DNA binding|sequence-specific DNA binding transcription factor activity|metal ion binding|	10	0.57	1.96	-0.79	1.85	-0.938 : 126466.5	-0.616 : 126471.10	-0.367 : 126464.3	-0.0523 : 126465.4	0.125 : 126470.9	0.336 : 126468.7	0.481 : 126469.8	0.61 : 126467.6	0.803 : 126463.2	1.2 : 126462.1
ENSG00000119227	PIGZ	phosphatidylinositol glycan anchor biosynthesis, class Z	endoplasmic reticulum|endoplasmic reticulum membrane|integral component of membrane|	GPI anchor biosynthetic process|GPI anchor biosynthetic process|GPI anchor biosynthetic process|mannosylation|mannosylation|	alpha-1,2-mannosyltransferase activity|mannosyltransferase activity|	10	1.48	1.96	-2.52	2.89	-1.67 : 100805.4	-1.28 : 100808.7	-0.691 : 100809.8	-0.072 : 100802.1	-0.0531 : 100804.3	0.29 : 100810.9	0.327 : 100803.2	0.348 : 100811.10	0.821 : 100807.6	1.71 : 100806.5
ENSG00000169288	MRPL1	mitochondrial ribosomal protein L1	nucleus|mitochondrion|large ribosomal subunit|	translation|	structural constituent of ribosome|poly(A) RNA binding|	9	1.44	1.95	0.01	2.74	-0.476 : 192783.8	-0.197 : 192782.7	-0.0752 : 192776.1	0.218 : 192777.2	0.322 : 192781.6	0.344 : 192778.3	0.435 : 192780.5	0.508 : 192779.4	1.66 : 192784.9
ENSG00000130348	QRSL1	glutaminyl-tRNA synthase (glutamine-hydrolyzing)-like 1	mitochondrion|glutamyl-tRNA(Gln) amidotransferase complex|	mitochondrial translation|glutaminyl-tRNAGln biosynthesis via transamidation|	ATP binding|glutaminyl-tRNA synthase (glutamine-hydrolyzing) activity|	9	1.26	1.94	-0.27	3	-0.501 : 2418.3	-0.212 : 2422.7	-0.206 : 2417.2	-0.133 : 2424.9	0.173 : 2423.8	0.438 : 2421.6	0.551 : 2419.4	0.572 : 2416.1	1.54 : 2420.5
ENSG00000096433	ITPR3	inositol 1,4,5-trisphosphate receptor, type 3	nuclear outer membrane|nucleoplasm|nucleolus|cytoplasm|endoplasmic reticulum|endoplasmic reticulum membrane|endoplasmic reticulum membrane|endoplasmic reticulum membrane|plasma membrane|integral component of plasma membrane|brush border|membrane|platelet dense tubular network membrane|neuronal cell body|myelin sheath|receptor complex|apical part of cell|	energy reserve metabolic process|signal transduction|epidermal growth factor receptor signaling pathway|G-protein coupled receptor signaling pathway|activation of phospholipase C activity|positive regulation of cytosolic calcium ion concentration|blood coagulation|memory|fibroblast growth factor receptor signaling pathway|platelet activation|Fc-epsilon receptor signaling pathway|Fc-gamma receptor…	inositol hexakisphosphate binding|intracellular ligand-gated calcium channel activity|inositol 1,4,5-trisphosphate-sensitive calcium-release channel activity|inositol 1,4,5-trisphosphate-sensitive calcium-release channel activity|protein binding|phosphatidylinositol binding|inositol 1,3,4,5 tetrakisphosphate binding|inositol 1,4,5 trisphosphate binding|	10	-0.46	1.93	-2	0.37	-1.3 : 40637.5	-0.81 : 40635.3	-0.616 : 40639.7	-0.466 : 40638.6	-0.398 : 40642.10	-0.314 : 40640.8	0.0238 : 40641.9	0.116 : 40634.2	0.119 : 40636.4	0.518 : 40633.1
ENSG00000253710	ALG11	ALG11, alpha-1,2-mannosyltransferase	endoplasmic reticulum membrane|membrane|integral component of membrane|	dolichol-linked oligosaccharide biosynthetic process|protein N-linked glycosylation via asparagine|post-translational protein modification|cellular protein metabolic process|mannosylation|	GDP-Man:Man3GlcNAc2-PP-Dol alpha-1,2-mannosyltransferase activity|	10	-0.79	1.93	-1.8	0.85	-1.15 : 74294.4	-0.978 : 74300.10.V	-0.723 : 74291.1	-0.465 : 74293.3	-0.26 : 74295.5	0.0972 : 74296.6	0.161 : 74298.8	0.569 : 74297.7	0.731 : 74292.2	0.759 : 74299.9.V
ENSG00000161558	TMEM143	transmembrane protein 143	mitochondrion|integral component of membrane|	biological_process|	molecular_function|	10	0.53	1.93	0.07	0.99	-0.399 : 190216.7	-0.361 : 190219.10	0.00439 : 190213.4	0.0628 : 190212.3	0.263 : 190211.2	0.293 : 190214.5	0.409 : 190210.1	0.705 : 190217.8	0.716 : 190215.6	0.952 : 190218.9
ENSG00000185069	KRT76	keratin 76	nucleus|intermediate filament|keratin filament|	cytoskeleton organization|	structural molecule activity|	10	-0.89	1.92	-2	0.56	-1.14 : 146789.10	-1.01 : 146788.9	-0.968 : 146783.4	-0.168 : 146786.7	-0.129 : 146787.8	-0.0522 : 146781.2	0.0422 : 146780.1	0.236 : 146785.6	0.388 : 146784.5	0.783 : 146782.3
ENSG00000131368	MRPS25	mitochondrial ribosomal protein S25	mitochondrion|ribosome|	None	None	10	-0.59	1.91	-1.7	0	-1.07 : 140369.8	-0.793 : 140370.9	-0.669 : 140363.2	-0.538 : 140368.7	-0.307 : 140371.10	-0.157 : 140364.3	-0.0517 : 140362.1	0.133 : 140367.6	0.31 : 140366.5	0.438 : 140365.4
ENSG00000197601	FAR1	fatty acyl CoA reductase 1	peroxisome|peroxisomal membrane|peroxisomal matrix|integral component of membrane|	ether lipid biosynthetic process|ether lipid biosynthetic process|wax biosynthetic process|long-chain fatty-acyl-CoA metabolic process|cellular lipid metabolic process|small molecule metabolic process|glycerophospholipid biosynthetic process|oxidation-reduction process|	long-chain-fatty-acyl-CoA reductase activity|fatty-acyl-CoA reductase (alcohol-forming) activity|	10	-2.23	1.91	-4	-0.32	-2.39 : 80861.7	-1.21 : 80855.1	-0.46 : 80858.4	-0.392 : 80859.5	-0.205 : 80863.9	0.0904 : 80860.6	0.106 : 80862.8	0.15 : 80864.10	0.239 : 80856.2	0.276 : 80857.3
ENSG00000121671	CRY2	cryptochrome circadian clock 2	extracellular region|nucleus|nucleus|cytoplasm|	negative regulation of transcription from RNA polymerase II promoter|transcription, DNA-templated|circadian rhythm|blue light signaling pathway|protein-chromophore linkage|negative regulation of phosphoprotein phosphatase activity|circadian regulation of gene expression|glucose homeostasis|regulation of circadian rhythm|negative regulation of circadian rhythm|entrainment of circadian clock by pho…	transcription regulatory region sequence-specific DNA binding|transcription factor binding transcription factor activity|DNA binding|damaged DNA binding|single-stranded DNA binding|protein binding|blue light photoreceptor activity|phosphatase binding|ubiquitin binding|FAD binding|	10	1.94	1.9	-1.23	4	-1.08 : 83907.6	-0.717 : 83910.9	-0.56 : 83902.1	-0.46 : 83905.4	-0.238 : 83909.8	-0.188 : 83903.2	-0.155 : 83911.10	0.203 : 83908.7	0.534 : 83904.3	2.07 : 83906.5
ENSG00000125912	NCLN	nicalin	endoplasmic reticulum membrane|membrane|integral component of membrane|	proteolysis|regulation of signal transduction|	protein binding|peptidase activity|	10	-1.41	1.9	-3	0.32	-1.68 : 26154.10	-1.23 : 26150.6	-0.672 : 26146.2	-0.168 : 26151.7	0.0913 : 26147.3	0.102 : 26153.9	0.19 : 26149.5	0.19 : 26145.1	0.285 : 26148.4	0.664 : 26152.8
ENSG00000132872	SYT4	synaptotagmin IV	integral component of membrane|cell junction|synaptic vesicle membrane|dense core granule|neuron projection|perinuclear region of cytoplasm|	exocytosis|neurotransmitter secretion|negative regulation of vesicle fusion|negative regulation of calcium ion-dependent exocytosis|	SNARE binding|phosphatidylserine binding|transporter activity|calcium ion binding|clathrin binding|	10	-0.67	1.9	-2.54	0	-1.53 : 82060.2	-0.934 : 82062.4	-0.761 : 82065.7	-0.418 : 82061.3	-0.347 : 82066.8	-0.263 : 82064.6	-0.222 : 82063.5	-0.147 : 82067.9	0.311 : 82059.1	0.381 : 82068.10
ENSG00000183833	MAATS1	MYCBP-associated, testis expressed 1	mitochondrion|	None	protein binding|	10	-0.32	1.9	-2.91	0.6	-1.77 : 82862.7	-0.612 : 82863.8	-0.43 : 82857.2	-0.37 : 82859.4	-0.366 : 82856.1	-0.332 : 82861.6	-0.048 : 82860.5	0.147 : 82864.9	0.54 : 82858.3	0.773 : 82865.10
ENSG00000143375	CGN	cingulin	tight junction|tight junction|myosin complex|cell junction|	transforming growth factor beta receptor signaling pathway|biological_process|metabolic process|	motor activity|actin binding|protein binding|	10	-0.73	1.9	-2	0.46	-1.03 : 31669.9	-0.933 : 31661.1	-0.796 : 31664.4	-0.537 : 31668.8	-0.114 : 31667.7	0.0924 : 31665.5	0.137 : 31662.2	0.226 : 31666.6	0.252 : 31670.10	0.574 : 31663.3
ENSG00000181408	UTS2R	urotensin 2 receptor	early endosome|plasma membrane|membrane|integral component of membrane|recycling endosome|	negative regulation of glomerular filtration|signal transduction|G-protein coupled receptor signaling pathway|positive regulation of cytosolic calcium ion concentration|blood circulation|positive regulation of circadian sleep/wake cycle, wakefulness|positive regulation of cell growth|negative regulation of urine volume|negative regulation of renal sodium excretion|regulation of vasodilation|respo…	urotensin II receptor activity|G-protein coupled receptor activity|	10	-0.56	1.89	-1	-0.08	-0.926 : 152543.4	-0.752 : 152542.3	-0.721 : 152546.7	-0.473 : 152540.1	-0.304 : 152544.5	-0.228 : 152545.6	-0.142 : 152548.9	-0.116 : 152541.2	0.273 : 152549.10	0.306 : 152547.8
ENSG00000166819	PLIN1	perilipin 1	endoplasmic reticulum|lipid particle|lipid particle|	lipid metabolic process|triglyceride catabolic process|small molecule metabolic process|	lipid binding|	10	-0.33	1.89	-1	0.67	-0.655 : 53415.6	-0.631 : 53411.2	-0.493 : 53416.7	-0.375 : 53417.8	-0.337 : 53414.5	-0.315 : 53413.4	-0.288 : 53412.3	-0.247 : 53410.1	0.387 : 53419.10	0.738 : 53418.9
ENSG00000144837	PLA1A	phospholipase A1 member A	extracellular vesicular exosome|	lipid metabolic process|phosphatidylserine metabolic process|lipid catabolic process|	phosphatidylcholine 1-acylhydrolase activity|	10	-0.51	1.89	-0.97	-0.05	-0.847 : 200799.1	-0.729 : 200807.9	-0.624 : 200800.2	-0.566 : 200805.7	-0.289 : 200803.5	-0.23 : 200802.4	-0.119 : 200806.8	0.0947 : 200808.10	0.125 : 200804.6	0.253 : 200801.3
ENSG00000143324	XPR1	xenotropic and polytropic retrovirus receptor 1	plasma membrane|integral component of plasma membrane|	G-protein coupled receptor signaling pathway|response to virus|	virus receptor activity|receptor activity|transmembrane signaling receptor activity|G-protein coupled receptor activity|	9	1.9	1.89	-0.43	4	-0.958 : 6356.7	-0.492 : 6352.3	6.03e-05 : 6358.9	0.0774 : 6359.10	0.169 : 6353.4	0.291 : 6351.2	0.292 : 6357.8	0.373 : 6350.1	2.03 : 6355.6
ENSG00000170324	FRMPD2	FERM and PDZ domain containing 2	cytoplasm|cytoskeleton|tight junction|basolateral plasma membrane|	tight junction assembly|	protein binding|1-phosphatidylinositol binding|	10	-0.7	1.88	-1	0.6	-0.982 : 177248.5	-0.875 : 177253.10	-0.851 : 177246.3	-0.428 : 177247.4	-0.337 : 177249.6	-0.124 : 177252.9	0.0132 : 177244.1	0.0181 : 177251.8	0.101 : 177250.7	0.723 : 177245.2
ENSG00000149100	EIF3M	eukaryotic translation initiation factor 3, subunit M	eukaryotic translation initiation factor 3 complex|eukaryotic 43S preinitiation complex|eukaryotic 48S preinitiation complex|	formation of translation preinitiation complex|cytoplasmic translational initiation|translational initiation|regulation of translational initiation|	translation initiation factor activity|protein binding|	9	0.5	1.87	-0.66	1	-0.835 : 172697.1	-0.111 : 172704.8	0.0422 : 172703.7	0.046 : 172699.3	0.264 : 172701.5	0.462 : 172705.9	0.615 : 172702.6	0.692 : 172698.2	0.966 : 172706.10
ENSG00000133816	MICAL2	microtubule associated monooxygenase, calponin and LIM domain containing 2	nucleus|	heart looping|cytoskeleton organization|heart development|positive regulation of transcription via serum response element binding|sulfur oxidation|sulfur oxidation|actin filament depolymerization|actin filament depolymerization|oxidation-reduction process|	actin binding|actin binding|zinc ion binding|oxidoreductase activity, acting on paired donors, with incorporation or reduction of molecular oxygen, NAD(P)H as one donor, and incorporation of one atom of oxygen|NADPH:sulfur oxidoreductase activity|FAD binding|	10	1.04	1.86	0.06	1.9	-0.285 : 127633.4	-0.151 : 127638.9	-0.148 : 127632.3	-0.0894 : 127637.8	-0.00606 : 127635.6	0.0955 : 127636.7	0.125 : 127630.1	0.395 : 127639.10	1.1 : 127634.5	1.4 : 127631.2
ENSG00000114023	FAM162A	family with sequence similarity 162, member A	nucleus|cytoplasm|mitochondrion|integral component of membrane|extracellular vesicular exosome|	activation of cysteine-type endopeptidase activity involved in apoptotic process|transformed cell apoptotic process|positive regulation of apoptotic process|neuron apoptotic process|cellular response to hypoxia|positive regulation of release of cytochrome c from mitochondria|	protein binding|	10	1.36	1.86	0	2.7	-0.361 : 132782.5	-0.107 : 132781.4	-0.000844 : 132787.10	0.0837 : 132778.1	0.138 : 132779.2	0.189 : 132780.3	0.295 : 132783.6	0.381 : 132786.9	0.778 : 132784.7	1.61 : 132785.8
ENSG00000080608	KIAA0020	KIAA0020	nucleolus|endoplasmic reticulum|	None	poly(A) RNA binding|	10	0.5	1.85	0.03	0.95	-0.464 : 142387.7	-0.432 : 142390.10	0.128 : 142383.3	0.134 : 142381.1	0.199 : 142386.6	0.222 : 142385.5	0.447 : 142382.2	0.664 : 142384.4	0.792 : 142388.8	0.843 : 142389.9
ENSG00000167447	SMG8	SMG8 nonsense mediated mRNA decay factor	cellular_component|cytosol|	nuclear-transcribed mRNA catabolic process, nonsense-mediated decay|nuclear-transcribed mRNA catabolic process, nonsense-mediated decay|gene expression|RNA metabolic process|mRNA metabolic process|regulation of protein kinase activity|	protein binding|	10	0.36	1.85	-1.62	1	-1.2 : 124941.8	-0.814 : 124935.2	-0.723 : 124942.9	-0.151 : 124938.5	0.388 : 124934.1	0.398 : 124937.4	0.435 : 124940.7	0.57 : 124939.6	0.584 : 124943.10	0.862 : 124936.3
ENSG00000119396	RAB14	RAB14, member RAS oncogene family	Golgi membrane|intracellular|lysosome|lysosomal membrane|early endosome|late endosome|rough endoplasmic reticulum|Golgi stack|cytosol|plasma membrane|trans-Golgi network transport vesicle|cytoplasmic vesicle membrane|phagocytic vesicle membrane|early endosome membrane|nuclear outer membrane-endoplasmic reticulum membrane network|intracellular membrane-bounded organelle|phagocytic vesicle|perinucl…	GTP catabolic process|GTP catabolic process|GTP catabolic process|Golgi to endosome transport|Golgi to endosome transport|small GTPase mediated signal transduction|fibroblast growth factor receptor signaling pathway|embryo development|protein transport|vesicle-mediated transport|endocytic recycling|regulation of protein localization|intracellular transport|membrane organization|	GTPase activity|GTPase activity|GTPase activity|protein binding|GTP binding|GDP binding|	10	0.34	1.85	-0.7	2.86	-0.946 : 201633.5	-0.787 : 201636.8	-0.188 : 201634.6	0.0252 : 201637.9	0.242 : 201631.3	0.391 : 201635.7	0.403 : 201632.4	0.435 : 201629.1	0.623 : 201630.2	1.57 : 201638.10
ENSG00000116685	KIAA2013	KIAA2013	membrane|integral component of membrane|	None	None	10	0.45	1.85	-1.54	1	-1.11 : 194023.6	-0.81 : 194021.4	-0.313 : 194018.1	-0.0376 : 194026.9	0.0573 : 194019.2	0.369 : 194025.8	0.554 : 194024.7	0.648 : 194020.3	0.684 : 194027.10	0.785 : 194022.5
ENSG00000203705	TATDN3	TatD DNase domain containing 3	nucleus|mitochondrion|intracellular organelle|	DNA catabolic process, endonucleolytic|DNA catabolic process|	deoxyribonuclease activity|endodeoxyribonuclease activity, producing 5'-phosphomonoesters|metal ion binding|	10	0.5	1.85	-0.56	1	-0.508 : 66146.2	-0.249 : 66150.6	-0.0779 : 66154.10	0.105 : 66152.8	0.125 : 66151.7	0.125 : 66153.9	0.548 : 66149.5	0.61 : 66145.1	0.77 : 66147.3	0.936 : 66148.4
ENSG00000107223	EDF1	endothelial differentiation-related factor 1	intracellular|nucleus|nucleus|nucleus|transcription factor TFIID complex|nucleolus|cytoplasm|cytoplasm|extracellular vesicular exosome|	transcription, DNA-templated|regulation of transcription, DNA-templated|multicellular organismal development|regulation of lipid metabolic process|positive regulation of DNA binding|endothelial cell differentiation|positive regulation of transcription, DNA-templated|	transcription coactivator activity|protein binding|calmodulin binding|sequence-specific DNA binding|poly(A) RNA binding|	10	0.65	1.85	0	1.78	-0.475 : 194797.7	-0.271 : 194795.5	-0.225 : 194798.8	0.125 : 194791.1	0.172 : 194800.10	0.317 : 194793.3	0.501 : 194799.9	0.572 : 194794.4	0.768 : 194796.6	1.35 : 194792.2
ENSG00000133703	KRAS	Kirsten rat sarcoma viral oncogene homolog	mitochondrion|plasma membrane|membrane|membrane raft|	MAPK cascade|activation of MAPKK activity|positive regulation of protein phosphorylation|GTP catabolic process|epidermal growth factor receptor signaling pathway|small GTPase mediated signal transduction|Ras protein signal transduction|axon guidance|blood coagulation|positive regulation of cell proliferation|insulin receptor signaling pathway|visual learning|fibroblast growth factor receptor sign…	protein binding|GTP binding|GMP binding|GDP binding|LRR domain binding|protein complex binding|	10	-0.78	1.84	-1.75	0	-1.16 : 144446.2	-0.913 : 144454.10	-0.79 : 144452.8	-0.415 : 144449.5	-0.197 : 144448.4	-0.152 : 144451.7	-0.0573 : 144450.6	0.0311 : 144445.1	0.348 : 144453.9	0.386 : 144447.3
ENSG00000184060	ADAP2	ArfGAP with dual PH domains 2	cytoplasm|mitochondrial envelope|plasma membrane|	heart development|regulation of ARF GTPase activity|positive regulation of GTPase activity|	protein binding|phosphatidylinositol-4,5-bisphosphate binding|phosphatidylinositol-3,4,5-trisphosphate binding|ARF GTPase activator activity|zinc ion binding|protein binding, bridging|phosphatidylinositol-3,4-bisphosphate binding|inositol 1,3,4,5 tetrakisphosphate binding|	10	0.41	1.84	0.03	0.94	-0.436 : 126114.3	-0.388 : 126116.5	0.0636 : 126115.4	0.237 : 126112.1	0.251 : 126121.10	0.335 : 126117.6	0.446 : 126120.9	0.622 : 126113.2	0.642 : 126118.7	0.918 : 126119.8
ENSG00000057294	PKP2	plakophilin 2	nucleus|nucleus|intermediate filament|plasma membrane|cell-cell junction|adherens junction|intercalated disc|integral component of membrane|cell junction|desmosome|desmosome|	desmosome assembly|heart development|negative regulation of cell proliferation|positive regulation of sodium ion transport|gap junction assembly|single organismal cell-cell adhesion|single organismal cell-cell adhesion|negative regulation of cell migration|adherens junction maintenance|intermediate filament bundle assembly|maintenance of organ identity|ventricular cardiac muscle tissue morphogene…	molecular_function|protein kinase C binding|protein binding|sodium channel regulator activity|intermediate filament binding|protein complex scaffold|ion channel binding|	10	0.35	1.84	0	1.68	-0.365 : 622.6	-0.173 : 617.1	0.169 : 621.5	0.236 : 620.4	0.366 : 626.10	0.454 : 618.2	0.46 : 624.8	0.47 : 619.3	0.487 : 623.7	1.05 : 625.9
ENSG00000151413	NUBPL	nucleotide binding protein-like	mitochondrion|	mitochondrial respiratory chain complex I assembly|mitochondrion morphogenesis|	ATP binding|metal ion binding|4 iron, 4 sulfur cluster binding|	10	-1.62	1.84	-3	0.22	-1.85 : 17363.4	-0.946 : 17364.5	-0.875 : 17369.10	-0.116 : 17368.9	-0.109 : 17360.1	0.064 : 17362.3	0.0781 : 17365.6	0.183 : 17361.2	0.218 : 17366.7	0.546 : 17367.8
ENSG00000183035	CYLC1	cylicin, basic protein of sperm head cytoskeleton 1	nucleus|cytoskeletal calyx|acrosomal matrix|	multicellular organismal development|spermatogenesis|cell differentiation|	structural molecule activity|structural constituent of cytoskeleton|	10	-2.69	1.84	-5	0.18	-2.74 : 151691.1	-0.312 : 151700.10	-0.0139 : 151692.2	0.0222 : 151697.7	0.0754 : 151693.3	0.0885 : 151695.5	0.125 : 151694.4	0.134 : 151699.9	0.303 : 151696.6	0.648 : 151698.8
ENSG00000099940	SNAP29	synaptosomal-associated protein, 29kDa	cytoplasm|centrosome|plasma membrane|cell junction|SNARE complex|neuron projection|synapse|	autophagic vacuole fusion|exocytosis|vesicle targeting|protein transport|membrane fusion|	SNAP receptor activity|	10	-0.42	1.83	-1	0.64	-0.777 : 195827.7	-0.624 : 195822.2	-0.575 : 195824.4	-0.544 : 195830.10	-0.346 : 195821.1	-0.263 : 195828.8	-0.112 : 195825.5	0.0278 : 195829.9	0.259 : 195823.3	0.734 : 195826.6
ENSG00000012660	ELOVL5	ELOVL fatty acid elongase 5	endoplasmic reticulum|endoplasmic reticulum membrane|membrane|integral component of membrane|	unsaturated fatty acid biosynthetic process|triglyceride biosynthetic process|unsaturated fatty acid metabolic process|fatty acid elongation, monounsaturated fatty acid|fatty acid elongation, polyunsaturated fatty acid|long-chain fatty-acyl-CoA biosynthetic process|alpha-linolenic acid metabolic process|very long-chain fatty acid biosynthetic process|linoleic acid metabolic process|cellular lipid…	protein binding|fatty acid elongase activity|	10	1.95	1.83	-1.17	4	-1.2 : 128326.7	-0.535 : 128325.6	-0.373 : 128327.8	-0.337 : 128323.4	-0.197 : 128324.5	-0.0742 : 128321.2	0.175 : 128328.9	0.233 : 128329.10	0.326 : 128322.3	2.08 : 128320.1
ENSG00000102934	PLLP	plasmolipin	integral component of membrane|compact myelin|membrane raft|extracellular vesicular exosome|	ion transport|response to wounding|myelination|	None	10	0.5	1.83	0.06	0.98	-0.291 : 140297.6	-0.177 : 140301.10	-0.0748 : 140298.7	-0.0228 : 140295.4	0.237 : 140299.8	0.329 : 140296.5	0.366 : 140292.1	0.602 : 140294.3	0.86 : 140293.2	0.871 : 140300.9
ENSG00000196862	RGPD4	RANBP2-like and GRIP domain containing 4	None	protein targeting to Golgi|	None	9	1.64	1.83	-0.6	3	-0.758 : 44749.7	-0.686 : 44750.8	-0.314 : 44744.2	-0.182 : 44747.5	-0.17 : 44752.10	0.261 : 44743.1	0.342 : 44748.6	0.803 : 44745.3	1.82 : 44746.4
ENSG00000143970	ASXL2	additional sex combs like transcriptional regulator 2	nucleus|	transcription, DNA-templated|positive regulation of peroxisome proliferator activated receptor signaling pathway|positive regulation of fat cell differentiation|positive regulation of transcription from RNA polymerase II promoter|	DNA binding|peroxisome proliferator activated receptor binding|metal ion binding|	10	0.81	1.82	-0.56	2	-0.657 : 25240.5	-0.629 : 25238.3	-0.15 : 25243.8	-0.00792 : 25245.10	0.0762 : 25237.2	0.0816 : 25241.6	0.375 : 25236.1	0.62 : 25242.7	0.933 : 25244.9	1.26 : 25239.4
ENSG00000105699	LSR	lipolysis stimulated lipoprotein receptor	plasma membrane|integral component of membrane|very-low-density lipoprotein particle|low-density lipoprotein particle|chylomicron|extracellular vesicular exosome|	liver development|embryo development|regulation of lipid metabolic process|	None	10	0.82	1.81	-1.4	2	-1.32 : 129353.9	-0.573 : 129351.7	-0.15 : 129348.4	-0.126 : 129345.1	-0.104 : 129346.2	0.218 : 129349.5	0.325 : 129354.10	0.563 : 129352.8	1.05 : 129347.3	1.12 : 129350.6
ENSG00000235268	KDM4E	lysine (K)-specific demethylase 4E	nucleus|	transcription, DNA-templated|regulation of transcription, DNA-templated|chromatin modification|oxidation-reduction process|	metal ion binding|dioxygenase activity|	10	0.7	1.81	-1	1.62	-0.805 : 151762.2	-0.648 : 151764.4	-0.641 : 151761.1	-0.422 : 151768.8	-0.328 : 151765.5	-0.192 : 151766.6	0.454 : 151770.10	0.565 : 151767.7	0.993 : 151763.3	1.03 : 151769.9
ENSG00000115084	SLC35F5	solute carrier family 35, member F5	integral component of membrane|	transport|	None	10	-0.35	1.8	-1	0.68	-0.75 : 198594.9	-0.563 : 198592.7	-0.5 : 198590.5	-0.46 : 198593.8	-0.37 : 198587.2	-0.308 : 198588.3	-0.273 : 198595.10	0.0989 : 198586.1	0.454 : 198589.4	0.744 : 198591.6
ENSG00000171487	NLRP5	NLR family, pyrin domain containing 5	nucleolus|mitochondrion|cytosol|protein complex|apical cortex|	in utero embryonic development|embryo implantation|fertilization|organ morphogenesis|regulation of protein stability|regulation of RNA stability|cellular protein complex assembly|neuron death|	ATP binding|	10	-1.06	1.8	-2	0.61	-1.38 : 128737.3	-1.13 : 128743.9	-0.943 : 128742.8	-0.124 : 128738.4	0.101 : 128744.10	0.292 : 128735.1	0.323 : 128741.7	0.43 : 128736.2	0.561 : 128739.5	0.66 : 128740.6
ENSG00000197885	NKIRAS1	NFKB inhibitor interacting Ras-like 1	cellular_component|cytoplasm|membrane|	GTP catabolic process|I-kappaB kinase/NF-kappaB signaling|small GTPase mediated signal transduction|	GTPase activity|GTP binding|	10	0.42	1.79	-1.32	2	-1.1 : 73745.3	-0.319 : 73747.5	-0.152 : 73751.9	0.211 : 73746.4	0.288 : 73743.1	0.333 : 73750.8	0.549 : 73748.6	0.552 : 73749.7	0.559 : 73744.2	1.05 : 73752.10
ENSG00000128564	VGF	VGF nerve growth factor inducible	extracellular space|transport vesicle|cytoplasmic vesicle|	ovarian follicle development|response to dietary excess|generation of precursor metabolites and energy|response to cold|sexual reproduction|insulin secretion|response to insulin|glucose homeostasis|defense response to bacterium|response to cAMP|	molecular_function|neuropeptide hormone activity|growth factor activity|	10	-0.46	1.78	-1.96	0.55	-1.18 : 109468.8	-0.672 : 109462.2	-0.668 : 109469.9	-0.484 : 109461.1	-0.39 : 109466.6	0.0816 : 109465.5	0.0964 : 109467.7	0.198 : 109464.4	0.492 : 109470.10	0.603 : 109463.3
ENSG00000140988	RPS2	ribosomal protein S2	nucleus|nucleoplasm|cytosol|membrane|cytosolic small ribosomal subunit|extracellular vesicular exosome|	nuclear-transcribed mRNA catabolic process, nonsense-mediated decay|translation|translation|translational initiation|translational elongation|translational termination|SRP-dependent cotranslational protein targeting to membrane|gene expression|viral process|RNA metabolic process|mRNA metabolic process|viral life cycle|viral transcription|cellular protein metabolic process|positive regulation of t…	mRNA binding|structural constituent of ribosome|protein binding|fibroblast growth factor binding|enzyme binding|poly(A) RNA binding|	10	-0.49	1.78	-1	1.62	-0.756 : 173603.5	-0.731 : 173602.4	-0.636 : 173599.1	-0.583 : 173608.10	-0.316 : 173605.7	0.03 : 173607.9	0.244 : 173604.6	0.251 : 173601.3	0.283 : 173606.8	1.33 : 173600.2
ENSG00000133636	NTS	neurotensin	extracellular region|transport vesicle|	signal transduction|regulation of blood vessel size|	neuropeptide hormone activity|protein binding|	10	-0.45	1.77	-1	0.64	-0.796 : 141460.7	-0.76 : 141454.1	-0.553 : 141462.9	-0.448 : 141463.10	-0.432 : 141459.6	-0.235 : 141455.2	-0.0374 : 141458.5	0.134 : 141457.4	0.479 : 141456.3	0.655 : 141461.8
ENSG00000136908	DPM2	dolichyl-phosphate mannosyltransferase polypeptide 2, regulatory subunit	glycosylphosphatidylinositol-N-acetylglucosaminyltransferase (GPI-GnT) complex|glycosylphosphatidylinositol-N-acetylglucosaminyltransferase (GPI-GnT) complex|endoplasmic reticulum membrane|integral component of endoplasmic reticulum membrane|dolichol-phosphate-mannose synthase complex|perinuclear region of cytoplasm|	dolichol-linked oligosaccharide biosynthetic process|C-terminal protein lipidation|GPI anchor biosynthetic process|preassembly of GPI anchor in ER membrane|protein N-linked glycosylation via asparagine|dolichol metabolic process|regulation of protein stability|protein O-linked mannosylation|post-translational protein modification|cellular protein metabolic process|regulation of catalytic activity|	dolichyl-phosphate beta-D-mannosyltransferase activity|protein binding|enzyme regulator activity|	10	-0.62	1.77	-1	1.56	-0.969 : 107441.8	-0.786 : 107440.7	-0.677 : 107434.1	-0.66 : 107436.3	0.0344 : 107439.6	0.136 : 107435.2	0.149 : 107437.4	0.664 : 107438.5	0.736 : 107443.10	1.1 : 107442.9
ENSG00000177791	MYOZ1	myozenin 1	nucleus|actin cytoskeleton|pseudopodium|	myofibril assembly|	protein binding|FATZ binding|	10	0.39	1.77	0.02	0.93	-0.361 : 125708.7	-0.0578 : 125707.6	0.00024 : 125704.3	0.241 : 125702.1	0.288 : 125705.4	0.325 : 125710.9	0.413 : 125706.5	0.522 : 125711.10	0.746 : 125703.2	0.89 : 125709.8
ENSG00000107951	MTPAP	mitochondrial poly(A) polymerase	nucleus|cytoplasm|mitochondrion|Golgi apparatus|plasma membrane|	transcription, DNA-templated|mRNA polyadenylation|cell death|histone mRNA catabolic process|	magnesium ion binding|UTP binding|polynucleotide adenylyltransferase activity|protein binding|ATP binding|manganese ion binding|identical protein binding|protein homodimerization activity|poly(A) RNA binding|	10	-0.9	1.77	-2	0.42	-1.41 : 146565.8	-0.963 : 146560.3	-0.919 : 146559.2	-0.386 : 146564.7	-0.262 : 146562.5	-0.211 : 146563.6	-0.107 : 146561.4	-0.0757 : 146558.1	0.254 : 146566.9	0.626 : 146567.10
ENSG00000159082	SYNJ1	synaptojanin 1	cytosol|	phospholipid metabolic process|phosphatidylinositol biosynthetic process|phosphate-containing compound metabolic process|cell death|inositol phosphate metabolic process|small molecule metabolic process|phosphatidylinositol dephosphorylation|synaptic vesicle endocytosis|	nucleotide binding|RNA binding|phosphatidylinositol-4,5-bisphosphate 5-phosphatase activity|inositol-polyphosphate 5-phosphatase activity|	10	-0.47	1.76	-3	0.46	-1.89 : 12840.6	-0.85 : 12842.8	-0.642 : 12835.1	-0.467 : 12844.10	-0.143 : 12836.2	0.035 : 12837.3	0.0567 : 12843.9	0.147 : 12839.5	0.664 : 12838.4	0.732 : 12841.7
ENSG00000144134	RABL2A	RAB, member of RAS oncogene family-like 2A	None	GTP catabolic process|small GTPase mediated signal transduction|	GTPase activity|GTP binding|	10	-0.37	1.76	-3	0.45	-1.86 : 74428.8	-0.6 : 74429.9	-0.442 : 74426.6	-0.419 : 74423.3	-0.389 : 74424.4	-0.132 : 74430.10	0.0486 : 74427.7	0.389 : 74421.1	0.534 : 74425.5	0.562 : 74422.2
ENSG00000149926	FAM57B	family with sequence similarity 57, member B	Golgi membrane|endoplasmic reticulum|endoplasmic reticulum membrane|integral component of membrane|	lipid metabolic process|	None	10	-0.38	1.76	-1.74	0.84	-1.06 : 112618.9	-0.597 : 112616.7	-0.53 : 112613.4	-0.491 : 112617.8	-0.394 : 112614.5	-0.33 : 112612.3	9.94e-05 : 112619.10	0.181 : 112611.2	0.438 : 112610.1	0.851 : 112615.6
ENSG00000148341	SH3GLB2	SH3-domain GRB2-like endophilin B2	cytoplasm|	None	protein binding|	10	-0.51	1.75	-1.72	0	-1.19 : 40016.2	-0.762 : 40022.8	-0.647 : 40018.4	-0.387 : 40017.3	-0.355 : 40023.9	-0.225 : 40024.10	-0.191 : 40015.1	0.125 : 40020.6	0.257 : 40019.5	0.308 : 40021.7
ENSG00000112159	MDN1	MDN1, midasin homolog (yeast)	nucleus|nucleus|nucleolus|cytoplasm|membrane|intermediate filament cytoskeleton|	ATP catabolic process|ATP catabolic process|protein complex assembly|	protein binding|ATP binding|ATPase activity|unfolded protein binding|	10	0.41	1.75	0	2.64	-0.383 : 69511.7	-0.361 : 69513.9	-0.165 : 69512.8	-0.156 : 69507.3	-0.152 : 69508.4	0.246 : 69514.10	0.527 : 69510.6	0.565 : 69505.1	0.587 : 69509.5	1.52 : 69506.2
ENSG00000164961	KIAA0196	KIAA0196	endosome|endoplasmic reticulum|cytosol|WASH complex|	cell death|endosomal transport|	None	10	-0.61	1.75	-2.79	0.56	-1.55 : 30132.6	-0.916 : 30131.5	-0.553 : 30127.1	-0.514 : 30133.7	-0.481 : 30129.3	-0.175 : 30136.10	-0.168 : 30135.9	0.0285 : 30128.2	0.394 : 30130.4	0.659 : 30134.8
ENSG00000102763	VWA8	von Willebrand factor A domain containing 8	extracellular region|mitochondrion|	ATP catabolic process|	ATP binding|ATPase activity|	10	-0.48	1.75	-0.95	-0.03	-0.904 : 35358.4	-0.63 : 35361.7	-0.602 : 35364.10	-0.592 : 35357.3	-0.321 : 35359.5	-0.197 : 35362.8	-0.0977 : 35363.9	-0.062 : 35355.1	0.039 : 35356.2	0.27 : 35360.6
ENSG00000008952	SEC62	SEC62 homolog (S. cerevisiae)	endoplasmic reticulum|endoplasmic reticulum membrane|rough endoplasmic reticulum|membrane|integral component of membrane|	cotranslational protein targeting to membrane|posttranslational protein targeting to membrane|	receptor activity|protein transporter activity|	10	-0.49	1.74	-1	0.84	-0.902 : 181571.7	-0.672 : 181568.4	-0.592 : 181565.1	-0.579 : 181574.10	-0.35 : 181566.2	-0.168 : 181573.9	0.291 : 181569.5	0.598 : 181572.8	0.815 : 181570.6	0.856 : 181567.3
ENSG00000167461	RAB8A	RAB8A, member RAS oncogene family	Golgi membrane|centrosome|plasma membrane|cilium|cilium|postsynaptic density|dendrite|cytoplasmic vesicle membrane|phagocytic vesicle membrane|nonmotile primary cilium|neuronal cell body|phagocytic vesicle|recycling endosome membrane|extracellular vesicular exosome|	G2/M transition of mitotic cell cycle|mitotic cell cycle|GTP catabolic process|vesicle docking involved in exocytosis|small GTPase mediated signal transduction|axonogenesis|protein transport|cellular response to insulin stimulus|cilium assembly|cilium assembly|regulation of long-term neuronal synaptic plasticity|Golgi vesicle fusion to target membrane|regulation of protein transport|membrane orga…	GTPase activity|protein binding|GTP binding|Rab GTPase binding|GDP binding|protein kinase binding|	10	-0.84	1.73	-1.9	0.71	-1.1 : 117812.5	-1.08 : 117814.7	-0.584 : 117817.10	-0.498 : 117808.1	-0.207 : 117811.4	0.151 : 117813.6	0.363 : 117815.8	0.516 : 117816.9	0.574 : 117809.2	0.647 : 117810.3
ENSG00000170442	KRT86	keratin 86	extracellular space|keratin filament|extracellular vesicular exosome|	None	structural molecule activity|	10	-0.78	1.73	-2.78	0.74	-1.67 : 77329.8	-1.01 : 77331.10	-0.773 : 77324.3	-0.46 : 77327.6	0.000952 : 77330.9	0.315 : 77325.4	0.343 : 77322.1	0.395 : 77326.5	0.396 : 77323.2	0.867 : 77328.7
ENSG00000182156	ENPP7	ectonucleotide pyrophosphatase/phosphodiesterase 7	Golgi apparatus|plasma membrane|microvillus|membrane|integral component of membrane|	sphingolipid metabolic process|sphingomyelin metabolic process|glycosphingolipid metabolic process|negative regulation of DNA replication|negative regulation of cell proliferation|small molecule metabolic process|	sphingomyelin phosphodiesterase activity|	10	-0.47	1.72	-0.92	0	-0.782 : 26587.3	-0.701 : 26588.4	-0.64 : 26592.8	-0.517 : 26591.7	-0.328 : 26593.9	-0.0962 : 26585.1	-0.0818 : 26586.2	-0.0489 : 26589.5	0.0687 : 26594.10	0.422 : 26590.6
ENSG00000125995	ROMO1	reactive oxygen species modulator 1	mitochondrion|mitochondrial inner membrane|integral component of membrane|	replicative cell aging|positive regulation of cell proliferation|cellular response to reactive oxygen species|defense response to bacterium|positive regulation of reactive oxygen species metabolic process|	molecular_function|	10	0.48	1.72	-0.78	1.81	-0.602 : 112982.3	-0.57 : 112984.5	-0.368 : 112988.9	-0.328 : 112989.10	0.245 : 112986.7	0.271 : 112980.1	0.491 : 112987.8	0.607 : 112985.6	0.695 : 112983.4	1.11 : 112981.2
ENSG00000163554	SPTA1	spectrin, alpha, erythrocytic 1	cytosol|spectrin|spectrin-associated cytoskeleton|actin cytoskeleton|intrinsic component of the cytoplasmic side of the plasma membrane|cuticular plate|	lymphocyte homeostasis|porphyrin-containing compound biosynthetic process|plasma membrane organization|actin filament organization|axon guidance|regulation of cell shape|hemopoiesis|positive regulation of protein binding|positive regulation of T cell proliferation|actin filament capping|	structural constituent of cytoskeleton|calcium ion binding|protein binding|protein heterodimerization activity|actin filament binding|	10	-0.53	1.72	-1.9	0.62	-1.05 : 198769.4	-0.712 : 198771.6	-0.698 : 198767.2	-0.483 : 198773.8	-0.338 : 198774.9	-0.104 : 198770.5	-0.0741 : 198768.3	0.278 : 198766.1	0.481 : 198775.10	0.575 : 198772.7
ENSG00000125375	ATP5S	ATP synthase, H+ transporting, mitochondrial Fo complex, subunit s (factor B)	mitochondrial inner membrane|proton-transporting ATP synthase complex, coupling factor F(o)|	ATP biosynthetic process|proton transport|hydrogen ion transmembrane transport|	hydrogen ion transmembrane transporter activity|metal ion binding|	10	1.62	1.72	-0.38	3	-0.875 : 98985.8	-0.364 : 98980.3	-0.106 : 98984.7	-0.0731 : 98987.10	0.13 : 98982.5	0.311 : 98979.2	0.427 : 98978.1	0.594 : 98981.4	0.71 : 98986.9	1.84 : 98983.6
ENSG00000213741	RPS29	ribosomal protein S29	cytoplasm|cytosol|small ribosomal subunit|cytosolic small ribosomal subunit|extracellular vesicular exosome|	nuclear-transcribed mRNA catabolic process, nonsense-mediated decay|translation|translation|translational initiation|translational elongation|translational termination|SRP-dependent cotranslational protein targeting to membrane|gene expression|viral process|RNA metabolic process|mRNA metabolic process|viral life cycle|viral transcription|cellular protein metabolic process|	structural constituent of ribosome|zinc ion binding|	10	-0.76	1.71	-2.99	0.37	-1.74 : 127593.4	-0.875 : 127596.7	-0.759 : 127597.8	-0.435 : 127590.1	-0.181 : 127595.6	-0.068 : 127592.3	-0.0358 : 127598.9	0.25 : 127599.10	0.402 : 127591.2	0.693 : 127594.5
ENSG00000137502	RAB30	RAB30, member RAS oncogene family	Golgi stack|cis-Golgi network|trans-Golgi network|membrane|Golgi cisterna|	GTP catabolic process|Golgi organization|small GTPase mediated signal transduction|protein transport|	GTPase activity|GTP binding|	9	-0.46	1.71	-0.92	0	-0.673 : 31226.6	-0.665 : 31224.4	-0.625 : 31227.7	-0.612 : 31223.3	-0.0704 : 31228.8	0.11 : 31230.10	0.125 : 31225.5	0.262 : 31221.1	0.262 : 31229.9
ENSG00000196683	TOMM7	translocase of outer mitochondrial membrane 7 homolog (yeast)	mitochondrion|mitochondrial outer membrane translocase complex|integral component of membrane|	protein targeting to mitochondrion|protein import into mitochondrial matrix|cellular protein metabolic process|	protein binding|protein transmembrane transporter activity|	9	0.53	1.71	0	1.74	-0.0576 : 146637.8	-0.0192 : 146632.3	0.0198 : 146633.4	0.056 : 146638.9	0.315 : 146630.1	0.441 : 146636.7	0.51 : 146631.2	0.754 : 146639.10	1.12 : 146635.6
ENSG00000196220	SRGAP3	SLIT-ROBO Rho GTPase activating protein 3	cytosol|	small GTPase mediated signal transduction|positive regulation of GTPase activity|regulation of small GTPase mediated signal transduction|	GTPase activator activity|protein binding|	10	1.45	1.7	-0.41	3	-0.734 : 108601.1	-0.363 : 108603.3	-0.309 : 108606.6	0.0871 : 108610.10	0.147 : 108608.8	0.174 : 108609.9	0.176 : 108604.4	0.192 : 108602.2	0.803 : 108607.7	1.66 : 108605.5
ENSG00000162430	SEPN1	selenoprotein N, 1	endoplasmic reticulum membrane|	biological_process|	molecular_function|calcium ion binding|protein binding|	10	1.51	1.7	-0.43	3	-0.923 : 126311.10	-0.438 : 126308.7	-0.0715 : 126310.9	0.0422 : 126302.1	0.0478 : 126307.6	0.0547 : 126305.4	0.352 : 126303.2	0.388 : 126306.5	0.78 : 126309.8	1.73 : 126304.3
ENSG00000116898	MRPS15	mitochondrial ribosomal protein S15	mitochondrion|mitochondrial small ribosomal subunit|nuclear membrane|	translation|	structural constituent of ribosome|poly(A) RNA binding|	9	-0.4	1.7	-1	2.65	-0.663 : 59544.9	-0.641 : 59539.4	-0.519 : 59543.8	-0.516 : 59545.10	-0.342 : 59536.1	-0.0966 : 59538.3	-0.0222 : 59541.6	0.167 : 59540.5	1.57 : 59537.2
ENSG00000128519	TAS2R16	taste receptor, type 2, member 16	endoplasmic reticulum|trans-Golgi network|plasma membrane|external side of plasma membrane|integral component of membrane|	detection of chemical stimulus involved in sensory perception of bitter taste|G-protein coupled receptor signaling pathway|	protein binding|bitter taste receptor activity|	10	-0.71	1.69	-2.64	0	-1.7 : 26910.6	-0.862 : 26907.3	-0.694 : 26905.1	-0.532 : 26913.9	-0.19 : 26911.7	-0.0715 : 26908.4	0.011 : 26906.2	0.0391 : 26912.8	0.0667 : 26909.5	0.139 : 26914.10
ENSG00000148187	MRRF	mitochondrial ribosome recycling factor	mitochondrion|	translation|ribosome disassembly|	None	10	-2.44	1.69	-4.96	0.25	-2.55 : 62087.3	-0.71 : 62091.7	-0.632 : 62090.6	-0.371 : 62086.2	-0.068 : 62088.4	0.0306 : 62085.1	0.261 : 62092.8	0.329 : 62094.10	0.37 : 62093.9	0.523 : 62089.5
ENSG00000180011	ZADH2	zinc binding alcohol dehydrogenase domain containing 2	mitochondrion|peroxisome|	biological_process|oxidation-reduction process|	molecular_function|zinc ion binding|oxidoreductase activity|	10	0.73	1.68	0	1.75	-0.191 : 25812.8	-0.186 : 25805.1	-0.0219 : 25809.5	0.0669 : 25810.6	0.286 : 25806.2	0.305 : 25807.3	0.331 : 25808.4	0.507 : 25814.10	0.902 : 25813.9	1.18 : 25811.7
ENSG00000119541	VPS4B	vacuolar protein sorting 4 homolog B (S. cerevisiae)	nucleus|cytoplasm|lysosome|endosome|early endosome|late endosome|vacuolar membrane|cytosol|cytosol|endosome membrane|late endosome membrane|extracellular vesicular exosome|	ATP catabolic process|potassium ion transport|endosome organization|cell cycle|protein transport|viral process|endosomal transport|endosomal transport|endosomal transport|viral life cycle|intracellular cholesterol transport|endosome to lysosome transport via multivesicular body sorting pathway|response to lipid|regulation of viral process|cell division|membrane organization|positive regulation of…	protein binding|ATP binding|protein C-terminus binding|ATPase activity|ATPase activity|ATPase activity, coupled|	10	0.48	1.68	0	0.92	-0.395 : 119260.5	-0.34 : 119259.4	-0.297 : 119264.9	-0.212 : 119258.3	-0.125 : 119262.7	-0.0977 : 119261.6	0.555 : 119263.8	0.716 : 119257.2	0.743 : 119256.1	0.756 : 119265.10
ENSG00000081923	ATP8B1	ATPase, aminophospholipid transporter, class I, type 8B, member 1	endoplasmic reticulum|Golgi apparatus|plasma membrane|plasma membrane|integral component of plasma membrane|apical plasma membrane|brush border membrane|stereocilium|	ATP catabolic process|cation transport|drug transmembrane transport|sensory perception of sound|bile acid metabolic process|bile acid and bile salt transport|regulation of microvillus assembly|ion transmembrane transport|phospholipid translocation|phospholipid translocation|negative regulation of transcription, DNA-templated|transmembrane transport|	magnesium ion binding|phospholipid-translocating ATPase activity|protein binding|ATP binding|ATPase activity|cation-transporting ATPase activity|	10	0.47	1.68	-0.68	1	-0.875 : 123835.6	-0.282 : 123830.1	-0.132 : 123834.5	0.0443 : 123831.2	0.194 : 123836.7	0.302 : 123839.10	0.428 : 123838.9	0.674 : 123833.4	0.714 : 123832.3	0.852 : 123837.8
ENSG00000078124	ACER3	alkaline ceramidase 3	endoplasmic reticulum membrane|integral component of Golgi membrane|integral component of endoplasmic reticulum membrane|	sphingolipid metabolic process|ceramide metabolic process|positive regulation of cell proliferation|sphingolipid biosynthetic process|small molecule metabolic process|sphingosine biosynthetic process|phytosphingosine biosynthetic process|	phytoceramidase activity|	9	0.74	1.68	-0.56	2	-0.72 : 162337.8	-0.256 : 162332.3	-0.0999 : 162339.10	-0.0348 : 162335.6	-0.011 : 162338.9	0.0774 : 162336.7	0.604 : 162333.4	0.894 : 162330.1	1.13 : 162334.5
ENSG00000154553	PDLIM3	PDZ and LIM domain 3	cytoplasm|actin cytoskeleton|Z disc|	actin filament organization|heart development|	protein binding|cytoskeletal protein binding|zinc ion binding|structural constituent of muscle|	10	0.39	1.68	0.01	0.92	-0.374 : 153326.4	-0.014 : 153324.2	0.205 : 153332.10	0.23 : 153323.1	0.24 : 153327.5	0.264 : 153331.9	0.431 : 153325.3	0.539 : 153330.8	0.71 : 153329.7	0.876 : 153328.6
ENSG00000136444	RSAD1	radical S-adenosyl methionine domain containing 1	mitochondrion|	porphyrin-containing compound biosynthetic process|oxidation-reduction process|	coproporphyrinogen oxidase activity|metal ion binding|4 iron, 4 sulfur cluster binding|	10	0.97	1.67	-1.44	2	-1.12 : 40334.10	-0.968 : 40328.4	-0.315 : 40331.7	-0.0674 : 40330.6	0.0124 : 40327.3	0.252 : 40325.1	0.262 : 40326.2	0.373 : 40332.8	1.05 : 40329.5	1.35 : 40333.9
ENSG00000117791	2016-03-02	mitochondrial amidoxime reducing component 2	mitochondrion|mitochondrion|mitochondrial outer membrane|mitochondrial inner membrane|peroxisome|extracellular vesicular exosome|	nitrate metabolic process|detoxification of nitrogen compound|oxidation-reduction process|	nitrate reductase activity|molybdenum ion binding|pyridoxal phosphate binding|molybdopterin cofactor binding|	10	0.57	1.67	0	1.71	-0.458 : 94600.9	-0.435 : 94593.2	-0.253 : 94596.5	-0.104 : 94592.1	0.0655 : 94595.4	0.252 : 94601.10	0.345 : 94599.8	0.632 : 94594.3	0.846 : 94597.6	1.0 : 94598.7
ENSG00000067715	SYT1	synaptotagmin I	plasma membrane|synaptic vesicle|integral component of membrane|cell junction|endocytic vesicle membrane|synaptic vesicle membrane|dense core granule|chromaffin granule membrane|presynaptic membrane|neuron projection|excitatory synapse|clathrin-sculpted acetylcholine transport vesicle membrane|clathrin-sculpted glutamate transport vesicle membrane|clathrin-sculpted gamma-aminobutyric acid transpo…	detection of calcium ion|synaptic transmission|neurotransmitter secretion|glutamate secretion|synaptic vesicle exocytosis|regulation of exocytosis|positive regulation of vesicle fusion|positive regulation of calcium ion-dependent exocytosis|vesicle docking|protein homooligomerization|	phosphatidylserine binding|transporter activity|calcium ion binding|protein binding|calmodulin binding|phospholipid binding|calcium-dependent phospholipid binding|1-phosphatidylinositol binding|phosphatidylinositol-4,5-bisphosphate binding|protein C-terminus binding|syntaxin-1 binding|clathrin binding|identical protein binding|calcium-dependent protein binding|low-density lipoprotein particle rec…	10	0.9	1.66	-0.5	2	-0.875 : 8533.4	-0.121 : 8538.9	-0.0654 : 8532.3	-0.00523 : 8537.8	0.0146 : 8534.5	0.0633 : 8530.1	0.296 : 8531.2	0.522 : 8536.7	0.984 : 8535.6	1.33 : 8539.10
ENSG00000232653	GOLGA8N	golgin A8 family, member N	Golgi apparatus|Golgi cisterna membrane|	None	None	10	-0.79	1.66	-1.65	1	-1.14 : 185173.1	-0.982 : 185182.10	-0.62 : 185181.9	-0.523 : 185180.8	-0.161 : 185176.4	0.149 : 185178.6	0.331 : 185175.3	0.46 : 185174.2	0.853 : 185177.5	0.89 : 185179.7
ENSG00000125454	SLC25A19	solute carrier family 25 (mitochondrial thiamine pyrophosphate carrier), member 19	nucleus|mitochondrial inner membrane|integral component of membrane|	deoxynucleotide transport|transmembrane transport|	deoxynucleotide transmembrane transporter activity|	10	-0.54	1.66	-1	0.59	-0.838 : 66842.4	-0.763 : 66844.6	-0.742 : 66848.10	-0.474 : 66843.5	-0.324 : 66845.7	0.0289 : 66846.8	0.0539 : 66847.9	0.255 : 66840.2	0.284 : 66841.3	0.522 : 66839.1
ENSG00000173085	COQ2	coenzyme Q2 4-hydroxybenzoate polyprenyltransferase	mitochondrion|mitochondrial inner membrane|integral component of membrane|	glycerol metabolic process|ubiquinone biosynthetic process|ubiquinone biosynthetic process|ubiquinone biosynthetic process|cell death|isoprenoid biosynthetic process|small molecule metabolic process|	4-hydroxybenzoate decaprenyltransferase activity|4-hydroxybenzoate nonaprenyltransferase activity|	10	-0.41	1.66	-2	0.49	-1.35 : 72872.10	-0.623 : 72864.2	-0.606 : 72866.4	-0.46 : 72865.3	-0.39 : 72870.8	-0.316 : 72869.7	0.0256 : 72863.1	0.149 : 72868.6	0.398 : 72871.9	0.545 : 72867.5
ENSG00000198812	LRRC10	leucine rich repeat containing 10	nucleus|mitochondrion|cytoskeleton|sarcomere|	cardiac muscle cell development|	actin binding|alpha-actinin binding|	10	-0.34	1.65	-2.71	0	-1.8 : 43852.5	-0.641 : 43849.2	-0.493 : 43856.9	-0.389 : 43855.8	-0.277 : 43857.10	-0.201 : 43850.3	0.00832 : 43848.1	0.0305 : 43851.4	0.298 : 43854.7	0.357 : 43853.6
ENSG00000117500	TMED5	transmembrane emp24 protein transport domain containing 5	endoplasmic reticulum membrane|endoplasmic reticulum-Golgi intermediate compartment|Golgi apparatus|cis-Golgi network|integral component of membrane|endoplasmic reticulum-Golgi intermediate compartment membrane|endoplasmic reticulum exit site|	protein transport|Golgi ribbon formation|	protein binding|	10	-2.08	1.65	-4	0.32	-2.22 : 36700.6	-0.723 : 36703.9	-0.674 : 36696.2	-0.162 : 36699.5	-0.0757 : 36701.7	-0.0746 : 36698.4	0.252 : 36702.8	0.385 : 36704.10	0.395 : 36697.3	0.633 : 36695.1
ENSG00000214114	MYCBP	MYC binding protein	nucleus|cytoplasm|mitochondrion|centrosome|	transcription, DNA-templated|regulation of transcription, DNA-templated|spermatogenesis|	transcription coactivator activity|protein binding|	10	0.53	1.65	0.07	0.99	-0.067 : 1106.8	0.0646 : 1103.5	0.131 : 1107.9	0.181 : 1102.4	0.218 : 1101.3	0.23 : 1099.1	0.332 : 1104.6	0.61 : 1108.10	0.799 : 1105.7	0.991 : 1100.2
ENSG00000182040	USH1G	Usher syndrome 1G (autosomal recessive)	cytosol|plasma membrane|actin cytoskeleton|	sensory perception of sound|inner ear morphogenesis|photoreceptor cell maintenance|sensory perception of light stimulus|equilibrioception|inner ear receptor cell differentiation|	protein binding|spectrin binding|protein homodimerization activity|	10	-0.81	1.65	-2	0.43	-1.17 : 107372.9	-0.977 : 107368.5	-0.752 : 107370.7	-0.296 : 107365.2	-0.225 : 107364.1	-0.126 : 107367.4	-0.0987 : 107373.10	-0.0388 : 107366.3	0.0996 : 107369.6	0.57 : 107371.8
ENSG00000196405	EVL	Enah/Vasp-like	cytoplasm|cytosol|cytoskeleton|focal adhesion|membrane|lamellipodium|	actin filament organization|cell surface receptor signaling pathway|nervous system development|axon guidance|actin polymerization or depolymerization|organ morphogenesis|negative regulation of epithelial cell migration|protein homotetramerization|positive regulation of stress fiber assembly|negative regulation of ruffle assembly|	actin binding|protein binding|profilin binding|SH3 domain binding|	10	1.34	1.64	-0.32	3	-0.507 : 139061.7	-0.384 : 139055.1	-0.197 : 139057.3	-0.147 : 139060.6	-0.0627 : 139062.8	0.315 : 139056.2	0.357 : 139059.5	0.451 : 139058.4	0.646 : 139064.10	1.59 : 139063.9
ENSG00000129595	EPB41L4A	erythrocyte membrane protein band 4.1 like 4A	cellular_component|cytoplasm|cytoskeleton|extrinsic component of membrane|	biological_process|	molecular_function|cytoskeletal protein binding|	10	-0.69	1.63	-2	0.46	-1.05 : 129665.3	-0.824 : 129667.5	-0.803 : 129669.7	-0.386 : 129672.10	-0.308 : 129668.6	-0.0725 : 129664.2	0.0716 : 129663.1	0.138 : 129670.8	0.141 : 129671.9	0.535 : 129666.4
ENSG00000197622	CDC42SE1	CDC42 small effector 1	cytoplasm|cytoskeleton|plasma membrane|	phagocytosis|signal transduction|regulation of cell shape|negative regulation of catalytic activity|	GTPase inhibitor activity|	10	-0.42	1.63	-2.68	0.73	-1.55 : 137009.9	-0.57 : 137005.5	-0.517 : 137002.2	-0.502 : 137006.6	-0.479 : 137001.1	-0.393 : 137008.8	0.306 : 137004.4	0.428 : 137007.7	0.443 : 137010.10	0.54 : 137003.3
ENSG00000139648	KRT71	keratin 71	keratin filament|	hair follicle morphogenesis|	structural molecule activity|	10	0.99	1.62	-0.45	2	-0.553 : 87315.5	-0.234 : 87320.10	-0.131 : 87317.7	-0.0886 : 87314.4	-0.0262 : 87319.9	0.158 : 87312.2	0.245 : 87316.6	0.379 : 87318.8	1.11 : 87313.3	1.3 : 87311.1
ENSG00000158195	WASF2	WAS protein family, member 2	ruffle|intracellular|early endosome|cytosol|actin cytoskeleton|lamellipodium|SCAR complex|extracellular vesicular exosome|	angiogenesis|ameboidal cell migration|adenylate cyclase-modulating G-protein coupled receptor signaling pathway|positive regulation of lamellipodium assembly|Rac protein signal transduction|lamellipodium assembly|actin cytoskeleton organization|actin filament-based movement|megakaryocyte development|Fc-gamma receptor signaling pathway involved in phagocytosis|innate immune response|negative regul…	actin binding|protein binding|protein complex binding|protein complex binding|	10	1.44	1.62	0	2.72	-0.458 : 33323.4	-0.22 : 33324.5	-0.133 : 33327.8	-0.0452 : 33326.7	0.0226 : 33328.9	0.334 : 33320.1	0.4 : 33325.6	0.435 : 33329.10	0.587 : 33321.2	1.66 : 33322.3
ENSG00000139637	C12ORF10	chromosome 12 open reading frame 10	nucleus|mitochondrion|extracellular vesicular exosome|	locomotory exploration behavior|pigmentation|	molecular_function|	10	-0.49	1.62	-0.97	-0.05	-0.936 : 43638.3	-0.801 : 43636.1	-0.501 : 43643.8	-0.492 : 43644.9	-0.346 : 43642.7	-0.303 : 43640.5	-0.144 : 43639.4	0.0809 : 43641.6	0.101 : 43645.10	0.291 : 43637.2
ENSG00000164604	GPR85	G protein-coupled receptor 85	plasma membrane|integral component of membrane|	signal transduction|G-protein coupled receptor signaling pathway|	G-protein coupled receptor activity|	10	-0.67	1.61	-1.88	0.68	-1.01 : 84026.8	-0.939 : 84019.1	-0.543 : 84021.3	-0.497 : 84028.10	-0.418 : 84020.2	-0.068 : 84023.5	0.0178 : 84025.7	0.202 : 84027.9	0.613 : 84022.4	0.628 : 84024.6
ENSG00000160293	VAV2	vav 2 guanine nucleotide exchange factor	cytosol|plasma membrane|	angiogenesis|signal transduction|small GTPase mediated signal transduction|axon guidance|blood coagulation|regulation of gene expression|cell migration|lamellipodium assembly|platelet activation|regulation of blood coagulation|positive regulation of Rho GTPase activity|Fc-epsilon receptor signaling pathway|Fc-gamma receptor signaling pathway involved in phagocytosis|positive regulation of apoptot…	guanyl-nucleotide exchange factor activity|guanyl-nucleotide exchange factor activity|Rho guanyl-nucleotide exchange factor activity|epidermal growth factor receptor binding|protein binding|metal ion binding|	10	0.36	1.61	-0.65	1.95	-0.897 : 143136.4	-0.433 : 143137.5	-0.0624 : 143134.2	0.162 : 143138.6	0.388 : 143135.3	0.447 : 143140.8	0.46 : 143133.1	0.467 : 143139.7	0.565 : 143142.10	1.26 : 143141.9
ENSG00000164466	SFXN1	sideroflexin 1	mitochondrial inner membrane|integral component of membrane|	iron ion transport|erythrocyte differentiation|iron ion homeostasis|transmembrane transport|	cation transmembrane transporter activity|	9	-1.35	1.61	-2.97	0.63	-1.61 : 97963.1	-1.34 : 97966.4	-0.34 : 97970.8	-0.306 : 97971.9	-0.0215 : 97968.6	-0.0164 : 97967.5	0.221 : 97969.7	0.309 : 97964.2	0.949 : 97965.3
ENSG00000109501	WFS1	Wolfram syndrome 1 (wolframin)	endoplasmic reticulum|endoplasmic reticulum membrane|integral component of endoplasmic reticulum membrane|dendrite|	kidney development|renal water homeostasis|ER overload response|ER overload response|activation of signaling protein activity involved in unfolded protein response|visual perception|sensory perception of sound|protein maturation by protein folding|ER-associated ubiquitin-dependent protein catabolic process|endoplasmic reticulum unfolded protein response|endoplasmic reticulum unfolded protein resp…	transporter activity|calmodulin binding|ubiquitin protein ligase binding|activating transcription factor binding|calcium-dependent protein binding|ATPase binding|	10	-0.43	1.61	-1.72	0	-1.16 : 12130.10	-0.614 : 12121.1	-0.591 : 12123.3	-0.585 : 12125.5	-0.217 : 12129.9	-0.203 : 12128.8	-0.0685 : 12127.7	-0.0559 : 12126.6	0.329 : 12124.4	0.422 : 12122.2
ENSG00000108759	KRT32	keratin 32	intermediate filament|	epidermis development|	structural molecule activity|	10	0.61	1.61	0	1.72	-0.416 : 43147.5	-0.171 : 43146.4	0.0706 : 43148.6	0.0927 : 43145.3	0.17 : 43143.1	0.179 : 43151.9	0.204 : 43149.7	0.669 : 43150.8	0.862 : 43152.10	1.01 : 43144.2
ENSG00000118162	KPTN	kaptin (actin binding protein)	nucleus|microtubule organizing center|actin cytoskeleton|growth cone|stereocilium|perinuclear region of cytoplasm|	cellular component movement|actin filament organization|sensory perception of sound|	actin binding|	10	0.33	1.6	-1.57	1	-1.29 : 171066.6	-0.218 : 171068.8	-0.066 : 171062.2	0.178 : 171063.3	0.367 : 171065.5	0.387 : 171064.4	0.456 : 171067.7	0.503 : 171069.9	0.639 : 171061.1	0.681 : 171070.10
ENSG00000136161	RCBTB2	regulator of chromosome condensation (RCC1) and BTB (POZ) domain containing protein 2	acrosomal vesicle|	positive regulation of Ran GTPase activity|	Ran guanyl-nucleotide exchange factor activity|	10	-0.54	1.6	-1	2.58	-0.879 : 57606.1	-0.8 : 57609.4	-0.654 : 57610.5	-0.411 : 57615.10	-0.339 : 57611.6	-0.183 : 57607.2	-0.181 : 57614.9	0.388 : 57612.7	0.44 : 57608.3	1.54 : 57613.8
ENSG00000168243	GNG4	guanine nucleotide binding protein (G protein), gamma 4	heterotrimeric G-protein complex|plasma membrane|	energy reserve metabolic process|G-protein coupled receptor signaling pathway|synaptic transmission|regulation of G-protein coupled receptor protein signaling pathway|negative regulation of cell growth|small molecule metabolic process|cellular response to glucagon stimulus|	signal transducer activity|protein binding|	10	0.42	1.59	-0.79	1	-0.875 : 97949.7	-0.598 : 97947.5	-0.582 : 97943.1	-0.123 : 97946.4	0.226 : 97952.10	0.28 : 97948.6	0.492 : 97951.9	0.562 : 97945.3	0.669 : 97950.8	0.941 : 97944.2
ENSG00000171202	TMEM126A	transmembrane protein 126A	mitochondrion|mitochondrial inner membrane|integral component of membrane|	optic nerve development|	molecular_function|	10	-0.66	1.59	-1.72	0	-1.07 : 18329.10	-0.851 : 18324.5	-0.696 : 18323.4	-0.416 : 18322.3	-0.27 : 18325.6	-0.135 : 18320.1	-0.11 : 18327.8	-0.0385 : 18328.9	0.107 : 18326.7	0.212 : 18321.2
ENSG00000171914	TLN2	talin 2	ruffle|cytoplasm|plasma membrane|cell-cell junction|fascia adherens|focal adhesion|actin cytoskeleton|synapse|	cytoskeletal anchoring at plasma membrane|cell-cell junction assembly|cell adhesion|	actin binding|insulin receptor binding|structural molecule activity|structural constituent of cytoskeleton|protein binding|	10	-2.19	1.59	-4	2.29	-2.33 : 202606.6	-1.19 : 202607.7	-0.315 : 202605.5	-0.068 : 202603.3	0.129 : 202608.8	0.134 : 202609.9	0.179 : 202602.2	0.398 : 202601.1	0.4 : 202604.4	1.53 : 202610.10
ENSG00000196684	HSH2D	hematopoietic SH2 domain containing	nucleus|cytoplasm|	None	protein binding|	10	0.3	1.58	-0.71	1	-0.705 : 146581.4	-0.503 : 146583.6	0.0184 : 146580.3	0.318 : 146585.8	0.331 : 146587.10	0.367 : 146582.5	0.425 : 146586.9	0.499 : 146578.1	0.619 : 146579.2	0.659 : 146584.7
ENSG00000176894	PXMP2	peroxisomal membrane protein 2, 22kDa	cytoplasm|mitochondrion|peroxisomal membrane|membrane|integral component of membrane|protein complex|	biological_process|	protein binding|	10	0.44	1.58	-0.58	1.97	-0.723 : 78243.1	-0.18 : 78244.2	-0.138 : 78252.10	-0.0222 : 78251.9	0.0225 : 78248.6	0.493 : 78247.5	0.493 : 78249.7	0.558 : 78250.8	0.561 : 78245.3	1.18 : 78246.4
ENSG00000162849	KIF26B	kinesin family member 26B	cytoplasm|kinesin complex|microtubule|	microtubule-based movement|metabolic process|positive regulation of cell-cell adhesion|establishment of cell polarity|ureteric bud invasion|	microtubule motor activity|ATP binding|microtubule binding|	10	-0.59	1.58	-1	0.65	-0.941 : 953.5	-0.801 : 957.9	-0.709 : 952.4	-0.373 : 954.6	-0.373 : 956.8	-0.194 : 949.1	0.206 : 950.2	0.394 : 951.3	0.523 : 955.7	0.529 : 958.10
ENSG00000158258	CLSTN2	calsyntenin 2	Golgi membrane|endoplasmic reticulum membrane|integral component of membrane|postsynaptic membrane|	homophilic cell adhesion|	calcium ion binding|	10	1.02	1.58	-0.58	2	-0.988 : 172249.2	-0.39 : 172248.1	-0.29 : 172255.8	-0.064 : 172254.7	0.0508 : 172257.10	0.125 : 172250.3	0.224 : 172252.5	0.43 : 172251.4	0.95 : 172253.6	1.42 : 172256.9
ENSG00000166902	MRPL16	mitochondrial ribosomal protein L16	mitochondrion|ribosome|	translation|	structural constituent of ribosome|rRNA binding|	10	-0.41	1.58	-1.96	0.65	-1.27 : 151623.3	-0.691 : 151629.9	-0.535 : 151625.5	-0.521 : 151621.1	-0.345 : 151627.7	-0.158 : 151628.8	-0.0579 : 151624.4	-0.02 : 151626.6	0.0339 : 151622.2	0.907 : 151630.10
ENSG00000169629	RGPD8	RANBP2-like and GRIP domain containing 8	nuclear pore|	protein targeting to Golgi|biological_process|	Ran GTPase binding|	9	0.49	1.57	-0.61	1	-0.553 : 153709.7	-0.0209 : 153706.4	0.0214 : 153705.3	0.166 : 153712.10	0.253 : 153710.8	0.374 : 153711.9	0.572 : 153704.2	0.7 : 153703.1	0.999 : 153708.6
ENSG00000171865	RNASEH1	ribonuclease H1	nucleus|mitochondrion|	mitochondrial DNA replication|RNA catabolic process|RNA phosphodiester bond hydrolysis|RNA phosphodiester bond hydrolysis, endonucleolytic|	magnesium ion binding|nucleic acid binding|RNA binding|RNA-DNA hybrid ribonuclease activity|ribonuclease activity|protein homodimerization activity|	10	-0.41	1.57	-1	1.64	-0.66 : 120687.4	-0.645 : 120688.5	-0.617 : 120685.2	-0.555 : 120693.10	-0.329 : 120691.8	-0.0141 : 120692.9	0.0871 : 120684.1	0.324 : 120690.7	0.332 : 120686.3	1.32 : 120689.6
ENSG00000091127	PUS7	pseudouridylate synthase 7 (putative)	None	pseudouridine synthesis|tRNA processing|	pseudouridine synthase activity|enzyme binding|poly(A) RNA binding|	10	-2.51	1.56	-5	-0.31	-2.59 : 202920.10	-0.827 : 202911.1	-0.0625 : 202913.3	-0.0493 : 202914.4	-0.000601 : 202917.7	0.146 : 202915.5	0.22 : 202919.9	0.272 : 202916.6	0.303 : 202912.2	0.319 : 202918.8
ENSG00000155903	RASA2	RAS p21 protein activator 2	cytoplasm|intrinsic component of the cytoplasmic side of the plasma membrane|perinuclear region of cytoplasm|	signal transduction|positive regulation of Ras GTPase activity|intracellular signal transduction|negative regulation of Ras protein signal transduction|	Ras GTPase activator activity|metal ion binding|	10	1.55	1.56	-1.33	3	-1.4 : 140399.8	-0.662 : 140392.1	-0.333 : 140393.2	-0.154 : 140401.10	-0.117 : 140394.3	0.102 : 140395.4	0.206 : 140398.7	0.61 : 140396.5	0.691 : 140397.6	1.76 : 140400.9
ENSG00000221838	AP4M1	adaptor-related protein complex 4, mu 1 subunit	Golgi trans cisterna|trans-Golgi network|coated pit|AP-type membrane coat adaptor complex|clathrin adaptor complex|extracellular vesicular exosome|	intracellular protein transport|Golgi to endosome transport|vesicle-mediated transport|	transporter activity|	10	-0.43	1.56	-1	0.6	-0.747 : 202693.3	-0.689 : 202696.6	-0.543 : 202694.4	-0.538 : 202691.1	-0.273 : 202697.7	-0.208 : 202695.5	-0.0982 : 202699.9	-0.0431 : 202692.2	0.274 : 202700.10	0.515 : 202698.8
ENSG00000185736	ADARB2	adenosine deaminase, RNA-specific, B2 (non-functional)	nucleus|	mRNA processing|	double-stranded RNA binding|single-stranded RNA binding|adenosine deaminase activity|poly(A) RNA binding|metal ion binding|	9	1.22	1.54	0.08	1.93	-0.226 : 5216.7	-0.00858 : 5211.2	0.00719 : 5215.6	0.0441 : 5212.3	0.0677 : 5217.8	0.0988 : 5210.1	0.588 : 5219.10	0.639 : 5213.4	1.5 : 5218.9
ENSG00000163618	CADPS	Ca++-dependent secretion activator	cytosol|cell junction|cytoplasmic vesicle membrane|synapse|	exocytosis|protein transport|vesicle organization|synaptic vesicle priming|catecholamine secretion|	protein binding|lipid binding|protein kinase binding|metal ion binding|	10	0.53	1.54	-1.55	1	-1.14 : 130307.8	-0.641 : 130300.1	-0.553 : 130304.5	-0.293 : 130309.10	-0.205 : 130303.4	-0.138 : 130301.2	0.405 : 130305.6	0.755 : 130308.9	0.762 : 130306.7	0.817 : 130302.3
ENSG00000121289	CEP89	centrosomal protein 89kDa	spindle pole|cytoplasm|mitochondrial intermembrane space|centrosome|centriole|cytosol|plasma membrane|ciliary transition fiber|	cilium assembly|	None	10	1.82	1.54	0.19	3	-0.33 : 109456.6	-0.154 : 109453.3	-0.145 : 109451.1	-0.143 : 109458.8	-0.108 : 109459.9	-0.0977 : 109457.7	0.115 : 109455.5	0.312 : 109460.10	0.762 : 109454.4	1.98 : 109452.2
ENSG00000173848	NET1	neuroepithelial cell transforming 1	nucleus|cytosol|	regulation of cell growth|signal transduction|small GTPase mediated signal transduction|positive regulation of Rho GTPase activity|positive regulation of apoptotic process|positive regulation of apoptotic process|neurotrophin TRK receptor signaling pathway|regulation of small GTPase mediated signal transduction|cellular response to hydrogen peroxide|cellular response to ionizing radiation|apoptot…	guanyl-nucleotide exchange factor activity|Rho guanyl-nucleotide exchange factor activity|	10	0.57	1.54	0	1.76	-0.288 : 32107.5	-0.258 : 32105.3	-0.191 : 32103.1	-0.0242 : 32104.2	0.0702 : 32112.10	0.125 : 32106.4	0.522 : 32108.6	0.639 : 32109.7	0.71 : 32111.9	1.24 : 32110.8
ENSG00000108384	RAD51C	RAD51 paralog C	nucleus|nucleoplasm|replication fork|cytoplasm|mitochondrion|Rad51B-Rad51C-Rad51D-XRCC2 complex|Rad51C-XRCC3 complex|perinuclear region of cytoplasm|Holliday junction resolvase complex|	double-strand break repair via homologous recombination|DNA catabolic process, endonucleolytic|DNA catabolic process, endonucleolytic|ATP catabolic process|DNA repair|DNA recombination|sister chromatid cohesion|female meiosis sister chromatid cohesion|reciprocal meiotic recombination|male meiosis I|spermatogenesis|blood coagulation|positive regulation of G2/M transition of mitotic cell cycle|	four-way junction DNA binding|DNA binding|protein binding|ATP binding|DNA-dependent ATPase activity|crossover junction endodeoxyribonuclease activity|	10	0.49	1.53	-0.49	2	-0.583 : 4761.10	-0.157 : 4755.4	-0.133 : 4757.6	0.106 : 4760.9	0.129 : 4759.8	0.31 : 4753.2	0.536 : 4754.3	0.544 : 4758.7	0.686 : 4756.5	1.2 : 4752.1
ENSG00000164038	SLC9B2	solute carrier family 9, subfamily B (NHA2, cation proton antiporter 2), member 2	mitochondrial inner membrane|integral component of membrane|	sodium ion transport|ion transmembrane transport|transmembrane transport|hydrogen ion transmembrane transport|	solute:proton antiporter activity|	10	-1.06	1.52	-2	0.46	-1.28 : 31246.6	-1.25 : 31241.1	-0.495 : 31249.9	-0.439 : 31248.8	0.0122 : 31244.4	0.0295 : 31242.2	0.0531 : 31245.5	0.132 : 31250.10	0.181 : 31243.3	0.634 : 31247.7
ENSG00000111913	FAM65B	family with sequence similarity 65, member B	mitochondrion|cytoskeleton|filopodium|	muscle organ development|cell differentiation|	None	10	-0.82	1.52	-1.77	0	-1.23 : 97142.10	-0.959 : 97139.7	-0.596 : 97135.3	-0.54 : 97137.5	-0.0894 : 97134.2	-0.0653 : 97133.1	-0.0404 : 97140.8	-0.035 : 97138.6	0.207 : 97136.4	0.481 : 97141.9
ENSG00000136243	NUPL2	nucleoporin like 2	nucleus|nuclear pore|cytosol|nuclear membrane|	mitotic cell cycle|carbohydrate metabolic process|protein export from nucleus|mitotic nuclear envelope disassembly|hexose transport|regulation of glucose transport|glucose transport|viral process|cytokine-mediated signaling pathway|small molecule metabolic process|mRNA transport|transmembrane transport|	nuclear export signal receptor activity|poly(A) RNA binding|metal ion binding|	10	0.58	1.51	-0.68	1	-0.596 : 104609.8	-0.354 : 104606.5	-0.339 : 104608.7	-0.306 : 104610.9	-0.246 : 104602.1	-0.155 : 104605.4	0.236 : 104607.6	0.779 : 104603.2	0.812 : 104604.3	0.843 : 104611.10
ENSG00000139990	DCAF5	DDB1 and CUL4 associated factor 5	mitochondrion|Cul4-RING E3 ubiquitin ligase complex|	protein ubiquitination|protein ubiquitination|	None	10	0.32	1.51	-0.67	1	-0.543 : 119430.2	-0.421 : 119432.4	-0.104 : 119435.7	-0.0526 : 119438.10	0.384 : 119433.5	0.404 : 119436.8	0.497 : 119429.1	0.565 : 119437.9	0.567 : 119431.3	0.568 : 119434.6
ENSG00000186205	2016-03-01	mitochondrial amidoxime reducing component 1	mitochondrion|mitochondrial outer membrane|mitochondrial inner membrane|integral component of membrane|	nitrate metabolic process|detoxification of nitrogen compound|oxidation-reduction process|	nitrate reductase activity|molybdenum ion binding|pyridoxal phosphate binding|molybdopterin cofactor binding|	10	-2.27	1.51	-4	0.47	-2.42 : 97353.1	-0.918 : 97354.2	-0.703 : 97355.3	-0.325 : 97358.6	-0.324 : 97359.7	-0.261 : 97356.4	0.0331 : 97361.9	0.26 : 97357.5	0.71 : 97362.10	0.742 : 97360.8
ENSG00000154096	THY1	Thy-1 cell surface antigen	endoplasmic reticulum|cytosol|plasma membrane|integral component of plasma membrane|external side of plasma membrane|apical plasma membrane|dendrite|growth cone|anchored component of external side of plasma membrane|membrane raft|extracellular vesicular exosome|	angiogenesis|negative regulation of protein kinase activity|cytoskeleton organization|single organismal cell-cell adhesion|negative regulation of cell migration|positive regulation of Rho GTPase activity|positive regulation of GTPase activity|retinal cone cell development|focal adhesion assembly|negative regulation of axonogenesis|T cell receptor signaling pathway|negative regulation of T cell re…	Rho GTPase activator activity|integrin binding|protein binding|protein kinase binding|GPI anchor binding|	10	0.52	1.51	-0.8	1	-0.972 : 166823.3	-0.586 : 166829.9	-0.556 : 166821.1	-0.28 : 166824.4	0.171 : 166827.7	0.388 : 166826.6	0.391 : 166822.2	0.442 : 166830.10	0.858 : 166825.5	0.973 : 166828.8
ENSG00000135905	DOCK10	dedicator of cytokinesis 10	membrane|extracellular vesicular exosome|	small GTPase mediated signal transduction|regulation of cell migration|positive regulation of Rho GTPase activity|	molecular_function|Rho guanyl-nucleotide exchange factor activity|Rho GTPase binding|	9	0.32	1.51	-0.71	1	-0.662 : 178856.2	-0.392 : 178859.5	0.0858 : 178861.7	0.324 : 178857.3	0.358 : 178864.10	0.41 : 178862.8	0.549 : 178860.6	0.621 : 178858.4	0.639 : 178855.1
ENSG00000043039	BARX2	BARX homeobox 2	nucleus|transcription factor complex|mitochondrion|	negative regulation of transcription from RNA polymerase II promoter|cartilage condensation|transcription, DNA-templated|myotube differentiation|catagen|positive regulation of transcription from RNA polymerase II promoter|	RNA polymerase II regulatory region sequence-specific DNA binding|RNA polymerase II transcription regulatory region sequence-specific DNA binding transcription factor activity involved in positive regulation of transcription|DNA binding|chromatin binding|	10	0.37	1.51	-0.62	1	-0.53 : 55810.6	-0.361 : 55814.10	0.0271 : 55808.4	0.135 : 55809.5	0.159 : 55813.9	0.391 : 55805.1	0.397 : 55812.8	0.584 : 55811.7	0.648 : 55807.3	0.919 : 55806.2
ENSG00000111911	HINT3	histidine triad nucleotide binding protein 3	nucleolus|cytoplasm|mitochondrion|extracellular vesicular exosome|	metabolic process|	nucleotide binding|hydrolase activity|	10	0.33	1.51	0	0.89	-0.413 : 48848.1	-0.275 : 48857.10	-0.251 : 48853.6	-0.219 : 48856.9	0.355 : 48849.2	0.373 : 48850.3	0.458 : 48851.4	0.524 : 48854.7	0.627 : 48852.5	0.706 : 48855.8
ENSG00000214026	MRPL23	mitochondrial ribosomal protein L23	nucleolus|mitochondrion|mitochondrial large ribosomal subunit|	translation|	nucleotide binding|RNA binding|structural constituent of ribosome|	10	-2.47	1.5	-5	-0.29	-2.56 : 50846.2	-0.875 : 50849.5	-0.356 : 50845.1	0.0611 : 50852.8	0.0634 : 50851.7	0.116 : 50848.4	0.21 : 50853.9	0.237 : 50847.3	0.262 : 50854.10	0.413 : 50850.6
ENSG00000136156	ITM2B	integral membrane protein 2B	extracellular region|extracellular space|Golgi apparatus|plasma membrane|endosome membrane|membrane|Golgi-associated vesicle membrane|integral component of organelle membrane|intracellular membrane-bounded organelle|extracellular vesicular exosome|	nervous system development|negative regulation of amyloid precursor protein biosynthetic process|extrinsic apoptotic signaling pathway in absence of ligand|	beta-amyloid binding|protein binding|ATP binding|	10	-0.48	1.5	-0.92	0	-0.715 : 193248.7	-0.694 : 193247.6	-0.641 : 193246.5	-0.627 : 193242.1	-0.0797 : 193249.8	-0.000584 : 193250.9	0.0584 : 193245.4	0.147 : 193251.10	0.32 : 193243.2	0.451 : 193244.3
ENSG00000131711	MAP1B	microtubule-associated protein 1B	cytoplasm|cytosol|microtubule|microtubule associated complex|plasma membrane|cell junction|dendritic spine|synapse|	microtubule bundle formation|metabolic process|cellular process|dendrite development|negative regulation of intracellular transport|positive regulation of axon extension|mitochondrion transport along microtubule|axon extension|establishment of monopolar cell polarity|	structural molecule activity|protein binding|microtubule binding|hydrolase activity|	10	0.59	1.5	-2.36	1	-1.51 : 189012.4	-0.545 : 189016.8	-0.46 : 189013.5	-0.307 : 189017.9	-0.0272 : 189015.7	-0.0237 : 189011.3	0.227 : 189018.10	0.777 : 189010.2	0.797 : 189014.6	0.867 : 189009.1
ENSG00000125871	MGME1	mitochondrial genome maintenance exonuclease 1	mitochondrion|	mitochondrial genome maintenance|DNA catabolic process, exonucleolytic|DNA catabolic process, exonucleolytic|mitochondrial DNA replication|mitochondrial DNA repair|	single-stranded DNA exodeoxyribonuclease activity|	9	0.46	1.5	-0.63	1	-0.553 : 176116.4	0.101 : 176115.3	0.109 : 176122.10	0.135 : 176121.9	0.142 : 176113.1	0.408 : 176114.2	0.559 : 176120.8	0.744 : 176118.6	0.847 : 176119.7
ENSG00000075336	TIMM21	translocase of inner mitochondrial membrane 21 homolog (yeast)	cellular_component|mitochondrial inner membrane presequence translocase complex|integral component of membrane|	protein targeting to mitochondrion|protein import into mitochondrial matrix|mitochondrial respiratory chain complex I assembly|mitochondrial respiratory chain complex IV assembly|cellular protein metabolic process|	molecular_function|protein binding|	10	-0.87	1.5	-2	0.5	-1.11 : 67459.7	-1.1 : 67455.3	-0.598 : 67460.8	-0.403 : 67454.2	-0.115 : 67457.5	-0.00998 : 67456.4	0.125 : 67453.1	0.212 : 67461.9	0.375 : 67462.10	0.624 : 67458.6
ENSG00000171954	CYP4F22	cytochrome P450, family 4, subfamily F, polypeptide 22	endoplasmic reticulum membrane|	oxidation-reduction process|	monooxygenase activity|iron ion binding|oxidoreductase activity, acting on paired donors, with incorporation or reduction of molecular oxygen|heme binding|	9	-1.57	1.5	-2.74	0	-1.78 : 128754.10	-0.997 : 128750.6	-0.434 : 128751.7	-0.0898 : 128749.5	-0.0814 : 128747.3	-0.0687 : 128748.4	-0.000844 : 128752.8	0.188 : 128753.9	0.379 : 128746.2
ENSG00000124214	STAU1	staufen double-stranded RNA binding protein 1	cytoplasm|rough endoplasmic reticulum|microtubule associated complex|cytoplasmic stress granule|membrane|dendrite|cytoplasmic ribonucleoprotein granule|neuronal cell body|cell body|extracellular vesicular exosome|	intracellular mRNA localization|	double-stranded RNA binding|protein binding|protein phosphatase 1 binding|poly(A) RNA binding|	10	-0.96	1.5	-2	0.39	-1.42 : 3149.1	-1.04 : 3153.5	-0.649 : 3157.9	-0.438 : 3158.10	-0.301 : 3151.3	-0.25 : 3156.8	-0.134 : 3155.7	-0.00735 : 3152.4	0.125 : 3154.6	0.559 : 3150.2
ENSG00000135226	UGT2B28	UDP glucuronosyltransferase 2 family, polypeptide B28	endoplasmic reticulum|endoplasmic reticulum membrane|integral component of membrane|	xenobiotic metabolic process|metabolic process|	glucuronosyltransferase activity|	10	-0.71	1.49	-1.49	2.96	-1.12 : 162960.1	-0.875 : 162963.4	-0.712 : 162962.3	-0.468 : 162964.5	0.052 : 162968.9	0.0656 : 162966.7	0.261 : 162961.2	0.561 : 162969.10	0.622 : 162967.8	1.76 : 162965.6
ENSG00000204574	ABCF1	ATP-binding cassette, sub-family F (GCN20), member 1	nuclear envelope|nuclear envelope|nucleoplasm|nucleoplasm|cytoplasm|ribosome|membrane|polysomal ribosome|	ATP catabolic process|translation|translational initiation|inflammatory response|positive regulation of translation|	protein binding|ATP binding|ATP binding|translation factor activity, nucleic acid binding|translation activator activity|ATPase activity|ribosome binding|poly(A) RNA binding|	10	0.44	1.48	-1.47	1	-1.13 : 155234.1	-0.242 : 155239.6	-0.0741 : 155236.3	-0.0115 : 155238.5	0.226 : 155237.4	0.343 : 155242.9	0.349 : 155243.10	0.549 : 155235.2	0.781 : 155240.7	0.862 : 155241.8
ENSG00000122696	SLC25A51	solute carrier family 25, member 51	mitochondrial inner membrane|integral component of membrane|	transport|	None	10	-0.46	1.48	-1	0.68	-0.942 : 48231.1	-0.758 : 48237.7	-0.482 : 48234.4	-0.47 : 48238.8	-0.441 : 48235.5	-0.152 : 48233.3	-0.0647 : 48239.9	0.0398 : 48232.2	0.067 : 48236.6	0.835 : 48240.10
ENSG00000189077	TMEM120A	transmembrane protein 120A	cellular_component|integral component of membrane|	biological_process|	molecular_function|	10	-0.53	1.48	-1.69	0.92	-1.01 : 14244.3	-0.707 : 14245.4	-0.693 : 14242.1	-0.444 : 14250.9	-0.344 : 14248.7	0.245 : 14249.8	0.254 : 14251.10	0.282 : 14243.2	0.351 : 14246.5	0.903 : 14247.6
ENSG00000120160	EQTN	equatorin, sperm acrosome associated	inner acrosomal membrane|outer acrosomal membrane|early endosome|plasma membrane|integral component of membrane|	endocytosis|fusion of sperm to egg plasma membrane|acrosomal vesicle exocytosis|	None	10	-0.63	1.48	-2.82	0.59	-1.61 : 187078.5	-0.814 : 187082.9	-0.641 : 187077.4	-0.532 : 187081.8	-0.257 : 187079.6	-0.191 : 187076.3	0.0178 : 187080.7	0.0887 : 187075.2	0.562 : 187083.10	0.587 : 187074.1
ENSG00000122735	DNAI1	dynein, axonemal, intermediate chain 1	cytoplasm|cytoskeleton|microtubule|cilium|dynein complex|	epithelial cilium movement|metabolic process|metabolic process|cell projection organization|	motor activity|protein binding|	10	0.65	1.48	-1.54	1.97	-1.3 : 155648.5	-0.683 : 155651.8	-0.46 : 155645.2	-0.431 : 155650.7	-0.202 : 155649.6	-0.0324 : 155647.4	0.286 : 155644.1	0.691 : 155646.3	0.803 : 155652.9	1.27 : 155653.10
ENSG00000103642	LACTB	lactamase, beta	cytoplasm|mitochondrion|	metabolic process|	hydrolase activity|	9	-0.76	1.47	-1.82	0.87	-1.04 : 15445.4	-0.934 : 15446.5	-0.76 : 15450.9	-0.152 : 15449.8	-0.102 : 15443.2	0.247 : 15451.10	0.283 : 15447.6	0.284 : 15442.1	0.939 : 15448.7
ENSG00000187017	ESPN	espin	cytoplasm|brush border|filamentous actin|stereocilium|stereocilium bundle tip|	sensory perception of sound|locomotory behavior|parallel actin filament bundle assembly|positive regulation of filopodium assembly|negative regulation of cytoskeleton organization|	SH3 domain binding|actin filament binding|	10	1.07	1.47	-0.51	2	-0.723 : 108280.10	-0.352 : 108277.7	-0.267 : 108276.6	-0.192 : 108278.8	-0.0198 : 108274.4	0.211 : 108275.5	0.344 : 108272.2	0.397 : 108271.1	0.862 : 108273.3	1.45 : 108279.9
ENSG00000070182	SPTB	spectrin, beta, erythrocytic	cytoplasm|cytosol|spectrin|cell surface|spectrin-associated cytoskeleton|actin cytoskeleton|intrinsic component of the cytoplasmic side of the plasma membrane|protein complex|	porphyrin-containing compound biosynthetic process|plasma membrane organization|axon guidance|hemopoiesis|actin filament capping|	actin binding|structural constituent of cytoskeleton|protein binding|ankyrin binding|protein heterodimerization activity|actin filament binding|	10	-0.72	1.47	-2	1.34	-1.15 : 33549.10	-0.909 : 33548.9	-0.634 : 33546.7	-0.515 : 33540.1	-0.0564 : 33544.5	0.177 : 33545.6	0.224 : 33541.2	0.277 : 33547.8	0.354 : 33542.3	1.08 : 33543.4
ENSG00000074266	EED	embryonic ectoderm development	sex chromatin|nucleus|nucleus|nucleoplasm|cytoplasm|ESC/E(Z) complex|pronucleus|	regulation of gene expression by genetic imprinting|transcription, DNA-templated|histone methylation|negative regulation of transcription, DNA-templated|positive regulation of histone H3-K27 methylation|	chromatin binding|protein binding|histone methyltransferase activity|identical protein binding|	10	1.34	1.47	-1.28	3	-1.15 : 61784.10	-0.769 : 61776.2	-0.125 : 61780.6	-0.0776 : 61781.7	-0.0463 : 61775.1	-0.018 : 61778.4	0.097 : 61777.3	0.267 : 61783.9	0.79 : 61782.8	1.58 : 61779.5
ENSG00000018510	AGPS	alkylglycerone phosphate synthase	nucleolus|mitochondrion|peroxisome|peroxisomal membrane|peroxisomal matrix|membrane|intracellular membrane-bounded organelle|	lipid biosynthetic process|ether lipid biosynthetic process|ether lipid biosynthetic process|ether lipid biosynthetic process|cellular lipid metabolic process|small molecule metabolic process|oxidation-reduction process|	alkylglycerone-phosphate synthase activity|UDP-N-acetylmuramate dehydrogenase activity|FAD binding|	10	0.34	1.47	-0.67	1	-0.712 : 196324.5	-0.363 : 196322.3	0.0781 : 196321.2	0.159 : 196329.10	0.284 : 196328.9	0.388 : 196323.4	0.392 : 196325.6	0.427 : 196326.7	0.777 : 196327.8	0.789 : 196320.1
ENSG00000172432	GTPBP2	GTP binding protein 2	intracellular membrane-bounded organelle|	GTP catabolic process|biological_process|	GTPase activity|protein binding|GTP binding|	10	-1.04	1.47	-2	0.57	-1.36 : 187043.10	-1.12 : 187036.3	-0.566 : 187042.9	-0.478 : 187041.8	-0.175 : 187035.2	0.0394 : 187034.1	0.149 : 187040.7	0.161 : 187037.4	0.561 : 187038.5	0.71 : 187039.6
ENSG00000141542	RAB40B	RAB40B, member RAS oncogene family	plasma membrane|	small GTPase mediated signal transduction|protein transport|protein ubiquitination|	GTP binding|	9	0.37	1.47	-0.67	1	-0.621 : 134089.7	0.125 : 134083.1	0.16 : 134087.5	0.23 : 134085.3	0.258 : 134084.2	0.464 : 134088.6	0.593 : 134090.8	0.6 : 134086.4	0.696 : 134091.9
ENSG00000178234	GALNT11	polypeptide N-acetylgalactosaminyltransferase 11	Golgi membrane|integral component of membrane|	Notch receptor processing|determination of left/right symmetry|regulation of Notch signaling pathway|O-glycan processing|protein O-linked glycosylation via threonine|post-translational protein modification|cellular protein metabolic process|cilium morphogenesis|Notch signaling involved in heart development|	polypeptide N-acetylgalactosaminyltransferase activity|Notch binding|metal ion binding|	10	-0.48	1.47	-0.96	-0.03	-0.953 : 40827.5	-0.741 : 40830.8	-0.541 : 40825.3	-0.479 : 40829.7	-0.357 : 40823.1	-0.155 : 40826.4	-0.0942 : 40824.2	-0.0765 : 40831.9	0.143 : 40828.6	0.164 : 40832.10
ENSG00000197756	RPL37A	ribosomal protein L37a	nucleus|cytosol|cytosolic large ribosomal subunit|extracellular vesicular exosome|	nuclear-transcribed mRNA catabolic process, nonsense-mediated decay|translation|translation|translational initiation|translational elongation|translational termination|SRP-dependent cotranslational protein targeting to membrane|gene expression|viral process|RNA metabolic process|mRNA metabolic process|viral life cycle|viral transcription|cellular protein metabolic process|	structural constituent of ribosome|poly(A) RNA binding|metal ion binding|	10	-1.3	1.46	-2.88	0.63	-1.52 : 13437.4	-1.4 : 13440.7	-0.58 : 13436.3	-0.278 : 13438.5	-0.259 : 13434.1	-0.147 : 13439.6	-0.138 : 13443.10	0.352 : 13435.2	0.368 : 13441.8	0.771 : 13442.9
ENSG00000151693	ASAP2	ArfGAP with SH3 domain, ankyrin repeat and PH domain 2	plasma membrane|Golgi cisterna membrane|	regulation of ARF GTPase activity|positive regulation of catalytic activity|positive regulation of GTPase activity|	protein binding|enzyme activator activity|ARF GTPase activator activity|zinc ion binding|	10	-1.96	1.46	-3.66	0	-2.11 : 139297.3	-0.923 : 139298.4	-0.41 : 139301.7	-0.294 : 139300.6	-0.116 : 139296.2	-0.017 : 139295.1	0.0554 : 139303.9	0.264 : 139299.5	0.354 : 139304.10	0.499 : 139302.8
ENSG00000104442	ARMC1	armadillo repeat containing 1	mitochondrion|	metal ion transport|	metal ion binding|	10	0.33	1.46	0	0.91	-0.119 : 194976.6	0.0539 : 194977.7	0.0905 : 194978.8	0.125 : 194971.1	0.292 : 194980.10	0.347 : 194979.9	0.388 : 194975.5	0.499 : 194974.4	0.678 : 194972.2	0.905 : 194973.3
ENSG00000167654	ATCAY	ataxia, cerebellar, Cayman type	cytoplasm|mitochondrion|cell junction|axon|dendrite|mitochondrial membrane|neuron projection|synapse|	transport|apoptotic process|neuron projection development|regulation of protein localization|mitochondrion distribution|negative regulation of glutamate metabolic process|	protein binding|kinesin binding|	10	-1.07	1.46	-2	0.42	-1.38 : 64468.1	-1.14 : 64474.7	-0.612 : 64473.6	-0.432 : 64476.9	-0.141 : 64471.4	-0.0389 : 64469.2	-0.0107 : 64477.10	0.0767 : 64470.3	0.197 : 64472.5	0.537 : 64475.8
ENSG00000162928	PEX13	peroxisomal biogenesis factor 13	peroxisome|peroxisomal membrane|integral component of peroxisomal membrane|membrane|	fatty acid alpha-oxidation|neuron migration|suckling behavior|locomotory behavior|protein import into peroxisome matrix, docking|protein import into peroxisome matrix, docking|cerebral cortex cell migration|microtubule-based peroxisome localization|	protein binding|	10	0.3	1.45	-0.65	1	-0.64 : 156648.5	-0.142 : 156644.1	0.0646 : 156646.3	0.207 : 156649.6	0.322 : 156651.8	0.332 : 156647.4	0.419 : 156653.10	0.477 : 156650.7	0.605 : 156645.2	0.847 : 156652.9
ENSG00000184840	TMED9	transmembrane emp24 protein transport domain containing 9	Golgi membrane|endoplasmic reticulum|endoplasmic reticulum membrane|endoplasmic reticulum-Golgi intermediate compartment|Golgi apparatus|integral component of membrane|trans-Golgi network transport vesicle|endoplasmic reticulum-Golgi intermediate compartment membrane|extracellular vesicular exosome|	Golgi organization|positive regulation of organelle organization|COPI coating of Golgi vesicle|	protein binding|syntaxin binding|	10	-1.04	1.44	-2	1.48	-1.35 : 40849.7	-1.13 : 40848.6	-0.519 : 40846.4	-0.289 : 40847.5	-0.272 : 40850.8	-0.271 : 40851.9	-0.193 : 40845.3	-0.0545 : 40852.10	-0.0234 : 40843.1	1.34 : 40844.2
ENSG00000171103	TRMT61B	tRNA methyltransferase 61 homolog B (S. cerevisiae)	mitochondrion|tRNA (m1A) methyltransferase complex|	protein homooligomerization|mitochondrial tRNA methylation|	protein binding|tRNA (adenine-N1-)-methyltransferase activity|	10	-0.46	1.44	-1	1.66	-0.942 : 73812.10	-0.683 : 73804.2	-0.634 : 73807.5	-0.46 : 73805.3	-0.351 : 73809.7	-0.0977 : 73808.6	-0.0128 : 73806.4	0.0722 : 73811.9	0.101 : 73810.8	1.37 : 73803.1
ENSG00000164039	BDH2	3-hydroxybutyrate dehydrogenase, type 2	cytoplasm|extracellular vesicular exosome|	fatty acid beta-oxidation|siderophore biosynthetic process|epithelial cell differentiation|heme metabolic process|iron ion homeostasis|	3-hydroxybutyrate dehydrogenase activity|oxidoreductase activity, acting on the CH-CH group of donors, NAD or NADP as acceptor|NAD binding|	10	0.43	1.44	-0.45	2	-0.723 : 31255.5	-0.0552 : 31251.1	-0.0128 : 31259.9	0.0221 : 31260.10	0.125 : 31257.7	0.204 : 31256.6	0.503 : 31253.3	0.593 : 31258.8	0.62 : 31254.4	1.44 : 31252.2
ENSG00000120256	LRP11	low density lipoprotein receptor-related protein 11	integral component of membrane|	None	None	10	-0.79	1.44	-1.99	0.59	-1.08 : 181115.2	-1.02 : 181121.8	-0.776 : 181118.5	-0.276 : 181122.9	-0.091 : 181114.1	0.0422 : 181123.10	0.143 : 181117.4	0.235 : 181119.6	0.447 : 181120.7	0.683 : 181116.3
ENSG00000105755	ETHE1	ethylmalonic encephalopathy 1	nucleus|cytoplasm|mitochondrion|mitochondrial matrix|	sulfur amino acid metabolic process|sulfur amino acid catabolic process|glutathione metabolic process|cellular nitrogen compound metabolic process|small molecule metabolic process|sulfide oxidation, using sulfide:quinone oxidoreductase|hydrogen sulfide metabolic process|	iron ion binding|hydrolase activity|sulfur dioxygenase activity|sulfur dioxygenase activity|	10	1.55	1.44	-1.22	3	-1.25 : 75809.1	-0.41 : 75812.4	-0.183 : 75815.7	-0.0883 : 75813.5	-0.068 : 75814.6	0.143 : 75817.9	0.339 : 75811.3	0.453 : 75816.8	0.703 : 75810.2	1.75 : 75818.10
ENSG00000130714	POMT1	protein-O-mannosyltransferase 1	acrosomal vesicle|endoplasmic reticulum|endoplasmic reticulum membrane|integral component of membrane|sarcoplasmic reticulum|	carbohydrate metabolic process|protein O-linked glycosylation|multicellular organismal development|extracellular matrix organization|protein O-linked mannosylation|mannosylation|	mannosyltransferase activity|dolichyl-phosphate-mannose-protein mannosyltransferase activity|metal ion binding|	10	0.55	1.44	-0.82	1	-0.849 : 195500.10	-0.748 : 195492.2	-0.612 : 195491.1	-0.0855 : 195494.4	-0.0791 : 195498.8	-0.062 : 195493.3	0.405 : 195495.5	0.695 : 195499.9	0.712 : 195496.6	0.991 : 195497.7
ENSG00000243708	PLA2G4B	phospholipase A2, group IVB (cytosolic)	extracellular region|mitochondrial inner membrane|cytosol|cytosol|early endosome membrane|	phospholipid metabolic process|phosphatidic acid biosynthetic process|inflammatory response|activation of signaling protein activity involved in unfolded protein response|parturition|arachidonic acid metabolic process|calcium-mediated signaling|endoplasmic reticulum unfolded protein response|phosphatidylglycerol acyl-chain remodeling|phosphatidylserine acyl-chain remodeling|phosphatidylcholine ac…	lysophospholipase activity|calcium ion binding|calcium-dependent phospholipid binding|calcium-dependent phospholipase A2 activity|	9	1.73	1.44	-3.53	3	-2.18 : 67475.3	-0.603 : 67477.5	-0.14 : 67478.6	-0.0788 : 67482.10	0.00963 : 67481.9	0.125 : 67474.2	0.157 : 67480.8	0.743 : 67476.4	1.89 : 67473.1
ENSG00000134153	EMC7	ER membrane protein complex subunit 7	cytoplasm|integral component of membrane|integral component of membrane|ER membrane protein complex|	biological_process|	purine nucleotide binding|carbohydrate binding|	10	0.99	1.43	-0.46	2	-0.527 : 68025.3	-0.213 : 68023.1	-0.127 : 68026.4	-0.042 : 68030.8	0.0774 : 68031.9	0.141 : 68027.5	0.182 : 68029.7	0.277 : 68024.2	1.08 : 68032.10	1.34 : 68028.6
ENSG00000114019	AMOTL2	angiomotin like 2	cytosol|tight junction|apical plasma membrane|cytoplasmic vesicle|recycling endosome|	Wnt signaling pathway|hippo signaling|	protein binding|identical protein binding|	10	-0.71	1.43	-2.87	0.5	-1.53 : 21642.9	-0.935 : 21643.10	-0.82 : 21634.1	-0.505 : 21641.8	-0.151 : 21635.2	-0.0046 : 21638.5	0.0523 : 21639.6	0.105 : 21640.7	0.233 : 21637.4	0.618 : 21636.3
ENSG00000186603	HPDL	4-hydroxyphenylpyruvate dioxygenase-like	None	aromatic amino acid family metabolic process|oxidation-reduction process|	4-hydroxyphenylpyruvate dioxygenase activity|metal ion binding|	10	0.71	1.43	-1	1.68	-0.939 : 157423.3	-0.875 : 157429.9	-0.644 : 157426.6	-0.168 : 157428.8	0.18 : 157427.7	0.26 : 157424.4	0.317 : 157425.5	0.54 : 157422.2	0.867 : 157430.10	1.22 : 157421.1
ENSG00000100276	RASL10A	RAS-like, family 10, member A	nucleolus|plasma membrane|	GTP catabolic process|small GTPase mediated signal transduction|	GTPase activity|GTP binding|	10	-0.93	1.43	-1.96	0.66	-1.31 : 122680.2	-1.02 : 122683.5	-0.553 : 122685.7	-0.531 : 122682.4	-0.205 : 122686.8	-0.133 : 122681.3	-0.00551 : 122687.9	0.514 : 122679.1	0.61 : 122684.6	0.677 : 122688.10
ENSG00000173141	MRP63	N/A	None	None	None	10	-0.43	1.42	-1	0.73	-0.692 : 61177.2	-0.673 : 61176.1	-0.595 : 61179.4	-0.568 : 61178.3	-0.181 : 61184.9	-0.122 : 61180.5	-0.0337 : 61183.8	0.0723 : 61181.6	0.347 : 61185.10	0.841 : 61182.7
ENSG00000068831	RASGRP2	RAS guanyl releasing protein 2 (calcium and DAG-regulated)	cytosol|cytosol|plasma membrane|cell junction|ruffle membrane|neuron projection|synapse|	regulation of cell growth|signal transduction|Ras protein signal transduction|blood coagulation|platelet activation|positive regulation of GTPase activity|positive regulation of GTPase activity|regulation of small GTPase mediated signal transduction|	guanyl-nucleotide exchange factor activity|calcium ion binding|calcium ion binding|lipid binding|diacylglycerol binding|	10	0.56	1.42	0	1.75	-0.138 : 169837.7	-0.0273 : 169835.5	-0.0128 : 169839.9	0.0882 : 169838.8	0.205 : 169836.6	0.307 : 169832.2	0.361 : 169831.1	0.572 : 169840.10	0.771 : 169834.4	1.22 : 169833.3
ENSG00000102753	KPNA3	karyopherin alpha 3 (importin alpha 4)	nuclear pore|nucleoplasm|cytosol|	protein complex assembly|NLS-bearing protein import into nucleus|cytokine-mediated signaling pathway|viral entry into host cell|viral penetration into host nucleus|	protein binding|protein C-terminus binding|nuclear localization sequence binding|protein transporter activity|	10	-0.56	1.42	-3.91	0.45	-2.11 : 125315.4	-0.587 : 125312.1	-0.584 : 125320.9	-0.421 : 125317.6	-0.314 : 125319.8	-0.0592 : 125313.2	0.0827 : 125321.10	0.431 : 125316.5	0.552 : 125318.7	0.571 : 125314.3
ENSG00000085449	WDFY1	WD repeat and FYVE domain containing 1	nucleus|early endosome|cytosol|	biological_process|	1-phosphatidylinositol binding|zinc ion binding|	10	1.13	1.41	-0.64	2	-0.801 : 37317.7	-0.592 : 37314.4	-0.472 : 37315.5	-0.119 : 37319.9	-0.114 : 37312.2	0.0419 : 37318.8	0.341 : 37316.6	0.492 : 37311.1	0.788 : 37320.10	1.47 : 37313.3
ENSG00000168772	CXXC4	CXXC finger protein 4	cytoplasm|cytoplasmic vesicle|	zygotic specification of dorsal/ventral axis|Wnt signaling pathway|negative regulation of Wnt signaling pathway|	DNA binding|zinc ion binding|PDZ domain binding|	10	-1.96	1.41	-4	0.33	-2.11 : 162513.4	-1.01 : 162518.9	-0.167 : 162510.1	-0.165 : 162512.3	-0.11 : 162514.5	-0.0296 : 162515.6	-0.00702 : 162517.8	0.254 : 162511.2	0.3 : 162516.7	0.71 : 162519.10
ENSG00000102078	SLC25A14	solute carrier family 25 (mitochondrial carrier, brain), member 14	mitochondrion|mitochondrial inner membrane|integral component of plasma membrane|	transport|mitochondrial transport|aerobic respiration|	None	10	0.41	1.41	-3	1.39	-1.71 : 158971.9	-1.36 : 158969.7	-0.0222 : 158972.10	0.0932 : 158966.4	0.227 : 158965.3	0.341 : 158970.8	0.445 : 158967.5	0.511 : 158968.6	0.665 : 158963.1	1.07 : 158964.2
ENSG00000154639	CXADR	coxsackie virus and adenovirus receptor	acrosomal vesicle|extracellular region|extracellular space|nucleus|plasma membrane|plasma membrane|integral component of plasma membrane|cell-cell junction|adherens junction|tight junction|intercalated disc|intercalated disc|basolateral plasma membrane|apicolateral plasma membrane|cell junction|filopodium|growth cone|neuromuscular junction|neuron projection|protein complex|cell body|membrane raft|	mitochondrion organization|heterophilic cell-cell adhesion|heart development|blood coagulation|germ cell migration|response to virus|epithelial structure maintenance|viral process|single organismal cell-cell adhesion|neutrophil chemotaxis|actin cytoskeleton reorganization|homotypic cell-cell adhesion|cell-cell junction organization|gamma-delta T cell activation|cardiac muscle fiber development|re…	virus receptor activity|receptor binding|integrin binding|protein binding|beta-catenin binding|PDZ domain binding|identical protein binding|cell adhesion molecule binding|connexin binding|	9	0.67	1.41	0	1.79	-0.361 : 187740.6	-0.127 : 187738.4	0.013 : 187744.10	0.0141 : 187737.3	0.081 : 187736.2	0.246 : 187739.5	0.596 : 187742.8	0.785 : 187735.1	1.26 : 187741.7
ENSG00000167550	RHEBL1	Ras homolog enriched in brain like 1	cytoplasm|plasma membrane|	GTP catabolic process|small GTPase mediated signal transduction|TOR signaling|positive regulation of NF-kappaB transcription factor activity|	GTP binding|	10	0.32	1.41	0	0.89	-0.43 : 185897.1	-0.335 : 185902.6	-0.216 : 185903.7	0.221 : 185898.2	0.256 : 185899.3	0.393 : 185900.4	0.454 : 185905.9	0.462 : 185901.5	0.606 : 185906.10	0.753 : 185904.8
ENSG00000132570	PCBD2	pterin-4 alpha-carbinolamine dehydratase/dimerization cofactor of hepatocyte nuclear factor 1 alpha (TCF1) 2	cellular_component|nucleus|mitochondrion|	tetrahydrobiopterin biosynthetic process|positive regulation of transcription, DNA-templated|protein homotetramerization|protein heterooligomerization|oxidation-reduction process|	phenylalanine 4-monooxygenase activity|protein binding|4-alpha-hydroxytetrahydrobiopterin dehydratase activity|	10	-0.45	1.4	-1	1.55	-0.905 : 18841.2	-0.755 : 18846.7	-0.523 : 18843.4	-0.449 : 18847.8	-0.29 : 18840.1	-0.281 : 18844.5	-0.165 : 18848.9	0.409 : 18849.10	0.647 : 18842.3	1.11 : 18845.6
ENSG00000197580	BCO2	beta-carotene oxygenase 2	intracellular|mitochondrion|mitochondrion|	carotenoid metabolic process|carotene metabolic process|carotene catabolic process|retinoic acid metabolic process|retinal metabolic process|regulation of mitochondrial membrane potential|oxidation-reduction process|regulation of reactive oxygen species metabolic process|	oxidoreductase activity, acting on single donors with incorporation of molecular oxygen, incorporation of two atoms of oxygen|metal ion binding|	10	-0.65	1.4	-1	2.64	-0.983 : 103246.4	-0.928 : 103249.7	-0.653 : 103247.5	-0.465 : 103245.3	-0.243 : 103243.1	-0.0218 : 103251.9	0.0722 : 103244.2	0.349 : 103250.8	0.526 : 103248.6	1.63 : 103252.10
ENSG00000135070	ISCA1	iron-sulfur cluster assembly 1	mitochondrion|	iron-sulfur cluster assembly|	structural molecule activity|metal ion binding|iron-sulfur cluster binding|	10	0.96	1.4	0	1.82	-0.46 : 186789.4	-0.432 : 186786.1	-0.29 : 186793.8	-0.201 : 186787.2	-0.17 : 186791.6	0.206 : 186790.5	0.229 : 186792.7	0.326 : 186794.9	1.07 : 186795.10	1.28 : 186788.3
ENSG00000110888	CAPRIN2	caprin family member 2	nucleus|cytoplasm|mitochondrion|centrosome|receptor complex|	negative regulation of translation|negative regulation of cell growth|positive regulation of protein binding|positive regulation of peptidyl-serine phosphorylation|positive regulation of transcription from RNA polymerase II promoter|positive regulation of dendrite morphogenesis|positive regulation of dendritic spine morphogenesis|positive regulation of canonical Wnt signaling pathway|	RNA binding|receptor binding|protein binding|	10	-1.38	1.39	-2.71	0	-1.59 : 42187.7	-1.44 : 42184.4	-0.592 : 42181.1	-0.119 : 42189.9	-0.0977 : 42183.3	0.114 : 42186.6	0.162 : 42182.2	0.162 : 42185.5	0.197 : 42188.8	0.398 : 42190.10
ENSG00000170915	PAQR8	progestin and adipoQ receptor family member VIII	plasma membrane|integral component of membrane|	multicellular organismal development|steroid hormone mediated signaling pathway|oogenesis|response to steroid hormone|	steroid hormone receptor activity|steroid binding|	10	1.62	1.39	-0.53	3	-0.657 : 48795.5	-0.495 : 48794.4	-0.31 : 48792.2	-0.305 : 48791.1	-0.274 : 48798.8	0.0606 : 48796.6	0.218 : 48793.3	0.252 : 48799.9	0.842 : 48797.7	1.81 : 48800.10
ENSG00000240224	UGT1A5	UDP glucuronosyltransferase 1 family, polypeptide A5	endoplasmic reticulum membrane|integral component of membrane|	metabolic process|	glucuronosyltransferase activity|	10	-0.64	1.39	-2.73	0.7	-1.5 : 46803.3	-0.843 : 46804.4	-0.811 : 46810.10	-0.453 : 46802.2	-0.226 : 46807.7	-0.182 : 46806.6	-0.121 : 46801.1	0.116 : 46805.5	0.54 : 46808.8	0.652 : 46809.9
ENSG00000034510	TMSB10	thymosin beta 10	cytoplasm|cytoskeleton|	actin cytoskeleton organization|sequestering of actin monomers|	actin binding|	6	0.83	1.39	0	1.83	-0.464 : 106784.6	-0.463 : 106783.5	-0.413 : 106780.2	0.189 : 106781.3	0.721 : 106782.4	1.17 : 106779.1
ENSG00000115652	UXS1	UDP-glucuronate decarboxylase 1	mitochondrion|integral component of membrane|Golgi cisterna membrane|extracellular vesicular exosome|	UDP-D-xylose biosynthetic process|protein tetramerization|	protein homodimerization activity|UDP-glucuronate decarboxylase activity|NAD+ binding|	10	0.44	1.39	-0.73	1	-0.689 : 15265.4	-0.632 : 15262.1	-0.307 : 15271.10	-0.127 : 15270.9	0.0507 : 15268.7	0.262 : 15267.6	0.423 : 15269.8	0.574 : 15264.3	0.773 : 15266.5	0.846 : 15263.2
ENSG00000129472	RAB2B	RAB2B, member RAS oncogene family	Golgi membrane|endoplasmic reticulum membrane|plasma membrane|	small GTPase mediated signal transduction|protein transport|vesicle-mediated transport|positive regulation of exocytosis|	GTP binding|	10	-0.91	1.38	-2	0.49	-1.43 : 134017.5	-1.01 : 134020.8	-0.674 : 134016.4	-0.576 : 134015.3	-0.0933 : 134018.6	0.0118 : 134013.1	0.122 : 134022.10	0.132 : 134019.7	0.198 : 134021.9	0.719 : 134014.2
ENSG00000248098	BCKDHA	branched chain keto acid dehydrogenase E1, alpha polypeptide	mitochondrion|mitochondrion|mitochondrial matrix|mitochondrial alpha-ketoglutarate dehydrogenase complex|	branched-chain amino acid catabolic process|branched-chain amino acid catabolic process|cellular nitrogen compound metabolic process|small molecule metabolic process|oxidation-reduction process|	alpha-ketoacid dehydrogenase activity|3-methyl-2-oxobutanoate dehydrogenase (2-methylpropanoyl-transferring) activity|protein binding|carboxy-lyase activity|metal ion binding|	10	0.62	1.38	-1.55	1.91	-1.07 : 195300.10	-0.795 : 195292.2	-0.66 : 195291.1	-0.206 : 195295.5	-0.151 : 195297.7	0.241 : 195294.4	0.473 : 195293.3	0.477 : 195298.8	0.829 : 195296.6	1.18 : 195299.9
ENSG00000242515	UGT1A10	UDP glucuronosyltransferase 1 family, polypeptide A10	endoplasmic reticulum|endoplasmic reticulum membrane|integral component of membrane|	flavone metabolic process|cellular glucuronidation|	protein kinase C binding|glucuronosyltransferase activity|enzyme binding|protein homodimerization activity|protein homodimerization activity|protein heterodimerization activity|protein heterodimerization activity|	10	-1.88	1.38	-3.62	0	-2.05 : 111988.1	-0.942 : 111989.2	-0.523 : 111994.7	-0.282 : 111997.10	-0.217 : 111995.8	-0.000844 : 111996.9	0.0104 : 111991.4	0.15 : 111993.6	0.176 : 111992.5	0.332 : 111990.3
ENSG00000102890	ELMO3	engulfment and cell motility 3	cytoplasm|cytoskeleton|	phagocytosis|apoptotic process|	SH3 domain binding|	10	-0.49	1.38	-1	0.74	-0.797 : 13538.5	-0.767 : 13542.9	-0.643 : 13535.2	-0.487 : 13536.3	-0.238 : 13534.1	0.0658 : 13543.10	0.0879 : 13541.8	0.158 : 13539.6	0.319 : 13540.7	0.89 : 13537.4
ENSG00000078795	PKD2L2	polycystic kidney disease 2-like 2	integral component of membrane|	biological_process|detection of mechanical stimulus|calcium ion transmembrane transport|	calcium channel activity|calcium ion binding|	10	0.4	1.38	-1.65	1	-1.23 : 114034.5	-0.967 : 114032.3	-0.151 : 114038.9	0.0316 : 114039.10	0.0942 : 114036.7	0.33 : 114035.6	0.525 : 114030.1	0.54 : 114037.8	0.59 : 114033.4	0.871 : 114031.2
ENSG00000261052	SULT1A3	sulfotransferase family, cytosolic, 1A, phenol-preferring, member 3	None	None	None	10	-0.37	1.38	-1	0.72	-0.831 : 81377.10	-0.548 : 81370.3	-0.497 : 81373.6	-0.46 : 81376.9	-0.443 : 81374.7	-0.138 : 81369.2	-0.124 : 81375.8	-0.0247 : 81371.4	0.18 : 81368.1	0.841 : 81372.5
ENSG00000124177	CHD6	chromodomain helicase DNA binding protein 6	nucleoplasm|DNA-directed RNA polymerase II, core complex|	ATP catabolic process|ATP catabolic process|transcription, DNA-templated|chromatin modification|positive regulation of transcription from RNA polymerase II promoter in response to oxidative stress|	transcription cofactor binding|DNA binding|chromatin binding|ATP binding|ATP-dependent helicase activity|DNA-dependent ATPase activity|	10	-1.67	1.38	-3	0.37	-1.88 : 52196.8	-0.893 : 52190.2	-0.637 : 52192.4	-0.266 : 52193.5	-0.231 : 52194.6	-0.0158 : 52191.3	0.111 : 52197.9	0.251 : 52198.10	0.497 : 52189.1	0.579 : 52195.7
ENSG00000130762	ARHGEF16	Rho guanine nucleotide exchange factor (GEF) 16	cytosol|	small GTPase mediated signal transduction|activation of Rac GTPase activity|activation of Cdc42 GTPase activity|positive regulation of apoptotic process|neurotrophin TRK receptor signaling pathway|regulation of small GTPase mediated signal transduction|cell chemotaxis|positive regulation of establishment of protein localization to plasma membrane|apoptotic signaling pathway|	Rho guanyl-nucleotide exchange factor activity|protein binding|Rho GTPase binding|PDZ domain binding|receptor tyrosine kinase binding|	10	0.59	1.37	-0.74	1	-0.973 : 174321.3	-0.349 : 174324.6	-0.233 : 174319.1	-0.206 : 174320.2	-0.0304 : 174322.4	0.0487 : 174326.8	0.174 : 174328.10	0.66 : 174327.9	0.896 : 174325.7	0.915 : 174323.5
ENSG00000136371	MTHFS	5,10-methenyltetrahydrofolate synthetase (5-formyltetrahydrofolate cyclo-ligase)	cytoplasm|	folic acid-containing compound biosynthetic process|formate metabolic process|tetrahydrofolate metabolic process|	ATP binding|folic acid binding|5-formyltetrahydrofolate cyclo-ligase activity|5-formyltetrahydrofolate cyclo-ligase activity|	10	-0.72	1.36	-1.75	0	-1.11 : 34765.2	-0.823 : 34773.10	-0.796 : 34771.8	-0.318 : 34770.7	-0.147 : 34772.9	-0.12 : 34767.4	-0.0874 : 34769.6	0.0331 : 34764.1	0.0649 : 34768.5	0.162 : 34766.3
ENSG00000123179	EBPL	emopamil binding protein-like	endoplasmic reticulum|endoplasmic reticulum membrane|integral component of membrane|	sterol metabolic process|	cholestenol delta-isomerase activity|	10	0.56	1.36	-0.67	1	-0.617 : 182062.8	-0.479 : 182057.3	-0.216 : 182061.7	-0.182 : 182056.2	-0.0597 : 182058.4	0.034 : 182060.6	0.415 : 182063.9	0.526 : 182059.5	0.887 : 182055.1	0.953 : 182064.10
ENSG00000169605	GKN1	gastrokine 1	cellular_component|extracellular region|secretory granule|	digestion|positive regulation of cell proliferation|positive regulation of cell division|	molecular_function|growth factor activity|	10	0.45	1.36	-1.42	2	-1.22 : 31918.8	-0.37 : 31920.10	-0.00858 : 31914.4	0.0422 : 31916.6	0.125 : 31915.5	0.373 : 31919.9	0.434 : 31917.7	0.484 : 31911.1	0.739 : 31912.2	1.12 : 31913.3
ENSG00000157693	C9ORF91	chromosome 9 open reading frame 91	cellular_component|integral component of membrane|	biological_process|	molecular_function|	10	-0.74	1.36	-2.99	0.5	-1.69 : 134239.7	-0.908 : 134234.2	-0.734 : 134238.6	-0.343 : 134233.1	-0.166 : 134237.5	-0.151 : 134240.8	0.00693 : 134235.3	0.0288 : 134241.9	0.191 : 134236.4	0.939 : 134242.10
ENSG00000138835	RGS3	regulator of G-protein signaling 3	nucleus|cytoplasm|cytosol|plasma membrane|	inactivation of MAPK activity|regulation of G-protein coupled receptor protein signaling pathway|termination of G-protein coupled receptor signaling pathway|positive regulation of GTPase activity|positive regulation of GTPase activity|	GTPase activator activity|	10	-0.67	1.35	-1.86	1.7	-1.07 : 152188.5	-0.899 : 152190.7	-0.664 : 152189.6	-0.419 : 152187.4	-0.223 : 152193.10	0.0966 : 152191.8	0.109 : 152186.3	0.251 : 152184.1	0.311 : 152185.2	1.36 : 152192.9
ENSG00000185985	SLITRK2	SLIT and NTRK-like family, member 2	integral component of membrane|	axonogenesis|	None	10	0.43	1.35	-0.7	1	-0.801 : 64753.2	-0.233 : 64754.3	-0.15 : 64756.5	0.0329 : 64760.9	0.113 : 64752.1	0.16 : 64759.8	0.511 : 64755.4	0.656 : 64758.7	0.665 : 64761.10	0.784 : 64757.6
ENSG00000158786	PLA2G2F	phospholipase A2, group IIF	extracellular region|extracellular region|cytosol|	phospholipid metabolic process|phosphatidic acid biosynthetic process|biological_process|lipid catabolic process|phosphatidylglycerol acyl-chain remodeling|phosphatidylinositol acyl-chain remodeling|phosphatidylserine acyl-chain remodeling|phosphatidylcholine acyl-chain remodeling|phosphatidylethanolamine acyl-chain remodeling|small molecule metabolic process|glycerophospholipid biosynthetic proc…	phospholipase A2 activity|calcium ion binding|	10	0.64	1.35	-1.8	1.77	-1.42 : 125793.2	-0.891 : 125798.7	-0.56 : 125794.3	-0.317 : 125797.6	-0.176 : 125801.10	0.138 : 125799.8	0.152 : 125792.1	0.718 : 125795.4	0.777 : 125800.9	1.16 : 125796.5
ENSG00000118508	RAB32	RAB32, member RAS oncogene family	mitochondrion|early endosome|membrane|phagocytic vesicle membrane|melanosome|phagocytic vesicle|	small GTPase mediated signal transduction|protein transport|antigen processing and presentation|melanosome organization|endosome to melanosome transport|phagosome maturation|	protein binding|GTP binding|GTP-dependent protein binding|protein complex binding|AP-1 adaptor complex binding|AP-3 adaptor complex binding|	10	-2.28	1.34	-4	0.29	-2.41 : 171524.7	-1.17 : 171520.3	-0.221 : 171519.2	-0.11 : 171527.10	-0.0504 : 171522.5	-0.0358 : 171523.6	0.174 : 171526.9	0.228 : 171525.8	0.239 : 171521.4	0.566 : 171518.1
ENSG00000126391	FRMD8	FERM domain containing 8	cytoskeleton|	None	None	10	-0.53	1.34	-1	0.67	-0.849 : 69279.5	-0.761 : 69277.3	-0.701 : 69275.1	-0.42 : 69284.10	-0.284 : 69282.8	-0.0194 : 69278.4	0.0764 : 69281.7	0.33 : 69283.9	0.452 : 69276.2	0.606 : 69280.6
ENSG00000196116	TDRD7	tudor domain containing 7	cytoplasm|mitochondrial matrix|chromatoid body|ribonucleoprotein granule|P granule|	lens morphogenesis in camera-type eye|germ cell development|spermatogenesis|posttranscriptional regulation of gene expression|lens fiber cell differentiation|	mRNA binding|protein binding|protein N-terminus binding|	10	-1.06	1.34	-2.58	0	-1.51 : 198942.7	-1.07 : 198941.6	-0.624 : 198937.2	-0.395 : 198943.8	-0.275 : 198940.5	-0.247 : 198939.4	-0.111 : 198936.1	0.161 : 198944.9	0.355 : 198938.3	0.409 : 198945.10
ENSG00000105372	RPS19	ribosomal protein S19	nucleolus|cytoplasm|cytosol|cytosol|ribosome|membrane|cytosolic small ribosomal subunit|extracellular vesicular exosome|	ribosomal small subunit assembly|nuclear-transcribed mRNA catabolic process, nonsense-mediated decay|maturation of SSU-rRNA from tricistronic rRNA transcript (SSU-rRNA, 5.8S rRNA, LSU-rRNA)|monocyte chemotaxis|rRNA processing|translation|translation|translational initiation|translational elongation|translational termination|SRP-dependent cotranslational protein targeting to membrane|nucleolus org…	structural constituent of ribosome|protein binding|fibroblast growth factor binding|protein kinase binding|protein homodimerization activity|poly(A) RNA binding|	10	1.11	1.34	-1.26	2	-1.03 : 15228.7	-0.53 : 15230.9	-0.368 : 15226.5	-0.358 : 15225.4	-0.118 : 15222.1	-0.114 : 15231.10	0.0846 : 15229.8	0.613 : 15227.6	0.77 : 15224.3	1.46 : 15223.2
ENSG00000121542	SEC22A	SEC22 vesicle trafficking protein homolog A (S. cerevisiae)	endoplasmic reticulum membrane|integral component of membrane|	ER to Golgi vesicle-mediated transport|protein transport|	transporter activity|	9	-0.4	1.33	-0.91	0	-0.801 : 69431.7	-0.539 : 69434.10	-0.529 : 69429.5	-0.505 : 69430.6	-0.268 : 69426.2	-0.0746 : 69433.9	-0.0632 : 69432.8	0.222 : 69427.3	0.243 : 69425.1
ENSG00000129657	SEC14L1	SEC14-like 1 (S. cerevisiae)	Golgi apparatus|membrane|integral component of membrane|	transport|	None	10	-0.94	1.33	-2	0.56	-1.32 : 125994.3	-1.01 : 125998.7	-0.849 : 125997.6	-0.207 : 125992.1	-0.138 : 125999.8	0.0158 : 126001.10	0.265 : 125995.4	0.31 : 125996.5	0.324 : 126000.9	0.68 : 125993.2
ENSG00000137821	LRRC49	leucine rich repeat containing 49	cytoplasm|microtubule|	None	None	9	0.67	1.33	-0.59	2	-0.716 : 156680.7	-0.323 : 156682.9	-0.131 : 156675.2	-0.0809 : 156679.6	0.0554 : 156674.1	0.36 : 156681.8	0.507 : 156683.10	0.792 : 156676.3	1.22 : 156678.5
ENSG00000122873	CISD1	CDGSH iron sulfur domain 1	mitochondrion|mitochondrion|mitochondrial outer membrane|integral component of membrane|extracellular vesicular exosome|	regulation of cellular respiration|	metal ion binding|2 iron, 2 sulfur cluster binding|	10	1.59	1.32	-3.49	3	-2.2 : 110534.8	-0.681 : 110527.1	-0.0981 : 110536.10	0.0244 : 110532.6	0.0422 : 110528.2	0.24 : 110529.3	0.341 : 110531.5	0.361 : 110535.9	0.721 : 110530.4	1.78 : 110533.7
ENSG00000155849	ELMO1	engulfment and cell motility 1	cytoplasm|cytosol|cytoskeleton|plasma membrane|membrane|	phagocytosis, engulfment|apoptotic process|cellular component movement|viral process|Rac protein signal transduction|actin cytoskeleton organization|Fc-gamma receptor signaling pathway involved in phagocytosis|innate immune response|regulation of defense response to virus by virus|	protein binding|SH3 domain binding|	10	-0.3	1.32	-1	1.54	-0.641 : 52744.5	-0.641 : 52749.10	-0.401 : 52740.1	-0.365 : 52747.8	-0.314 : 52741.2	-0.304 : 52745.6	-0.279 : 52743.4	0.0738 : 52748.9	0.215 : 52746.7	1.07 : 52742.3
ENSG00000100599	RIN3	Ras and Rab interactor 3	early endosome|cytoplasmic membrane-bounded vesicle|cytoplasmic vesicle|	endocytosis|signal transduction|positive regulation of Rab GTPase activity|	GTPase activator activity|protein binding|Rab guanyl-nucleotide exchange factor activity|Rab GTPase binding|	10	-1.45	1.32	-3	0.52	-1.67 : 176696.3	-1.46 : 176703.10	-0.308 : 176697.4	-0.194 : 176702.9	-0.0518 : 176695.2	0.0499 : 176698.5	0.0891 : 176701.8	0.0952 : 176694.1	0.234 : 176700.7	0.835 : 176699.6
ENSG00000089157	RPLP0	ribosomal protein, large, P0	nucleus|cytoplasm|cytosol|membrane|cytosolic large ribosomal subunit|ribonucleoprotein complex|cytoplasmic ribonucleoprotein granule|extracellular vesicular exosome|	nuclear-transcribed mRNA catabolic process, nonsense-mediated decay|translation|translation|translational initiation|translational elongation|translational termination|SRP-dependent cotranslational protein targeting to membrane|gene expression|viral process|RNA metabolic process|mRNA metabolic process|viral life cycle|viral transcription|ribosome biogenesis|cellular protein metabolic process|	RNA binding|structural constituent of ribosome|protein binding|poly(A) RNA binding|	10	-0.36	1.32	-0.91	0	-0.768 : 176471.7	-0.67 : 176465.1	-0.525 : 176466.2	-0.359 : 176470.6	-0.319 : 176467.3	-0.286 : 176474.10	-0.156 : 176473.9	-0.0308 : 176469.5	0.144 : 176472.8	0.388 : 176468.4
ENSG00000115942	ORC2	origin recognition complex, subunit 2	heterochromatin|origin recognition complex|condensed chromosome inner kinetochore|nucleus|nucleoplasm|nuclear origin of replication recognition complex|plasma membrane|membrane|	G1/S transition of mitotic cell cycle|negative regulation of transcription from RNA polymerase II promoter|mitotic cell cycle|DNA replication|DNA replication initiation|	DNA replication origin binding|protein binding|	10	-0.31	1.32	-2.62	0	-1.64 : 198464.5	-0.728 : 198467.8	-0.59 : 198461.2	-0.443 : 198465.6	-0.386 : 198463.4	-0.113 : 198468.9	0.0882 : 198462.3	0.229 : 198460.1	0.388 : 198466.7	0.499 : 198469.10
ENSG00000117091	CD48	CD48 molecule	plasma membrane|integral component of plasma membrane|external side of plasma membrane|membrane|protein complex|membrane raft|anchored component of plasma membrane|extracellular vesicular exosome|	defense response|signal transduction|blood coagulation|T cell activation|mast cell activation|leukocyte migration|	antigen binding|receptor activity|protein binding|	10	-2.56	1.31	-5	0.53	-2.62 : 20446.1	-0.332 : 20451.6	-0.122 : 20449.4	0.0139 : 20452.7	0.0566 : 20455.10	0.131 : 20448.3	0.153 : 20450.5	0.425 : 20447.2	0.672 : 20454.9	0.768 : 20453.8
ENSG00000138326	RPS24	ribosomal protein S24	nucleus|nucleolus|cytoplasm|cytosol|small ribosomal subunit|small ribosomal subunit|membrane|cytosolic small ribosomal subunit|	nuclear-transcribed mRNA catabolic process, nonsense-mediated decay|maturation of SSU-rRNA from tricistronic rRNA transcript (SSU-rRNA, 5.8S rRNA, LSU-rRNA)|rRNA processing|translation|translation|translational initiation|translational elongation|translational termination|SRP-dependent cotranslational protein targeting to membrane|gene expression|viral process|RNA metabolic process|mRNA metabolic…	nucleotide binding|structural constituent of ribosome|translation initiation factor binding|poly(A) RNA binding|	10	-0.45	1.31	-2	1.4	-1.41 : 8365.6	-0.619 : 8360.1	-0.561 : 8367.8	-0.547 : 8363.4	-0.416 : 8362.3	0.0622 : 8368.9	0.201 : 8369.10	0.339 : 8366.7	0.349 : 8364.5	1.1 : 8361.2
ENSG00000158882	TOMM40L	translocase of outer mitochondrial membrane 40 homolog (yeast)-like	mitochondrial outer membrane|protein complex|pore complex|	ion transport|biological_process|protein transport|transmembrane transport|	molecular_function|porin activity|	9	-0.45	1.3	-1	1.75	-0.801 : 180390.2	-0.712 : 180396.8	-0.507 : 180395.7	-0.431 : 180391.3	-0.278 : 180393.5	-0.00797 : 180397.9	0.219 : 180398.10	0.295 : 180389.1	1.44 : 180394.6
ENSG00000171858	RPS21	ribosomal protein S21	cytoplasm|cytosol|small ribosomal subunit|cytosolic small ribosomal subunit|cytosolic small ribosomal subunit|	nuclear-transcribed mRNA catabolic process, nonsense-mediated decay|endonucleolytic cleavage in ITS1 to separate SSU-rRNA from 5.8S rRNA and LSU-rRNA from tricistronic rRNA transcript (SSU-rRNA, 5.8S rRNA, LSU-rRNA)|endonucleolytic cleavage to generate mature 3'-end of SSU-rRNA from (SSU-rRNA, 5.8S rRNA, LSU-rRNA)|translation|translation|translation|translational initiation|translational elongati…	structural constituent of ribosome|poly(A) RNA binding|protein N-terminus binding|	10	0.32	1.3	-1.53	1	-1.09 : 176965.2	0.0372 : 176970.7	0.0765 : 176964.1	0.204 : 176971.8	0.224 : 176973.10	0.399 : 176968.5	0.521 : 176969.6	0.541 : 176972.9	0.549 : 176966.3	0.595 : 176967.4
ENSG00000160999	SH2B2	SH2B adaptor protein 2	cytoplasm|cytosol|plasma membrane|	signal transduction|blood coagulation|insulin receptor signaling pathway|positive regulation of signal transduction|intracellular signal transduction|regulation of JAK-STAT cascade|	signal transducer activity|SH3/SH2 adaptor activity|protein binding|JAK pathway signal transduction adaptor activity|	10	0.49	1.3	-0.72	1	-0.941 : 147152.3	-0.204 : 147153.4	-0.116 : 147150.1	-0.107 : 147158.9	0.00235 : 147155.6	0.272 : 147154.5	0.342 : 147156.7	0.674 : 147159.10	0.689 : 147151.2	0.89 : 147157.8
ENSG00000006451	RALA	v-ral simian leukemia viral oncogene homolog A (ras related)	plasma membrane|cell surface|endocytic vesicle|midbody|cytoplasmic vesicle membrane|cleavage furrow|extracellular vesicular exosome|	cytokinesis|GTP catabolic process|exocytosis|chemotaxis|signal transduction|Ras protein signal transduction|viral process|regulation of exocytosis|actin cytoskeleton reorganization|neurotrophin TRK receptor signaling pathway|positive regulation of filopodium assembly|membrane raft localization|membrane organization|	GTPase activity|protein binding|GTP binding|Edg-2 lysophosphatidic acid receptor binding|	10	-0.89	1.3	-2	0.53	-1.14 : 49028.1	-1.11 : 49035.8	-0.46 : 49029.2	-0.399 : 49030.3	-0.208 : 49034.7	-0.111 : 49036.9	0.0255 : 49031.4	0.162 : 49033.6	0.276 : 49037.10	0.71 : 49032.5
ENSG00000164081	TEX264	testis expressed 264	extracellular vesicular exosome|	None	None	10	-0.55	1.29	-1	1.74	-0.902 : 150252.2	-0.815 : 150257.7	-0.611 : 150253.3	-0.444 : 150258.8	-0.321 : 150255.5	0.0507 : 150251.1	0.41 : 150260.10	0.467 : 150254.4	0.497 : 150259.9	1.45 : 150256.6
ENSG00000030066	NUP160	nucleoporin 160kDa	kinetochore|nuclear envelope|nuclear pore|cytosol|nuclear pore outer ring|nuclear pore outer ring|	mitotic cell cycle|carbohydrate metabolic process|mRNA export from nucleus|mitotic nuclear envelope disassembly|hexose transport|regulation of glucose transport|protein transport|glucose transport|viral process|cytokine-mediated signaling pathway|small molecule metabolic process|transmembrane transport|	nucleocytoplasmic transporter activity|protein binding|	10	1.51	1.29	-0.43	3	-0.705 : 73101.9	-0.417 : 73096.4	0.0685 : 73098.6	0.12 : 73097.5	0.259 : 73093.1	0.273 : 73100.8	0.327 : 73094.2	0.35 : 73099.7	0.554 : 73095.3	1.71 : 73102.10
ENSG00000240021	TEX35	testis expressed 35	nucleus|microtubule cytoskeleton|	None	None	10	0.5	1.28	-0.7	1	-0.882 : 7575.2	-0.254 : 7582.9	-0.138 : 7580.7	0.114 : 7576.3	0.142 : 7577.4	0.232 : 7581.8	0.325 : 7583.10	0.584 : 7579.6	0.765 : 7574.1	0.978 : 7578.5
ENSG00000082515	MRPL22	mitochondrial ribosomal protein L22	mitochondrion|large ribosomal subunit|	translation|	structural constituent of ribosome|poly(A) RNA binding|	10	-0.46	1.28	-0.92	0	-0.83 : 163205.6	-0.75 : 163209.10	-0.56 : 163203.4	-0.452 : 163206.7	-0.245 : 163204.5	-0.169 : 163208.9	-0.151 : 163200.1	0.0329 : 163207.8	0.39 : 163202.3	0.396 : 163201.2
ENSG00000083223	ZCCHC6	zinc finger, CCHC domain containing 6	None	RNA 3'-end processing|	zinc ion binding|poly(A) RNA binding|RNA uridylyltransferase activity|	10	-0.46	1.28	-1	0.75	-0.778 : 174910.2	-0.683 : 174911.3	-0.678 : 174915.7	-0.441 : 174916.8	-0.176 : 174912.4	-0.169 : 174918.10	-0.0312 : 174917.9	0.33 : 174914.6	0.624 : 174913.5	0.765 : 174909.1
ENSG00000197888	UGT2B17	UDP glucuronosyltransferase 2 family, polypeptide B17	endoplasmic reticulum membrane|membrane|integral component of membrane|	steroid metabolic process|cellular glucuronidation|	glucuronosyltransferase activity|	10	-1.26	1.27	-2.81	0.74	-1.58 : 150146.6	-1.23 : 150149.9	-0.599 : 150144.4	-0.147 : 150142.2	0.0264 : 150141.1	0.0461 : 150145.5	0.331 : 150150.10	0.37 : 150148.8	0.632 : 150147.7	0.681 : 150143.3
ENSG00000106246	PTCD1	pentatricopeptide repeat domain 1	mitochondrion|mitochondrial matrix|	tRNA 3'-end processing|	tRNA binding|poly(A) RNA binding|	10	-0.45	1.27	-1	0.68	-0.772 : 170987.7	-0.633 : 170984.4	-0.601 : 170988.8	-0.558 : 170983.3	-0.149 : 170985.5	-0.0515 : 170989.9	0.113 : 170986.6	0.297 : 170990.10	0.385 : 170982.2	0.638 : 170981.1
ENSG00000148943	LIN7C	lin-7 homolog C (C. elegans)	cytoplasm|plasma membrane|cell-cell junction|tight junction|postsynaptic density|basolateral plasma membrane|neuron projection|postsynaptic membrane|extracellular vesicular exosome|MPP7-DLG1-LIN7 complex|	morphogenesis of an epithelial sheet|exocytosis|neurotransmitter secretion|protein transport|	cytoskeletal protein binding|protein domain specific binding|PDZ domain binding|L27 domain binding|	10	-0.4	1.27	-1.97	0.58	-1.2 : 58138.3	-0.641 : 58141.6	-0.624 : 58142.7	-0.464 : 58139.4	-0.241 : 58143.8	-0.017 : 58136.1	0.0013 : 58144.9	0.04 : 58140.5	0.388 : 58137.2	0.632 : 58145.10
ENSG00000083312	TNPO1	transportin 1	nucleus|cytoplasm|cytosol|	protein import into nucleus, translocation|gene expression|viral process|RNA metabolic process|mRNA metabolic process|	protein binding|nuclear localization sequence binding|Ran GTPase binding|poly(A) RNA binding|	10	-0.32	1.27	-2.8	0.64	-1.6 : 93643.7	-0.6 : 93640.4	-0.567 : 93645.9	-0.545 : 93644.8	-0.42 : 93637.1	0.0656 : 93646.10	0.191 : 93638.2	0.207 : 93642.6	0.309 : 93639.3	0.662 : 93641.5
ENSG00000127774	EMC6	ER membrane protein complex subunit 6	integral component of membrane|ER membrane protein complex|	None	None	9	-0.46	1.27	-1.79	0	-1.34 : 11818.8	-0.752 : 11817.7	-0.477 : 11811.1	-0.473 : 11819.9	-0.223 : 11815.5	-0.222 : 11820.10	0.217 : 11816.6	0.279 : 11812.2	0.494 : 11813.3
ENSG00000091622	PITPNM3	PITPNM family member 3	intracellular|endomembrane system|integral component of membrane|	phospholipid transport|phosphatidylinositol metabolic process|	calcium ion binding|protein binding|lipid binding|phosphatidylinositol transporter activity|receptor tyrosine kinase binding|	10	0.72	1.27	-0.6	2	-0.691 : 104.4	-0.538 : 103.3	-0.18 : 105.5	-0.0358 : 110.10	0.078 : 108.8	0.125 : 106.6	0.396 : 109.9	0.51 : 102.2	0.852 : 101.1	1.27 : 107.7
ENSG00000164591	MYOZ3	myozenin 3	Z disc|	None	protein binding|	10	-0.51	1.26	-2	0.56	-1.33 : 19413.9	-0.772 : 19406.2	-0.71 : 19411.7	-0.307 : 19414.10	-0.29 : 19405.1	-0.273 : 19408.4	-0.0951 : 19407.3	-0.091 : 19409.5	0.525 : 19412.8	0.639 : 19410.6
ENSG00000205281	GOLGA6L10	golgin A6 family-like 10	None	None	None	10	-0.26	1.26	-2.62	0	-1.62 : 72886.4	-0.595 : 72883.1	-0.567 : 72887.5	-0.466 : 72889.7	-0.29 : 72888.6	-0.187 : 72892.10	-0.151 : 72884.2	-0.0764 : 72890.8	0.163 : 72891.9	0.355 : 72885.3
ENSG00000048162	NOP16	NOP16 nucleolar protein	nucleus|nucleolus|intracellular membrane-bounded organelle|	None	poly(A) RNA binding|	10	0.45	1.26	-1.49	1	-1.02 : 28723.1	-0.621 : 28732.10	-0.169 : 28724.2	0.0457 : 28731.9	0.125 : 28727.5	0.125 : 28729.7	0.414 : 28726.4	0.565 : 28730.8	0.807 : 28725.3	0.834 : 28728.6
ENSG00000113272	THG1L	tRNA-histidine guanylyltransferase 1-like (S. cerevisiae)	cytoplasm|mitochondrion|	tRNA modification|tRNA processing|protein homotetramerization|protein homotetramerization|	tRNA binding|magnesium ion binding|ATP binding|GTP binding|tRNA guanylyltransferase activity|tRNA guanylyltransferase activity|identical protein binding|	10	0.35	1.26	-0.82	1.79	-0.732 : 114027.8	-0.407 : 114025.6	-0.225 : 114020.1	0.125 : 114023.4	0.266 : 114028.9	0.414 : 114022.3	0.436 : 114024.5	0.465 : 114029.10	0.518 : 114021.2	1.07 : 114026.7
ENSG00000189227	C15ORF61	chromosome 15 open reading frame 61	extracellular region|	None	None	9	0.49	1.26	0.01	0.94	-0.387 : 38485.1	-0.343 : 38494.10	-0.167 : 38490.6	-0.134 : 38489.5	0.0924 : 38492.8	0.316 : 38486.2	0.602 : 38487.3	0.698 : 38488.4	0.905 : 38491.7
ENSG00000117009	KMO	kynurenine 3-monooxygenase (kynurenine 3-hydroxylase)	mitochondrial outer membrane|mitochondrial inner membrane|cytosol|integral component of membrane|extracellular vesicular exosome|	tryptophan catabolic process|response to salt stress|tryptophan catabolic process to kynurenine|quinolinate biosynthetic process|'de novo' NAD biosynthetic process from tryptophan|cellular nitrogen compound metabolic process|anthranilate metabolic process|small molecule metabolic process|oxidation-reduction process|kynurenine metabolic process|	kynurenine 3-monooxygenase activity|NAD(P)H oxidase activity|flavin adenine dinucleotide binding|	10	-1.9	1.26	-3.9	0.56	-2.06 : 88036.7	-1.08 : 88030.1	-0.0335 : 88039.10	0.0337 : 88033.4	0.0879 : 88034.5	0.201 : 88037.8	0.366 : 88031.2	0.465 : 88035.6	0.475 : 88032.3	0.608 : 88038.9
ENSG00000088320	REM1	RAS (RAD and GEM)-like GTP-binding 1	membrane|	GTP catabolic process|small GTPase mediated signal transduction|	calmodulin binding|GTP binding|	10	-0.83	1.25	-1.99	0.57	-1.08 : 15176.5	-1.08 : 15180.9	-0.576 : 15179.8	-0.306 : 15172.1	-0.266 : 15175.4	-0.00495 : 15177.6	0.192 : 15181.10	0.224 : 15174.3	0.46 : 15178.7	0.631 : 15173.2
ENSG00000167515	TRAPPC2L	trafficking protein particle complex 2-like	cytoplasm|endoplasmic reticulum|Golgi apparatus|perinuclear region of cytoplasm|	ER to Golgi vesicle-mediated transport|	protein binding|	10	1.57	1.25	-2.5	3	-1.91 : 2446.1	-0.567 : 2447.2	-0.31 : 2451.6	-0.187 : 2452.7	0.0433 : 2454.9	0.0797 : 2448.3	0.138 : 2453.8	0.42 : 2455.10	0.713 : 2449.4	1.76 : 2450.5
ENSG00000132698	RAB25	RAB25, member RAS oncogene family	cytoplasmic membrane-bounded vesicle|pseudopodium|pseudopodium membrane|cytoplasmic vesicle|extracellular vesicular exosome|	small GTPase mediated signal transduction|positive regulation of cell proliferation|protein transport|pseudopodium organization|	protein binding|GTP binding|	10	-1.68	1.24	-3	0.5	-1.88 : 4138.10	-1.08 : 4135.7	-0.29 : 4130.2	-0.136 : 4129.1	-0.0035 : 4133.5	0.122 : 4131.3	0.141 : 4137.9	0.169 : 4136.8	0.2 : 4132.4	0.887 : 4134.6
ENSG00000139734	DIAPH3	diaphanous-related formin 3	nucleus|cytosol|	spermatogenesis|actin cytoskeleton organization|	actin binding|Rho GTPase binding|	10	0.32	1.23	-0.53	2	-0.601 : 16295.2	-0.46 : 16297.4	-0.4 : 16302.9	-0.0105 : 16298.5	0.157 : 16296.3	0.3 : 16294.1	0.381 : 16300.7	0.436 : 16303.10	0.724 : 16301.8	1.46 : 16299.6
ENSG00000125991	ERGIC3	ERGIC and golgi 3	endoplasmic reticulum membrane|Golgi apparatus|membrane|integral component of membrane|endoplasmic reticulum-Golgi intermediate compartment membrane|	vesicle-mediated transport|	None	10	-0.55	1.23	-3.74	0.76	-2.05 : 113014.5	-0.698 : 113012.3	-0.634 : 113013.4	-0.364 : 113018.9	-0.0764 : 113010.1	0.024 : 113019.10	0.0483 : 113011.2	0.438 : 113016.7	0.694 : 113017.8	0.758 : 113015.6
ENSG00000164935	DCSTAMP	dendrocyte expressed seven transmembrane protein	endoplasmic reticulum membrane|integral component of plasma membrane|cell surface|endosome membrane|integral component of membrane|integral component of endoplasmic reticulum membrane|endoplasmic reticulum-Golgi intermediate compartment membrane|	negative regulation of cell growth|osteoclast differentiation|positive regulation of macrophage fusion|cellular response to macrophage colony-stimulating factor stimulus|myeloid dendritic cell differentiation|positive regulation of monocyte differentiation|positive regulation of bone resorption|membrane fusion|cellular response to interleukin-4|cellular response to tumor necrosis factor|osteoclas…	protein binding|	9	-0.3	1.23	-0.89	0	-0.602 : 111888.1	-0.545 : 111895.8	-0.423 : 111894.7	-0.344 : 111890.3	-0.322 : 111889.2	-0.319 : 111892.5	0.134 : 111893.6	0.376 : 111896.9	0.389 : 111891.4
ENSG00000215186	GOLGA6B	golgin A6 family, member B	Golgi apparatus|	None	None	10	0.29	1.23	-0.78	1	-0.793 : 91530.5	-0.621 : 91533.8	-0.328 : 91526.1	-0.246 : 91534.9	0.315 : 91529.4	0.352 : 91531.6	0.356 : 91527.2	0.452 : 91532.7	0.643 : 91528.3	0.855 : 91535.10
ENSG00000134339	SAA2	serum amyloid A2	high-density lipoprotein particle|	acute-phase response|	None	10	-0.36	1.23	-2.71	0	-1.78 : 169720.10	-0.698 : 169713.3	-0.637 : 169716.6	-0.248 : 169715.5	-0.216 : 169719.9	-0.0287 : 169718.8	0.0372 : 169714.4	0.0709 : 169711.1	0.125 : 169717.7	0.362 : 169712.2
ENSG00000105717	PBX4	pre-B-cell leukemia homeobox 4	XY body|nucleus|	transcription from RNA polymerase II promoter|positive regulation of transcription, DNA-templated|	sequence-specific DNA binding transcription factor activity|sequence-specific DNA binding|	10	0.25	1.23	-0.73	1	-0.893 : 70884.2	-0.054 : 70890.8	0.145 : 70886.4	0.272 : 70888.6	0.293 : 70892.10	0.343 : 70883.1	0.375 : 70889.7	0.414 : 70891.9	0.503 : 70885.3	0.832 : 70887.5
ENSG00000174500	GCSAM	germinal center-associated, signaling and motility	cytoplasm|plasma membrane|	regulation of B cell receptor signaling pathway|negative regulation of lymphocyte migration|	actin binding|protein binding|protein kinase binding|myosin II binding|	10	-0.57	1.23	-1.79	0	-1.4 : 164769.9	-0.895 : 164766.6	-0.656 : 164765.5	-0.387 : 164762.2	-0.35 : 164764.4	-0.223 : 164767.7	-0.0575 : 164763.3	-0.0476 : 164761.1	0.13 : 164768.8	0.165 : 164770.10
ENSG00000118454	ANKRD13C	ankyrin repeat domain 13C	endoplasmic reticulum|endoplasmic reticulum|endoplasmic reticulum membrane|perinuclear region of cytoplasm|	protein retention in ER lumen|regulation of receptor biosynthetic process|regulation of anoikis|	receptor binding|	10	-0.4	1.22	-1.95	0.59	-1.11 : 140916.5	-0.653 : 140912.1	-0.519 : 140915.4	-0.509 : 140920.9	-0.254 : 140921.10	-0.0886 : 140919.8	-0.0702 : 140913.2	0.0958 : 140917.6	0.289 : 140914.3	0.595 : 140918.7
ENSG00000144366	GULP1	GULP, engulfment adaptor PTB domain containing 1	cytoplasm|	lipid transport|phagocytosis, engulfment|apoptotic process|signal transduction|	signal transducer activity|	10	0.51	1.22	-1.54	1	-1.19 : 116782.10	-0.295 : 116774.2	-0.203 : 116781.9	-0.18 : 116780.8	-0.0764 : 116779.7	-0.0102 : 116773.1	0.337 : 116778.6	0.694 : 116776.4	0.737 : 116775.3	0.858 : 116777.5
ENSG00000145832	SLC25A48	solute carrier family 25, member 48	mitochondrial inner membrane|integral component of membrane|	transmembrane transport|	None	10	0.74	1.22	-1.59	1.94	-1.34 : 9495.7	-0.675 : 9498.10	-0.298 : 9493.5	-0.288 : 9494.6	-0.244 : 9492.4	-0.128 : 9490.2	0.192 : 9491.3	0.548 : 9497.9	0.933 : 9489.1	1.1 : 9496.8
ENSG00000167633	KIR3DL1	killer cell immunoglobulin-like receptor, three domains, long cytoplasmic tail, 1	plasma membrane|integral component of plasma membrane|	immune response|signal transduction|regulation of immune response|	HLA-B specific inhibitory MHC class I receptor activity|	10	-0.51	1.22	-1.99	1.51	-1.25 : 136038.2	-0.765 : 136040.4	-0.675 : 136042.6	-0.403 : 136045.9	-0.256 : 136046.10	0.0137 : 136044.8	0.0805 : 136037.1	0.413 : 136041.5	0.601 : 136043.7	1.22 : 136039.3
ENSG00000102385	DRP2	dystrophin related protein 2	cytoplasm|cytoskeleton|plasma membrane|	central nervous system development|	calcium ion binding|zinc ion binding|	10	1.35	1.22	-0.62	2.91	-0.601 : 114120.1	-0.549 : 114121.2	-0.497 : 114123.4	-0.114 : 114127.8	0.00804 : 114128.9	0.112 : 114125.6	0.214 : 114124.5	0.517 : 114122.3	0.561 : 114126.7	1.58 : 114129.10
ENSG00000015568	RGPD5	RANBP2-like and GRIP domain containing 5	None	None	None	10	-0.81	1.22	-1.61	2.91	-1.13 : 57325.10	-0.992 : 57316.1	-0.605 : 57320.5	-0.25 : 57323.8	-0.227 : 57321.6	-0.148 : 57318.3	-0.137 : 57317.2	-0.0926 : 57324.9	0.471 : 57322.7	1.67 : 57319.4
ENSG00000101311	FERMT1	fermitin family member 1	cytosol|focal adhesion|cell junction|filamentous actin|ruffle membrane|	cell adhesion|keratinocyte proliferation|keratinocyte migration|establishment of epithelial cell polarity|	None	10	0.49	1.22	-0.93	0.93	-0.984 : 67640.8	-0.808 : 67638.6	-0.669 : 67634.2	-0.215 : 67635.3	-0.147 : 67637.5	0.276 : 67642.10	0.282 : 67636.4	0.578 : 67633.1	0.793 : 67639.7	0.903 : 67641.9
ENSG00000066735	KIF26A	kinesin family member 26A	cytosol|kinesin complex|microtubule|	regulation of cell growth by extracellular stimulus|microtubule-based movement|blood coagulation|negative regulation of signal transduction|antigen processing and presentation of exogenous peptide antigen via MHC class II|enteric nervous system development|	ATP binding|microtubule binding|	10	-2.07	1.22	-3.84	0.83	-2.19 : 109661.2	-0.685 : 109667.8	-0.361 : 109668.9	-0.194 : 109663.4	-0.119 : 109669.10	0.0225 : 109660.1	0.423 : 109665.6	0.627 : 109666.7	0.65 : 109664.5	0.995 : 109662.3
ENSG00000169093	ASMTL	acetylserotonin O-methyltransferase-like	cytoplasm|	biological_process|methylation|	molecular_function|O-methyltransferase activity|	10	-0.74	1.22	-1.77	0	-1.25 : 120581.8	-0.916 : 120577.4	-0.62 : 120576.3	-0.413 : 120575.2	-0.218 : 120574.1	-0.0861 : 120579.6	-0.0797 : 120582.9	-0.0128 : 120578.5	0.0583 : 120580.7	0.22 : 120583.10
ENSG00000162896	PIGR	polymeric immunoglobulin receptor	extracellular space|plasma membrane|integral component of plasma membrane|receptor complex|extracellular vesicular exosome|	detection of chemical stimulus involved in sensory perception of bitter taste|retina homeostasis|immunoglobulin transcytosis in epithelial cells mediated by polymeric immunoglobulin receptor|epidermal growth factor receptor signaling pathway|Fc receptor signaling pathway|receptor clustering|	polymeric immunoglobulin receptor activity|	10	-0.68	1.21	-2	0.5	-1.29 : 89901.7	-0.91 : 89899.5	-0.624 : 89900.6	-0.422 : 89904.10	-0.194 : 89896.2	-0.182 : 89903.9	-0.138 : 89898.4	0.252 : 89895.1	0.46 : 89902.8	0.502 : 89897.3
ENSG00000186684	CYP27C1	cytochrome P450, family 27, subfamily C, polypeptide 1	membrane|	oxidation-reduction process|	monooxygenase activity|iron ion binding|oxidoreductase activity, acting on paired donors, with incorporation or reduction of molecular oxygen|heme binding|	10	0.29	1.21	-0.74	1	-0.864 : 187174.1	-0.129 : 187179.6	0.125 : 187181.8	0.14 : 187176.3	0.307 : 187180.7	0.42 : 187183.10	0.42 : 187182.9	0.459 : 187175.2	0.59 : 187177.4	0.612 : 187178.5
ENSG00000131096	PYY	peptide YY	extracellular region|extracellular space|	cellular component movement|cytoskeleton organization|G-protein coupled receptor signaling pathway|cell-cell signaling|digestion|feeding behavior|cell proliferation|eating behavior|	hormone activity|neuropeptide hormone activity|protein binding|	10	0.58	1.21	-1.57	1	-1.25 : 93723.7	-0.497 : 93724.8	-0.153 : 93721.5	-0.0908 : 93717.1	-0.0788 : 93719.3	-0.0212 : 93725.9	0.0781 : 93718.2	0.646 : 93720.4	0.85 : 93726.10	0.963 : 93722.6
ENSG00000105854	PON2	paraoxonase 2	extracellular region|nucleus|mitochondrion|lysosome|plasma membrane|	response to oxidative stress|aromatic compound catabolic process|	arylesterase activity|identical protein binding|metal ion binding|	9	-0.98	1.21	-2	0.51	-1.18 : 181713.9	-1.16 : 181708.4	-0.307 : 181711.7	-0.204 : 181709.5	-0.135 : 181706.2	-0.0264 : 181714.10	0.104 : 181712.8	0.125 : 181707.3	0.535 : 181710.6
ENSG00000152086	TUBA3E	tubulin, alpha 3e	nucleus|cytoplasm|microtubule|	GTP catabolic process|microtubule-based process|biological_process|protein polymerization|	molecular_function|GTPase activity|structural constituent of cytoskeleton|GTP binding|	10	0.69	1.21	-1.46	2	-1.38 : 13009.5	-0.361 : 13010.6	-0.269 : 13008.4	-0.0929 : 13005.1	0.161 : 13012.8	0.193 : 13013.9	0.232 : 13007.3	0.537 : 13014.10	0.873 : 13006.2	1.12 : 13011.7
ENSG00000064666	CNN2	calponin 2	stress fiber|cytoskeleton|cell-cell junction|membrane|extracellular vesicular exosome|	cytoskeleton organization|positive regulation of gene expression|hemopoiesis|negative regulation of cell migration|actomyosin structure organization|regulation of actin filament-based process|wound healing|regulation of cell proliferation|negative regulation of phagocytosis|cellular response to mechanical stimulus|	actin binding|calmodulin binding|	10	-0.45	1.21	-0.92	0	-0.875 : 53008.9	-0.792 : 53009.10	-0.474 : 53002.3	-0.425 : 53005.6	-0.379 : 53001.2	-0.188 : 53000.1	-0.0605 : 53004.5	-0.0486 : 53003.4	-0.0155 : 53006.7	0.264 : 53007.8
ENSG00000138297	TIMM23	translocase of inner mitochondrial membrane 23 homolog (yeast)	mitochondrion|mitochondrial inner membrane|mitochondrial inner membrane presequence translocase complex|mitochondrial intermembrane space|integral component of mitochondrial inner membrane|	protein targeting to mitochondrion|cellular protein metabolic process|protein transmembrane transport|	protein binding|P-P-bond-hydrolysis-driven protein transmembrane transporter activity|	10	0.47	1.21	-1.52	1	-1.01 : 72525.4	-0.716 : 72524.3	-0.303 : 72531.10	-0.0234 : 72527.6	0.0507 : 72522.1	0.0722 : 72523.2	0.4 : 72529.8	0.641 : 72526.5	0.772 : 72530.9	0.803 : 72528.7
ENSG00000071626	DAZAP1	DAZ associated protein 1	nucleus|cytoplasm|	maternal placenta development|spermatogenesis|cell proliferation|cell differentiation|	nucleotide binding|RNA binding|RNA stem-loop binding|poly(A) RNA binding|	10	0.52	1.2	0	0.93	-0.424 : 93983.10	-0.346 : 93978.5	-0.34 : 93980.7	-0.335 : 93979.6	-0.33 : 93976.3	0.13 : 93981.8	0.301 : 93982.9	0.66 : 93974.1	0.753 : 93977.4	0.902 : 93975.2
ENSG00000186399	GOLGA8R	golgin A8 family, member R	None	None	None	9	-0.32	1.2	-0.9	0	-0.644 : 202933.3	-0.56 : 202932.2	-0.47 : 202938.8	-0.398 : 202939.9	-0.296 : 202937.7	-0.148 : 202940.10	-0.116 : 202936.6	0.277 : 202934.4	0.324 : 202935.5
ENSG00000132661	NXT1	nuclear transport factor 2-like export factor 1	nuclear pore|cytoplasm|nuclear speck|	RNA export from nucleus|protein export from nucleus|	protein binding|Ran GTPase binding|	10	0.32	1.2	-0.89	0.95	-0.934 : 57201.6	-0.823 : 57197.2	-0.471 : 57205.10	-0.0212 : 57200.5	0.257 : 57196.1	0.362 : 57198.3	0.388 : 57202.7	0.396 : 57199.4	0.759 : 57203.8	0.803 : 57204.9
ENSG00000110375	UPK2	uroplakin 2	integral component of plasma membrane|apical plasma membrane|integral component of endoplasmic reticulum membrane|extracellular vesicular exosome|	multicellular organismal development|epithelial cell differentiation|membrane organization|	None	10	-0.7	1.2	-2.74	0.8	-1.67 : 56668.3	-0.78 : 56674.9	-0.745 : 56669.4	-0.391 : 56666.1	-0.199 : 56675.10	0.224 : 56667.2	0.34 : 56671.6	0.344 : 56673.8	0.522 : 56672.7	0.794 : 56670.5
ENSG00000102897	LYRM1	LYR motif containing 1	nucleus|mitochondrion|	None	None	10	-0.62	1.2	-1.76	0	-1.22 : 135971.5	-0.782 : 135972.6	-0.698 : 135974.8	-0.411 : 135968.2	-0.119 : 135967.1	0.0722 : 135969.3	0.232 : 135973.7	0.27 : 135976.10	0.427 : 135970.4	0.492 : 135975.9
ENSG00000213463	SYNJ2BP	synaptojanin 2 binding protein	mitochondrion|cell surface|integral component of mitochondrial outer membrane|	positive regulation of receptor internalization|negative regulation of activin receptor signaling pathway|positive regulation of activin receptor signaling pathway|intracellular distribution of mitochondria|positive regulation of protein localization to cell surface|	protein C-terminus binding|type II activin receptor binding|	10	-1.15	1.2	-1.84	0	-1.36 : 12096.6	-1.31 : 12100.10	-0.46 : 12098.8	-0.344 : 12094.4	-0.187 : 12097.7	-0.151 : 12091.1	-0.11 : 12093.3	0.154 : 12092.2	0.225 : 12095.5	0.464 : 12099.9
ENSG00000175334	BANF1	barrier to autointegration factor 1	nucleus|nucleoplasm|chromosome|cytoplasm|cytosol|extracellular vesicular exosome|	mitotic cell cycle|mitotic nuclear envelope disassembly|mitotic nuclear envelope reassembly|response to virus|DNA integration|viral process|establishment of integrated proviral latency|	DNA binding|protein binding|	10	1.47	1.2	-2.21	3	-1.58 : 73407.5	-0.783 : 73408.6	-0.488 : 73409.7	-0.416 : 73404.2	-0.362 : 73406.4	-0.0763 : 73405.3	0.241 : 73412.10	0.404 : 73403.1	0.554 : 73410.8	1.66 : 73411.9
ENSG00000162231	NXF1	nuclear RNA export factor 1	transcription export complex|nuclear pore|nucleoplasm|cytosol|nuclear speck|nuclear inclusion body|	mRNA export from nucleus|mRNA export from nucleus|gene expression|viral process|poly(A)+ mRNA export from nucleus|	nucleotide binding|mRNA binding|nucleocytoplasmic transporter activity|protein binding|poly(A) RNA binding|	10	-0.33	1.2	-0.89	0	-0.639 : 179759.5	-0.633 : 179763.9	-0.432 : 179762.8	-0.4 : 179758.4	-0.361 : 179757.3	-0.177 : 179761.7	-0.143 : 179760.6	-0.123 : 179756.2	0.101 : 179764.10	0.238 : 179755.1
ENSG00000104490	NCALD	neurocalcin delta	intracellular|cytosol|cytosol|clathrin coat of trans-Golgi network vesicle|extracellular vesicular exosome|	regulation of systemic arterial blood pressure|synaptic transmission|vesicle-mediated transport|calcium-mediated signaling|	actin binding|calcium ion binding|tubulin binding|clathrin binding|alpha-tubulin binding|	10	0.34	1.2	-0.72	1	-0.605 : 84579.2	-0.582 : 84581.4	-0.262 : 84582.5	-0.248 : 84578.1	0.131 : 84587.10	0.357 : 84584.7	0.433 : 84583.6	0.473 : 84586.9	0.63 : 84580.3	0.952 : 84585.8
ENSG00000173114	LRRN3	leucine rich repeat neuronal 3	plasma membrane|integral component of membrane|clathrin adaptor complex|	positive regulation of protein phosphorylation|	protein complex binding|	10	0.93	1.19	-1.69	1.89	-1.17 : 191546.4	-0.991 : 191552.10	-0.633 : 191548.6	-0.219 : 191544.2	0.0235 : 191549.7	0.125 : 191545.3	0.193 : 191547.5	0.328 : 191551.9	1.12 : 191550.8	1.15 : 191543.1
ENSG00000163617	KIAA1407	KIAA1407	None	None	None	10	1.36	1.19	-1.57	2.88	-1.3 : 185783.1	-0.661 : 185789.7	-0.648 : 185788.6	-0.339 : 185785.3	-0.282 : 185792.10	-0.268 : 185790.8	0.198 : 185791.9	0.524 : 185787.5	0.54 : 185786.4	1.58 : 185784.2
ENSG00000147804	SLC39A4	solute carrier family 39 (zinc transporter), member 4	plasma membrane|plasma membrane|integral component of membrane|cytoplasmic membrane-bounded vesicle|apical plasma membrane|recycling endosome membrane|extracellular vesicular exosome|	cellular zinc ion homeostasis|cellular response to zinc ion starvation|transmembrane transport|zinc ion transmembrane transport|	zinc ion transmembrane transporter activity|	10	-0.46	1.19	-3	0.55	-1.98 : 43826.9	-0.631 : 43819.2	-0.531 : 43825.8	-0.368 : 43827.10	-0.295 : 43823.6	0.056 : 43820.3	0.0722 : 43818.1	0.156 : 43824.7	0.163 : 43821.4	0.991 : 43822.5
ENSG00000151092	NGLY1	N-glycanase 1	cytoplasm|	glycoprotein catabolic process|	peptide-N4-(N-acetyl-beta-glucosaminyl)asparagine amidase activity|protein binding|metal ion binding|	10	-0.58	1.19	-2.58	0	-1.51 : 176758.5	-0.792 : 176755.2	-0.641 : 176756.3	-0.583 : 176761.8	-0.128 : 176759.6	0.0996 : 176763.10	0.164 : 176760.7	0.173 : 176762.9	0.262 : 176754.1	0.269 : 176757.4
ENSG00000184992	BRI3BP	BRI3 binding protein	mitochondrion|mitochondrial outer membrane|integral component of membrane|	None	None	10	-0.54	1.18	-1	0.63	-0.785 : 51022.8	-0.782 : 51018.4	-0.742 : 51024.10	-0.332 : 51020.6	-0.248 : 51023.9	-0.139 : 51016.2	0.062 : 51017.3	0.23 : 51019.5	0.259 : 51021.7	0.512 : 51015.1
ENSG00000140022	STON2	stonin 2	nucleolus|cytoplasm|synaptic vesicle|cell junction|clathrin adaptor complex|clathrin-coated vesicle|neuron projection|	intracellular protein transport|regulation of endocytosis|synaptic vesicle endocytosis|	protein binding|	10	0.59	1.18	-0.65	1.94	-0.52 : 74663.3	-0.48 : 74666.6	-0.34 : 74668.8	-0.191 : 74670.10	-0.129 : 74665.5	-0.0175 : 74667.7	0.287 : 74664.4	0.705 : 74661.1	0.71 : 74662.2	1.18 : 74669.9
ENSG00000183054	RGPD6	RANBP2-like and GRIP domain containing 6	cytoplasm|	protein targeting to Golgi|	None	10	0.35	1.18	-1.62	1	-1.03 : 754.6	-1.01 : 753.5	-0.416 : 752.4	-0.263 : 758.10	-0.0921 : 749.1	0.354 : 750.2	0.497 : 757.9	0.531 : 751.3	0.666 : 756.8	0.684 : 755.7
ENSG00000187824	TMEM220	transmembrane protein 220	integral component of membrane|	None	None	10	-0.35	1.18	-1	0.64	-0.715 : 14009.8	-0.563 : 14002.1	-0.515 : 14003.2	-0.48 : 14006.5	-0.269 : 14004.3	-0.183 : 14007.6	-0.119 : 14011.10	0.0582 : 14010.9	0.104 : 14005.4	0.538 : 14008.7
ENSG00000204176	SYT15	synaptotagmin XV	plasma membrane|integral component of membrane|extrinsic component of membrane|	None	None	10	-1.59	1.18	-3	0.45	-1.79 : 2000.2	-1.12 : 2008.10	-0.162 : 2007.9	0.0535 : 1999.1	0.0806 : 2001.3	0.289 : 2005.7	0.29 : 2006.8	0.302 : 2004.6	0.443 : 2002.4	0.516 : 2003.5
ENSG00000106012	IQCE	IQ motif containing E	mitochondrion|	None	None	10	-0.56	1.18	-2	0.63	-1.42 : 52593.7	-0.844 : 52594.8	-0.69 : 52589.3	-0.354 : 52587.1	-0.323 : 52592.6	-0.269 : 52591.5	0.0178 : 52588.2	0.358 : 52595.9	0.384 : 52590.4	0.807 : 52596.10
ENSG00000185053	SGCZ	sarcoglycan, zeta	cytoplasm|cytoskeleton|sarcoglycan complex|integral component of membrane|sarcolemma|	muscle cell cellular homeostasis|muscle cell development|membrane organization|	None	10	-0.35	1.18	-0.9	0	-0.71 : 118213.8	-0.576 : 118210.5	-0.533 : 118215.10	-0.46 : 118206.1	-0.265 : 118209.4	-0.19 : 118212.7	-0.105 : 118214.9	0.00106 : 118208.3	0.082 : 118211.6	0.304 : 118207.2
ENSG00000003137	CYP26B1	cytochrome P450, family 26, subfamily B, polypeptide 1	cytoplasm|endoplasmic reticulum membrane|	cell fate determination|vitamin metabolic process|xenobiotic metabolic process|male meiosis|spermatogenesis|proximal/distal pattern formation|positive regulation of gene expression|embryonic limb morphogenesis|retinoic acid catabolic process|tongue morphogenesis|small molecule metabolic process|retinoic acid receptor signaling pathway|negative regulation of retinoic acid receptor signaling pathwa…	retinoic acid binding|iron ion binding|retinoic acid 4-hydroxylase activity|heme binding|	10	0.45	1.16	-0.77	1.83	-0.534 : 19116.2	-0.448 : 19117.3	-0.348 : 19118.4	-0.262 : 19121.7	-0.232 : 19120.6	-0.0537 : 19123.9	0.455 : 19124.10	0.545 : 19119.5	0.724 : 19122.8	1.06 : 19115.1
ENSG00000133055	MYBPH	myosin binding protein H	myosin filament|	regulation of striated muscle contraction|cell adhesion|	protein binding|structural constituent of muscle|	10	0.54	1.16	-0.82	1	-0.963 : 175594.6	-0.744 : 175591.3	-0.348 : 175589.1	-0.0977 : 175593.5	-0.0785 : 175592.4	-0.0498 : 175597.9	0.188 : 175590.2	0.746 : 175595.7	0.746 : 175598.10	0.853 : 175596.8
ENSG00000175356	SCUBE2	signal peptide, CUB domain, EGF-like 2	extracellular region|	None	calcium ion binding|	10	0.37	1.16	-3.56	1	-2.07 : 134684.2	-0.628 : 134687.5	-0.311 : 134683.1	-0.0145 : 134685.3	0.125 : 134690.8	0.326 : 134692.10	0.388 : 134691.9	0.572 : 134688.6	0.604 : 134686.4	0.965 : 134689.7
ENSG00000064545	TMEM161A	transmembrane protein 161A	integral component of membrane|	response to retinoic acid|cellular response to oxidative stress|cellular response to UV|positive regulation of DNA repair|negative regulation of intrinsic apoptotic signaling pathway in response to DNA damage|	None	10	0.57	1.15	0.07	1	-0.361 : 77299.8	-0.0684 : 77294.3	-0.0467 : 77298.7	-0.0151 : 77296.5	-0.00691 : 77295.4	0.000359 : 77292.1	0.11 : 77297.6	0.606 : 77300.9	0.89 : 77293.2	0.938 : 77301.10
ENSG00000127831	VIL1	villin 1	ruffle|cytoplasm|microvillus|lamellipodium|filopodium|actin filament bundle|filopodium tip|extracellular vesicular exosome|	protein complex assembly|epidermal growth factor receptor signaling pathway|regulation of cell shape|response to bacterium|positive regulation of epithelial cell migration|actin filament polymerization|actin filament depolymerization|positive regulation of cell migration|epithelial cell differentiation|positive regulation of actin filament bundle assembly|cellular response to hepatocyte growth fa…	calcium ion binding|protein binding|phosphatidylinositol-4,5-bisphosphate binding|lysophosphatidic acid binding|identical protein binding|protein homodimerization activity|cysteine-type endopeptidase inhibitor activity involved in apoptotic process|actin filament binding|	10	-0.79	1.15	-2	0.49	-1.08 : 103997.1	-1.02 : 104002.6	-0.46 : 104004.8	-0.39 : 103999.3	-0.3 : 104001.5	-0.208 : 103998.2	-0.032 : 104000.4	0.0485 : 104006.10	0.258 : 104005.9	0.54 : 104003.7
ENSG00000146005	PSD2	pleckstrin and Sec7 domain containing 2	integral component of membrane|cell junction|dendrite|neuronal cell body|	neuron differentiation|regulation of ARF protein signal transduction|positive regulation of GTPase activity|positive regulation of GTPase activity|	ARF guanyl-nucleotide exchange factor activity|phospholipid binding|	10	0.56	1.15	-1.7	1.85	-1.11 : 180165.6	-1.08 : 180168.9	-0.514 : 180169.10	-0.129 : 180162.3	0.0638 : 180164.5	0.232 : 180167.8	0.431 : 180163.4	0.575 : 180166.7	0.71 : 180161.2	1.28 : 180160.1
ENSG00000094796	KRT31	keratin 31	extracellular space|intermediate filament|	epidermis development|	structural constituent of cytoskeleton|	10	0.26	1.15	-1.57	1	-1.11 : 28305.8	-0.46 : 28302.5	0.00921 : 28300.3	0.27 : 28301.4	0.336 : 28298.1	0.346 : 28303.6	0.355 : 28304.7	0.453 : 28306.9	0.533 : 28299.2	0.675 : 28307.10
ENSG00000162614	NEXN	nexilin (F actin binding protein)	cytoskeleton|cell-substrate adherens junction|Z disc|Z disc|	protein phosphorylation|regulation of cell migration|cardiac muscle fiber development|regulation of cytoskeleton organization|	calmodulin-dependent protein kinase activity|structural constituent of muscle|actin filament binding|	10	-0.48	1.15	-1	1.54	-0.875 : 156139.6	-0.778 : 156134.1	-0.526 : 156137.4	-0.479 : 156143.10	-0.251 : 156142.9	-0.162 : 156135.2	0.0595 : 156141.8	0.42 : 156136.3	0.628 : 156140.7	1.06 : 156138.5
ENSG00000136842	TMOD1	tropomodulin 1	cytosol|COP9 signalosome|membrane|myofibril|cortical cytoskeleton|	adult locomotory behavior|muscle filament sliding|myofibril assembly|	actin binding|tropomyosin binding|	10	0.75	1.14	-1.5	2	-1.46 : 140555.4	-0.381 : 140558.7	-0.138 : 140554.3	-0.044 : 140559.8	-0.00917 : 140557.6	0.0902 : 140561.10	0.349 : 140556.5	0.395 : 140553.2	0.992 : 140560.9	1.05 : 140552.1
ENSG00000167880	EVPL	envoplakin	cornified envelope|cytoplasm|desmosome|extracellular vesicular exosome|	epidermis development|peptide cross-linking|keratinocyte differentiation|keratinization|	structural molecule activity|protein binding, bridging|	10	0.37	1.14	-0.49	2	-0.606 : 41219.7	-0.259 : 41221.9	-0.254 : 41222.10	-0.0839 : 41215.3	0.0261 : 41216.4	0.223 : 41220.8	0.477 : 41217.5	0.487 : 41218.6	0.65 : 41213.1	1.43 : 41214.2
ENSG00000106077	ABHD11	abhydrolase domain containing 11	cellular_component|mitochondrion|	biological_process|metabolic process|	molecular_function|hydrolase activity|	10	0.41	1.14	-0.73	1	-0.576 : 170197.7	-0.518 : 170200.10	-0.35 : 170194.4	-0.349 : 170191.1	-0.0743 : 170192.2	0.123 : 170195.5	0.512 : 170199.9	0.643 : 170196.6	0.654 : 170198.8	0.73 : 170193.3
ENSG00000074319	TSG101	tumor susceptibility 101	ESCRT I complex|nucleolus|cytoplasm|cytoplasm|early endosome|late endosome|multivesicular body|plasma membrane|endosome membrane|late endosome membrane|extracellular vesicular exosome|	regulation of cell growth|cellular protein modification process|cell cycle arrest|negative regulation of cell proliferation|protein transport|viral process|endosomal transport|viral life cycle|virion assembly|viral protein processing|keratinocyte differentiation|ubiquitin-dependent protein catabolic process via the multivesicular body sorting pathway|ubiquitin-dependent protein catabolic process …	DNA binding|transcription corepressor activity|protein binding|ubiquitin protein ligase binding|protein homodimerization activity|ubiquitin binding|ubiquitin binding|calcium-dependent protein binding|	10	-0.54	1.14	-1	1.58	-0.908 : 12178.8	-0.717 : 12173.3	-0.714 : 12179.9	-0.463 : 12171.1	0.0422 : 12176.6	0.17 : 12175.5	0.256 : 12174.4	0.512 : 12180.10	0.518 : 12172.2	1.15 : 12177.7
ENSG00000143554	SLC27A3	solute carrier family 27 (fatty acid transporter), member 3	membrane|integral component of membrane|mitochondrial membrane|	fatty acid metabolic process|	nucleotide binding|fatty-acyl-CoA synthase activity|ligase activity|	10	0.25	1.14	-1.78	2.72	-1.17 : 192172.6	-1.13 : 192169.3	-0.522 : 192175.9	0.175 : 192176.10	0.233 : 192167.1	0.325 : 192174.8	0.344 : 192171.5	0.373 : 192173.7	0.395 : 192168.2	1.56 : 192170.4
ENSG00000143416	SELENBP1	selenium binding protein 1	extracellular space|nucleus|cytosol|membrane|extracellular vesicular exosome|	protein transport|	protein binding|selenium binding|	10	-0.46	1.13	-1	0.8	-0.756 : 13200.6	-0.692 : 13202.8	-0.664 : 13203.9	-0.456 : 13197.3	-0.0812 : 13201.7	-0.0352 : 13199.5	0.287 : 13195.1	0.407 : 13198.4	0.48 : 13204.10	0.899 : 13196.2
ENSG00000163071	SPATA18	spermatogenesis associated 18	cytoplasm|mitochondrial outer membrane|intracellular membrane-bounded organelle|	cellular response to DNA damage stimulus|mitochondrial protein catabolic process|mitochondrion degradation by induced vacuole formation|	protein binding|	10	0.26	1.13	-1.55	1	-1.12 : 53061.2	-0.358 : 53069.10	0.117 : 53067.8	0.203 : 53066.7	0.309 : 53065.6	0.384 : 53060.1	0.394 : 53068.9	0.402 : 53063.4	0.428 : 53062.3	0.878 : 53064.5
ENSG00000134909	ARHGAP32	Rho GTPase activating protein 32	Golgi membrane|endoplasmic reticulum membrane|cytosol|cell cortex|endosome membrane|postsynaptic density|actin cytoskeleton|cell junction|dendritic spine|postsynaptic membrane|	small GTPase mediated signal transduction|positive regulation of GTPase activity|regulation of small GTPase mediated signal transduction|	GTPase activator activity|protein binding|phosphatidylinositol binding|	9	-0.24	1.13	-2.86	0.61	-1.6 : 16753.10	-0.718 : 16748.5	-0.442 : 16745.2	-0.441 : 16752.9	-0.313 : 16751.8	-0.223 : 16750.7	0.247 : 16749.6	0.475 : 16747.4	0.532 : 16744.1
ENSG00000114450	GNB4	guanine nucleotide binding protein (G protein), beta polypeptide 4	lysosomal membrane|plasma membrane|	energy reserve metabolic process|signal transduction|cell death|substantia nigra development|small molecule metabolic process|cellular response to glucagon stimulus|	signal transducer activity|protein complex binding|	10	0.46	1.13	-3.64	1	-2.28 : 107792.1	-0.328 : 107801.10	-0.143 : 107800.9	-0.0452 : 107795.4	-0.0375 : 107794.3	0.209 : 107797.6	0.329 : 107796.5	0.558 : 107793.2	0.813 : 107799.8	0.845 : 107798.7
ENSG00000140986	RPL3L	ribosomal protein L3-like	cytosol|ribosome|membrane|cytosolic large ribosomal subunit|	nuclear-transcribed mRNA catabolic process, nonsense-mediated decay|translation|translation|translational initiation|translational elongation|translational termination|SRP-dependent cotranslational protein targeting to membrane|gene expression|viral process|RNA metabolic process|mRNA metabolic process|viral life cycle|viral transcription|cellular protein metabolic process|	RNA binding|structural constituent of ribosome|	10	-0.32	1.12	-0.9	0	-0.715 : 173745.7	-0.641 : 173743.5	-0.382 : 173747.9	-0.35 : 173748.10	-0.336 : 173742.4	-0.325 : 173739.1	-0.138 : 173740.2	0.047 : 173744.6	0.0536 : 173746.8	0.0591 : 173741.3
ENSG00000147649	MTDH	metadherin	nucleus|nucleolus|cytoplasm|endoplasmic reticulum|endoplasmic reticulum membrane|tight junction|integral component of membrane|apical plasma membrane|nuclear body|nuclear membrane|intercellular canaliculus|perinuclear region of cytoplasm|	negative regulation of transcription from RNA polymerase II promoter|positive regulation of autophagy|lipopolysaccharide-mediated signaling pathway|negative regulation of apoptotic process|positive regulation of I-kappaB kinase/NF-kappaB signaling|positive regulation of angiogenesis|positive regulation of NF-kappaB transcription factor activity|positive regulation of protein kinase B signaling|ti…	RNA polymerase II transcription factor binding|transcription coactivator activity|double-stranded RNA binding|protein binding|poly(A) RNA binding|NF-kappaB binding|	9	1.6	1.12	-0.47	3	-0.559 : 103699.3	-0.326 : 103698.2	-0.221 : 103701.5	-0.125 : 103705.9	-0.0455 : 103703.7	0.262 : 103706.10	0.392 : 103704.8	0.395 : 103702.6	1.76 : 103697.1
ENSG00000124279	FASTKD3	FAST kinase domains 3	mitochondrion|	protein phosphorylation|cellular respiration|	protein kinase activity|poly(A) RNA binding|	10	0.52	1.12	-0.6	2	-0.875 : 62832.8	-0.238 : 62834.10	-0.157 : 62828.4	-0.0212 : 62827.3	0.0736 : 62829.5	0.299 : 62833.9	0.423 : 62831.7	0.535 : 62830.6	0.71 : 62826.2	1.24 : 62825.1
ENSG00000101558	VAPA	VAMP (vesicle-associated membrane protein)-associated protein A, 33kDa	endoplasmic reticulum|endoplasmic reticulum membrane|microtubule|plasma membrane|tight junction|integral component of membrane|vesicle|perinuclear region of cytoplasm|	sphingolipid metabolic process|signal transduction|cell death|sphingolipid biosynthetic process|neuron projection development|positive regulation of I-kappaB kinase/NF-kappaB signaling|small molecule metabolic process|membrane fusion|protein localization to endoplasmic reticulum|	signal transducer activity|structural molecule activity|protein binding|protein heterodimerization activity|	10	-0.59	1.12	-2	1.31	-1.48 : 162372.3	-0.867 : 162373.4	-0.664 : 162376.7	-0.492 : 162379.10	-0.247 : 162375.6	-0.0486 : 162378.9	0.0357 : 162370.1	0.0774 : 162377.8	0.311 : 162371.2	1.03 : 162374.5
ENSG00000128694	OSGEPL1	O-sialoglycoprotein endopeptidase-like 1	mitochondrion|	threonylcarbamoyladenosine biosynthetic process|	transferase activity, transferring acyl groups other than amino-acyl groups|metal ion binding|	10	0.36	1.12	-0.69	1	-0.607 : 158434.9	-0.363 : 158435.10	-0.241 : 158431.6	-0.00519 : 158432.7	0.152 : 158429.4	0.29 : 158433.8	0.462 : 158426.1	0.486 : 158428.3	0.711 : 158430.5	0.751 : 158427.2
ENSG00000111052	LIN7A	lin-7 homolog A (C. elegans)	tight junction|postsynaptic density|basolateral plasma membrane|neuron projection|postsynaptic membrane|extracellular vesicular exosome|	protein complex assembly|exocytosis|neurotransmitter secretion|protein transport|synaptic vesicle transport|inner ear development|	protein binding|PDZ domain binding|L27 domain binding|	10	-0.44	1.12	-1.66	2.89	-1.36 : 84147.9	-0.648 : 84142.4	-0.589 : 84140.2	-0.538 : 84144.6	-0.181 : 84145.7	-0.145 : 84143.5	-0.0711 : 84146.8	-0.000844 : 84139.1	0.155 : 84148.10	1.64 : 84141.3
ENSG00000130856	ZNF236	zinc finger protein 236	nucleus|	transcription, DNA-templated|regulation of transcription, DNA-templated|cellular response to glucose stimulus|	DNA binding|metal ion binding|	10	-0.64	1.11	-1.74	0	-1.05 : 138092.7	-0.798 : 138095.10	-0.71 : 138093.8	-0.395 : 138086.1	0.0591 : 138094.9	0.0907 : 138087.2	0.178 : 138090.5	0.234 : 138089.4	0.33 : 138091.6	0.454 : 138088.3
ENSG00000104671	DCTN6	dynactin 6	condensed chromosome kinetochore|centrosome|cytosol|dynactin complex|	antigen processing and presentation of exogenous peptide antigen via MHC class II|	dynein binding|	10	-1.89	1.11	-4	1.19	-2.06 : 172258.1	-0.788 : 172260.3	-0.573 : 172262.5	-0.254 : 172264.7	-0.0397 : 172261.4	0.104 : 172259.2	0.275 : 172263.6	0.354 : 172267.10	0.547 : 172266.9	1.11 : 172265.8
ENSG00000079785	DDX1	DEAD (Asp-Glu-Ala-Asp) box helicase 1	nucleus|cytoplasm|cytoplasmic stress granule|membrane|ribonucleoprotein complex|cleavage body|tRNA-splicing ligase complex|	spliceosomal complex assembly|ATP catabolic process|double-strand break repair|transcription, DNA-templated|regulation of transcription, DNA-templated|regulation of translational initiation|multicellular organismal development|response to virus|DNA duplex unwinding|response to exogenous dsRNA|nucleic acid phosphodiester bond hydrolysis|nucleic acid phosphodiester bond hydrolysis|	DNA binding|chromatin binding|transcription cofactor activity|RNA helicase activity|double-stranded RNA binding|nuclease activity|exonuclease activity|protein binding|ATP binding|ATP-dependent helicase activity|poly(A) binding|DNA/RNA helicase activity|poly(A) RNA binding|	10	1.09	1.1	0	1.83	-0.424 : 16893.4	-0.285 : 16898.9	-0.254 : 16895.6	-0.171 : 16897.8	0.146 : 16892.3	0.165 : 16891.2	0.219 : 16894.5	0.648 : 16890.1	0.661 : 16899.10	1.45 : 16896.7
ENSG00000148459	PDSS1	prenyl (decaprenyl) diphosphate synthase, subunit 1	mitochondrial matrix|	ubiquinone biosynthetic process|ubiquinone biosynthetic process|ubiquinone biosynthetic process|isoprenoid biosynthetic process|small molecule metabolic process|protein heterotetramerization|	trans-hexaprenyltranstransferase activity|metal ion binding|protein heterodimerization activity|trans-octaprenyltranstransferase activity|	10	-0.41	1.1	-1	1.59	-0.931 : 5852.3	-0.689 : 5856.7	-0.488 : 5859.10	-0.409 : 5855.6	-0.406 : 5858.9	-0.0496 : 5857.8	0.0323 : 5850.1	0.0717 : 5854.5	0.125 : 5853.4	1.22 : 5851.2
ENSG00000112685	EXOC2	exocyst complex component 2	exocyst|plasma membrane|membrane|intracellular membrane-bounded organelle|	exocytosis|Golgi to plasma membrane transport|protein transport|cellular protein metabolic process|membrane organization|	protein binding|Ral GTPase binding|protein N-terminus binding|	10	0.43	1.1	-0.66	1	-0.638 : 133774.2	-0.151 : 133775.3	-0.0927 : 133776.4	0.055 : 133781.9	0.0741 : 133779.7	0.197 : 133778.6	0.388 : 133777.5	0.576 : 133782.10	0.723 : 133773.1	0.849 : 133780.8
ENSG00000130518	KIAA1683	KIAA1683	nucleus|mitochondrion|	None	None	10	-0.31	1.1	-1	0.64	-0.8 : 12465.1	-0.641 : 12468.4	-0.416 : 12472.8	-0.37 : 12473.9	-0.307 : 12474.10	-0.228 : 12469.5	-0.203 : 12467.3	-0.157 : 12470.6	-0.0295 : 12471.7	0.535 : 12466.2
ENSG00000103184	SEC14L5	SEC14-like 5 (S. cerevisiae)	intracellular|integral component of membrane|	transport|	transporter activity|	10	-1.92	1.1	-3.6	2.84	-2.08 : 151271.1	-0.936 : 151272.2	-0.381 : 151278.8	-0.0388 : 151275.5	0.0264 : 151276.6	0.0907 : 151277.7	0.223 : 151274.4	0.361 : 151280.10	0.471 : 151273.3	1.71 : 151279.9
ENSG00000093144	ECHDC1	enoyl CoA hydratase domain containing 1	cytosol|extracellular vesicular exosome|	metabolic process|	methylmalonyl-CoA decarboxylase activity|carboxy-lyase activity|	10	-0.58	1.1	-1.94	0.64	-1.14 : 103515.9	-0.723 : 103513.7	-0.705 : 103510.4	-0.321 : 103509.3	-0.248 : 103516.10	0.0381 : 103508.2	0.122 : 103514.8	0.125 : 103512.6	0.353 : 103511.5	0.71 : 103507.1
ENSG00000258529	ALG9	ALG9, alpha-1,2-mannosyltransferase	endoplasmic reticulum membrane|membrane|integral component of membrane|	dolichol-linked oligosaccharide biosynthetic process|protein N-linked glycosylation via asparagine|post-translational protein modification|cellular protein metabolic process|mannosylation|	dol-P-Man:Man(8)GlcNAc(2)-PP-Dol alpha-1,2-mannosyltransferase activity|dol-P-Man:Man(6)GlcNAc(2)-PP-Dol alpha-1,2-mannosyltransferase activity|	9	-0.47	1.1	-1.75	0	-1.09 : 72002.1	-0.723 : 72008.7	-0.486 : 72011.10	-0.46 : 72007.6	-0.0754 : 72010.9	0.00663 : 72009.8	0.087 : 72003.2	0.292 : 72006.5	0.364 : 72004.3
ENSG00000155980	KIF5A	kinesin family member 5A	cytosol|kinesin complex|microtubule|membrane|perinuclear region of cytoplasm|	microtubule-based movement|synaptic transmission|blood coagulation|metabolic process|metabolic process|cell death|antigen processing and presentation of exogenous peptide antigen via MHC class II|	motor activity|microtubule motor activity|protein binding|ATP binding|microtubule binding|	9	0.48	1.1	-0.69	1	-0.652 : 85739.2	-0.171 : 85747.10	-0.138 : 85744.7	0.128 : 85742.5	0.142 : 85740.3	0.258 : 85745.8	0.596 : 85741.4	0.648 : 85743.6	0.945 : 85738.1
ENSG00000114391	RPL24	ribosomal protein L24	cytosol|membrane|cytosolic large ribosomal subunit|extracellular vesicular exosome|	nuclear-transcribed mRNA catabolic process, nonsense-mediated decay|translation|translation|translational initiation|translational elongation|translational termination|SRP-dependent cotranslational protein targeting to membrane|gene expression|viral process|RNA metabolic process|mRNA metabolic process|viral life cycle|viral transcription|cellular protein metabolic process|	RNA binding|structural constituent of ribosome|poly(A) RNA binding|	10	-0.4	1.1	-1	0.75	-0.845 : 118282.7	-0.664 : 118285.10	-0.48 : 118281.6	-0.418 : 118277.2	-0.399 : 118280.5	0.0393 : 118283.8	0.123 : 118284.9	0.368 : 118278.3	0.497 : 118279.4	0.788 : 118276.1
ENSG00000105198	LGALS13	lectin, galactoside-binding, soluble, 13	None	phospholipid metabolic process|apoptotic process|	lysophospholipase activity|protein binding|carbohydrate binding|	10	-1.06	1.09	-2	0.59	-1.31 : 158656.1	-1.2 : 158663.8	-0.338 : 158665.10	-0.329 : 158658.3	-0.252 : 158664.9	-0.148 : 158662.7	0.0735 : 158660.5	0.08 : 158657.2	0.169 : 158659.4	0.814 : 158661.6
ENSG00000159346	ADIPOR1	adiponectin receptor 1	plasma membrane|membrane|integral component of membrane|	hormone-mediated signaling pathway|fatty acid oxidation|negative regulation of cell growth|leptin-mediated signaling pathway|adiponectin-activated signaling pathway|positive regulation of JAK-STAT cascade|positive regulation of insulin receptor signaling pathway|	receptor activity|protein kinase binding|hormone binding|identical protein binding|protein heterodimerization activity|	10	-0.8	1.09	-1.95	0.64	-1.14 : 109115.5	-0.968 : 109113.3	-0.547 : 109120.10	-0.436 : 109118.8	-0.0618 : 109111.1	-0.0339 : 109116.6	0.152 : 109112.2	0.242 : 109119.9	0.586 : 109117.7	0.594 : 109114.4
ENSG00000187672	ERC2	ELKS/RAB6-interacting/CAST family member 2	cytoplasm|cytoskeleton|cell junction|growth cone|presynaptic membrane|	None	protein binding|	9	-2.35	1.09	-4	1.44	-2.45 : 182830.9	-0.686 : 182831.10	-0.51 : 182828.7	-0.0836 : 182822.1	-0.0371 : 182825.4	-0.0244 : 182824.3	0.249 : 182826.5	0.511 : 182829.8	1.31 : 182827.6
ENSG00000021461	CYP3A43	cytochrome P450, family 3, subfamily A, polypeptide 43	endoplasmic reticulum membrane|	xenobiotic metabolic process|small molecule metabolic process|oxidation-reduction process|	monooxygenase activity|iron ion binding|heme binding|aromatase activity|	10	-0.4	1.09	-0.91	0	-0.747 : 20502.6	-0.584 : 20497.1	-0.556 : 20505.9	-0.55 : 20501.5	-0.16 : 20500.4	-0.0488 : 20499.3	0.0278 : 20498.2	0.3 : 20506.10	0.325 : 20503.7	0.499 : 20504.8
ENSG00000118246	FASTKD2	FAST kinase domains 2	mitochondrion|	protein phosphorylation|cellular respiration|	protein kinase activity|poly(A) RNA binding|	10	1.57	1.08	-0.54	3	-0.6 : 159247.5	-0.565 : 159251.9	-0.411 : 159243.1	-0.0942 : 159252.10	0.157 : 159244.2	0.238 : 159246.4	0.264 : 159245.3	0.36 : 159249.7	0.6 : 159250.8	1.75 : 159248.6
ENSG00000160325	CACFD1	calcium channel flower domain containing 1	cellular_component|integral component of synaptic vesicle membrane|	biological_process|synaptic vesicle endocytosis|calcium ion transmembrane transport|	molecular_function|calcium channel activity|	10	0.36	1.08	0	0.9	-0.211 : 120336.2	-0.138 : 120342.8	-0.0636 : 120338.4	-0.0517 : 120339.5	0.0487 : 120344.10	0.315 : 120340.6	0.417 : 120343.9	0.584 : 120337.3	0.62 : 120341.7	0.777 : 120335.1
ENSG00000137558	PI15	peptidase inhibitor 15	cellular_component|extracellular region|	biological_process|negative regulation of peptidase activity|	peptidase inhibitor activity|	10	0.67	1.08	-0.98	1.69	-0.773 : 180221.2	-0.615 : 180227.8	-0.51 : 180220.1	-0.39 : 180225.6	-0.347 : 180229.10	0.0523 : 180222.3	0.278 : 180228.9	0.566 : 180226.7	0.831 : 180224.5	1.21 : 180223.4
ENSG00000100979	PLTP	phospholipid transfer protein	extracellular region|extracellular space|	lipid metabolic process|lipid transport|vitamin E biosynthetic process|sperm motility|	lipid binding|	10	-0.66	1.08	-1.89	0.73	-1.13 : 95289.7	-0.795 : 95285.3	-0.705 : 95291.9	-0.234 : 95288.6	-0.209 : 95283.1	-0.161 : 95286.4	0.23 : 95290.8	0.305 : 95284.2	0.473 : 95287.5	0.71 : 95292.10
ENSG00000198171	DDRGK1	DDRGK domain containing 1	endoplasmic reticulum|	None	protein binding|	10	-0.26	1.08	-0.9	0	-0.808 : 117425.8	-0.512 : 117421.4	-0.365 : 117427.10	-0.319 : 117423.6	-0.303 : 117418.1	-0.276 : 117426.9	-0.262 : 117420.3	-0.236 : 117422.5	0.182 : 117419.2	0.443 : 117424.7
ENSG00000154309	DISP1	dispatched homolog 1 (Drosophila)	integral component of membrane|	smoothened signaling pathway|smoothened signaling pathway|patched ligand maturation|determination of left/right symmetry|embryonic pattern specification|dorsal/ventral pattern formation|peptide transport|diaphragm development|	hedgehog receptor activity|peptide transporter activity|	10	-0.41	1.07	-0.91	0	-0.797 : 117868.1	-0.661 : 117875.8	-0.571 : 117872.5	-0.412 : 117877.10	-0.254 : 117874.7	-0.112 : 117873.6	-0.0622 : 117871.4	-0.021 : 117869.2	0.221 : 117870.3	0.324 : 117876.9
ENSG00000159111	MRPL10	mitochondrial ribosomal protein L10	mitochondrion|mitochondrial large ribosomal subunit|ribonucleoprotein complex|	translation|ribosome biogenesis|	structural constituent of ribosome|poly(A) RNA binding|	10	-0.48	1.07	-1	0.77	-0.875 : 170463.3	-0.694 : 170462.2	-0.641 : 170468.8	-0.346 : 170461.1	-0.28 : 170464.4	-0.189 : 170470.10	0.0554 : 170469.9	0.17 : 170465.5	0.564 : 170467.7	0.845 : 170466.6
ENSG00000147408	CSGALNACT1	chondroitin sulfate N-acetylgalactosaminyltransferase 1	Golgi membrane|intracellular|integral component of Golgi membrane|Golgi cisterna membrane|	endochondral ossification|carbohydrate metabolic process|nervous system development|cell recognition|cell proliferation|anatomical structure morphogenesis|heparan sulfate proteoglycan biosynthetic process, polysaccharide chain biosynthetic process|UDP-N-acetylgalactosamine metabolic process|proteoglycan biosynthetic process|extracellular matrix organization|glycosaminoglycan metabolic process|cho…	acetylgalactosaminyltransferase activity|acetylgalactosaminyltransferase activity|peptidoglycan glycosyltransferase activity|glucuronosyltransferase activity|metal ion binding|glucuronylgalactosylproteoglycan 4-beta-N-acetylgalactosaminyltransferase activity|glucuronosyl-N-acetylgalactosaminyl-proteoglycan 4-beta-N-acetylgalactosaminyltransferase activity|	10	-0.67	1.07	-1.77	0	-1.23 : 64338.1	-0.856 : 64339.2	-0.675 : 64343.6	-0.307 : 64344.7	-0.179 : 64341.4	-0.129 : 64346.9	-0.0576 : 64347.10	0.00787 : 64342.5	0.0638 : 64345.8	0.242 : 64340.3
ENSG00000176783	RUFY1	RUN and FYVE domain containing 1	nucleus|cytoplasm|early endosome membrane|intracellular membrane-bounded organelle|	endocytosis|protein transport|regulation of endocytosis|	protein binding|zinc ion binding|lipid binding|protein transporter activity|	10	1.66	1.07	-3.5	3	-2.23 : 28539.7	-0.477 : 28538.6	-0.364 : 28537.5	-0.336 : 28535.3	-0.265 : 28541.9	0.0876 : 28534.2	0.383 : 28536.4	0.419 : 28540.8	0.655 : 28533.1	1.84 : 28542.10
ENSG00000174827	PDZK1	PDZ domain containing 1	cytoplasm|plasma membrane|apical plasma membrane|brush border membrane|microvillus membrane|membrane raft|extracellular vesicular exosome|	transport|cell proliferation|carnitine transport|drug transport|positive regulation of ion transmembrane transport|regulation of anion transport|establishment of protein localization to plasma membrane|positive regulation of protein targeting to membrane|	scavenger receptor binding|transporter activity|protein binding|PDZ domain binding|protein complex binding|	10	-0.49	1.07	-1.82	2.71	-1.49 : 74356.6	-0.636 : 74359.9	-0.576 : 74355.5	-0.553 : 74358.8	-0.336 : 74352.2	-0.0329 : 74354.4	-0.00332 : 74351.1	0.423 : 74360.10	0.452 : 74357.7	1.56 : 74353.3
ENSG00000198183	BPIFA1	BPI fold containing family A, member 1	extracellular region|extracellular space|	antibacterial humoral response|innate immune response|innate immune response|regulation of liquid surface tension|multicellular organismal water homeostasis|negative regulation of single-species biofilm formation in or on host organism|regulation of sodium ion transmembrane transport|	molecular_function|lipid binding|	10	0.42	1.07	0	0.92	-0.361 : 177196.3	-0.203 : 177202.9	-0.197 : 177198.5	0.0153 : 177201.8	0.0748 : 177200.7	0.164 : 177194.1	0.396 : 177195.2	0.544 : 177203.10	0.759 : 177199.6	0.838 : 177197.4
ENSG00000109181	UGT2B10	UDP glucuronosyltransferase 2 family, polypeptide B10	endoplasmic reticulum membrane|integral component of membrane|	lipid metabolic process|	glucuronosyltransferase activity|	10	-2.15	1.07	-3.81	-0.07	-2.28 : 42035.5	-0.816 : 42037.7	-0.333 : 42040.10	-0.247 : 42031.1	-0.229 : 42033.3	-0.119 : 42036.6	-0.0508 : 42038.8	-0.0498 : 42039.9	0.0438 : 42032.2	0.125 : 42034.4
ENSG00000204564	C6ORF136	chromosome 6 open reading frame 136	mitochondrion|	None	None	10	-0.66	1.07	-1.74	0	-1.02 : 49774.6	-0.847 : 49772.4	-0.702 : 49773.5	-0.353 : 49777.9	-0.0746 : 49776.8	-0.0712 : 49775.7	-0.0358 : 49770.2	0.0651 : 49769.1	0.233 : 49778.10	0.283 : 49771.3
ENSG00000165526	RPUSD4	RNA pseudouridylate synthase domain containing 4	mitochondrion|	pseudouridine synthesis|	protein binding|pseudouridine synthase activity|poly(A) RNA binding|	10	0.23	1.06	0	0.87	-0.202 : 186441.6	-0.136 : 186445.10	0.177 : 186440.5	0.275 : 186444.9	0.31 : 186436.1	0.394 : 186439.4	0.396 : 186442.7	0.433 : 186443.8	0.453 : 186437.2	0.518 : 186438.3
ENSG00000146955	RAB19	RAB19, member RAS oncogene family	plasma membrane|extracellular vesicular exosome|	small GTPase mediated signal transduction|protein transport|	GTP binding|	10	0.33	1.06	0	0.92	-0.205 : 154515.10	-0.109 : 154511.6	-0.0977 : 154509.4	0.0155 : 154506.1	0.262 : 154510.5	0.302 : 154514.9	0.405 : 154507.2	0.414 : 154513.8	0.649 : 154508.3	0.988 : 154512.7
ENSG00000115364	MRPL19	mitochondrial ribosomal protein L19	nucleus|mitochondrion|ribosome|nuclear membrane|	translation|	structural constituent of ribosome|	10	0.53	1.06	-1.72	1	-1.43 : 36098.4	-0.982 : 36099.5	-0.653 : 36104.10	-0.272 : 36096.2	-0.261 : 36101.7	-0.167 : 36100.6	0.259 : 36103.9	0.622 : 36097.3	0.761 : 36102.8	0.969 : 36095.1
ENSG00000036448	MYOM2	myomesin 2	mitochondrion|M band|myosin filament|	muscle contraction|	protein binding|structural constituent of muscle|	10	0.29	1.06	-1.63	1	-1.15 : 59655.10	-0.804 : 59648.3	-0.298 : 59647.2	-0.199 : 59653.8	0.278 : 59646.1	0.395 : 59652.7	0.399 : 59654.9	0.484 : 59650.5	0.588 : 59651.6	0.642 : 59649.4
ENSG00000119471	HSDL2	hydroxysteroid dehydrogenase like 2	mitochondrion|peroxisome|membrane|	biological_process|oxidation-reduction process|	molecular_function|oxidoreductase activity|	9	-0.94	1.06	-1.9	0.82	-1.38 : 187288.4	-0.953 : 187285.1	-0.532 : 187294.10	-0.432 : 187293.9	-0.147 : 187291.7	-0.0977 : 187290.6	0.159 : 187287.3	0.729 : 187289.5	0.828 : 187292.8
ENSG00000074356	C17ORF85	chromosome 17 open reading frame 85	None	None	nucleotide binding|poly(A) RNA binding|	9	-0.51	1.05	-1	0.75	-0.863 : 192224.8	-0.684 : 192218.2	-0.63 : 192222.6	-0.366 : 192217.1	0.00355 : 192219.3	0.125 : 192220.4	0.219 : 192226.10	0.473 : 192221.5	0.731 : 192223.7
ENSG00000109511	ANXA10	annexin A10	mitochondrion|	None	calcium ion binding|calcium-dependent phospholipid binding|	10	-1.16	1.04	-2	0.54	-1.4 : 185459.7	-1.26 : 185456.4	-0.458 : 185457.5	-0.335 : 185453.1	-0.13 : 185455.3	-0.0457 : 185462.10	-0.00876 : 185461.9	0.165 : 185454.2	0.395 : 185458.6	0.601 : 185460.8
ENSG00000180263	FGD6	FYVE, RhoGEF and PH domain containing 6	ruffle|cytoplasm|Golgi apparatus|cytoskeleton|lamellipodium|	cytoskeleton organization|regulation of cell shape|actin cytoskeleton organization|positive regulation of Rho GTPase activity|regulation of Cdc42 GTPase activity|positive regulation of GTPase activity|filopodium assembly|	guanyl-nucleotide exchange factor activity|Rho guanyl-nucleotide exchange factor activity|small GTPase binding|metal ion binding|	10	-0.74	1.04	-1.98	0.64	-1.3 : 50921.7	-0.845 : 50919.5	-0.773 : 50922.8	-0.313 : 50924.10	-0.18 : 50915.1	-0.0329 : 50923.9	0.34 : 50920.6	0.381 : 50918.4	0.555 : 50917.3	0.589 : 50916.2
ENSG00000167772	ANGPTL4	angiopoietin-like 4	extracellular region|extracellular region|proteinaceous extracellular matrix|extracellular space|blood microparticle|	angiogenesis|response to hypoxia|cell differentiation|negative regulation of apoptotic process|cellular lipid metabolic process|small molecule metabolic process|positive regulation of angiogenesis|negative regulation of lipoprotein lipase activity|protein homooligomerization|triglyceride homeostasis|negative regulation of endothelial cell apoptotic process|	enzyme inhibitor activity|protein binding|	10	1.85	1.04	-0.58	3	-0.712 : 96085.3	-0.451 : 96087.5	-0.428 : 96088.6	-0.18 : 96092.10	0.0994 : 96091.9	0.162 : 96083.1	0.283 : 96086.4	0.343 : 96090.8	0.369 : 96084.2	1.99 : 96089.7
ENSG00000182134	TDRKH	tudor and KH domain containing	mitochondrion|pi-body|piP-body|	male meiosis|spermatogenesis|fertilization|cell differentiation|gene silencing by RNA|piRNA metabolic process|DNA methylation involved in gamete generation|	RNA binding|	10	0.42	1.04	-0.71	1	-0.663 : 33559.10	-0.307 : 33558.9	-0.293 : 33556.7	-0.242 : 33554.5	0.0467 : 33553.4	0.283 : 33557.8	0.322 : 33555.6	0.615 : 33551.2	0.69 : 33552.3	0.824 : 33550.1
ENSG00000183172	SMDT1	single-pass membrane protein with aspartate-rich tail 1	integral component of mitochondrial inner membrane|uniplex complex|	mitochondrial calcium ion transport|calcium ion import into mitochondrion|mitochondrial calcium ion homeostasis|	None	10	0.32	1.04	-2.49	1	-1.51 : 185884.8	-0.875 : 185882.6	-0.236 : 185880.4	-0.129 : 185886.10	-0.091 : 185877.1	0.407 : 185883.7	0.435 : 185879.3	0.455 : 185881.5	0.65 : 185885.9	0.71 : 185878.2
ENSG00000144045	DQX1	DEAQ box RNA-dependent ATPase 1	nucleus|	metabolic process|	nucleic acid binding|helicase activity|ATP binding|	10	0.41	1.04	-0.86	1.79	-0.908 : 142972.10	-0.444 : 142971.9	-0.192 : 142964.2	0.111 : 142970.8	0.2 : 142965.3	0.298 : 142969.7	0.433 : 142966.4	0.531 : 142968.6	0.58 : 142963.1	1.15 : 142967.5
ENSG00000217930	PAM16	presequence translocase-associated motor 16 homolog (S. cerevisiae)	mitochondrial inner membrane presequence translocase complex|	protein targeting to mitochondrion|protein import into mitochondrial matrix|cellular protein metabolic process|	None	10	-0.48	1.04	-1	1.61	-0.816 : 201031.3	-0.75 : 201029.1	-0.601 : 201038.10	-0.406 : 201034.6	-0.197 : 201032.4	-0.122 : 201030.2	-0.0295 : 201033.5	-0.00722 : 201036.8	0.227 : 201037.9	1.25 : 201035.7
ENSG00000091664	SLC17A6	solute carrier family 17 (vesicular glutamate transporter), member 6	integral component of membrane|cell junction|synaptic vesicle membrane|neuron projection|	neurotransmitter uptake|ion transport|sodium ion transport|L-glutamate transport|transmembrane transport|	L-glutamate transmembrane transporter activity|symporter activity|	10	0.47	1.04	-2.59	1.96	-1.81 : 79750.7	-0.107 : 79747.4	-0.0503 : 79748.5	-0.0478 : 79749.6	-0.0434 : 79745.2	0.322 : 79746.3	0.447 : 79751.8	0.558 : 79752.9	0.617 : 79744.1	1.24 : 79753.10
ENSG00000035141	FAM136A	family with sequence similarity 136, member A	cytoplasm|mitochondrion|	None	None	10	-0.7	1.03	-1.76	0	-1.16 : 141096.5	-0.823 : 141095.4	-0.723 : 141097.6	-0.223 : 141101.10	-0.178 : 141098.7	-0.0437 : 141099.8	0.0891 : 141092.1	0.166 : 141100.9	0.181 : 141093.2	0.189 : 141094.3
ENSG00000136463	TACO1	translational activator of mitochondrially encoded cytochrome c oxidase I	nucleus|mitochondrion|	regulation of translation|	None	10	0.32	1.03	-1.64	1	-1.05 : 47223.5	-1.04 : 47228.10	-0.243 : 47219.1	0.0667 : 47225.7	0.093 : 47221.3	0.361 : 47220.2	0.482 : 47226.8	0.496 : 47222.4	0.533 : 47224.6	0.761 : 47227.9
ENSG00000168497	SDPR	serum deprivation response	cytoplasm|cytosol|caveola|	None	phosphatidylserine binding|protein binding|phospholipid binding|	10	-0.5	1.03	-1.93	0.62	-1.01 : 36182.8	-0.72 : 36183.9	-0.612 : 36176.2	-0.47 : 36178.4	-0.0818 : 36181.7	0.0339 : 36180.6	0.0507 : 36177.3	0.105 : 36179.5	0.352 : 36175.1	0.503 : 36184.10
ENSG00000005955	GGNBP2	gametogenetin binding protein 2	nucleus|cytoplasmic membrane-bounded vesicle|	multicellular organismal development|spermatogenesis|cell differentiation|	None	9	0.7	1.02	-0.61	2	-0.704 : 67377.5	-0.185 : 67382.10	-0.134 : 67381.9	-0.0892 : 67380.8	0.0346 : 67378.6	0.0722 : 67375.3	0.482 : 67373.1	0.817 : 67376.4	1.14 : 67374.2
ENSG00000177511	ST8SIA3	ST8 alpha-N-acetyl-neuraminide alpha-2,8-sialyltransferase 3	Golgi membrane|integral component of Golgi membrane|	ganglioside biosynthetic process|protein glycosylation|N-glycan processing|glycosphingolipid biosynthetic process|glycoprotein metabolic process|oligosaccharide metabolic process|protein N-linked glycosylation via asparagine|post-translational protein modification|cellular protein metabolic process|sialylation|sialylation|	alpha-N-acetylneuraminate alpha-2,8-sialyltransferase activity|sialic acid binding|	10	-0.43	1.02	-2.76	0	-1.93 : 124277.4	-0.641 : 124278.5	-0.553 : 124283.10	-0.234 : 124274.1	-0.197 : 124276.3	-0.0977 : 124279.6	-0.0719 : 124280.7	0.0422 : 124282.9	0.165 : 124275.2	0.262 : 124281.8
ENSG00000171773	NXNL1	nucleoredoxin-like 1	nuclear outer membrane|mitochondrion|	None	None	10	-1.39	1.02	-2.91	0.65	-1.56 : 41493.3	-1.49 : 41498.8	-0.423 : 41500.10	-0.168 : 41495.5	-0.0475 : 41491.1	0.0378 : 41494.4	0.299 : 41492.2	0.393 : 41496.6	0.471 : 41499.9	0.658 : 41497.7
ENSG00000157349	DDX19B	DEAD (Asp-Glu-Ala-Asp) box polypeptide 19B	nuclear envelope|nuclear pore|cytoplasm|membrane|nuclear membrane|extracellular vesicular exosome|	mRNA export from nucleus|protein transport|	RNA binding|helicase activity|ATP binding|	10	-1.39	1.02	-2.94	0.62	-1.61 : 131858.10	-1.41 : 131850.2	-0.395 : 131854.6	-0.0391 : 131857.9	0.0124 : 131856.8	0.179 : 131855.7	0.185 : 131853.5	0.229 : 131851.3	0.514 : 131849.1	0.687 : 131852.4
ENSG00000069974	RAB27A	RAB27A, member RAS oncogene family	photoreceptor outer segment|lysosome|late endosome|Golgi apparatus|apical plasma membrane|dendrite|secretory granule membrane|multivesicular body membrane|melanosome|extracellular vesicular exosome|exocytic vesicle|	GTP catabolic process|protein targeting|exocytosis|small GTPase mediated signal transduction|blood coagulation|antigen processing and presentation|melanocyte differentiation|melanosome transport|cytotoxic T cell degranulation|natural killer cell degranulation|cellular protein metabolic process|positive regulation of exocytosis|multivesicular body sorting pathway|	GTPase activity|protein binding|GTP binding|GTP binding|GDP binding|protein domain specific binding|myosin V binding|	10	-0.41	1.02	-1.91	0.7	-1.23 : 51279.5	-0.693 : 51276.2	-0.532 : 51278.4	-0.508 : 51282.8	0.125 : 51284.10	0.188 : 51277.3	0.37 : 51283.9	0.398 : 51281.7	0.424 : 51280.6	0.572 : 51275.1
ENSG00000140451	PIF1	PIF1 5'-to-3' DNA helicase	nuclear chromosome, telomeric region|mitochondrion|	mitochondrial genome maintenance|telomere maintenance|ATP catabolic process|DNA repair|DNA recombination|regulation of telomere maintenance|negative regulation of telomere maintenance via telomerase|DNA duplex unwinding|DNA duplex unwinding|negative regulation of telomerase activity|	magnesium ion binding|ATP binding|telomerase inhibitor activity|single-stranded DNA-dependent ATP-dependent DNA helicase activity|ATP-dependent 5'-3' DNA/RNA helicase activity|telomeric DNA binding|ATP-dependent 5'-3' DNA helicase activity|G-quadruplex DNA binding|	10	0.67	1.02	0	1.75	-0.477 : 201918.10	-0.297 : 201911.3	-0.275 : 201910.2	-0.22 : 201909.1	-0.16 : 201917.9	0.00183 : 201913.5	0.0265 : 201915.7	0.548 : 201914.6	0.897 : 201912.4	1.04 : 201916.8
ENSG00000204873	KRTAP9-3	keratin associated protein 9-3	keratin filament|	None	None	10	0.32	1.01	-0.73	1	-0.602 : 77720.8	-0.509 : 77721.9	-0.343 : 77716.4	-0.146 : 77714.2	-0.0653 : 77718.6	0.345 : 77719.7	0.367 : 77713.1	0.503 : 77715.3	0.61 : 77722.10	0.921 : 77717.5
[truncated: 1,555 more rows]

## Sheet: MMM #2
#GeneID	Symbol	GeneInfo	Localization	Process	Function	Element #	casTLE Effect	casTLE Score	Minimum Effect Estimate	Maximum Effect Estimate	Individual Elements
[truncated: 2,323 more rows]

## Sheet: ACOC #1
#GeneID	Symbol	GeneInfo	Localization	Process	Function	Element #	casTLE Effect	casTLE Score	Minimum Effect Estimate	Maximum Effect Estimate	Individual Elements
[truncated: 3,041 more rows]

[truncated: 15 more sheets: ACOC #2, DTKP #1, DTKP #2, GEEX #1, GEEX #2, MEPR #1, MEPR#2, PROT #1, PROT #2, UNA1 #1, UNA1 #2, UNA2 #1, UNA2 #2, UNA3 #1, UNA3 #2]
