# Supplementary material for: Genome-wide interrogation of extracellular vesicle biology using barcoded miRNAs
Source: eLife. 2018 Dec 17;7:e41460. doi: 10.7554/eLife.41460 (PMC6312402; doi:10.7554/eLife.41460)
Supplement: Supplementary file 3. [file elife-41460-supp3.xlsx]

## Sheet: Sheet1
List of oligonucleotide and sgRNA sequences (5' to 3')
bEXOmiR oligonucleotides:			(RED letters= miR-30 context sequences, BLUE letters= barcode sequence, GREEN letters= EXO motif, ORANGE letters= Loop sequence, BLACK letters= Additional bEXOmiR-flanking sequence containing XhoI and EcoRI restriction site overhangs used for cloning purposes)
bEXOmiR-A_FOR
TCGAGAAGAAGGTATATTGCTGTTGACAGTGAGCGTTGTAGGTATCCCAGGGAGGAGTCAGAAAAACTACCCCCTGGGATACCTACAATGCCTACTGCCTCGGACTTCAAGGGGTCAGTCAG
bEXOmiR-A_REV
AATTCTGACTGACCCCTTGAAGTCCGAGGCAGTAGGCATTGTAGGTATCCCAGGGGGTAGTTTTTCTGACTCCTCCCTGGGATACCTACAACGCTCACTGTCAACAGCAATATACCTTCTTC
bEXOmiR-B_FOR
TCGAGAAGAAGGTATATTGCTGTTGACAGTGAGCGATACGTAGTACGGGAGGAGGAGTCAGAAAAACTACCCCTCCCGTACTACGTATTGCCTACTGCCTCGGACTTCAAGGGGTCAGTCAG
bEXOmiR-B_REV
AATTCTGACTGACCCCTTGAAGTCCGAGGCAGTAGGCAATACGTAGTACGGGAGGGGTAGTTTTTCTGACTCCTCCTCCCGTACTACGTATCGCTCACTGTCAACAGCAATATACCTTCTTC
bEXOmiR-C_FOR
TCGAGAAGAAGGTATATTGCTGTTGACAGTGAGCGCGGGCTAAAGGTTTCGGAGGAGTCAGAAAAACTACCCCGAAACCTTTAGCCCGTGCCTACTGCCTCGGACTTCAAGGGGTCAGTCAG
bEXOmiR-C_REV
AATTCTGACTGACCCCTTGAAGTCCGAGGCAGTAGGCACGGGCTAAAGGTTTCGGGGTAGTTTTTCTGACTCCTCCGAAACCTTTAGCCCGCGCTCACTGTCAACAGCAATATACCTTCTTC
siRNAs:
Control siRNA
CCUCAUGGACUGUGGAAAUUU
Rab27 siRNA
GGACCAGAGAGUAGUGAAAUU
spike-in RNAs:
spike-in RNA for qPCR experiments
GUUCAAUAGGCUUACUAAUUU
spike-in RNA (ath-miR-159a) for Nanostring assay
UUUGGAUUGAAGGGAGCUCUA
Stem-Loop RT primers for miRNAs:
bEXOmiR Stem-Loop primer
GTCGTATCCAGTGCAGGGTCCGAGGTATTCGCACTGGATACGACCTCCTC						(RED letters indicate annealing sequence for Universal REV primer #1; BLUE letters indicate annealing sequence for 3' bEXOmiR region)
hsa-miR-19-3p Stem-Loop primer
GTCGTATCCAGTGCAGGGTCCGAGGTATTCGCACTGGATACGACTCAGTTT						(RED letters indicate annealing sequence for Universal REV primer #1; BLUE letters indicate annealing sequence for 3' hsa-miR-19-3p region)
hsa-miR-25-3p Stem-Loop primer
GTCGTATCCAGTGCAGGGTCCGAGGTATTCGCACTGGATACGACTCAGACC						(RED letters indicate annealing sequence for Universal REV primer #1; BLUE letters indicate annealing sequence for 3' hsa-miR-25-3p region)
spike-in RNA Stem-Loop primer
GAAAGAAGGCGAGGAGCAGATCGAGGAAGAAGACGGAAGAATGTGCGTCTCGCCTTCTTTCAAATTAG						(GREEN letters indicate annealing sequence for Universal REV primer #2; BLUE letters indicate annealing sequence for 3' bEXOmiR region)
PCR/qPCR amplification primers:
bEXOmiR-A FOR
CTGCCCTTGTAGGTATCC			qPCR primer RAB27A FOR		qPCR primer AXIN2 FOR			qPCR primer RHOV FOR
bEXOmiR-B FOR			AGCAGGGCAGGAGAGGTTTCGTA		AAACGGATTCAGGTCCTTCA			CACCTTCTCTGTGCAAGTC
CGCCGCATACGTAGTAC			qPCR primer RAB27A REV		qPCR primer AXIN2 REV			qPCR primer RHOV REV
bEXOmiR-C FOR			TGCTATGGCTTCCTCCTCTTTCAC		CAAAGACATAGCCGGAACCT			GCCATTTCTCTGTGATGTTTTG
CTGACTCGGGCTAAAGGT
hsa-miR-19-3p FOR			qPCR primer LAMP1 FOR		qPCR primer HPRT1 FOR			qPCR primer BAIAP3 FOR
CGGACTTGTGCAAATCTATG			ACGTTACAGCGTCCAGCTCAT		GGTCAGGCAGTATAATCCAAAG			TGTGAAGCTCTGGTTCCAAG
Spike-in RNA FOR			qPCR primer LAMP1 REV		qPCR primer HPRT1 REV			qPCR primer BAIAP3 REV
CGGACTGTTCAATAGGCTT			TCTTTGGAGCTCGCATTGG		GGACTCCAGATGTTTCCAAAC			AACTCCTGGATGTGGCTGAG
Universal REV primer #1			qPCR primer MCOLN FOR					qPCR primer PPP1R1C FOR
CCAGTGCAGGGTCCGAGGTA			TTGCTCTCTGCCAGCGGTACTA					GACCTACACCAGCATCACTTGTG
Universal REV primer #2			qPCR primer MCOLN REV					qPCR primer PPP1R1C REV
CGAGGAAGAAGACGGAAGAAT			GCAGTCAGTAACCACCATCGGA					CACACTCTGCTTCCTTTGCTTAG
bEXOmiR Illumina sequencing library preparation oligonucleotides:
custom RT-primer in iLLumina protocol
CTTGGCACCCGAGAATTCCACTCCTCC
45S5 oligo-blocker
CAAAGTTCTTTTCCGTACTCTGGACTCTAGTCAGTAGCACGACTAGAGTCCAGAGTACG
sgRNA sequences:
Control sgRNA#1
GCCAGATTTAATACTTCTGT
Rab27 sgRNA#1
GCTTTGGGAGACTCTGGTGT
SMPD3 sgRNA#9
GTCCCCGGGAGCATTAAG
ARHGEF18 sgRNA#7
GTAGCAGCAAAAGTACGT
ARHGEF18 sgRNA#5
GAGTTTGAAGCTGAGTCC
RHOV gRNA#10
GAGCCTGGGGTTGGGGCACG
BAIAP3 sgRNA#8
GCGCCTCATGCTGAAGAAGG
PPP1R1C sgRNA#4
GAATGCATCCCCTAAGCAA
TREM1 sgRNA#9
GTTGATTTCAGAGTCAGGAG
NKD2 sgRNA#3
GTGGCGTCCGCGTACGCGAG
PPP1R14D sgRNA#1
GAAGGTCCACTGGGCTTC
TIDE analysis PCR primers:
TIDE_SMPD3 KO_FOR
GCTTCTGCTTTGCCACTGC
TIDE_SMPD3 KO_REV
GTGGCTGCTCGCTTGTCAAAC
TIDE_ARHGEF18 KO_FOR
CTGGACACGGAAGGGACTTAG
TIDE_ARHGEF18 KO_REV
CCTGTAATCCCAGCTATGTGG
TIDE_RHOV KO_FOR
GCTAATCCTTACCACCTGGC
TIDE_RHOV KO_REV
CAGGACAAGAAACTGGGTTC
TIDE_BAIAP3 KO_FOR
CCATTTCCCGCCAGACTTC
TIDE_BAIAP3 KO_REV
CTCTGCCTCTTTGCACCAG
TIDE_PPP1R1C KO_FOR
AGGTGGGAAAGTAAAATG
TIDE_PPP1R1C KO_REV
CAGTAGTTACATGTACAGTG
TIDE_TREM1 KO_FOR
TTATTCTTGGAGAAGGTTG
TIDE_TREM1 KO_REV
GAAGGTGAACTGGGGAG
TIDE_NKD2 KO_FOR
GAAGGTGAGCGGGCGAGC
TIDE_NKD2 KO_REV
GTCACCCCTCCCAGAGATG
TIDE_PPP1R14D KO_FOR
CTCCTCCTGCCTTCATTTC
TIDE_PPP1R14D KO_REV
GAAACATAGTGTGACCAAGC
