# Supplementary material for: Genome-wide interrogation of extracellular vesicle biology using barcoded miRNAs
Source: eLife. 2018 Dec 17;7:e41460. doi: 10.7554/eLife.41460 (PMC6312402; doi:10.7554/eLife.41460)
Supplement: Supplementary file 4. [file elife-41460-supp4.xlsx]

## Sheet: Summary
This file contains all sgRNA-bEXOmiR associations used in the genome-wide screen
Sublibrary sgRNA-bEXOmiR associations	gene category	Number of elements
MMM	Membrane trafficking, Mitochondrial and Motility	25154
DTKP	Drug target, Kinase, Phosphatase	25365
ACOC	Apoptosis and Cancer	32080
GEEX	Gene expression	25245
PROT	Proteostasis	31149
MEPR	Membrane Proteins	13160
UNA1	Unassigned Library #1	21252
UNA2	Unassigned Library #2	29013
UNA3	Unassigned Library #3	18264
	Genome-wide scale	220682

## Sheet: MMM associations
ENSG00000000419_DPM1_TMM_44683.1	TTGACGTACGTAGGTTCTCCCCACCTTGTTGGTCAGTCGTAGTCCTCGCGTTTAAGAGCTAAGCAGTCGGAATTCGAAGAAGGTATATTGCTGTTGACAGTGAGCGACTTGAGAAACTGCTGGAGGAGTCAGAAAAACTACCCCAGCAGTTTCTCAAGCTGCCTACTGCCTCGGACTTCAAGGGGTCAGTCACAATTGGCGTCAGTGTAGTTGTGTTC
ENSG00000000419_DPM1_TMM_44684.2	TTGACGTACGTAGGTTCTCCCCACCTTGTTGGAATATTTGTTCTGTCGGTTTAAGAGCTAAGCAGTCGGAATTCGAAGAAGGTATATTGCTGTTGACAGTGAGCGCTGCTGCTGTACTGTGGAGGAGTCAGAAAAACTACCCCACAGTACAGCAGCATTGCCTACTGCCTCGGACTTCAAGGGGTCAGTCACAATTGGCGTCAGTGTAGTTGTGTTC
ENSG00000000419_DPM1_TMM_44685.3	TTGACGTACGTAGGTTCTCCCCACCTTGTTGGGTTCTCGCGCTCGTTGTGTTTAAGAGCTAAGCAGTCGGAATTCGAAGAAGGTATATTGCTGTTGACAGTGAGCGAAATGCGACAATGAGGGAGGAGTCAGAAAAACTACCCCCTCATTGTCGCATTCTGCCTACTGCCTCGGACTTCAAGGGGTCAGTCACAATTGGCGTCAGTGTAGTTGTGTTC
ENSG00000000419_DPM1_TMM_44686.4	TTGACGTACGTAGGTTCTCCCCACCTTGTTGGGAAGCCCAGATGGAACAGTTTAAGAGCTAAGCAGTCGGAATTCGAAGAAGGTATATTGCTGTTGACAGTGAGCGCCATTTGGAGGTCCTGGAGGAGTCAGAAAAACTACCCCAGGACCTCCAAATGATGCCTACTGCCTCGGACTTCAAGGGGTCAGTCACAATTGGCGTCAGTGTAGTTGTGTTC
ENSG00000000419_DPM1_TMM_44687.5	TTGACGTACGTAGGTTCTCCCCACCTTGTTGGACCACGAGAGAAAAAGTTGTTTAAGAGCTAAGCAGTCGGAATTCGAAGAAGGTATATTGCTGTTGACAGTGAGCGAATCTGGGCGTTACTGGAGGAGTCAGAAAAACTACCCCAGTAACGCCCAGATGTGCCTACTGCCTCGGACTTCAAGGGGTCAGTCACAATTGGCGTCAGTGTAGTTGTGTTC
ENSG00000000419_DPM1_TMM_44688.6	TTGACGTACGTAGGTTCTCCCCACCTTGTTGGGAAACTACATCATTATTAGTTTAAGAGCTAAGCAGTCGGAATTCGAAGAAGGTATATTGCTGTTGACAGTGAGCGCCACGTGAACCTGAGGGAGGAGTCAGAAAAACTACCCCCTCAGGTTCACGTGATGCCTACTGCCTCGGACTTCAAGGGGTCAGTCACAATTGGCGTCAGTGTAGTTGTGTTC
ENSG00000000419_DPM1_TMM_44689.7	TTGACGTACGTAGGTTCTCCCCACCTTGTTGGAGTTAAAAAATTGGCCCCAGTTTAAGAGCTAAGCAGTCGGAATTCGAAGAAGGTATATTGCTGTTGACAGTGAGCGACTTTGACAGAGGCTGGAGGAGTCAGAAAAACTACCCCAGCCTCTGTCAAAGGTGCCTACTGCCTCGGACTTCAAGGGGTCAGTCACAATTGGCGTCAGTGTAGTTGTGTTC
ENSG00000000419_DPM1_TMM_44690.8	TTGACGTACGTAGGTTCTCCCCACCTTGTTGGGAGCATCTGATTTAACGTTTAAGAGCTAAGCAGTCGGAATTCGAAGAAGGTATATTGCTGTTGACAGTGAGCGCGATTCAGCCCGAAGGGAGGAGTCAGAAAAACTACCCCCTTCGGGCTGAATCTTGCCTACTGCCTCGGACTTCAAGGGGTCAGTCACAATTGGCGTCAGTGTAGTTGTGTTC
ENSG00000000419_DPM1_TMM_44691.9	TTGACGTACGTAGGTTCTCCCCACCTTGTTGGAACAATCATCTCCATCGTTTAAGAGCTAAGCAGTCGGAATTCGAAGAAGGTATATTGCTGTTGACAGTGAGCGCAAGGTTAGCTCGCGGGAGGAGTCAGAAAAACTACCCCCGCGAGCTAACCTTATGCCTACTGCCTCGGACTTCAAGGGGTCAGTCACAATTGGCGTCAGTGTAGTTGTGTTC
ENSG00000000419_DPM1_TMM_44692.10	TTGACGTACGTAGGTTCTCCCCACCTTGTTGGACAGTTGAATTATACTATGTTTAAGAGCTAAGCAGTCGGAATTCGAAGAAGGTATATTGCTGTTGACAGTGAGCGCGAACAGCGGTATAGGGAGGAGTCAGAAAAACTACCCCCTATACCGCTGTTCATGCCTACTGCCTCGGACTTCAAGGGGTCAGTCACAATTGGCGTCAGTGTAGTTGTGTTC
ENSG00000002933_TMEM176A_TMM_144968.1	TTGACGTACGTAGGTTCTCCCCACCTTGTTGGCTCCCGAGGTGACGAGGGTTTAAGAGCTAAGCAGTCGGAATTCGAAGAAGGTATATTGCTGTTGACAGTGAGCGAGCGCGAAATCCATAGGAGGAGTCAGAAAAACTACCCCTATGGATTTCGCGCGTGCCTACTGCCTCGGACTTCAAGGGGTCAGTCACAATTGGCGTCAGTGTAGTTGTGTTC
ENSG00000002933_TMEM176A_TMM_144969.2	TTGACGTACGTAGGTTCTCCCCACCTTGTTGGGGATCTTGAGTGCAGTCCTGTTTAAGAGCTAAGCAGTCGGAATTCGAAGAAGGTATATTGCTGTTGACAGTGAGCGATGACACCTATGCAGGGAGGAGTCAGAAAAACTACCCCCTGCATAGGTGTCACTGCCTACTGCCTCGGACTTCAAGGGGTCAGTCACAATTGGCGTCAGTGTAGTTGTGTTC
ENSG00000002933_TMEM176A_TMM_144970.3	TTGACGTACGTAGGTTCTCCCCACCTTGTTGGCCTTCATTTACGAGAAACGGTTTAAGAGCTAAGCAGTCGGAATTCGAAGAAGGTATATTGCTGTTGACAGTGAGCGAGGCTAACAATTCGTGGAGGAGTCAGAAAAACTACCCCACGAATTGTTAGCCGTGCCTACTGCCTCGGACTTCAAGGGGTCAGTCACAATTGGCGTCAGTGTAGTTGTGTTC
ENSG00000002933_TMEM176A_TMM_144971.4	TTGACGTACGTAGGTTCTCCCCACCTTGTTGGTGATGAGATGGCCCCGGGTTTAAGAGCTAAGCAGTCGGAATTCGAAGAAGGTATATTGCTGTTGACAGTGAGCGCATCAACGAGTGCCTGGAGGAGTCAGAAAAACTACCCCAGGCACTCGTTGATTTGCCTACTGCCTCGGACTTCAAGGGGTCAGTCACAATTGGCGTCAGTGTAGTTGTGTTC
ENSG00000002933_TMEM176A_TMM_144972.5	TTGACGTACGTAGGTTCTCCCCACCTTGTTGGCGTTAGCAGAGTCCTCAGCGTTTAAGAGCTAAGCAGTCGGAATTCGAAGAAGGTATATTGCTGTTGACAGTGAGCGATGTCTCCCAGATACGGAGGAGTCAGAAAAACTACCCCGTATCTGGGAGACAGTGCCTACTGCCTCGGACTTCAAGGGGTCAGTCACAATTGGCGTCAGTGTAGTTGTGTTC
ENSG00000002933_TMEM176A_TMM_144973.6	TTGACGTACGTAGGTTCTCCCCACCTTGTTGGGAATGAAGATTTCCGATAGTTTAAGAGCTAAGCAGTCGGAATTCGAAGAAGGTATATTGCTGTTGACAGTGAGCGAGTTTCGCCATGATTGGAGGAGTCAGAAAAACTACCCCAATCATGGCGAAACGTGCCTACTGCCTCGGACTTCAAGGGGTCAGTCACAATTGGCGTCAGTGTAGTTGTGTTC
ENSG00000002933_TMEM176A_TMM_144974.7	TTGACGTACGTAGGTTCTCCCCACCTTGTTGGCATCTCCAGCTCGAGTGACGTTTAAGAGCTAAGCAGTCGGAATTCGAAGAAGGTATATTGCTGTTGACAGTGAGCGAATGGCGAAACCTTAGGAGGAGTCAGAAAAACTACCCCTAAGGTTTCGCCATCTGCCTACTGCCTCGGACTTCAAGGGGTCAGTCACAATTGGCGTCAGTGTAGTTGTGTTC
ENSG00000002933_TMEM176A_TMM_144975.8	TTGACGTACGTAGGTTCTCCCCACCTTGTTGGTGGATGTGCACATCGATGTGTTTAAGAGCTAAGCAGTCGGAATTCGAAGAAGGTATATTGCTGTTGACAGTGAGCGCCACACAGTCCCTACGGAGGAGTCAGAAAAACTACCCCGTAGGGACTGTGTGATGCCTACTGCCTCGGACTTCAAGGGGTCAGTCACAATTGGCGTCAGTGTAGTTGTGTTC
ENSG00000002933_TMEM176A_TMM_144976.9	TTGACGTACGTAGGTTCTCCCCACCTTGTTGGACTTCTTCTGGACTCTGAGGTTTAAGAGCTAAGCAGTCGGAATTCGAAGAAGGTATATTGCTGTTGACAGTGAGCGCGCCTGATGCACACTGGAGGAGTCAGAAAAACTACCCCAGTGTGCATCAGGCTTGCCTACTGCCTCGGACTTCAAGGGGTCAGTCACAATTGGCGTCAGTGTAGTTGTGTTC
ENSG00000002933_TMEM176A_TMM_144977.10	TTGACGTACGTAGGTTCTCCCCACCTTGTTGGGTGAGCAGGAGCTTGGCCAGTTTAAGAGCTAAGCAGTCGGAATTCGAAGAAGGTATATTGCTGTTGACAGTGAGCGATTGCAGTTGTTGTGGGAGGAGTCAGAAAAACTACCCCCACAACAACTGCAAGTGCCTACTGCCTCGGACTTCAAGGGGTCAGTCACAATTGGCGTCAGTGTAGTTGTGTTC
ENSG00000003137_CYP26B1_TMM_19115.1	TTGACGTACGTAGGTTCTCCCCACCTTGTTGGGATCTGGTGTCGGCGCGTTTAAGAGCTAAGCAGTCGGAATTCGAAGAAGGTATATTGCTGTTGACAGTGAGCGCTATGGGAGGCGTTGGGAGGAGTCAGAAAAACTACCCCCAACGCCTCCCATAATGCCTACTGCCTCGGACTTCAAGGGGTCAGTCACAATTGGCGTCAGTGTAGTTGTGTTC
ENSG00000003137_CYP26B1_TMM_19116.2	TTGACGTACGTAGGTTCTCCCCACCTTGTTGGCCACAGCTGCTGCGACAGTTTAAGAGCTAAGCAGTCGGAATTCGAAGAAGGTATATTGCTGTTGACAGTGAGCGCTAGCGGAAGGTTACGGAGGAGTCAGAAAAACTACCCCGTAACCTTCCGCTATTGCCTACTGCCTCGGACTTCAAGGGGTCAGTCACAATTGGCGTCAGTGTAGTTGTGTTC
ENSG00000003137_CYP26B1_TMM_19117.3	TTGACGTACGTAGGTTCTCCCCACCTTGTTGGGACACCAGGCACGCGGCGAGTTTAAGAGCTAAGCAGTCGGAATTCGAAGAAGGTATATTGCTGTTGACAGTGAGCGAAGTGACCCTCTCATGGAGGAGTCAGAAAAACTACCCCATGAGAGGGTCACTGTGCCTACTGCCTCGGACTTCAAGGGGTCAGTCACAATTGGCGTCAGTGTAGTTGTGTTC
ENSG00000003137_CYP26B1_TMM_19118.4	TTGACGTACGTAGGTTCTCCCCACCTTGTTGGCAGCTCTTGTCGCGAGTGGGTTTAAGAGCTAAGCAGTCGGAATTCGAAGAAGGTATATTGCTGTTGACAGTGAGCGAAGTATAGGACTTGCGGAGGAGTCAGAAAAACTACCCCGCAAGTCCTATACTGTGCCTACTGCCTCGGACTTCAAGGGGTCAGTCACAATTGGCGTCAGTGTAGTTGTGTTC
ENSG00000003137_CYP26B1_TMM_19119.5	TTGACGTACGTAGGTTCTCCCCACCTTGTTGGCTGGTAGACCTCAAAGGTTTAAGAGCTAAGCAGTCGGAATTCGAAGAAGGTATATTGCTGTTGACAGTGAGCGCCTTCGACGCTTAAGGGAGGAGTCAGAAAAACTACCCCCTTAAGCGTCGAAGTTGCCTACTGCCTCGGACTTCAAGGGGTCAGTCACAATTGGCGTCAGTGTAGTTGTGTTC
ENSG00000003137_CYP26B1_TMM_19120.6	TTGACGTACGTAGGTTCTCCCCACCTTGTTGGGAAGCCCATGGATCCCTTGGTTTAAGAGCTAAGCAGTCGGAATTCGAAGAAGGTATATTGCTGTTGACAGTGAGCGCTGTTAGAGCTAGCCGGAGGAGTCAGAAAAACTACCCCGGCTAGCTCTAACAATGCCTACTGCCTCGGACTTCAAGGGGTCAGTCACAATTGGCGTCAGTGTAGTTGTGTTC
ENSG00000003137_CYP26B1_TMM_19121.7	TTGACGTACGTAGGTTCTCCCCACCTTGTTGGAAGCCCAGCAGCACCCGGAGTTTAAGAGCTAAGCAGTCGGAATTCGAAGAAGGTATATTGCTGTTGACAGTGAGCGAAGTGCCGTATGCATGGAGGAGTCAGAAAAACTACCCCATGCATACGGCACTGTGCCTACTGCCTCGGACTTCAAGGGGTCAGTCACAATTGGCGTCAGTGTAGTTGTGTTC
ENSG00000003137_CYP26B1_TMM_19122.8	TTGACGTACGTAGGTTCTCCCCACCTTGTTGGGCCTCGTGGCTGAAGATCTGTTTAAGAGCTAAGCAGTCGGAATTCGAAGAAGGTATATTGCTGTTGACAGTGAGCGCAATATGCGGAGGCCGGAGGAGTCAGAAAAACTACCCCGGCCTCCGCATATTATGCCTACTGCCTCGGACTTCAAGGGGTCAGTCACAATTGGCGTCAGTGTAGTTGTGTTC
ENSG00000003137_CYP26B1_TMM_19123.9	TTGACGTACGTAGGTTCTCCCCACCTTGTTGGCATCCCTGAGGAGGACCTTGTTTAAGAGCTAAGCAGTCGGAATTCGAAGAAGGTATATTGCTGTTGACAGTGAGCGATCTATAGTGAGGCAGGAGGAGTCAGAAAAACTACCCCTGCCTCACTATAGAGTGCCTACTGCCTCGGACTTCAAGGGGTCAGTCACAATTGGCGTCAGTGTAGTTGTGTTC
ENSG00000003137_CYP26B1_TMM_19124.10	TTGACGTACGTAGGTTCTCCCCACCTTGTTGGGATCACCAGCTGGATCTTGTTTAAGAGCTAAGCAGTCGGAATTCGAAGAAGGTATATTGCTGTTGACAGTGAGCGCTGAGGGTAGGAGGAGGAGGAGTCAGAAAAACTACCCCTCCTCCTACCCTCATTGCCTACTGCCTCGGACTTCAAGGGGTCAGTCACAATTGGCGTCAGTGTAGTTGTGTTC
ENSG00000003509_NDUFAF7_TMM_150953.1	TTGACGTACGTAGGTTCTCCCCACCTTGTTGGTACAAAATAAAGTCTACGTTTAAGAGCTAAGCAGTCGGAATTCGAAGAAGGTATATTGCTGTTGACAGTGAGCGCCTAGAATGTGCGACGGAGGAGTCAGAAAAACTACCCCGTCGCACATTCTAGATGCCTACTGCCTCGGACTTCAAGGGGTCAGTCACAATTGGCGTCAGTGTAGTTGTGTTC
ENSG00000003509_NDUFAF7_TMM_150954.2	TTGACGTACGTAGGTTCTCCCCACCTTGTTGGTACTCGGCCACAGTGATGTTTAAGAGCTAAGCAGTCGGAATTCGAAGAAGGTATATTGCTGTTGACAGTGAGCGCAAGATGGTCTGACGGGAGGAGTCAGAAAAACTACCCCCGTCAGACCATCTTATGCCTACTGCCTCGGACTTCAAGGGGTCAGTCACAATTGGCGTCAGTGTAGTTGTGTTC
ENSG00000003509_NDUFAF7_TMM_150955.3	TTGACGTACGTAGGTTCTCCCCACCTTGTTGGTATATGGTTCATTAGTGAAGTTTAAGAGCTAAGCAGTCGGAATTCGAAGAAGGTATATTGCTGTTGACAGTGAGCGATAACGAAGTCGCAAGGAGGAGTCAGAAAAACTACCCCTTGCGACTTCGTTACTGCCTACTGCCTCGGACTTCAAGGGGTCAGTCACAATTGGCGTCAGTGTAGTTGTGTTC
ENSG00000003509_NDUFAF7_TMM_150956.4	TTGACGTACGTAGGTTCTCCCCACCTTGTTGGGTAGGGGAACCCTCGTGTTTAAGAGCTAAGCAGTCGGAATTCGAAGAAGGTATATTGCTGTTGACAGTGAGCGCTCGCACCCAATCGTGGAGGAGTCAGAAAAACTACCCCACGATTGGGTGCGATTGCCTACTGCCTCGGACTTCAAGGGGTCAGTCACAATTGGCGTCAGTGTAGTTGTGTTC
ENSG00000003509_NDUFAF7_TMM_150957.5	TTGACGTACGTAGGTTCTCCCCACCTTGTTGGCTTTCCAGCTGGTGGAACTGTTTAAGAGCTAAGCAGTCGGAATTCGAAGAAGGTATATTGCTGTTGACAGTGAGCGCTGCGATAGGCGAGAGGAGGAGTCAGAAAAACTACCCCTCTCGCCTATCGCAATGCCTACTGCCTCGGACTTCAAGGGGTCAGTCACAATTGGCGTCAGTGTAGTTGTGTTC
ENSG00000003509_NDUFAF7_TMM_150958.6	TTGACGTACGTAGGTTCTCCCCACCTTGTTGGTGTACCGTGACATGCTGTTTAAGAGCTAAGCAGTCGGAATTCGAAGAAGGTATATTGCTGTTGACAGTGAGCGAACTTGAAGCAAGAGGGAGGAGTCAGAAAAACTACCCCCTCTTGCTTCAAGTGTGCCTACTGCCTCGGACTTCAAGGGGTCAGTCACAATTGGCGTCAGTGTAGTTGTGTTC
ENSG00000003509_NDUFAF7_TMM_150959.7	TTGACGTACGTAGGTTCTCCCCACCTTGTTGGTGACATTTCAGTACATCGTTTAAGAGCTAAGCAGTCGGAATTCGAAGAAGGTATATTGCTGTTGACAGTGAGCGATCGGAACTCCTGATGGAGGAGTCAGAAAAACTACCCCATCAGGAGTTCCGAGTGCCTACTGCCTCGGACTTCAAGGGGTCAGTCACAATTGGCGTCAGTGTAGTTGTGTTC
ENSG00000003509_NDUFAF7_TMM_150960.8	TTGACGTACGTAGGTTCTCCCCACCTTGTTGGTACTGCTGAGGTCAGGTTTGTTTAAGAGCTAAGCAGTCGGAATTCGAAGAAGGTATATTGCTGTTGACAGTGAGCGCACAGGTTCCGCGTAGGAGGAGTCAGAAAAACTACCCCTACGCGGAACCTGTATGCCTACTGCCTCGGACTTCAAGGGGTCAGTCACAATTGGCGTCAGTGTAGTTGTGTTC
ENSG00000003509_NDUFAF7_TMM_150961.9	TTGACGTACGTAGGTTCTCCCCACCTTGTTGGCGCGCGCCACGGCACACAAGTTTAAGAGCTAAGCAGTCGGAATTCGAAGAAGGTATATTGCTGTTGACAGTGAGCGAAATTTACGGTGCGAGGAGGAGTCAGAAAAACTACCCCTCGCACCGTAAATTCTGCCTACTGCCTCGGACTTCAAGGGGTCAGTCACAATTGGCGTCAGTGTAGTTGTGTTC
ENSG00000003509_NDUFAF7_TMM_150962.10	TTGACGTACGTAGGTTCTCCCCACCTTGTTGGAGGGAAATACTTCAGCTCCGTTTAAGAGCTAAGCAGTCGGAATTCGAAGAAGGTATATTGCTGTTGACAGTGAGCGCACATGGGTAGCATCGGAGGAGTCAGAAAAACTACCCCGATGCTACCCATGTTTGCCTACTGCCTCGGACTTCAAGGGGTCAGTCACAATTGGCGTCAGTGTAGTTGTGTTC
ENSG00000004059_ARF5_TMM_134123.1	TTGACGTACGTAGGTTCTCCCCACCTTGTTGGCGAAAAGAGCGCGGACAGTTTAAGAGCTAAGCAGTCGGAATTCGAAGAAGGTATATTGCTGTTGACAGTGAGCGCTGCTCCTCTGTTTGGGAGGAGTCAGAAAAACTACCCCCAAACAGAGGAGCAATGCCTACTGCCTCGGACTTCAAGGGGTCAGTCACAATTGGCGTCAGTGTAGTTGTGTTC
ENSG00000004059_ARF5_TMM_134124.2	TTGACGTACGTAGGTTCTCCCCACCTTGTTGGAAGCAGATGCGGATTCTCAGTTTAAGAGCTAAGCAGTCGGAATTCGAAGAAGGTATATTGCTGTTGACAGTGAGCGCTCCTGCCACTTCTGGGAGGAGTCAGAAAAACTACCCCCAGAAGTGGCAGGATTGCCTACTGCCTCGGACTTCAAGGGGTCAGTCACAATTGGCGTCAGTGTAGTTGTGTTC
ENSG00000004059_ARF5_TMM_134125.3	TTGACGTACGTAGGTTCTCCCCACCTTGTTGGAACATCTGTTTCACAGTCTGTTTAAGAGCTAAGCAGTCGGAATTCGAAGAAGGTATATTGCTGTTGACAGTGAGCGCAAGTGGGTTGCACTGGAGGAGTCAGAAAAACTACCCCAGTGCAACCCACTTATGCCTACTGCCTCGGACTTCAAGGGGTCAGTCACAATTGGCGTCAGTGTAGTTGTGTTC
ENSG00000004059_ARF5_TMM_134126.4	TTGACGTACGTAGGTTCTCCCCACCTTGTTGGAGGCCGAATCTTGTCCGTTTAAGAGCTAAGCAGTCGGAATTCGAAGAAGGTATATTGCTGTTGACAGTGAGCGAATCAAGTCATCGGAGGAGGAGTCAGAAAAACTACCCCTCCGATGACTTGATGTGCCTACTGCCTCGGACTTCAAGGGGTCAGTCACAATTGGCGTCAGTGTAGTTGTGTTC
ENSG00000004059_ARF5_TMM_134127.5	TTGACGTACGTAGGTTCTCCCCACCTTGTTGGTACAAACTGAAGTTGGGTTTAAGAGCTAAGCAGTCGGAATTCGAAGAAGGTATATTGCTGTTGACAGTGAGCGCCCTTTGGTCGAATGGGAGGAGTCAGAAAAACTACCCCCATTCGACCAAAGGATGCCTACTGCCTCGGACTTCAAGGGGTCAGTCACAATTGGCGTCAGTGTAGTTGTGTTC
ENSG00000004059_ARF5_TMM_134128.6	TTGACGTACGTAGGTTCTCCCCACCTTGTTGGGACAGTAATGACCGGGAGCGTTTAAGAGCTAAGCAGTCGGAATTCGAAGAAGGTATATTGCTGTTGACAGTGAGCGAGTTTAAGTAGGCCGGGAGGAGTCAGAAAAACTACCCCCGGCCTACTTAAACCTGCCTACTGCCTCGGACTTCAAGGGGTCAGTCACAATTGGCGTCAGTGTAGTTGTGTTC
ENSG00000004059_ARF5_TMM_134129.7	TTGACGTACGTAGGTTCTCCCCACCTTGTTGGCTCACGGGCATGGCGTTGTTTAAGAGCTAAGCAGTCGGAATTCGAAGAAGGTATATTGCTGTTGACAGTGAGCGAACCAGGCCATATTAGGAGGAGTCAGAAAAACTACCCCTAATATGGCCTGGTGTGCCTACTGCCTCGGACTTCAAGGGGTCAGTCACAATTGGCGTCAGTGTAGTTGTGTTC
ENSG00000004059_ARF5_TMM_134130.8	TTGACGTACGTAGGTTCTCCCCACCTTGTTGGCTGCGGGATGCAGTGCTGCGTTTAAGAGCTAAGCAGTCGGAATTCGAAGAAGGTATATTGCTGTTGACAGTGAGCGATGCACCCGCAATATGGAGGAGTCAGAAAAACTACCCCATATTGCGGGTGCAGTGCCTACTGCCTCGGACTTCAAGGGGTCAGTCACAATTGGCGTCAGTGTAGTTGTGTTC
ENSG00000004059_ARF5_TMM_134131.9	TTGACGTACGTAGGTTCTCCCCACCTTGTTGGAAGATCCGCGAAAAGAGCGGTTTAAGAGCTAAGCAGTCGGAATTCGAAGAAGGTATATTGCTGTTGACAGTGAGCGATCGCTTGAACTGAAGGAGGAGTCAGAAAAACTACCCCTTCAGTTCAAGCGACTGCCTACTGCCTCGGACTTCAAGGGGTCAGTCACAATTGGCGTCAGTGTAGTTGTGTTC
ENSG00000004059_ARF5_TMM_134132.10	TTGACGTACGTAGGTTCTCCCCACCTTGTTGGGCACAGGTCTGTACGAGTTTAAGAGCTAAGCAGTCGGAATTCGAAGAAGGTATATTGCTGTTGACAGTGAGCGCTCGCTGACTTCGTTGGAGGAGTCAGAAAAACTACCCCAACGAAGTCAGCGATTGCCTACTGCCTCGGACTTCAAGGGGTCAGTCACAATTGGCGTCAGTGTAGTTGTGTTC
ENSG00000004139_SARM1_TMM_126712.1	TTGACGTACGTAGGTTCTCCCCACCTTGTTGGCCAGTACACCTACGGCCGTTTAAGAGCTAAGCAGTCGGAATTCGAAGAAGGTATATTGCTGTTGACAGTGAGCGAGAACGAAATCACACGGAGGAGTCAGAAAAACTACCCCGTGTGATTTCGTTCCTGCCTACTGCCTCGGACTTCAAGGGGTCAGTCACAATTGGCGTCAGTGTAGTTGTGTTC
ENSG00000004139_SARM1_TMM_126713.2	TTGACGTACGTAGGTTCTCCCCACCTTGTTGGCACCAACACAAAGTTGCGTTTAAGAGCTAAGCAGTCGGAATTCGAAGAAGGTATATTGCTGTTGACAGTGAGCGCTCCAACGCGTTTCAGGAGGAGTCAGAAAAACTACCCCTGAAACGCGTTGGATTGCCTACTGCCTCGGACTTCAAGGGGTCAGTCACAATTGGCGTCAGTGTAGTTGTGTTC
ENSG00000004139_SARM1_TMM_126714.3	TTGACGTACGTAGGTTCTCCCCACCTTGTTGGTCCGCGCTGAAGCAGGCGTTTAAGAGCTAAGCAGTCGGAATTCGAAGAAGGTATATTGCTGTTGACAGTGAGCGAGTTCATCCTAAGCCGGAGGAGTCAGAAAAACTACCCCGGCTTAGGATGAACCTGCCTACTGCCTCGGACTTCAAGGGGTCAGTCACAATTGGCGTCAGTGTAGTTGTGTTC
ENSG00000004139_SARM1_TMM_126715.4	TTGACGTACGTAGGTTCTCCCCACCTTGTTGGACCGCGTGGCGCGCATTGTTTAAGAGCTAAGCAGTCGGAATTCGAAGAAGGTATATTGCTGTTGACAGTGAGCGACATGATGCTGTACTGGAGGAGTCAGAAAAACTACCCCAGTACAGCATCATGCTGCCTACTGCCTCGGACTTCAAGGGGTCAGTCACAATTGGCGTCAGTGTAGTTGTGTTC
ENSG00000004139_SARM1_TMM_126716.5	TTGACGTACGTAGGTTCTCCCCACCTTGTTGGGGCTACCTCGCGGCCCAGTTTAAGAGCTAAGCAGTCGGAATTCGAAGAAGGTATATTGCTGTTGACAGTGAGCGACAGCCTAGAATGTCGGAGGAGTCAGAAAAACTACCCCGACATTCTAGGCTGCTGCCTACTGCCTCGGACTTCAAGGGGTCAGTCACAATTGGCGTCAGTGTAGTTGTGTTC
ENSG00000004139_SARM1_TMM_126717.6	TTGACGTACGTAGGTTCTCCCCACCTTGTTGGCTGGAAGCAGGCAAGTTCGGTTTAAGAGCTAAGCAGTCGGAATTCGAAGAAGGTATATTGCTGTTGACAGTGAGCGATGTATCGACCGACTGGAGGAGTCAGAAAAACTACCCCAGTCGGTCGATACACTGCCTACTGCCTCGGACTTCAAGGGGTCAGTCACAATTGGCGTCAGTGTAGTTGTGTTC
ENSG00000004139_SARM1_TMM_126718.7	TTGACGTACGTAGGTTCTCCCCACCTTGTTGGGCCACCCGCAGCCCACCATGTTTAAGAGCTAAGCAGTCGGAATTCGAAGAAGGTATATTGCTGTTGACAGTGAGCGCCGCGCCATGTGAAAGGAGGAGTCAGAAAAACTACCCCTTTCACATGGCGCGTTGCCTACTGCCTCGGACTTCAAGGGGTCAGTCACAATTGGCGTCAGTGTAGTTGTGTTC
ENSG00000004139_SARM1_TMM_126719.8	TTGACGTACGTAGGTTCTCCCCACCTTGTTGGTAGAGCTGGCGCGGAGTGTTTAAGAGCTAAGCAGTCGGAATTCGAAGAAGGTATATTGCTGTTGACAGTGAGCGATACTCTGCGTACAGGGAGGAGTCAGAAAAACTACCCCCTGTACGCAGAGTACTGCCTACTGCCTCGGACTTCAAGGGGTCAGTCACAATTGGCGTCAGTGTAGTTGTGTTC
ENSG00000004139_SARM1_TMM_126720.9	TTGACGTACGTAGGTTCTCCCCACCTTGTTGGCGCCCGCATCCTCACGGGTTTAAGAGCTAAGCAGTCGGAATTCGAAGAAGGTATATTGCTGTTGACAGTGAGCGAAGCAGTGTAAGGTGGGAGGAGTCAGAAAAACTACCCCCACCTTACACTGCTGTGCCTACTGCCTCGGACTTCAAGGGGTCAGTCACAATTGGCGTCAGTGTAGTTGTGTTC
ENSG00000004139_SARM1_TMM_126721.10	TTGACGTACGTAGGTTCTCCCCACCTTGTTGGCCATCCACCTGCTGCTCCTGTTTAAGAGCTAAGCAGTCGGAATTCGAAGAAGGTATATTGCTGTTGACAGTGAGCGACATCAGGTAGTGATGGAGGAGTCAGAAAAACTACCCCATCACTACCTGATGCTGCCTACTGCCTCGGACTTCAAGGGGTCAGTCACAATTGGCGTCAGTGTAGTTGTGTTC
ENSG00000004142_POLDIP2_TMM_71402.1	TTGACGTACGTAGGTTCTCCCCACCTTGTTGGCGTCGACCACGACGACGGTTTAAGAGCTAAGCAGTCGGAATTCGAAGAAGGTATATTGCTGTTGACAGTGAGCGATGTTATCGCCGTTTGGAGGAGTCAGAAAAACTACCCCAAACGGCGATAACACTGCCTACTGCCTCGGACTTCAAGGGGTCAGTCACAATTGGCGTCAGTGTAGTTGTGTTC
ENSG00000004142_POLDIP2_TMM_71403.2	TTGACGTACGTAGGTTCTCCCCACCTTGTTGGCGACCGGGACCACCAGGTTTAAGAGCTAAGCAGTCGGAATTCGAAGAAGGTATATTGCTGTTGACAGTGAGCGCTGGAAGATCCAGAGGGAGGAGTCAGAAAAACTACCCCCTCTGGATCTTCCAATGCCTACTGCCTCGGACTTCAAGGGGTCAGTCACAATTGGCGTCAGTGTAGTTGTGTTC
ENSG00000004142_POLDIP2_TMM_71404.3	TTGACGTACGTAGGTTCTCCCCACCTTGTTGGGCAGCCTGTACAGCCCGGGTTTAAGAGCTAAGCAGTCGGAATTCGAAGAAGGTATATTGCTGTTGACAGTGAGCGCTTCTCCGGGTAAGAGGAGGAGTCAGAAAAACTACCCCTCTTACCCGGAGAAATGCCTACTGCCTCGGACTTCAAGGGGTCAGTCACAATTGGCGTCAGTGTAGTTGTGTTC
ENSG00000004142_POLDIP2_TMM_71405.4	TTGACGTACGTAGGTTCTCCCCACCTTGTTGGACTGTATGACCGGGATGGTTTAAGAGCTAAGCAGTCGGAATTCGAAGAAGGTATATTGCTGTTGACAGTGAGCGCCAAGCGCTGGTTCTGGAGGAGTCAGAAAAACTACCCCAGAACCAGCGCTTGATGCCTACTGCCTCGGACTTCAAGGGGTCAGTCACAATTGGCGTCAGTGTAGTTGTGTTC
ENSG00000004142_POLDIP2_TMM_71406.5	TTGACGTACGTAGGTTCTCCCCACCTTGTTGGTCTCCAACACTTTGCCCTCGTTTAAGAGCTAAGCAGTCGGAATTCGAAGAAGGTATATTGCTGTTGACAGTGAGCGCCTGCGGTGATTTCGGGAGGAGTCAGAAAAACTACCCCCGAAATCACCGCAGTTGCCTACTGCCTCGGACTTCAAGGGGTCAGTCACAATTGGCGTCAGTGTAGTTGTGTTC
ENSG00000004142_POLDIP2_TMM_71407.6	TTGACGTACGTAGGTTCTCCCCACCTTGTTGGGTAGCCAAAAATGCTATGAGTTTAAGAGCTAAGCAGTCGGAATTCGAAGAAGGTATATTGCTGTTGACAGTGAGCGCCTCAAGGAGTCCTTGGAGGAGTCAGAAAAACTACCCCAAGGACTCCTTGAGATGCCTACTGCCTCGGACTTCAAGGGGTCAGTCACAATTGGCGTCAGTGTAGTTGTGTTC
ENSG00000004142_POLDIP2_TMM_71408.7	TTGACGTACGTAGGTTCTCCCCACCTTGTTGGCAGAGAACCCTGCTGGCCAGTTTAAGAGCTAAGCAGTCGGAATTCGAAGAAGGTATATTGCTGTTGACAGTGAGCGCGGCGTTTACTGATGGGAGGAGTCAGAAAAACTACCCCCATCAGTAAACGCCTTGCCTACTGCCTCGGACTTCAAGGGGTCAGTCACAATTGGCGTCAGTGTAGTTGTGTTC
ENSG00000004142_POLDIP2_TMM_71409.8	TTGACGTACGTAGGTTCTCCCCACCTTGTTGGTGGCTCGGGAGACGCTAGTTTAAGAGCTAAGCAGTCGGAATTCGAAGAAGGTATATTGCTGTTGACAGTGAGCGCTGCGAGCATGAACTGGAGGAGTCAGAAAAACTACCCCAGTTCATGCTCGCAATGCCTACTGCCTCGGACTTCAAGGGGTCAGTCACAATTGGCGTCAGTGTAGTTGTGTTC
ENSG00000004142_POLDIP2_TMM_71410.9	TTGACGTACGTAGGTTCTCCCCACCTTGTTGGTCATCATGGTTAGCCAAGAGTTTAAGAGCTAAGCAGTCGGAATTCGAAGAAGGTATATTGCTGTTGACAGTGAGCGAACCCGTCAAACAGAGGAGGAGTCAGAAAAACTACCCCTCTGTTTGACGGGTGTGCCTACTGCCTCGGACTTCAAGGGGTCAGTCACAATTGGCGTCAGTGTAGTTGTGTTC
ENSG00000004142_POLDIP2_TMM_71411.10	TTGACGTACGTAGGTTCTCCCCACCTTGTTGGGATGGGAACCTGATCAGGTTTAAGAGCTAAGCAGTCGGAATTCGAAGAAGGTATATTGCTGTTGACAGTGAGCGAAGTCGGGAACTGAAGGAGGAGTCAGAAAAACTACCCCTTCAGTTCCCGACTGTGCCTACTGCCTCGGACTTCAAGGGGTCAGTCACAATTGGCGTCAGTGTAGTTGTGTTC
ENSG00000004939_SLC4A1_TMM_30791.1	TTGACGTACGTAGGTTCTCCCCACCTTGTTGGACATGATGGAGGAGAATCGTTTAAGAGCTAAGCAGTCGGAATTCGAAGAAGGTATATTGCTGTTGACAGTGAGCGCCTTACTACCGAGCGGGAGGAGTCAGAAAAACTACCCCCGCTCGGTAGTAAGATGCCTACTGCCTCGGACTTCAAGGGGTCAGTCACAATTGGCGTCAGTGTAGTTGTGTTC
ENSG00000004939_SLC4A1_TMM_30792.2	TTGACGTACGTAGGTTCTCCCCACCTTGTTGGGATGGAGGCGGCGCGCTGTTTAAGAGCTAAGCAGTCGGAATTCGAAGAAGGTATATTGCTGTTGACAGTGAGCGCGACAAGTGGCCATGGGAGGAGTCAGAAAAACTACCCCCATGGCCACTTGTCATGCCTACTGCCTCGGACTTCAAGGGGTCAGTCACAATTGGCGTCAGTGTAGTTGTGTTC
ENSG00000004939_SLC4A1_TMM_30793.3	TTGACGTACGTAGGTTCTCCCCACCTTGTTGGACATCCCCGAGTCCCAGAGTTTAAGAGCTAAGCAGTCGGAATTCGAAGAAGGTATATTGCTGTTGACAGTGAGCGCCGACTCCTTGTGAAGGAGGAGTCAGAAAAACTACCCCTTCACAAGGAGTCGATGCCTACTGCCTCGGACTTCAAGGGGTCAGTCACAATTGGCGTCAGTGTAGTTGTGTTC
ENSG00000004939_SLC4A1_TMM_30794.4	TTGACGTACGTAGGTTCTCCCCACCTTGTTGGTAGTCTGTGGCTGTTGCCTGTTTAAGAGCTAAGCAGTCGGAATTCGAAGAAGGTATATTGCTGTTGACAGTGAGCGACTCACGCACCATTAGGAGGAGTCAGAAAAACTACCCCTAATGGTGCGTGAGCTGCCTACTGCCTCGGACTTCAAGGGGTCAGTCACAATTGGCGTCAGTGTAGTTGTGTTC
ENSG00000004939_SLC4A1_TMM_30795.5	TTGACGTACGTAGGTTCTCCCCACCTTGTTGGCAGTCCTGACACGCTCTGTTTAAGAGCTAAGCAGTCGGAATTCGAAGAAGGTATATTGCTGTTGACAGTGAGCGATCGACTAGATCAACGGAGGAGTCAGAAAAACTACCCCGTTGATCTAGTCGACTGCCTACTGCCTCGGACTTCAAGGGGTCAGTCACAATTGGCGTCAGTGTAGTTGTGTTC
ENSG00000004939_SLC4A1_TMM_30796.6	TTGACGTACGTAGGTTCTCCCCACCTTGTTGGTGGGTACCCGGGTGTGATGGTTTAAGAGCTAAGCAGTCGGAATTCGAAGAAGGTATATTGCTGTTGACAGTGAGCGACCTCGCTATCTGTTGGAGGAGTCAGAAAAACTACCCCAACAGATAGCGAGGCTGCCTACTGCCTCGGACTTCAAGGGGTCAGTCACAATTGGCGTCAGTGTAGTTGTGTTC
ENSG00000004939_SLC4A1_TMM_30797.7	TTGACGTACGTAGGTTCTCCCCACCTTGTTGGCTCTAGGAGGCTCCAGAGTTTAAGAGCTAAGCAGTCGGAATTCGAAGAAGGTATATTGCTGTTGACAGTGAGCGCTACGCCGGGAATCTGGAGGAGTCAGAAAAACTACCCCAGATTCCCGGCGTAATGCCTACTGCCTCGGACTTCAAGGGGTCAGTCACAATTGGCGTCAGTGTAGTTGTGTTC
ENSG00000004939_SLC4A1_TMM_30798.8	TTGACGTACGTAGGTTCTCCCCACCTTGTTGGCCAGGGAGGTCTCTTGCGTTTAAGAGCTAAGCAGTCGGAATTCGAAGAAGGTATATTGCTGTTGACAGTGAGCGCTCCATACTGGAAGCGGAGGAGTCAGAAAAACTACCCCGCTTCCAGTATGGATTGCCTACTGCCTCGGACTTCAAGGGGTCAGTCACAATTGGCGTCAGTGTAGTTGTGTTC
ENSG00000004939_SLC4A1_TMM_30799.9	TTGACGTACGTAGGTTCTCCCCACCTTGTTGGGTGATGGACGAAAAGAACCGTTTAAGAGCTAAGCAGTCGGAATTCGAAGAAGGTATATTGCTGTTGACAGTGAGCGCCGGAACTGACTTCGGGAGGAGTCAGAAAAACTACCCCCGAAGTCAGTTCCGTTGCCTACTGCCTCGGACTTCAAGGGGTCAGTCACAATTGGCGTCAGTGTAGTTGTGTTC
ENSG00000004939_SLC4A1_TMM_30800.10	TTGACGTACGTAGGTTCTCCCCACCTTGTTGGTGGCCTCTGAATCCGGGTTTAAGAGCTAAGCAGTCGGAATTCGAAGAAGGTATATTGCTGTTGACAGTGAGCGCGGGCTAGTAGCTCTGGAGGAGTCAGAAAAACTACCCCAGAGCTACTAGCCCATGCCTACTGCCTCGGACTTCAAGGGGTCAGTCACAATTGGCGTCAGTGTAGTTGTGTTC
ENSG00000005187_ACSM3_TMM_76903.1	TTGACGTACGTAGGTTCTCCCCACCTTGTTGGGCATGACGTAGCATCTTCCGTTTAAGAGCTAAGCAGTCGGAATTCGAAGAAGGTATATTGCTGTTGACAGTGAGCGCATGCATTCCCTCTCGGAGGAGTCAGAAAAACTACCCCGAGAGGGAATGCATATGCCTACTGCCTCGGACTTCAAGGGGTCAGTCACAATTGGCGTCAGTGTAGTTGTGTTC
ENSG00000005187_ACSM3_TMM_76904.2	TTGACGTACGTAGGTTCTCCCCACCTTGTTGGGACCAATGGACTGATAGTTTAAGAGCTAAGCAGTCGGAATTCGAAGAAGGTATATTGCTGTTGACAGTGAGCGCGTGCCGATTCAATGGGAGGAGTCAGAAAAACTACCCCCATTGAATCGGCACTTGCCTACTGCCTCGGACTTCAAGGGGTCAGTCACAATTGGCGTCAGTGTAGTTGTGTTC
ENSG00000005187_ACSM3_TMM_76905.3	TTGACGTACGTAGGTTCTCCCCACCTTGTTGGTTTGAAGTCCTGTTTCAGTTTAAGAGCTAAGCAGTCGGAATTCGAAGAAGGTATATTGCTGTTGACAGTGAGCGAATGTCTTACCAACGGGAGGAGTCAGAAAAACTACCCCCGTTGGTAAGACATGTGCCTACTGCCTCGGACTTCAAGGGGTCAGTCACAATTGGCGTCAGTGTAGTTGTGTTC
ENSG00000005187_ACSM3_TMM_76906.4	TTGACGTACGTAGGTTCTCCCCACCTTGTTGGTTGATCCACCAGAAGGCGTTTAAGAGCTAAGCAGTCGGAATTCGAAGAAGGTATATTGCTGTTGACAGTGAGCGAGACGGAGGTTTGATGGAGGAGTCAGAAAAACTACCCCATCAAACCTCCGTCGTGCCTACTGCCTCGGACTTCAAGGGGTCAGTCACAATTGGCGTCAGTGTAGTTGTGTTC
ENSG00000005187_ACSM3_TMM_76907.5	TTGACGTACGTAGGTTCTCCCCACCTTGTTGGCAAAGTTGAAATACTCGTTTAAGAGCTAAGCAGTCGGAATTCGAAGAAGGTATATTGCTGTTGACAGTGAGCGAAGTTACCTAACACCGGAGGAGTCAGAAAAACTACCCCGGTGTTAGGTAACTCTGCCTACTGCCTCGGACTTCAAGGGGTCAGTCACAATTGGCGTCAGTGTAGTTGTGTTC
ENSG00000005187_ACSM3_TMM_76908.6	TTGACGTACGTAGGTTCTCCCCACCTTGTTGGCAACAGCGTCTACTGCTGTTTAAGAGCTAAGCAGTCGGAATTCGAAGAAGGTATATTGCTGTTGACAGTGAGCGCGAGTACACACAGACGGAGGAGTCAGAAAAACTACCCCGTCTGTGTGTACTCTTGCCTACTGCCTCGGACTTCAAGGGGTCAGTCACAATTGGCGTCAGTGTAGTTGTGTTC
ENSG00000005187_ACSM3_TMM_76909.7	TTGACGTACGTAGGTTCTCCCCACCTTGTTGGAAGCCTGTTCCCTACAAAGGTTTAAGAGCTAAGCAGTCGGAATTCGAAGAAGGTATATTGCTGTTGACAGTGAGCGAAGTCATACTGCGACGGAGGAGTCAGAAAAACTACCCCGTCGCAGTATGACTGTGCCTACTGCCTCGGACTTCAAGGGGTCAGTCACAATTGGCGTCAGTGTAGTTGTGTTC
ENSG00000005187_ACSM3_TMM_76910.8	TTGACGTACGTAGGTTCTCCCCACCTTGTTGGAAATGGAGAAGAGATGCGAGTTTAAGAGCTAAGCAGTCGGAATTCGAAGAAGGTATATTGCTGTTGACAGTGAGCGAGCTCTAGATTCATGGGAGGAGTCAGAAAAACTACCCCCATGAATCTAGAGCGTGCCTACTGCCTCGGACTTCAAGGGGTCAGTCACAATTGGCGTCAGTGTAGTTGTGTTC
ENSG00000005187_ACSM3_TMM_76911.9	TTGACGTACGTAGGTTCTCCCCACCTTGTTGGAGTGGTGGCTTGCAAATGGTTTAAGAGCTAAGCAGTCGGAATTCGAAGAAGGTATATTGCTGTTGACAGTGAGCGATGGCATGTCTAAGAGGAGGAGTCAGAAAAACTACCCCTCTTAGACATGCCACTGCCTACTGCCTCGGACTTCAAGGGGTCAGTCACAATTGGCGTCAGTGTAGTTGTGTTC
ENSG00000005187_ACSM3_TMM_76912.10	TTGACGTACGTAGGTTCTCCCCACCTTGTTGGGGTCAGCTGAGTGGTTCCGTTTAAGAGCTAAGCAGTCGGAATTCGAAGAAGGTATATTGCTGTTGACAGTGAGCGATCGTTTGGCTGTCAGGAGGAGTCAGAAAAACTACCCCTGACAGCCAAACGAGTGCCTACTGCCTCGGACTTCAAGGGGTCAGTCACAATTGGCGTCAGTGTAGTTGTGTTC
ENSG00000005243_COPZ2_TMM_9027.1	TTGACGTACGTAGGTTCTCCCCACCTTGTTGGCTGTTCTTGTAGACGAGTTTAAGAGCTAAGCAGTCGGAATTCGAAGAAGGTATATTGCTGTTGACAGTGAGCGAACGTTGCTTAGATCGGAGGAGTCAGAAAAACTACCCCGATCTAAGCAACGTGTGCCTACTGCCTCGGACTTCAAGGGGTCAGTCACAATTGGCGTCAGTGTAGTTGTGTTC
ENSG00000005243_COPZ2_TMM_9028.2	TTGACGTACGTAGGTTCTCCCCACCTTGTTGGACCTCTTCCTATACGTGGTGTTTAAGAGCTAAGCAGTCGGAATTCGAAGAAGGTATATTGCTGTTGACAGTGAGCGATAAGTGTGACGCCAGGAGGAGTCAGAAAAACTACCCCTGGCGTCACACTTACTGCCTACTGCCTCGGACTTCAAGGGGTCAGTCACAATTGGCGTCAGTGTAGTTGTGTTC
ENSG00000005243_COPZ2_TMM_9029.3	TTGACGTACGTAGGTTCTCCCCACCTTGTTGGCCGGCGCCCGTCATTATCTGTTTAAGAGCTAAGCAGTCGGAATTCGAAGAAGGTATATTGCTGTTGACAGTGAGCGCTGGCTCGTCTCAGAGGAGGAGTCAGAAAAACTACCCCTCTGAGACGAGCCAATGCCTACTGCCTCGGACTTCAAGGGGTCAGTCACAATTGGCGTCAGTGTAGTTGTGTTC
ENSG00000005243_COPZ2_TMM_9030.4	TTGACGTACGTAGGTTCTCCCCACCTTGTTGGACACATTCCCCTCCATGAGTTTAAGAGCTAAGCAGTCGGAATTCGAAGAAGGTATATTGCTGTTGACAGTGAGCGCATTCGCCGTTTCAGGGAGGAGTCAGAAAAACTACCCCCTGAAACGGCGAATATGCCTACTGCCTCGGACTTCAAGGGGTCAGTCACAATTGGCGTCAGTGTAGTTGTGTTC
ENSG00000005243_COPZ2_TMM_9031.5	TTGACGTACGTAGGTTCTCCCCACCTTGTTGGAAGAACGTGGAGAAGCGCGTTTAAGAGCTAAGCAGTCGGAATTCGAAGAAGGTATATTGCTGTTGACAGTGAGCGCTTTAAGGACGCCAGGGAGGAGTCAGAAAAACTACCCCCTGGCGTCCTTAAATTGCCTACTGCCTCGGACTTCAAGGGGTCAGTCACAATTGGCGTCAGTGTAGTTGTGTTC
ENSG00000005243_COPZ2_TMM_9032.6	TTGACGTACGTAGGTTCTCCCCACCTTGTTGGTTCAGAGACTCAAACAGGCGTTTAAGAGCTAAGCAGTCGGAATTCGAAGAAGGTATATTGCTGTTGACAGTGAGCGCGTCGAAAGCTACGAGGAGGAGTCAGAAAAACTACCCCTCGTAGCTTTCGACTTGCCTACTGCCTCGGACTTCAAGGGGTCAGTCACAATTGGCGTCAGTGTAGTTGTGTTC
ENSG00000005243_COPZ2_TMM_9033.7	TTGACGTACGTAGGTTCTCCCCACCTTGTTGGCTCGAGCCGGGGAGCCCTGTTTAAGAGCTAAGCAGTCGGAATTCGAAGAAGGTATATTGCTGTTGACAGTGAGCGACATTGCAGGTCTGAGGAGGAGTCAGAAAAACTACCCCTCAGACCTGCAATGCTGCCTACTGCCTCGGACTTCAAGGGGTCAGTCACAATTGGCGTCAGTGTAGTTGTGTTC
ENSG00000005243_COPZ2_TMM_9034.8	TTGACGTACGTAGGTTCTCCCCACCTTGTTGGGCTTGACTGAACAGAGTGGTTTAAGAGCTAAGCAGTCGGAATTCGAAGAAGGTATATTGCTGTTGACAGTGAGCGAGTAGACGTCACTTTGGAGGAGTCAGAAAAACTACCCCAAAGTGACGTCTACGTGCCTACTGCCTCGGACTTCAAGGGGTCAGTCACAATTGGCGTCAGTGTAGTTGTGTTC
ENSG00000005243_COPZ2_TMM_9035.9	TTGACGTACGTAGGTTCTCCCCACCTTGTTGGACCTCTTCCTATACGTGGGTTTAAGAGCTAAGCAGTCGGAATTCGAAGAAGGTATATTGCTGTTGACAGTGAGCGACACGTTCATCTGGAGGAGGAGTCAGAAAAACTACCCCTCCAGATGAACGTGGTGCCTACTGCCTCGGACTTCAAGGGGTCAGTCACAATTGGCGTCAGTGTAGTTGTGTTC
ENSG00000005243_COPZ2_TMM_9036.10	TTGACGTACGTAGGTTCTCCCCACCTTGTTGGCCCACCACGTATAGGAAGGTTTAAGAGCTAAGCAGTCGGAATTCGAAGAAGGTATATTGCTGTTGACAGTGAGCGATCTTGCCATAGAAGGGAGGAGTCAGAAAAACTACCCCCTTCTATGGCAAGAGTGCCTACTGCCTCGGACTTCAAGGGGTCAGTCACAATTGGCGTCAGTGTAGTTGTGTTC
ENSG00000005379_BZRAP1_TMM_145702.1	TTGACGTACGTAGGTTCTCCCCACCTTGTTGGCATCGCTGATACTCCTCGTTTAAGAGCTAAGCAGTCGGAATTCGAAGAAGGTATATTGCTGTTGACAGTGAGCGACCAAGTCATAGTGTGGAGGAGTCAGAAAAACTACCCCACACTATGACTTGGCTGCCTACTGCCTCGGACTTCAAGGGGTCAGTCACAATTGGCGTCAGTGTAGTTGTGTTC
ENSG00000005379_BZRAP1_TMM_145703.2	TTGACGTACGTAGGTTCTCCCCACCTTGTTGGACAACCCTCCCACGGCCGTTTAAGAGCTAAGCAGTCGGAATTCGAAGAAGGTATATTGCTGTTGACAGTGAGCGAGTTTGAAGCAGGACGGAGGAGTCAGAAAAACTACCCCGTCCTGCTTCAAACGTGCCTACTGCCTCGGACTTCAAGGGGTCAGTCACAATTGGCGTCAGTGTAGTTGTGTTC
ENSG00000005379_BZRAP1_TMM_145704.3	TTGACGTACGTAGGTTCTCCCCACCTTGTTGGGAGCTCCCGTCTCCTTTGTTTAAGAGCTAAGCAGTCGGAATTCGAAGAAGGTATATTGCTGTTGACAGTGAGCGAGTTACAAGGACGTGGGAGGAGTCAGAAAAACTACCCCCACGTCCTTGTAACGTGCCTACTGCCTCGGACTTCAAGGGGTCAGTCACAATTGGCGTCAGTGTAGTTGTGTTC
ENSG00000005379_BZRAP1_TMM_145705.4	TTGACGTACGTAGGTTCTCCCCACCTTGTTGGCTGGACTCCAGGTCGAGGTTTAAGAGCTAAGCAGTCGGAATTCGAAGAAGGTATATTGCTGTTGACAGTGAGCGCAGGTCAGTGGTCCAGGAGGAGTCAGAAAAACTACCCCTGGACCACTGACCTTTGCCTACTGCCTCGGACTTCAAGGGGTCAGTCACAATTGGCGTCAGTGTAGTTGTGTTC
ENSG00000005379_BZRAP1_TMM_145706.5	TTGACGTACGTAGGTTCTCCCCACCTTGTTGGGGCAGTGCCCATGGCTCCAGTTTAAGAGCTAAGCAGTCGGAATTCGAAGAAGGTATATTGCTGTTGACAGTGAGCGCAACGTAACGGCGCAGGAGGAGTCAGAAAAACTACCCCTGCGCCGTTACGTTTTGCCTACTGCCTCGGACTTCAAGGGGTCAGTCACAATTGGCGTCAGTGTAGTTGTGTTC
ENSG00000005379_BZRAP1_TMM_145707.6	TTGACGTACGTAGGTTCTCCCCACCTTGTTGGCCAAGCTGAATATGAGCTTGTTTAAGAGCTAAGCAGTCGGAATTCGAAGAAGGTATATTGCTGTTGACAGTGAGCGATCTCGGGACTAACTGGAGGAGTCAGAAAAACTACCCCAGTTAGTCCCGAGACTGCCTACTGCCTCGGACTTCAAGGGGTCAGTCACAATTGGCGTCAGTGTAGTTGTGTTC
ENSG00000005379_BZRAP1_TMM_145708.7	TTGACGTACGTAGGTTCTCCCCACCTTGTTGGGCCCAATCTGGAGCTGCTGGTTTAAGAGCTAAGCAGTCGGAATTCGAAGAAGGTATATTGCTGTTGACAGTGAGCGATTGCCATGCTGCTTGGAGGAGTCAGAAAAACTACCCCAAGCAGCATGGCAACTGCCTACTGCCTCGGACTTCAAGGGGTCAGTCACAATTGGCGTCAGTGTAGTTGTGTTC
ENSG00000005379_BZRAP1_TMM_145709.8	TTGACGTACGTAGGTTCTCCCCACCTTGTTGGCAGCGCTGTGCCATCCTTAGTTTAAGAGCTAAGCAGTCGGAATTCGAAGAAGGTATATTGCTGTTGACAGTGAGCGAAGCTTCAAGACAAGGGAGGAGTCAGAAAAACTACCCCCTTGTCTTGAAGCTGTGCCTACTGCCTCGGACTTCAAGGGGTCAGTCACAATTGGCGTCAGTGTAGTTGTGTTC
ENSG00000005379_BZRAP1_TMM_145710.9	TTGACGTACGTAGGTTCTCCCCACCTTGTTGGGCCCTGGCTCTTGCGAAGTTTAAGAGCTAAGCAGTCGGAATTCGAAGAAGGTATATTGCTGTTGACAGTGAGCGCTCACTGCGCACTTCGGAGGAGTCAGAAAAACTACCCCGAAGTGCGCAGTGATTGCCTACTGCCTCGGACTTCAAGGGGTCAGTCACAATTGGCGTCAGTGTAGTTGTGTTC
ENSG00000005379_BZRAP1_TMM_145711.10	TTGACGTACGTAGGTTCTCCCCACCTTGTTGGGCGGTCATTGCCAAGCGCCGTTTAAGAGCTAAGCAGTCGGAATTCGAAGAAGGTATATTGCTGTTGACAGTGAGCGCTAGACGTACGACCGGGAGGAGTCAGAAAAACTACCCCCGGTCGTACGTCTATTGCCTACTGCCTCGGACTTCAAGGGGTCAGTCACAATTGGCGTCAGTGTAGTTGTGTTC
ENSG00000005471_ABCB4_TMM_13335.1	TTGACGTACGTAGGTTCTCCCCACCTTGTTGGGCCATAGCTCACGGATCGTTTAAGAGCTAAGCAGTCGGAATTCGAAGAAGGTATATTGCTGTTGACAGTGAGCGATGCTTCGGTAACATGGAGGAGTCAGAAAAACTACCCCATGTTACCGAAGCAGTGCCTACTGCCTCGGACTTCAAGGGGTCAGTCACAATTGGCGTCAGTGTAGTTGTGTTC
ENSG00000005471_ABCB4_TMM_13336.2	TTGACGTACGTAGGTTCTCCCCACCTTGTTGGCGGAGGGCGACTTTGAACTGTTTAAGAGCTAAGCAGTCGGAATTCGAAGAAGGTATATTGCTGTTGACAGTGAGCGCTGAGTAGTCGCCTCGGAGGAGTCAGAAAAACTACCCCGAGGCGACTACTCATTGCCTACTGCCTCGGACTTCAAGGGGTCAGTCACAATTGGCGTCAGTGTAGTTGTGTTC
ENSG00000005471_ABCB4_TMM_13337.3	TTGACGTACGTAGGTTCTCCCCACCTTGTTGGATCTTGAGGCGGCAAAGAAGTTTAAGAGCTAAGCAGTCGGAATTCGAAGAAGGTATATTGCTGTTGACAGTGAGCGCAACGGGTCTGTAAGGGAGGAGTCAGAAAAACTACCCCCTTACAGACCCGTTTTGCCTACTGCCTCGGACTTCAAGGGGTCAGTCACAATTGGCGTCAGTGTAGTTGTGTTC
ENSG00000005471_ABCB4_TMM_13338.4	TTGACGTACGTAGGTTCTCCCCACCTTGTTGGATAAATTGTTTATGTCGCTGTTTAAGAGCTAAGCAGTCGGAATTCGAAGAAGGTATATTGCTGTTGACAGTGAGCGAGAATGCCGACTAAAGGAGGAGTCAGAAAAACTACCCCTTTAGTCGGCATTCCTGCCTACTGCCTCGGACTTCAAGGGGTCAGTCACAATTGGCGTCAGTGTAGTTGTGTTC
ENSG00000005471_ABCB4_TMM_13339.5	TTGACGTACGTAGGTTCTCCCCACCTTGTTGGCCGCGTATTGAGTTCAGGTTTAAGAGCTAAGCAGTCGGAATTCGAAGAAGGTATATTGCTGTTGACAGTGAGCGAGTTGAGGGACGTAAGGAGGAGTCAGAAAAACTACCCCTTACGTCCCTCAACCTGCCTACTGCCTCGGACTTCAAGGGGTCAGTCACAATTGGCGTCAGTGTAGTTGTGTTC
ENSG00000005471_ABCB4_TMM_13340.6	TTGACGTACGTAGGTTCTCCCCACCTTGTTGGGACTGTGATAGCTTTCGGTTTAAGAGCTAAGCAGTCGGAATTCGAAGAAGGTATATTGCTGTTGACAGTGAGCGCCGTTTGTGCGTCTAGGAGGAGTCAGAAAAACTACCCCTAGACGCACAAACGATGCCTACTGCCTCGGACTTCAAGGGGTCAGTCACAATTGGCGTCAGTGTAGTTGTGTTC
ENSG00000005471_ABCB4_TMM_13341.7	TTGACGTACGTAGGTTCTCCCCACCTTGTTGGTGAAGGAATTGGTGACAGTTTAAGAGCTAAGCAGTCGGAATTCGAAGAAGGTATATTGCTGTTGACAGTGAGCGATTAATACGCTGCCAGGAGGAGTCAGAAAAACTACCCCTGGCAGCGTATTAACTGCCTACTGCCTCGGACTTCAAGGGGTCAGTCACAATTGGCGTCAGTGTAGTTGTGTTC
ENSG00000005471_ABCB4_TMM_13342.8	TTGACGTACGTAGGTTCTCCCCACCTTGTTGGGCCATCAGCCCTATTCTGTTTAAGAGCTAAGCAGTCGGAATTCGAAGAAGGTATATTGCTGTTGACAGTGAGCGCACCGTAGCCAAGAGGGAGGAGTCAGAAAAACTACCCCCTCTTGGCTACGGTATGCCTACTGCCTCGGACTTCAAGGGGTCAGTCACAATTGGCGTCAGTGTAGTTGTGTTC
ENSG00000005471_ABCB4_TMM_13343.9	TTGACGTACGTAGGTTCTCCCCACCTTGTTGGACAAATTTGTTGATACTGCGTTTAAGAGCTAAGCAGTCGGAATTCGAAGAAGGTATATTGCTGTTGACAGTGAGCGCCACCCATAATGGGTGGAGGAGTCAGAAAAACTACCCCACCCATTATGGGTGTTGCCTACTGCCTCGGACTTCAAGGGGTCAGTCACAATTGGCGTCAGTGTAGTTGTGTTC
ENSG00000005471_ABCB4_TMM_13344.10	TTGACGTACGTAGGTTCTCCCCACCTTGTTGGAGTGGATCCATACCAGAGTTTAAGAGCTAAGCAGTCGGAATTCGAAGAAGGTATATTGCTGTTGACAGTGAGCGACCACGATTACAGGAGGAGGAGTCAGAAAAACTACCCCTCCTGTAATCGTGGCTGCCTACTGCCTCGGACTTCAAGGGGTCAGTCACAATTGGCGTCAGTGTAGTTGTGTTC
ENSG00000005884_ITGA3_TMM_29877.1	TTGACGTACGTAGGTTCTCCCCACCTTGTTGGTGCGCTCGCCTTGATGGGTTTAAGAGCTAAGCAGTCGGAATTCGAAGAAGGTATATTGCTGTTGACAGTGAGCGAACTGTTGCACAAGTGGAGGAGTCAGAAAAACTACCCCACTTGTGCAACAGTCTGCCTACTGCCTCGGACTTCAAGGGGTCAGTCACAATTGGCGTCAGTGTAGTTGTGTTC
ENSG00000005884_ITGA3_TMM_29878.2	TTGACGTACGTAGGTTCTCCCCACCTTGTTGGCTCTGTCTGCCGATGGAGTTTAAGAGCTAAGCAGTCGGAATTCGAAGAAGGTATATTGCTGTTGACAGTGAGCGCGAGAGAGGACCTTTGGAGGAGTCAGAAAAACTACCCCAAAGGTCCTCTCTCATGCCTACTGCCTCGGACTTCAAGGGGTCAGTCACAATTGGCGTCAGTGTAGTTGTGTTC
ENSG00000005884_ITGA3_TMM_29879.3	TTGACGTACGTAGGTTCTCCCCACCTTGTTGGAGGTTTCCTTGGTCCTCGTTTAAGAGCTAAGCAGTCGGAATTCGAAGAAGGTATATTGCTGTTGACAGTGAGCGCGCGGCATAGAACTCGGAGGAGTCAGAAAAACTACCCCGAGTTCTATGCCGCTTGCCTACTGCCTCGGACTTCAAGGGGTCAGTCACAATTGGCGTCAGTGTAGTTGTGTTC
ENSG00000005884_ITGA3_TMM_29880.4	TTGACGTACGTAGGTTCTCCCCACCTTGTTGGCTCACAGTCATCCTTGTGTTTAAGAGCTAAGCAGTCGGAATTCGAAGAAGGTATATTGCTGTTGACAGTGAGCGCCACGTGAGTATGAGGGAGGAGTCAGAAAAACTACCCCCTCATACTCACGTGTTGCCTACTGCCTCGGACTTCAAGGGGTCAGTCACAATTGGCGTCAGTGTAGTTGTGTTC
ENSG00000005884_ITGA3_TMM_29881.5	TTGACGTACGTAGGTTCTCCCCACCTTGTTGGAATCGGGTATCCAGGTTGAGTTTAAGAGCTAAGCAGTCGGAATTCGAAGAAGGTATATTGCTGTTGACAGTGAGCGCCTCGTGCCGTAACTGGAGGAGTCAGAAAAACTACCCCAGTTACGGCACGAGATGCCTACTGCCTCGGACTTCAAGGGGTCAGTCACAATTGGCGTCAGTGTAGTTGTGTTC
ENSG00000005884_ITGA3_TMM_29882.6	TTGACGTACGTAGGTTCTCCCCACCTTGTTGGGGCACAGCGAGCTCCCGGTTTAAGAGCTAAGCAGTCGGAATTCGAAGAAGGTATATTGCTGTTGACAGTGAGCGCCCACGAGGAGTACAGGAGGAGTCAGAAAAACTACCCCTGTACTCCTCGTGGATGCCTACTGCCTCGGACTTCAAGGGGTCAGTCACAATTGGCGTCAGTGTAGTTGTGTTC
ENSG00000005884_ITGA3_TMM_29883.7	TTGACGTACGTAGGTTCTCCCCACCTTGTTGGAAGAGGCTGCCCGGGTTCCGTTTAAGAGCTAAGCAGTCGGAATTCGAAGAAGGTATATTGCTGTTGACAGTGAGCGATAGTCAACAACGGCGGAGGAGTCAGAAAAACTACCCCGCCGTTGTTGACTAGTGCCTACTGCCTCGGACTTCAAGGGGTCAGTCACAATTGGCGTCAGTGTAGTTGTGTTC
ENSG00000005884_ITGA3_TMM_29884.8	TTGACGTACGTAGGTTCTCCCCACCTTGTTGGCACCTGGGTGTAGCGGTGTTTAAGAGCTAAGCAGTCGGAATTCGAAGAAGGTATATTGCTGTTGACAGTGAGCGAAAAGGAGCAAGCTAGGAGGAGTCAGAAAAACTACCCCTAGCTTGCTCCTTTGTGCCTACTGCCTCGGACTTCAAGGGGTCAGTCACAATTGGCGTCAGTGTAGTTGTGTTC
ENSG00000005884_ITGA3_TMM_29885.9	TTGACGTACGTAGGTTCTCCCCACCTTGTTGGGTACACAGCACCAGTCGTTTAAGAGCTAAGCAGTCGGAATTCGAAGAAGGTATATTGCTGTTGACAGTGAGCGCGTGAATACGCTTGCGGAGGAGTCAGAAAAACTACCCCGCAAGCGTATTCACTTGCCTACTGCCTCGGACTTCAAGGGGTCAGTCACAATTGGCGTCAGTGTAGTTGTGTTC
ENSG00000005884_ITGA3_TMM_29886.10	TTGACGTACGTAGGTTCTCCCCACCTTGTTGGCCGAAGGTGGCCAACCCGTTTAAGAGCTAAGCAGTCGGAATTCGAAGAAGGTATATTGCTGTTGACAGTGAGCGAAATCGTGAAGCATCGGAGGAGTCAGAAAAACTACCCCGATGCTTCACGATTGTGCCTACTGCCTCGGACTTCAAGGGGTCAGTCACAATTGGCGTCAGTGTAGTTGTGTTC
ENSG00000005955_GGNBP2_TMM_67373.1	TTGACGTACGTAGGTTCTCCCCACCTTGTTGGCGACTCGTGGCAGTGTGCAGTTTAAGAGCTAAGCAGTCGGAATTCGAAGAAGGTATATTGCTGTTGACAGTGAGCGCGGCGTTAGTATTCGGGAGGAGTCAGAAAAACTACCCCCGAATACTAACGCCTTGCCTACTGCCTCGGACTTCAAGGGGTCAGTCACAATTGGCGTCAGTGTAGTTGTGTTC
ENSG00000005955_GGNBP2_TMM_67374.2	TTGACGTACGTAGGTTCTCCCCACCTTGTTGGGAGGAGTTCCCCTTCGAGGTTTAAGAGCTAAGCAGTCGGAATTCGAAGAAGGTATATTGCTGTTGACAGTGAGCGAGCTCTAGTTTACACGGAGGAGTCAGAAAAACTACCCCGTGTAAACTAGAGCGTGCCTACTGCCTCGGACTTCAAGGGGTCAGTCACAATTGGCGTCAGTGTAGTTGTGTTC
ENSG00000005955_GGNBP2_TMM_67375.3	TTGACGTACGTAGGTTCTCCCCACCTTGTTGGAGATTTAACACATTATCGTTTAAGAGCTAAGCAGTCGGAATTCGAAGAAGGTATATTGCTGTTGACAGTGAGCGAGACGATAACCGAGAGGAGGAGTCAGAAAAACTACCCCTCTCGGTTATCGTCGTGCCTACTGCCTCGGACTTCAAGGGGTCAGTCACAATTGGCGTCAGTGTAGTTGTGTTC
ENSG00000005955_GGNBP2_TMM_67376.4	TTGACGTACGTAGGTTCTCCCCACCTTGTTGGCGACGACAACCAACACAGTTTAAGAGCTAAGCAGTCGGAATTCGAAGAAGGTATATTGCTGTTGACAGTGAGCGCGGTCGGTAGTACCTGGAGGAGTCAGAAAAACTACCCCAGGTACTACCGACCATGCCTACTGCCTCGGACTTCAAGGGGTCAGTCACAATTGGCGTCAGTGTAGTTGTGTTC
ENSG00000005955_GGNBP2_TMM_67377.5	TTGACGTACGTAGGTTCTCCCCACCTTGTTGGCGTGATGTCACCACCAGTTTAAGAGCTAAGCAGTCGGAATTCGAAGAAGGTATATTGCTGTTGACAGTGAGCGAGTGCTGCTGATTCAGGAGGAGTCAGAAAAACTACCCCTGAATCAGCAGCACCTGCCTACTGCCTCGGACTTCAAGGGGTCAGTCACAATTGGCGTCAGTGTAGTTGTGTTC
ENSG00000005955_GGNBP2_TMM_67378.6	TTGACGTACGTAGGTTCTCCCCACCTTGTTGGGTAATCGAGAGACCTCGTTTAAGAGCTAAGCAGTCGGAATTCGAAGAAGGTATATTGCTGTTGACAGTGAGCGACACCCTCAAGTTAAGGAGGAGTCAGAAAAACTACCCCTTAACTTGAGGGTGGTGCCTACTGCCTCGGACTTCAAGGGGTCAGTCACAATTGGCGTCAGTGTAGTTGTGTTC
ENSG00000005955_GGNBP2_TMM_67379.7	TTGACGTACGTAGGTTCTCCCCACCTTGTTGGGATATTGTATGCTCGGGTTTAAGAGCTAAGCAGTCGGAATTCGAAGAAGGTATATTGCTGTTGACAGTGAGCGCACTAGCTCGTTACGGGAGGAGTCAGAAAAACTACCCCCGTAACGAGCTAGTTTGCCTACTGCCTCGGACTTCAAGGGGTCAGTCACAATTGGCGTCAGTGTAGTTGTGTTC
ENSG00000005955_GGNBP2_TMM_67380.8	TTGACGTACGTAGGTTCTCCCCACCTTGTTGGCTCTTGAACCCCTAACAGTGTTTAAGAGCTAAGCAGTCGGAATTCGAAGAAGGTATATTGCTGTTGACAGTGAGCGCCTTGTCCTGATTCCGGAGGAGTCAGAAAAACTACCCCGGAATCAGGACAAGATGCCTACTGCCTCGGACTTCAAGGGGTCAGTCACAATTGGCGTCAGTGTAGTTGTGTTC
ENSG00000005955_GGNBP2_TMM_67381.9	TTGACGTACGTAGGTTCTCCCCACCTTGTTGGATTTCCAGACTCTACAAGCGTTTAAGAGCTAAGCAGTCGGAATTCGAAGAAGGTATATTGCTGTTGACAGTGAGCGATTATGGCAGTCGCTGGAGGAGTCAGAAAAACTACCCCAGCGACTGCCATAAGTGCCTACTGCCTCGGACTTCAAGGGGTCAGTCACAATTGGCGTCAGTGTAGTTGTGTTC
ENSG00000005955_GGNBP2_TMM_67382.10	TTGACGTACGTAGGTTCTCCCCACCTTGTTGGCACAAGCCAAAACCTTTGTTTAAGAGCTAAGCAGTCGGAATTCGAAGAAGGTATATTGCTGTTGACAGTGAGCGATGCTCACTTAGAACGGAGGAGTCAGAAAAACTACCCCGTTCTAAGTGAGCACTGCCTACTGCCTCGGACTTCAAGGGGTCAGTCACAATTGGCGTCAGTGTAGTTGTGTTC
ENSG00000006007_GDE1_TMM_95052.1	TTGACGTACGTAGGTTCTCCCCACCTTGTTGGTAGATAGGACGACTGATGTTTAAGAGCTAAGCAGTCGGAATTCGAAGAAGGTATATTGCTGTTGACAGTGAGCGAATATGGTGCCGCTAGGAGGAGTCAGAAAAACTACCCCTAGCGGCACCATATGTGCCTACTGCCTCGGACTTCAAGGGGTCAGTCACAATTGGCGTCAGTGTAGTTGTGTTC
ENSG00000006007_GDE1_TMM_95053.2	TTGACGTACGTAGGTTCTCCCCACCTTGTTGGACATTGAGTTTACTTCTGAGTTTAAGAGCTAAGCAGTCGGAATTCGAAGAAGGTATATTGCTGTTGACAGTGAGCGAGACGCTATCGAATCGGAGGAGTCAGAAAAACTACCCCGATTCGATAGCGTCCTGCCTACTGCCTCGGACTTCAAGGGGTCAGTCACAATTGGCGTCAGTGTAGTTGTGTTC
ENSG00000006007_GDE1_TMM_95054.3	TTGACGTACGTAGGTTCTCCCCACCTTGTTGGTAGAACGAAGAGGCTGCGTTTAAGAGCTAAGCAGTCGGAATTCGAAGAAGGTATATTGCTGTTGACAGTGAGCGATACACCGTACAGTCGGAGGAGTCAGAAAAACTACCCCGACTGTACGGTGTAGTGCCTACTGCCTCGGACTTCAAGGGGTCAGTCACAATTGGCGTCAGTGTAGTTGTGTTC
ENSG00000006007_GDE1_TMM_95055.4	TTGACGTACGTAGGTTCTCCCCACCTTGTTGGAAAAGATCCCTACCCTAGTTTAAGAGCTAAGCAGTCGGAATTCGAAGAAGGTATATTGCTGTTGACAGTGAGCGAAGGACGGCTTTAATGGAGGAGTCAGAAAAACTACCCCATTAAAGCCGTCCTCTGCCTACTGCCTCGGACTTCAAGGGGTCAGTCACAATTGGCGTCAGTGTAGTTGTGTTC
ENSG00000006007_GDE1_TMM_95056.5	TTGACGTACGTAGGTTCTCCCCACCTTGTTGGGAAGGAGAAAGGGCCCAGGGTTTAAGAGCTAAGCAGTCGGAATTCGAAGAAGGTATATTGCTGTTGACAGTGAGCGATCAGAGCATTTGGAGGAGGAGTCAGAAAAACTACCCCTCCAAATGCTCTGAGTGCCTACTGCCTCGGACTTCAAGGGGTCAGTCACAATTGGCGTCAGTGTAGTTGTGTTC
ENSG00000006007_GDE1_TMM_95057.6	TTGACGTACGTAGGTTCTCCCCACCTTGTTGGCTGCTGGTGACGCGGAGCCGTTTAAGAGCTAAGCAGTCGGAATTCGAAGAAGGTATATTGCTGTTGACAGTGAGCGACAACGGAATGCGATGGAGGAGTCAGAAAAACTACCCCATCGCATTCCGTTGCTGCCTACTGCCTCGGACTTCAAGGGGTCAGTCACAATTGGCGTCAGTGTAGTTGTGTTC
ENSG00000006007_GDE1_TMM_95058.7	TTGACGTACGTAGGTTCTCCCCACCTTGTTGGGCAGAAATGCGGTCCCGGTTTAAGAGCTAAGCAGTCGGAATTCGAAGAAGGTATATTGCTGTTGACAGTGAGCGCCATTTGACGAAGCGGGAGGAGTCAGAAAAACTACCCCCGCTTCGTCAAATGATGCCTACTGCCTCGGACTTCAAGGGGTCAGTCACAATTGGCGTCAGTGTAGTTGTGTTC
ENSG00000006007_GDE1_TMM_95059.8	TTGACGTACGTAGGTTCTCCCCACCTTGTTGGAGCCGGTGCCCTCTTGCGTTTAAGAGCTAAGCAGTCGGAATTCGAAGAAGGTATATTGCTGTTGACAGTGAGCGATTCTGACGACTCTTGGAGGAGTCAGAAAAACTACCCCAAGAGTCGTCAGAAGTGCCTACTGCCTCGGACTTCAAGGGGTCAGTCACAATTGGCGTCAGTGTAGTTGTGTTC
ENSG00000006007_GDE1_TMM_95060.9	TTGACGTACGTAGGTTCTCCCCACCTTGTTGGATTGTGAGGTTATGGTTTGTTTAAGAGCTAAGCAGTCGGAATTCGAAGAAGGTATATTGCTGTTGACAGTGAGCGATTACAGCGCTATTGGGAGGAGTCAGAAAAACTACCCCCAATAGCGCTGTAAGTGCCTACTGCCTCGGACTTCAAGGGGTCAGTCACAATTGGCGTCAGTGTAGTTGTGTTC
ENSG00000006007_GDE1_TMM_95061.10	TTGACGTACGTAGGTTCTCCCCACCTTGTTGGAGTCTGTGGTTTGCTGCGTTTAAGAGCTAAGCAGTCGGAATTCGAAGAAGGTATATTGCTGTTGACAGTGAGCGACCATCTTCACTCTAGGAGGAGTCAGAAAAACTACCCCTAGAGTGAAGATGGGTGCCTACTGCCTCGGACTTCAAGGGGTCAGTCACAATTGGCGTCAGTGTAGTTGTGTTC
ENSG00000006047_YBX2_TMM_58236.1	TTGACGTACGTAGGTTCTCCCCACCTTGTTGGGGCAACGGCCCCGACGAGTTTAAGAGCTAAGCAGTCGGAATTCGAAGAAGGTATATTGCTGTTGACAGTGAGCGATCGGATATCGACCAGGAGGAGTCAGAAAAACTACCCCTGGTCGATATCCGACTGCCTACTGCCTCGGACTTCAAGGGGTCAGTCACAATTGGCGTCAGTGTAGTTGTGTTC
ENSG00000006047_YBX2_TMM_58237.2	TTGACGTACGTAGGTTCTCCCCACCTTGTTGGACCTGGCAGTAAAGGGGAGGTTTAAGAGCTAAGCAGTCGGAATTCGAAGAAGGTATATTGCTGTTGACAGTGAGCGCGGCAGAACTGCATAGGAGGAGTCAGAAAAACTACCCCTATGCAGTTCTGCCATGCCTACTGCCTCGGACTTCAAGGGGTCAGTCACAATTGGCGTCAGTGTAGTTGTGTTC
ENSG00000006047_YBX2_TMM_58238.3	TTGACGTACGTAGGTTCTCCCCACCTTGTTGGCAGGGGAGCCGCAGAAAGGGTTTAAGAGCTAAGCAGTCGGAATTCGAAGAAGGTATATTGCTGTTGACAGTGAGCGATAGCAATGGGCTGAGGAGGAGTCAGAAAAACTACCCCTCAGCCCATTGCTACTGCCTACTGCCTCGGACTTCAAGGGGTCAGTCACAATTGGCGTCAGTGTAGTTGTGTTC
ENSG00000006047_YBX2_TMM_58239.4	TTGACGTACGTAGGTTCTCCCCACCTTGTTGGAGACAGCCCCATTGGAGGTTTAAGAGCTAAGCAGTCGGAATTCGAAGAAGGTATATTGCTGTTGACAGTGAGCGATGCATTGCCGATATGGAGGAGTCAGAAAAACTACCCCATATCGGCAATGCACTGCCTACTGCCTCGGACTTCAAGGGGTCAGTCACAATTGGCGTCAGTGTAGTTGTGTTC
ENSG00000006047_YBX2_TMM_58240.5	TTGACGTACGTAGGTTCTCCCCACCTTGTTGGGTCCCGCTGATGGTTCCGTTTAAGAGCTAAGCAGTCGGAATTCGAAGAAGGTATATTGCTGTTGACAGTGAGCGACGATGAACTAGGGAGGAGGAGTCAGAAAAACTACCCCTCCCTAGTTCATCGCTGCCTACTGCCTCGGACTTCAAGGGGTCAGTCACAATTGGCGTCAGTGTAGTTGTGTTC
ENSG00000006047_YBX2_TMM_58241.6	TTGACGTACGTAGGTTCTCCCCACCTTGTTGGCTGCTGCTGGTTGGGAGGCGTTTAAGAGCTAAGCAGTCGGAATTCGAAGAAGGTATATTGCTGTTGACAGTGAGCGAAAATCCACGTGGCAGGAGGAGTCAGAAAAACTACCCCTGCCACGTGGATTTGTGCCTACTGCCTCGGACTTCAAGGGGTCAGTCACAATTGGCGTCAGTGTAGTTGTGTTC
ENSG00000006047_YBX2_TMM_58242.7	TTGACGTACGTAGGTTCTCCCCACCTTGTTGGCCAGCAGCCTACCACAGAGTTTAAGAGCTAAGCAGTCGGAATTCGAAGAAGGTATATTGCTGTTGACAGTGAGCGCTTGACAGTGCCTGCGGAGGAGTCAGAAAAACTACCCCGCAGGCACTGTCAAATGCCTACTGCCTCGGACTTCAAGGGGTCAGTCACAATTGGCGTCAGTGTAGTTGTGTTC
ENSG00000006047_YBX2_TMM_58243.8	TTGACGTACGTAGGTTCTCCCCACCTTGTTGGCGAGGTGGAGGCGGCAGCGTTTAAGAGCTAAGCAGTCGGAATTCGAAGAAGGTATATTGCTGTTGACAGTGAGCGACGCTACTAAGCGTTGGAGGAGTCAGAAAAACTACCCCAACGCTTAGTAGCGCTGCCTACTGCCTCGGACTTCAAGGGGTCAGTCACAATTGGCGTCAGTGTAGTTGTGTTC
ENSG00000006047_YBX2_TMM_58244.9	TTGACGTACGTAGGTTCTCCCCACCTTGTTGGGGGCGGTTTCGTGGGCGCTGTTTAAGAGCTAAGCAGTCGGAATTCGAAGAAGGTATATTGCTGTTGACAGTGAGCGAATGGGAGACGAATGGGAGGAGTCAGAAAAACTACCCCCATTCGTCTCCCATCTGCCTACTGCCTCGGACTTCAAGGGGTCAGTCACAATTGGCGTCAGTGTAGTTGTGTTC
ENSG00000006047_YBX2_TMM_58245.10	TTGACGTACGTAGGTTCTCCCCACCTTGTTGGAGTCCCCCCGCCCAGATTCGTTTAAGAGCTAAGCAGTCGGAATTCGAAGAAGGTATATTGCTGTTGACAGTGAGCGCTCTATTACGCAGGCGGAGGAGTCAGAAAAACTACCCCGCCTGCGTAATAGATTGCCTACTGCCTCGGACTTCAAGGGGTCAGTCACAATTGGCGTCAGTGTAGTTGTGTTC
ENSG00000006118_TMEM132A_TMM_118756.1	TTGACGTACGTAGGTTCTCCCCACCTTGTTGGCACACGGAAGTGTTCAGGTTTAAGAGCTAAGCAGTCGGAATTCGAAGAAGGTATATTGCTGTTGACAGTGAGCGCTCTCCATAGCAGGAGGAGGAGTCAGAAAAACTACCCCTCCTGCTATGGAGATTGCCTACTGCCTCGGACTTCAAGGGGTCAGTCACAATTGGCGTCAGTGTAGTTGTGTTC
ENSG00000006118_TMEM132A_TMM_118757.2	TTGACGTACGTAGGTTCTCCCCACCTTGTTGGTGAAGTTGTGCCGAAGCGTTTAAGAGCTAAGCAGTCGGAATTCGAAGAAGGTATATTGCTGTTGACAGTGAGCGATGGCGGACAATGTAGGAGGAGTCAGAAAAACTACCCCTACATTGTCCGCCACTGCCTACTGCCTCGGACTTCAAGGGGTCAGTCACAATTGGCGTCAGTGTAGTTGTGTTC
ENSG00000006118_TMEM132A_TMM_118758.3	TTGACGTACGTAGGTTCTCCCCACCTTGTTGGCTTGGCAGTCCAGAGTGGTTTAAGAGCTAAGCAGTCGGAATTCGAAGAAGGTATATTGCTGTTGACAGTGAGCGATCTAAAGTCGGGTGGGAGGAGTCAGAAAAACTACCCCCACCCGACTTTAGAGTGCCTACTGCCTCGGACTTCAAGGGGTCAGTCACAATTGGCGTCAGTGTAGTTGTGTTC
ENSG00000006118_TMEM132A_TMM_118759.4	TTGACGTACGTAGGTTCTCCCCACCTTGTTGGATGGCCGGTCGCACAACAGGTTTAAGAGCTAAGCAGTCGGAATTCGAAGAAGGTATATTGCTGTTGACAGTGAGCGACTCTATTACGGAACGGAGGAGTCAGAAAAACTACCCCGTTCCGTAATAGAGGTGCCTACTGCCTCGGACTTCAAGGGGTCAGTCACAATTGGCGTCAGTGTAGTTGTGTTC
ENSG00000006118_TMEM132A_TMM_118760.5	TTGACGTACGTAGGTTCTCCCCACCTTGTTGGGATTGGCCACCAGGGTCGTTTAAGAGCTAAGCAGTCGGAATTCGAAGAAGGTATATTGCTGTTGACAGTGAGCGAATTTCTTTGCGGGTGGAGGAGTCAGAAAAACTACCCCACCCGCAAAGAAATCTGCCTACTGCCTCGGACTTCAAGGGGTCAGTCACAATTGGCGTCAGTGTAGTTGTGTTC
ENSG00000006118_TMEM132A_TMM_118761.6	TTGACGTACGTAGGTTCTCCCCACCTTGTTGGCCCCGTCACGTGGCAGCGTTTAAGAGCTAAGCAGTCGGAATTCGAAGAAGGTATATTGCTGTTGACAGTGAGCGCCTACCACATCCGTTGGAGGAGTCAGAAAAACTACCCCAACGGATGTGGTAGTTGCCTACTGCCTCGGACTTCAAGGGGTCAGTCACAATTGGCGTCAGTGTAGTTGTGTTC
ENSG00000006118_TMEM132A_TMM_118762.7	TTGACGTACGTAGGTTCTCCCCACCTTGTTGGGCAGAGCCAGGGGCCGTAGTTTAAGAGCTAAGCAGTCGGAATTCGAAGAAGGTATATTGCTGTTGACAGTGAGCGCTACACGCAGGATCAGGAGGAGTCAGAAAAACTACCCCTGATCCTGCGTGTATTGCCTACTGCCTCGGACTTCAAGGGGTCAGTCACAATTGGCGTCAGTGTAGTTGTGTTC
ENSG00000006118_TMEM132A_TMM_118763.8	TTGACGTACGTAGGTTCTCCCCACCTTGTTGGCTCCAGCTCCACCACGCGTTTAAGAGCTAAGCAGTCGGAATTCGAAGAAGGTATATTGCTGTTGACAGTGAGCGCTCGTACACGGAAACGGAGGAGTCAGAAAAACTACCCCGTTTCCGTGTACGAATGCCTACTGCCTCGGACTTCAAGGGGTCAGTCACAATTGGCGTCAGTGTAGTTGTGTTC
ENSG00000006118_TMEM132A_TMM_118764.9	TTGACGTACGTAGGTTCTCCCCACCTTGTTGGGCAGGTAGACAGGGTCCAGGTTTAAGAGCTAAGCAGTCGGAATTCGAAGAAGGTATATTGCTGTTGACAGTGAGCGACACGGACTTCCTATGGAGGAGTCAGAAAAACTACCCCATAGGAAGTCCGTGCTGCCTACTGCCTCGGACTTCAAGGGGTCAGTCACAATTGGCGTCAGTGTAGTTGTGTTC
ENSG00000006118_TMEM132A_TMM_118765.10	TTGACGTACGTAGGTTCTCCCCACCTTGTTGGAGTGGCAAAAGGTGGGTGTTTAAGAGCTAAGCAGTCGGAATTCGAAGAAGGTATATTGCTGTTGACAGTGAGCGCTCCAGCTACCGTCTGGAGGAGTCAGAAAAACTACCCCAGACGGTAGCTGGATTGCCTACTGCCTCGGACTTCAAGGGGTCAGTCACAATTGGCGTCAGTGTAGTTGTGTTC
ENSG00000006451_RALA_DTKP_49028.1	TTGACGTACGTAGGTTCTCCCCACCTTGTTGGTCATCATGGTGGGCAGTGGGTTTAAGAGCTAAGCAGTCGGAATTCGAAGAAGGTATATTGCTGTTGACAGTGAGCGCGATCCCGATTGTCCGGAGGAGTCAGAAAAACTACCCCGGACAATCGGGATCATGCCTACTGCCTCGGACTTCAAGGGGTCAGTCACAATTGGCGTCAGTGTAGTTGTGTTC
ENSG00000006451_RALA_DTKP_49029.2	TTGACGTACGTAGGTTCTCCCCACCTTGTTGGTATCTAAGATATCGATCGTTTAAGAGCTAAGCAGTCGGAATTCGAAGAAGGTATATTGCTGTTGACAGTGAGCGATGGGTCTAAACGGTGGAGGAGTCAGAAAAACTACCCCACCGTTTAGACCCAGTGCCTACTGCCTCGGACTTCAAGGGGTCAGTCACAATTGGCGTCAGTGTAGTTGTGTTC
ENSG00000006451_RALA_DTKP_49030.3	TTGACGTACGTAGGTTCTCCCCACCTTGTTGGGAAGAAGGTAGTGCTAGATGTTTAAGAGCTAAGCAGTCGGAATTCGAAGAAGGTATATTGCTGTTGACAGTGAGCGAACACCCGCGATTATGGAGGAGTCAGAAAAACTACCCCATAATCGCGGGTGTGTGCCTACTGCCTCGGACTTCAAGGGGTCAGTCACAATTGGCGTCAGTGTAGTTGTGTTC
ENSG00000006451_RALA_DTKP_49031.4	TTGACGTACGTAGGTTCTCCCCACCTTGTTGGAGACAACTACTTCCGAAGTGTTTAAGAGCTAAGCAGTCGGAATTCGAAGAAGGTATATTGCTGTTGACAGTGAGCGATGGGACAGTCTTAGGGAGGAGTCAGAAAAACTACCCCCTAAGACTGTCCCAGTGCCTACTGCCTCGGACTTCAAGGGGTCAGTCACAATTGGCGTCAGTGTAGTTGTGTTC
ENSG00000006451_RALA_DTKP_49032.5	TTGACGTACGTAGGTTCTCCCCACCTTGTTGGACAGGTTTCTGTAGAAGGTTTAAGAGCTAAGCAGTCGGAATTCGAAGAAGGTATATTGCTGTTGACAGTGAGCGATTATATGCCCGCTTGGAGGAGTCAGAAAAACTACCCCAAGCGGGCATATAACTGCCTACTGCCTCGGACTTCAAGGGGTCAGTCACAATTGGCGTCAGTGTAGTTGTGTTC
ENSG00000006451_RALA_DTKP_49033.6	TTGACGTACGTAGGTTCTCCCCACCTTGTTGGCAGTGGAATGTTAACTACGGTTTAAGAGCTAAGCAGTCGGAATTCGAAGAAGGTATATTGCTGTTGACAGTGAGCGCGTGCCAGAAGTAGTGGAGGAGTCAGAAAAACTACCCCACTACTTCTGGCACATGCCTACTGCCTCGGACTTCAAGGGGTCAGTCACAATTGGCGTCAGTGTAGTTGTGTTC
ENSG00000006451_RALA_DTKP_49034.7	TTGACGTACGTAGGTTCTCCCCACCTTGTTGGGTGGGCAGTGGTGGCGTGTTTAAGAGCTAAGCAGTCGGAATTCGAAGAAGGTATATTGCTGTTGACAGTGAGCGAAGATGCCGATTAACGGAGGAGTCAGAAAAACTACCCCGTTAATCGGCATCTGTGCCTACTGCCTCGGACTTCAAGGGGTCAGTCACAATTGGCGTCAGTGTAGTTGTGTTC
ENSG00000006451_RALA_DTKP_49035.8	TTGACGTACGTAGGTTCTCCCCACCTTGTTGGATATCTTAGATACAGCTGTTTAAGAGCTAAGCAGTCGGAATTCGAAGAAGGTATATTGCTGTTGACAGTGAGCGCCCTAATCAGGCGATGGAGGAGTCAGAAAAACTACCCCATCGCCTGATTAGGTTGCCTACTGCCTCGGACTTCAAGGGGTCAGTCACAATTGGCGTCAGTGTAGTTGTGTTC
ENSG00000006451_RALA_DTKP_49036.9	TTGACGTACGTAGGTTCTCCCCACCTTGTTGGAAGGTAGTGCTAGATGGGGGTTTAAGAGCTAAGCAGTCGGAATTCGAAGAAGGTATATTGCTGTTGACAGTGAGCGAGATCTGAATAGACGGGAGGAGTCAGAAAAACTACCCCCGTCTATTCAGATCCTGCCTACTGCCTCGGACTTCAAGGGGTCAGTCACAATTGGCGTCAGTGTAGTTGTGTTC
ENSG00000006451_RALA_DTKP_49037.10	TTGACGTACGTAGGTTCTCCCCACCTTGTTGGGCTTTACACAAAGTCATCAGTTTAAGAGCTAAGCAGTCGGAATTCGAAGAAGGTATATTGCTGTTGACAGTGAGCGAAACAGCAGGTAAACGGAGGAGTCAGAAAAACTACCCCGTTTACCTGCTGTTGTGCCTACTGCCTCGGACTTCAAGGGGTCAGTCACAATTGGCGTCAGTGTAGTTGTGTTC
ENSG00000006530_AGK_TMM_17010.1	TTGACGTACGTAGGTTCTCCCCACCTTGTTGGCTGACCTGGGGAGGCCATGTTTAAGAGCTAAGCAGTCGGAATTCGAAGAAGGTATATTGCTGTTGACAGTGAGCGAGAGAACTGCACATGGGAGGAGTCAGAAAAACTACCCCCATGTGCAGTTCTCCTGCCTACTGCCTCGGACTTCAAGGGGTCAGTCACAATTGGCGTCAGTGTAGTTGTGTTC
ENSG00000006530_AGK_TMM_17011.2	TTGACGTACGTAGGTTCTCCCCACCTTGTTGGACAGGCTGCTCTCCTTAGGGTTTAAGAGCTAAGCAGTCGGAATTCGAAGAAGGTATATTGCTGTTGACAGTGAGCGATATTACCAGGACCTGGAGGAGTCAGAAAAACTACCCCAGGTCCTGGTAATACTGCCTACTGCCTCGGACTTCAAGGGGTCAGTCACAATTGGCGTCAGTGTAGTTGTGTTC
ENSG00000006530_AGK_TMM_17012.3	TTGACGTACGTAGGTTCTCCCCACCTTGTTGGGCCTTCTTCACTTGTGCATGTTTAAGAGCTAAGCAGTCGGAATTCGAAGAAGGTATATTGCTGTTGACAGTGAGCGCATCACTGCCGACTCGGAGGAGTCAGAAAAACTACCCCGAGTCGGCAGTGATATGCCTACTGCCTCGGACTTCAAGGGGTCAGTCACAATTGGCGTCAGTGTAGTTGTGTTC
ENSG00000006530_AGK_TMM_17013.4	TTGACGTACGTAGGTTCTCCCCACCTTGTTGGGATGTGATCATTGTTGCGTTTAAGAGCTAAGCAGTCGGAATTCGAAGAAGGTATATTGCTGTTGACAGTGAGCGCGACGCTCTCTTGATGGAGGAGTCAGAAAAACTACCCCATCAAGAGAGCGTCATGCCTACTGCCTCGGACTTCAAGGGGTCAGTCACAATTGGCGTCAGTGTAGTTGTGTTC
ENSG00000006530_AGK_TMM_17014.5	TTGACGTACGTAGGTTCTCCCCACCTTGTTGGCCAGATAAATGTAAAATCGGTTTAAGAGCTAAGCAGTCGGAATTCGAAGAAGGTATATTGCTGTTGACAGTGAGCGAACCTACACCCTCAAGGAGGAGTCAGAAAAACTACCCCTTGAGGGTGTAGGTGTGCCTACTGCCTCGGACTTCAAGGGGTCAGTCACAATTGGCGTCAGTGTAGTTGTGTTC
ENSG00000006530_AGK_TMM_17015.6	TTGACGTACGTAGGTTCTCCCCACCTTGTTGGGGACAAGCCAAGAAACTCCGTTTAAGAGCTAAGCAGTCGGAATTCGAAGAAGGTATATTGCTGTTGACAGTGAGCGCCGGATTAGCGGTTAGGAGGAGTCAGAAAAACTACCCCTAACCGCTAATCCGATGCCTACTGCCTCGGACTTCAAGGGGTCAGTCACAATTGGCGTCAGTGTAGTTGTGTTC
ENSG00000006530_AGK_TMM_17016.7	TTGACGTACGTAGGTTCTCCCCACCTTGTTGGTTTCCACTTTCGGCAAAGAGTTTAAGAGCTAAGCAGTCGGAATTCGAAGAAGGTATATTGCTGTTGACAGTGAGCGATTCGCTTTAAGTCGGGAGGAGTCAGAAAAACTACCCCCGACTTAAAGCGAAGTGCCTACTGCCTCGGACTTCAAGGGGTCAGTCACAATTGGCGTCAGTGTAGTTGTGTTC
ENSG00000006530_AGK_TMM_17017.8	TTGACGTACGTAGGTTCTCCCCACCTTGTTGGGCCGGTCATTGCAAATACGTTTAAGAGCTAAGCAGTCGGAATTCGAAGAAGGTATATTGCTGTTGACAGTGAGCGAAGGCTCGAACAAATGGAGGAGTCAGAAAAACTACCCCATTTGTTCGAGCCTCTGCCTACTGCCTCGGACTTCAAGGGGTCAGTCACAATTGGCGTCAGTGTAGTTGTGTTC
ENSG00000006530_AGK_TMM_17018.9	TTGACGTACGTAGGTTCTCCCCACCTTGTTGGCCACACTTGCCATTGTGAAGTTTAAGAGCTAAGCAGTCGGAATTCGAAGAAGGTATATTGCTGTTGACAGTGAGCGCTCGAATGCGGTGTCGGAGGAGTCAGAAAAACTACCCCGACACCGCATTCGAATGCCTACTGCCTCGGACTTCAAGGGGTCAGTCACAATTGGCGTCAGTGTAGTTGTGTTC
ENSG00000006530_AGK_TMM_17019.10	TTGACGTACGTAGGTTCTCCCCACCTTGTTGGAAGGCTTGCGTCCTACTGTTTAAGAGCTAAGCAGTCGGAATTCGAAGAAGGTATATTGCTGTTGACAGTGAGCGACGTGTATTCCTTTGGGAGGAGTCAGAAAAACTACCCCCAAAGGAATACACGCTGCCTACTGCCTCGGACTTCAAGGGGTCAGTCACAATTGGCGTCAGTGTAGTTGTGTTC
ENSG00000006576_PHTF2_TMM_31061.1	TTGACGTACGTAGGTTCTCCCCACCTTGTTGGTCACAGATGCTATAGTCGTTTAAGAGCTAAGCAGTCGGAATTCGAAGAAGGTATATTGCTGTTGACAGTGAGCGAGTCGCAGCGTAATTGGAGGAGTCAGAAAAACTACCCCAATTACGCTGCGACCTGCCTACTGCCTCGGACTTCAAGGGGTCAGTCACAATTGGCGTCAGTGTAGTTGTGTTC
ENSG00000006576_PHTF2_TMM_31062.2	TTGACGTACGTAGGTTCTCCCCACCTTGTTGGTTACTTGTAACCACCACGTTTAAGAGCTAAGCAGTCGGAATTCGAAGAAGGTATATTGCTGTTGACAGTGAGCGACGGTGTTCACTTGTGGAGGAGTCAGAAAAACTACCCCACAAGTGAACACCGGTGCCTACTGCCTCGGACTTCAAGGGGTCAGTCACAATTGGCGTCAGTGTAGTTGTGTTC
ENSG00000006576_PHTF2_TMM_31063.3	TTGACGTACGTAGGTTCTCCCCACCTTGTTGGAGGTGATTGGGCCGATAGTTTAAGAGCTAAGCAGTCGGAATTCGAAGAAGGTATATTGCTGTTGACAGTGAGCGATTTCCGCTGATAGTGGAGGAGTCAGAAAAACTACCCCACTATCAGCGGAAAGTGCCTACTGCCTCGGACTTCAAGGGGTCAGTCACAATTGGCGTCAGTGTAGTTGTGTTC
ENSG00000006576_PHTF2_TMM_31064.4	TTGACGTACGTAGGTTCTCCCCACCTTGTTGGATCAACATCTATGAGGTCGTTTAAGAGCTAAGCAGTCGGAATTCGAAGAAGGTATATTGCTGTTGACAGTGAGCGCGCCACATAGCACCTGGAGGAGTCAGAAAAACTACCCCAGGTGCTATGTGGCATGCCTACTGCCTCGGACTTCAAGGGGTCAGTCACAATTGGCGTCAGTGTAGTTGTGTTC
ENSG00000006576_PHTF2_TMM_31065.5	TTGACGTACGTAGGTTCTCCCCACCTTGTTGGCATATGATCAACAAATATGTTTAAGAGCTAAGCAGTCGGAATTCGAAGAAGGTATATTGCTGTTGACAGTGAGCGATACAGCTAGTAGCAGGAGGAGTCAGAAAAACTACCCCTGCTACTAGCTGTACTGCCTACTGCCTCGGACTTCAAGGGGTCAGTCACAATTGGCGTCAGTGTAGTTGTGTTC
ENSG00000006576_PHTF2_TMM_31066.6	TTGACGTACGTAGGTTCTCCCCACCTTGTTGGTCAGAGGTATGCTGTGTGTTTAAGAGCTAAGCAGTCGGAATTCGAAGAAGGTATATTGCTGTTGACAGTGAGCGAGGTAGGGTATTATGGGAGGAGTCAGAAAAACTACCCCCATAATACCCTACCGTGCCTACTGCCTCGGACTTCAAGGGGTCAGTCACAATTGGCGTCAGTGTAGTTGTGTTC
ENSG00000006576_PHTF2_TMM_31067.7	TTGACGTACGTAGGTTCTCCCCACCTTGTTGGGCAAAGCCTGAAAGTCCTGTTTAAGAGCTAAGCAGTCGGAATTCGAAGAAGGTATATTGCTGTTGACAGTGAGCGCGAAAGCTCGTCTCTGGAGGAGTCAGAAAAACTACCCCAGAGACGAGCTTTCTTGCCTACTGCCTCGGACTTCAAGGGGTCAGTCACAATTGGCGTCAGTGTAGTTGTGTTC
ENSG00000006576_PHTF2_TMM_31068.8	TTGACGTACGTAGGTTCTCCCCACCTTGTTGGGCTATGTATCCCTTGATGTTTAAGAGCTAAGCAGTCGGAATTCGAAGAAGGTATATTGCTGTTGACAGTGAGCGATCGTGGGTATCGTTGGAGGAGTCAGAAAAACTACCCCAACGATACCCACGACTGCCTACTGCCTCGGACTTCAAGGGGTCAGTCACAATTGGCGTCAGTGTAGTTGTGTTC
ENSG00000006576_PHTF2_TMM_31069.9	TTGACGTACGTAGGTTCTCCCCACCTTGTTGGTGTTCTTGTGGAAACAATCGTTTAAGAGCTAAGCAGTCGGAATTCGAAGAAGGTATATTGCTGTTGACAGTGAGCGATTGCACGATTTGCGGGAGGAGTCAGAAAAACTACCCCCGCAAATCGTGCAAGTGCCTACTGCCTCGGACTTCAAGGGGTCAGTCACAATTGGCGTCAGTGTAGTTGTGTTC
ENSG00000006576_PHTF2_TMM_31070.10	TTGACGTACGTAGGTTCTCCCCACCTTGTTGGCCCATTTGGAAGTACATAGTTTAAGAGCTAAGCAGTCGGAATTCGAAGAAGGTATATTGCTGTTGACAGTGAGCGAAAAGGCCAAGCTCTGGAGGAGTCAGAAAAACTACCCCAGAGCTTGGCCTTTCTGCCTACTGCCTCGGACTTCAAGGGGTCAGTCACAATTGGCGTCAGTGTAGTTGTGTTC
ENSG00000006607_FARP2_TMM_189169.1	TTGACGTACGTAGGTTCTCCCCACCTTGTTGGGTGCTTCTCTTGCATTCGTTTAAGAGCTAAGCAGTCGGAATTCGAAGAAGGTATATTGCTGTTGACAGTGAGCGACTTCTCATGGGTCAGGAGGAGTCAGAAAAACTACCCCTGACCCATGAGAAGGTGCCTACTGCCTCGGACTTCAAGGGGTCAGTCACAATTGGCGTCAGTGTAGTTGTGTTC
ENSG00000006607_FARP2_TMM_189170.2	TTGACGTACGTAGGTTCTCCCCACCTTGTTGGCTAACTCCCACAGGGGTCTGTTTAAGAGCTAAGCAGTCGGAATTCGAAGAAGGTATATTGCTGTTGACAGTGAGCGCTGAGTGACCCTTCGGGAGGAGTCAGAAAAACTACCCCCGAAGGGTCACTCATTGCCTACTGCCTCGGACTTCAAGGGGTCAGTCACAATTGGCGTCAGTGTAGTTGTGTTC
ENSG00000006607_FARP2_TMM_189171.3	TTGACGTACGTAGGTTCTCCCCACCTTGTTGGCACCTCAGAGTAAAGCTGCGTTTAAGAGCTAAGCAGTCGGAATTCGAAGAAGGTATATTGCTGTTGACAGTGAGCGAGCGAACGTGTTAAGGGAGGAGTCAGAAAAACTACCCCCTTAACACGTTCGCGTGCCTACTGCCTCGGACTTCAAGGGGTCAGTCACAATTGGCGTCAGTGTAGTTGTGTTC
ENSG00000006607_FARP2_TMM_189172.4	TTGACGTACGTAGGTTCTCCCCACCTTGTTGGTGTGGAAGCGTTTAAACCGTTTAAGAGCTAAGCAGTCGGAATTCGAAGAAGGTATATTGCTGTTGACAGTGAGCGAAAGCTCTTTCCGCAGGAGGAGTCAGAAAAACTACCCCTGCGGAAAGAGCTTCTGCCTACTGCCTCGGACTTCAAGGGGTCAGTCACAATTGGCGTCAGTGTAGTTGTGTTC
ENSG00000006607_FARP2_TMM_189173.5	TTGACGTACGTAGGTTCTCCCCACCTTGTTGGGTCTCTCTTAAGTTGCAGTTTAAGAGCTAAGCAGTCGGAATTCGAAGAAGGTATATTGCTGTTGACAGTGAGCGCACGTGGAGTTGCTAGGAGGAGTCAGAAAAACTACCCCTAGCAACTCCACGTTTGCCTACTGCCTCGGACTTCAAGGGGTCAGTCACAATTGGCGTCAGTGTAGTTGTGTTC
ENSG00000006607_FARP2_TMM_189174.6	TTGACGTACGTAGGTTCTCCCCACCTTGTTGGCCTAATGATGGGTTTCATGTTTAAGAGCTAAGCAGTCGGAATTCGAAGAAGGTATATTGCTGTTGACAGTGAGCGCCGAAGATGACGTCGGGAGGAGTCAGAAAAACTACCCCCGACGTCATCTTCGTTGCCTACTGCCTCGGACTTCAAGGGGTCAGTCACAATTGGCGTCAGTGTAGTTGTGTTC
ENSG00000006607_FARP2_TMM_189175.7	TTGACGTACGTAGGTTCTCCCCACCTTGTTGGGCGAAGCACCACATTCTTGTTTAAGAGCTAAGCAGTCGGAATTCGAAGAAGGTATATTGCTGTTGACAGTGAGCGCGCACTTGCTGATAGGGAGGAGTCAGAAAAACTACCCCCTATCAGCAAGTGCTTGCCTACTGCCTCGGACTTCAAGGGGTCAGTCACAATTGGCGTCAGTGTAGTTGTGTTC
ENSG00000006607_FARP2_TMM_189176.8	TTGACGTACGTAGGTTCTCCCCACCTTGTTGGTAGCTGACCAGGATCAGGGTTTAAGAGCTAAGCAGTCGGAATTCGAAGAAGGTATATTGCTGTTGACAGTGAGCGCCGTTGGAAAGCACCGGAGGAGTCAGAAAAACTACCCCGGTGCTTTCCAACGTTGCCTACTGCCTCGGACTTCAAGGGGTCAGTCACAATTGGCGTCAGTGTAGTTGTGTTC
ENSG00000006607_FARP2_TMM_189177.9	TTGACGTACGTAGGTTCTCCCCACCTTGTTGGGTCCAAAAGTCTAAAAAGTTTAAGAGCTAAGCAGTCGGAATTCGAAGAAGGTATATTGCTGTTGACAGTGAGCGCCCATCCAGACTACAGGAGGAGTCAGAAAAACTACCCCTGTAGTCTGGATGGATGCCTACTGCCTCGGACTTCAAGGGGTCAGTCACAATTGGCGTCAGTGTAGTTGTGTTC
ENSG00000006607_FARP2_TMM_189178.10	TTGACGTACGTAGGTTCTCCCCACCTTGTTGGAGCTCGAACGGACGTGTGTTTAAGAGCTAAGCAGTCGGAATTCGAAGAAGGTATATTGCTGTTGACAGTGAGCGACACCTGAAGTATGCGGAGGAGTCAGAAAAACTACCCCGCATACTTCAGGTGCTGCCTACTGCCTCGGACTTCAAGGGGTCAGTCACAATTGGCGTCAGTGTAGTTGTGTTC
ENSG00000006695_COX10_TMM_55528.1	TTGACGTACGTAGGTTCTCCCCACCTTGTTGGGAGAGAGTGTGCGGAGATGGTTTAAGAGCTAAGCAGTCGGAATTCGAAGAAGGTATATTGCTGTTGACAGTGAGCGAATCAGGTTTGGATGGGAGGAGTCAGAAAAACTACCCCCATCCAAACCTGATCTGCCTACTGCCTCGGACTTCAAGGGGTCAGTCACAATTGGCGTCAGTGTAGTTGTGTTC
ENSG00000006695_COX10_TMM_55529.2	TTGACGTACGTAGGTTCTCCCCACCTTGTTGGATGTAAGAACTTGTGAGGTTTAAGAGCTAAGCAGTCGGAATTCGAAGAAGGTATATTGCTGTTGACAGTGAGCGATATAGTGTACGCCCGGAGGAGTCAGAAAAACTACCCCGGGCGTACACTATAGTGCCTACTGCCTCGGACTTCAAGGGGTCAGTCACAATTGGCGTCAGTGTAGTTGTGTTC
ENSG00000006695_COX10_TMM_55530.3	TTGACGTACGTAGGTTCTCCCCACCTTGTTGGAACAGACCGCTGGTTCGGTTTAAGAGCTAAGCAGTCGGAATTCGAAGAAGGTATATTGCTGTTGACAGTGAGCGCACGTGTCTTATGGCGGAGGAGTCAGAAAAACTACCCCGCCATAAGACACGTTTGCCTACTGCCTCGGACTTCAAGGGGTCAGTCACAATTGGCGTCAGTGTAGTTGTGTTC
ENSG00000006695_COX10_TMM_55531.4	TTGACGTACGTAGGTTCTCCCCACCTTGTTGGCGTAGGAGGCTCTGTCGTTTAAGAGCTAAGCAGTCGGAATTCGAAGAAGGTATATTGCTGTTGACAGTGAGCGAAGAACAAGTCTCTGGGAGGAGTCAGAAAAACTACCCCCAGAGACTTGTTCTGTGCCTACTGCCTCGGACTTCAAGGGGTCAGTCACAATTGGCGTCAGTGTAGTTGTGTTC
ENSG00000006695_COX10_TMM_55532.5	TTGACGTACGTAGGTTCTCCCCACCTTGTTGGGCTTGGGTCTTACTTGCGTTTAAGAGCTAAGCAGTCGGAATTCGAAGAAGGTATATTGCTGTTGACAGTGAGCGCTGCGATTCTCGTCCGGAGGAGTCAGAAAAACTACCCCGGACGAGAATCGCATTGCCTACTGCCTCGGACTTCAAGGGGTCAGTCACAATTGGCGTCAGTGTAGTTGTGTTC
ENSG00000006695_COX10_TMM_55533.6	TTGACGTACGTAGGTTCTCCCCACCTTGTTGGGAATGTCAATAAGCAGGTTTAAGAGCTAAGCAGTCGGAATTCGAAGAAGGTATATTGCTGTTGACAGTGAGCGCCTGCGTACTGCTGAGGAGGAGTCAGAAAAACTACCCCTCAGCAGTACGCAGTTGCCTACTGCCTCGGACTTCAAGGGGTCAGTCACAATTGGCGTCAGTGTAGTTGTGTTC
ENSG00000006695_COX10_TMM_55534.7	TTGACGTACGTAGGTTCTCCCCACCTTGTTGGCTCAGGGCGTTGAAATGGTTTAAGAGCTAAGCAGTCGGAATTCGAAGAAGGTATATTGCTGTTGACAGTGAGCGCATAACCGGGTAGGTGGAGGAGTCAGAAAAACTACCCCACCTACCCGGTTATATGCCTACTGCCTCGGACTTCAAGGGGTCAGTCACAATTGGCGTCAGTGTAGTTGTGTTC
ENSG00000006695_COX10_TMM_55535.8	TTGACGTACGTAGGTTCTCCCCACCTTGTTGGGGAGTTGCCATTCTGACCTGTTTAAGAGCTAAGCAGTCGGAATTCGAAGAAGGTATATTGCTGTTGACAGTGAGCGCTCGGCAGTCCTGAAGGAGGAGTCAGAAAAACTACCCCTTCAGGACTGCCGAATGCCTACTGCCTCGGACTTCAAGGGGTCAGTCACAATTGGCGTCAGTGTAGTTGTGTTC
ENSG00000006695_COX10_TMM_55536.9	TTGACGTACGTAGGTTCTCCCCACCTTGTTGGATAGTCGAGCCAAAATTCCGTTTAAGAGCTAAGCAGTCGGAATTCGAAGAAGGTATATTGCTGTTGACAGTGAGCGATCTACTGTCCACTGGGAGGAGTCAGAAAAACTACCCCCAGTGGACAGTAGAGTGCCTACTGCCTCGGACTTCAAGGGGTCAGTCACAATTGGCGTCAGTGTAGTTGTGTTC
ENSG00000006695_COX10_TMM_55537.10	TTGACGTACGTAGGTTCTCCCCACCTTGTTGGATGTCGGTCACCCACCCGTTTAAGAGCTAAGCAGTCGGAATTCGAAGAAGGTATATTGCTGTTGACAGTGAGCGCTGGAATCTACTCGCGGAGGAGTCAGAAAAACTACCCCGCGAGTAGATTCCATTGCCTACTGCCTCGGACTTCAAGGGGTCAGTCACAATTGGCGTCAGTGTAGTTGTGTTC
ENSG00000006712_PAF1_TMM_44653.1	TTGACGTACGTAGGTTCTCCCCACCTTGTTGGTTCTGGTCGAAGGGGTGTTTAAGAGCTAAGCAGTCGGAATTCGAAGAAGGTATATTGCTGTTGACAGTGAGCGCTAGAAGCTCGACACGGAGGAGTCAGAAAAACTACCCCGTGTCGAGCTTCTATTGCCTACTGCCTCGGACTTCAAGGGGTCAGTCACAATTGGCGTCAGTGTAGTTGTGTTC
ENSG00000006712_PAF1_TMM_44654.2	TTGACGTACGTAGGTTCTCCCCACCTTGTTGGGCTATTGCAGTACTTGACTGTTTAAGAGCTAAGCAGTCGGAATTCGAAGAAGGTATATTGCTGTTGACAGTGAGCGATATTATCCGCGTGAGGAGGAGTCAGAAAAACTACCCCTCACGCGGATAATACTGCCTACTGCCTCGGACTTCAAGGGGTCAGTCACAATTGGCGTCAGTGTAGTTGTGTTC
ENSG00000006712_PAF1_TMM_44655.3	TTGACGTACGTAGGTTCTCCCCACCTTGTTGGTGGCCATCCTCCCGCTGTTTAAGAGCTAAGCAGTCGGAATTCGAAGAAGGTATATTGCTGTTGACAGTGAGCGCTCCTCGAGTCCGTAGGAGGAGTCAGAAAAACTACCCCTACGGACTCGAGGATTGCCTACTGCCTCGGACTTCAAGGGGTCAGTCACAATTGGCGTCAGTGTAGTTGTGTTC
ENSG00000006712_PAF1_TMM_44656.4	TTGACGTACGTAGGTTCTCCCCACCTTGTTGGGCGCCCACCATCCAGACCCGTTTAAGAGCTAAGCAGTCGGAATTCGAAGAAGGTATATTGCTGTTGACAGTGAGCGAAATGTACCTGGCTTGGAGGAGTCAGAAAAACTACCCCAAGCCAGGTACATTCTGCCTACTGCCTCGGACTTCAAGGGGTCAGTCACAATTGGCGTCAGTGTAGTTGTGTTC
ENSG00000006712_PAF1_TMM_44657.5	TTGACGTACGTAGGTTCTCCCCACCTTGTTGGCACCACCTTCGCGTGCTGCGTTTAAGAGCTAAGCAGTCGGAATTCGAAGAAGGTATATTGCTGTTGACAGTGAGCGAGAGCAAGTCGTTAGGGAGGAGTCAGAAAAACTACCCCCTAACGACTTGCTCCTGCCTACTGCCTCGGACTTCAAGGGGTCAGTCACAATTGGCGTCAGTGTAGTTGTGTTC
ENSG00000006712_PAF1_TMM_44658.6	TTGACGTACGTAGGTTCTCCCCACCTTGTTGGCCATAACGGTTGAACTCAGGTTTAAGAGCTAAGCAGTCGGAATTCGAAGAAGGTATATTGCTGTTGACAGTGAGCGAATCTGGATCCGGAAGGAGGAGTCAGAAAAACTACCCCTTCCGGATCCAGATCTGCCTACTGCCTCGGACTTCAAGGGGTCAGTCACAATTGGCGTCAGTGTAGTTGTGTTC
ENSG00000006712_PAF1_TMM_44659.7	TTGACGTACGTAGGTTCTCCCCACCTTGTTGGATGGTGACCCCCAGGTCGTTTAAGAGCTAAGCAGTCGGAATTCGAAGAAGGTATATTGCTGTTGACAGTGAGCGCCGGTCCTTAGTCAGGGAGGAGTCAGAAAAACTACCCCCTGACTAAGGACCGTTGCCTACTGCCTCGGACTTCAAGGGGTCAGTCACAATTGGCGTCAGTGTAGTTGTGTTC
ENSG00000006712_PAF1_TMM_44660.8	TTGACGTACGTAGGTTCTCCCCACCTTGTTGGTGAAGCAGCAGTTTACCGGTTTAAGAGCTAAGCAGTCGGAATTCGAAGAAGGTATATTGCTGTTGACAGTGAGCGCGTGCATAACCTAGCGGAGGAGTCAGAAAAACTACCCCGCTAGGTTATGCACATGCCTACTGCCTCGGACTTCAAGGGGTCAGTCACAATTGGCGTCAGTGTAGTTGTGTTC
ENSG00000006712_PAF1_TMM_44661.9	TTGACGTACGTAGGTTCTCCCCACCTTGTTGGAGTGGTGCAGCTGCGTGTTTAAGAGCTAAGCAGTCGGAATTCGAAGAAGGTATATTGCTGTTGACAGTGAGCGATCATGTCAGTGTTGGGAGGAGTCAGAAAAACTACCCCCAACACTGACATGAGTGCCTACTGCCTCGGACTTCAAGGGGTCAGTCACAATTGGCGTCAGTGTAGTTGTGTTC
ENSG00000006712_PAF1_TMM_44662.10	TTGACGTACGTAGGTTCTCCCCACCTTGTTGGTGCTGTTTCTCCAAGGAAGGTTTAAGAGCTAAGCAGTCGGAATTCGAAGAAGGTATATTGCTGTTGACAGTGAGCGACCATTGGTAAAGCTGGAGGAGTCAGAAAAACTACCCCAGCTTTACCAATGGCTGCCTACTGCCTCGGACTTCAAGGGGTCAGTCACAATTGGCGTCAGTGTAGTTGTGTTC
ENSG00000006740_ARHGAP44_TMM_127520.1	TTGACGTACGTAGGTTCTCCCCACCTTGTTGGCTGGCCAACCAGACGGTGTTTAAGAGCTAAGCAGTCGGAATTCGAAGAAGGTATATTGCTGTTGACAGTGAGCGCTGTGTCCGTGATGCGGAGGAGTCAGAAAAACTACCCCGCATCACGGACACAATGCCTACTGCCTCGGACTTCAAGGGGTCAGTCACAATTGGCGTCAGTGTAGTTGTGTTC
ENSG00000006740_ARHGAP44_TMM_127521.2	TTGACGTACGTAGGTTCTCCCCACCTTGTTGGCGTCTGGAGCTGGTGAAACGTTTAAGAGCTAAGCAGTCGGAATTCGAAGAAGGTATATTGCTGTTGACAGTGAGCGCTGTGGTGAAAGCACGGAGGAGTCAGAAAAACTACCCCGTGCTTTCACCACATTGCCTACTGCCTCGGACTTCAAGGGGTCAGTCACAATTGGCGTCAGTGTAGTTGTGTTC
ENSG00000006740_ARHGAP44_TMM_127522.3	TTGACGTACGTAGGTTCTCCCCACCTTGTTGGAAGCTCACCGCATGTCTGCGTTTAAGAGCTAAGCAGTCGGAATTCGAAGAAGGTATATTGCTGTTGACAGTGAGCGACCTGGTCTAGTTTGGGAGGAGTCAGAAAAACTACCCCCAAACTAGACCAGGGTGCCTACTGCCTCGGACTTCAAGGGGTCAGTCACAATTGGCGTCAGTGTAGTTGTGTTC
ENSG00000006740_ARHGAP44_TMM_127523.4	TTGACGTACGTAGGTTCTCCCCACCTTGTTGGTCAGCCTCTGCCCCTTGCGTTTAAGAGCTAAGCAGTCGGAATTCGAAGAAGGTATATTGCTGTTGACAGTGAGCGACTATAATATGCGGCGGAGGAGTCAGAAAAACTACCCCGCCGCATATTATAGGTGCCTACTGCCTCGGACTTCAAGGGGTCAGTCACAATTGGCGTCAGTGTAGTTGTGTTC
ENSG00000006740_ARHGAP44_TMM_127524.5	TTGACGTACGTAGGTTCTCCCCACCTTGTTGGATGGAGGGGTCAGCTATCCGTTTAAGAGCTAAGCAGTCGGAATTCGAAGAAGGTATATTGCTGTTGACAGTGAGCGACTGCGGTAATGAATGGAGGAGTCAGAAAAACTACCCCATTCATTACCGCAGCTGCCTACTGCCTCGGACTTCAAGGGGTCAGTCACAATTGGCGTCAGTGTAGTTGTGTTC
ENSG00000006740_ARHGAP44_TMM_127525.6	TTGACGTACGTAGGTTCTCCCCACCTTGTTGGACGGAGGACAAGCTGGCTCGTTTAAGAGCTAAGCAGTCGGAATTCGAAGAAGGTATATTGCTGTTGACAGTGAGCGCGTACGCGGTCTTTAGGAGGAGTCAGAAAAACTACCCCTAAAGACCGCGTACTTGCCTACTGCCTCGGACTTCAAGGGGTCAGTCACAATTGGCGTCAGTGTAGTTGTGTTC
ENSG00000006740_ARHGAP44_TMM_127526.7	TTGACGTACGTAGGTTCTCCCCACCTTGTTGGAGGAAACACTTAGCCAAGTGTTTAAGAGCTAAGCAGTCGGAATTCGAAGAAGGTATATTGCTGTTGACAGTGAGCGCCGAACTGATCCCTAGGAGGAGTCAGAAAAACTACCCCTAGGGATCAGTTCGTTGCCTACTGCCTCGGACTTCAAGGGGTCAGTCACAATTGGCGTCAGTGTAGTTGTGTTC
ENSG00000006740_ARHGAP44_TMM_127527.8	TTGACGTACGTAGGTTCTCCCCACCTTGTTGGTGCAAGCTGAATACCACGTTTAAGAGCTAAGCAGTCGGAATTCGAAGAAGGTATATTGCTGTTGACAGTGAGCGCGCACTTACGCTTGAGGAGGAGTCAGAAAAACTACCCCTCAAGCGTAAGTGCTTGCCTACTGCCTCGGACTTCAAGGGGTCAGTCACAATTGGCGTCAGTGTAGTTGTGTTC
ENSG00000006740_ARHGAP44_TMM_127528.9	TTGACGTACGTAGGTTCTCCCCACCTTGTTGGGTCACACACGCCTCGATGTTTAAGAGCTAAGCAGTCGGAATTCGAAGAAGGTATATTGCTGTTGACAGTGAGCGATGCATCGAGAGAACGGAGGAGTCAGAAAAACTACCCCGTTCTCTCGATGCACTGCCTACTGCCTCGGACTTCAAGGGGTCAGTCACAATTGGCGTCAGTGTAGTTGTGTTC
ENSG00000006740_ARHGAP44_TMM_127529.10	TTGACGTACGTAGGTTCTCCCCACCTTGTTGGTTTGCATAGTCAATTTCTTGTTTAAGAGCTAAGCAGTCGGAATTCGAAGAAGGTATATTGCTGTTGACAGTGAGCGATGCGGCTAGACTATGGAGGAGTCAGAAAAACTACCCCATAGTCTAGCCGCAGTGCCTACTGCCTCGGACTTCAAGGGGTCAGTCACAATTGGCGTCAGTGTAGTTGTGTTC
ENSG00000006744_ELAC2_TMM_127500.1	TTGACGTACGTAGGTTCTCCCCACCTTGTTGGACCAGTGCATTCGTGTCGTTTAAGAGCTAAGCAGTCGGAATTCGAAGAAGGTATATTGCTGTTGACAGTGAGCGCTAGTGTTCCGCGAGGGAGGAGTCAGAAAAACTACCCCCTCGCGGAACACTAATGCCTACTGCCTCGGACTTCAAGGGGTCAGTCACAATTGGCGTCAGTGTAGTTGTGTTC
ENSG00000006744_ELAC2_TMM_127501.2	TTGACGTACGTAGGTTCTCCCCACCTTGTTGGTTAAAGGTTGCTCGCCGTTTAAGAGCTAAGCAGTCGGAATTCGAAGAAGGTATATTGCTGTTGACAGTGAGCGACGTGTGTTGACCTAGGAGGAGTCAGAAAAACTACCCCTAGGTCAACACACGCTGCCTACTGCCTCGGACTTCAAGGGGTCAGTCACAATTGGCGTCAGTGTAGTTGTGTTC
ENSG00000006744_ELAC2_TMM_127502.3	TTGACGTACGTAGGTTCTCCCCACCTTGTTGGTACACACTTTGGAAGCCGTTTAAGAGCTAAGCAGTCGGAATTCGAAGAAGGTATATTGCTGTTGACAGTGAGCGATTAGAGACAACCGAGGAGGAGTCAGAAAAACTACCCCTCGGTTGTCTCTAAGTGCCTACTGCCTCGGACTTCAAGGGGTCAGTCACAATTGGCGTCAGTGTAGTTGTGTTC
ENSG00000006744_ELAC2_TMM_127503.4	TTGACGTACGTAGGTTCTCCCCACCTTGTTGGAATGATTCTTACTTTAAGTTTAAGAGCTAAGCAGTCGGAATTCGAAGAAGGTATATTGCTGTTGACAGTGAGCGAGAGAAACATGTCACGGAGGAGTCAGAAAAACTACCCCGTGACATGTTTCTCGTGCCTACTGCCTCGGACTTCAAGGGGTCAGTCACAATTGGCGTCAGTGTAGTTGTGTTC
ENSG00000006744_ELAC2_TMM_127504.5	TTGACGTACGTAGGTTCTCCCCACCTTGTTGGCTCGCTGCTGCGGTCCGGTTTAAGAGCTAAGCAGTCGGAATTCGAAGAAGGTATATTGCTGTTGACAGTGAGCGCTACTACGGGAAAGCGGAGGAGTCAGAAAAACTACCCCGCTTTCCCGTAGTAATGCCTACTGCCTCGGACTTCAAGGGGTCAGTCACAATTGGCGTCAGTGTAGTTGTGTTC
ENSG00000006744_ELAC2_TMM_127505.6	TTGACGTACGTAGGTTCTCCCCACCTTGTTGGCGCACGCGAGAGAAGCGGTTTAAGAGCTAAGCAGTCGGAATTCGAAGAAGGTATATTGCTGTTGACAGTGAGCGACCCAGTTTCGAGATGGAGGAGTCAGAAAAACTACCCCATCTCGAAACTGGGCTGCCTACTGCCTCGGACTTCAAGGGGTCAGTCACAATTGGCGTCAGTGTAGTTGTGTTC
ENSG00000006744_ELAC2_TMM_127506.7	TTGACGTACGTAGGTTCTCCCCACCTTGTTGGCGTTCAGAGACTCATGCGTTTAAGAGCTAAGCAGTCGGAATTCGAAGAAGGTATATTGCTGTTGACAGTGAGCGCTGGAGTCACGCATAGGAGGAGTCAGAAAAACTACCCCTATGCGTGACTCCAATGCCTACTGCCTCGGACTTCAAGGGGTCAGTCACAATTGGCGTCAGTGTAGTTGTGTTC
ENSG00000006744_ELAC2_TMM_127507.8	TTGACGTACGTAGGTTCTCCCCACCTTGTTGGGGGATCTGGTAAACTGTCAGTTTAAGAGCTAAGCAGTCGGAATTCGAAGAAGGTATATTGCTGTTGACAGTGAGCGCCAGAGGGCTCGTAAGGAGGAGTCAGAAAAACTACCCCTTACGAGCCCTCTGTTGCCTACTGCCTCGGACTTCAAGGGGTCAGTCACAATTGGCGTCAGTGTAGTTGTGTTC
ENSG00000006744_ELAC2_TMM_127508.9	TTGACGTACGTAGGTTCTCCCCACCTTGTTGGCAGGTACACGGTGTTTGTTTAAGAGCTAAGCAGTCGGAATTCGAAGAAGGTATATTGCTGTTGACAGTGAGCGAGTCTGACGTAACATGGAGGAGTCAGAAAAACTACCCCATGTTACGTCAGACGTGCCTACTGCCTCGGACTTCAAGGGGTCAGTCACAATTGGCGTCAGTGTAGTTGTGTTC
ENSG00000006744_ELAC2_TMM_127509.10	TTGACGTACGTAGGTTCTCCCCACCTTGTTGGTGTACTCCTCCAGATCCGTTTAAGAGCTAAGCAGTCGGAATTCGAAGAAGGTATATTGCTGTTGACAGTGAGCGCACTTCGCAGCTCGAGGAGGAGTCAGAAAAACTACCCCTCGAGCTGCGAAGTTTGCCTACTGCCTCGGACTTCAAGGGGTCAGTCACAATTGGCGTCAGTGTAGTTGTGTTC
ENSG00000006757_PNPLA4_TMM_30651.1	TTGACGTACGTAGGTTCTCCCCACCTTGTTGGGATGTCAAAGCCTTCGCGTTTAAGAGCTAAGCAGTCGGAATTCGAAGAAGGTATATTGCTGTTGACAGTGAGCGATAAATCGCCGGGTTGGAGGAGTCAGAAAAACTACCCCAACCCGGCGATTTAGTGCCTACTGCCTCGGACTTCAAGGGGTCAGTCACAATTGGCGTCAGTGTAGTTGTGTTC
ENSG00000006757_PNPLA4_TMM_30652.2	TTGACGTACGTAGGTTCTCCCCACCTTGTTGGTGCAGATGCTGCCCCCAAGGTTTAAGAGCTAAGCAGTCGGAATTCGAAGAAGGTATATTGCTGTTGACAGTGAGCGCGTTCACAGGGACACGGAGGAGTCAGAAAAACTACCCCGTGTCCCTGTGAACTTGCCTACTGCCTCGGACTTCAAGGGGTCAGTCACAATTGGCGTCAGTGTAGTTGTGTTC
ENSG00000006757_PNPLA4_TMM_30653.3	TTGACGTACGTAGGTTCTCCCCACCTTGTTGGCAGCGTGTGGATTTCTGTTTAAGAGCTAAGCAGTCGGAATTCGAAGAAGGTATATTGCTGTTGACAGTGAGCGAAGCTGCCATTGGTTGGAGGAGTCAGAAAAACTACCCCAACCAATGGCAGCTGTGCCTACTGCCTCGGACTTCAAGGGGTCAGTCACAATTGGCGTCAGTGTAGTTGTGTTC
ENSG00000006757_PNPLA4_TMM_30654.4	TTGACGTACGTAGGTTCTCCCCACCTTGTTGGCCAGCTCGTGAGCGCTGGGGTTTAAGAGCTAAGCAGTCGGAATTCGAAGAAGGTATATTGCTGTTGACAGTGAGCGCTTCGCGTCAGTGACGGAGGAGTCAGAAAAACTACCCCGTCACTGACGCGAAATGCCTACTGCCTCGGACTTCAAGGGGTCAGTCACAATTGGCGTCAGTGTAGTTGTGTTC
ENSG00000006757_PNPLA4_TMM_30655.5	TTGACGTACGTAGGTTCTCCCCACCTTGTTGGGTTACTGTCCGGCCGACGTTTAAGAGCTAAGCAGTCGGAATTCGAAGAAGGTATATTGCTGTTGACAGTGAGCGATGTACTGCCATGCTGGAGGAGTCAGAAAAACTACCCCAGCATGGCAGTACAGTGCCTACTGCCTCGGACTTCAAGGGGTCAGTCACAATTGGCGTCAGTGTAGTTGTGTTC
ENSG00000006757_PNPLA4_TMM_30656.6	TTGACGTACGTAGGTTCTCCCCACCTTGTTGGCCCGGTTATGACTTCAGTTTAAGAGCTAAGCAGTCGGAATTCGAAGAAGGTATATTGCTGTTGACAGTGAGCGCCTATACACGGTCGCGGAGGAGTCAGAAAAACTACCCCGCGACCGTGTATAGTTGCCTACTGCCTCGGACTTCAAGGGGTCAGTCACAATTGGCGTCAGTGTAGTTGTGTTC
ENSG00000006757_PNPLA4_TMM_30657.7	TTGACGTACGTAGGTTCTCCCCACCTTGTTGGTCCTCCCTGGAGGAAAAAGGTTTAAGAGCTAAGCAGTCGGAATTCGAAGAAGGTATATTGCTGTTGACAGTGAGCGATCTTGTCAAGACAGGGAGGAGTCAGAAAAACTACCCCCTGTCTTGACAAGAGTGCCTACTGCCTCGGACTTCAAGGGGTCAGTCACAATTGGCGTCAGTGTAGTTGTGTTC
ENSG00000006757_PNPLA4_TMM_30658.8	TTGACGTACGTAGGTTCTCCCCACCTTGTTGGATTTCTTCGGCAAACTTGTGTTTAAGAGCTAAGCAGTCGGAATTCGAAGAAGGTATATTGCTGTTGACAGTGAGCGCTCGGTCATGCACGAGGAGGAGTCAGAAAAACTACCCCTCGTGCATGACCGATTGCCTACTGCCTCGGACTTCAAGGGGTCAGTCACAATTGGCGTCAGTGTAGTTGTGTTC
ENSG00000006757_PNPLA4_TMM_30659.9	TTGACGTACGTAGGTTCTCCCCACCTTGTTGGAAGCTAGTGGAATACAAGTTTAAGAGCTAAGCAGTCGGAATTCGAAGAAGGTATATTGCTGTTGACAGTGAGCGAGTAACCGGATGGTAGGAGGAGTCAGAAAAACTACCCCTACCATCCGGTTACCTGCCTACTGCCTCGGACTTCAAGGGGTCAGTCACAATTGGCGTCAGTGTAGTTGTGTTC
ENSG00000006757_PNPLA4_TMM_30660.10	TTGACGTACGTAGGTTCTCCCCACCTTGTTGGCACAAAACTGCTGGCTAGGGTTTAAGAGCTAAGCAGTCGGAATTCGAAGAAGGTATATTGCTGTTGACAGTGAGCGATCTTTCGTGAAGAGGGAGGAGTCAGAAAAACTACCCCCTCTTCACGAAAGACTGCCTACTGCCTCGGACTTCAAGGGGTCAGTCACAATTGGCGTCAGTGTAGTTGTGTTC
ENSG00000006788_MYH13_TMM_113330.1	TTGACGTACGTAGGTTCTCCCCACCTTGTTGGGCTTTCTTGGAATCGAAGTTTAAGAGCTAAGCAGTCGGAATTCGAAGAAGGTATATTGCTGTTGACAGTGAGCGCTCGAGCACGCTACAGGAGGAGTCAGAAAAACTACCCCTGTAGCGTGCTCGAATGCCTACTGCCTCGGACTTCAAGGGGTCAGTCACAATTGGCGTCAGTGTAGTTGTGTTC
ENSG00000006788_MYH13_TMM_113331.2	TTGACGTACGTAGGTTCTCCCCACCTTGTTGGGATGATCTGATCCTCTAGTTTAAGAGCTAAGCAGTCGGAATTCGAAGAAGGTATATTGCTGTTGACAGTGAGCGCGGGATTCCAACTGAGGAGGAGTCAGAAAAACTACCCCTCAGTTGGAATCCCTTGCCTACTGCCTCGGACTTCAAGGGGTCAGTCACAATTGGCGTCAGTGTAGTTGTGTTC
ENSG00000006788_MYH13_TMM_113332.3	TTGACGTACGTAGGTTCTCCCCACCTTGTTGGCCTCGATTCTCTCCTTCTCGTTTAAGAGCTAAGCAGTCGGAATTCGAAGAAGGTATATTGCTGTTGACAGTGAGCGCGATTGGTTTCACCCGGAGGAGTCAGAAAAACTACCCCGGGTGAAACCAATCATGCCTACTGCCTCGGACTTCAAGGGGTCAGTCACAATTGGCGTCAGTGTAGTTGTGTTC
ENSG00000006788_MYH13_TMM_113333.4	TTGACGTACGTAGGTTCTCCCCACCTTGTTGGCTTTGTAGCGGATAATAGTTTAAGAGCTAAGCAGTCGGAATTCGAAGAAGGTATATTGCTGTTGACAGTGAGCGCGCACTATGGGTTGCGGAGGAGTCAGAAAAACTACCCCGCAACCCATAGTGCATGCCTACTGCCTCGGACTTCAAGGGGTCAGTCACAATTGGCGTCAGTGTAGTTGTGTTC
ENSG00000006788_MYH13_TMM_113334.5	TTGACGTACGTAGGTTCTCCCCACCTTGTTGGCAACAATTGCAGTTACCGTTTAAGAGCTAAGCAGTCGGAATTCGAAGAAGGTATATTGCTGTTGACAGTGAGCGCATAGTGTGCAGGTGGGAGGAGTCAGAAAAACTACCCCCACCTGCACACTATTTGCCTACTGCCTCGGACTTCAAGGGGTCAGTCACAATTGGCGTCAGTGTAGTTGTGTTC
ENSG00000006788_MYH13_TMM_113335.6	TTGACGTACGTAGGTTCTCCCCACCTTGTTGGGGAGCTGCTTCTCCAAAAAGTTTAAGAGCTAAGCAGTCGGAATTCGAAGAAGGTATATTGCTGTTGACAGTGAGCGATTCGCTGCCTCTAAGGAGGAGTCAGAAAAACTACCCCTTAGAGGCAGCGAAGTGCCTACTGCCTCGGACTTCAAGGGGTCAGTCACAATTGGCGTCAGTGTAGTTGTGTTC
ENSG00000006788_MYH13_TMM_113336.7	TTGACGTACGTAGGTTCTCCCCACCTTGTTGGAAAGGCATGATCCAGACTAGTTTAAGAGCTAAGCAGTCGGAATTCGAAGAAGGTATATTGCTGTTGACAGTGAGCGCTCATGCTGAACGTCGGAGGAGTCAGAAAAACTACCCCGACGTTCAGCATGATTGCCTACTGCCTCGGACTTCAAGGGGTCAGTCACAATTGGCGTCAGTGTAGTTGTGTTC
ENSG00000006788_MYH13_TMM_113337.8	TTGACGTACGTAGGTTCTCCCCACCTTGTTGGTTCATTCGGATTCATTTGTTTAAGAGCTAAGCAGTCGGAATTCGAAGAAGGTATATTGCTGTTGACAGTGAGCGAGAGAGAACACACAGGGAGGAGTCAGAAAAACTACCCCCTGTGTGTTCTCTCCTGCCTACTGCCTCGGACTTCAAGGGGTCAGTCACAATTGGCGTCAGTGTAGTTGTGTTC
ENSG00000006788_MYH13_TMM_113338.9	TTGACGTACGTAGGTTCTCCCCACCTTGTTGGCTCACTCTGAACAATGACCGTTTAAGAGCTAAGCAGTCGGAATTCGAAGAAGGTATATTGCTGTTGACAGTGAGCGCACACACTCGCGTAGGGAGGAGTCAGAAAAACTACCCCCTACGCGAGTGTGTTTGCCTACTGCCTCGGACTTCAAGGGGTCAGTCACAATTGGCGTCAGTGTAGTTGTGTTC
ENSG00000006788_MYH13_TMM_113339.10	TTGACGTACGTAGGTTCTCCCCACCTTGTTGGCAGAATTCAGTCCCATCGTTTAAGAGCTAAGCAGTCGGAATTCGAAGAAGGTATATTGCTGTTGACAGTGAGCGCGCTAGCCAATTCGTGGAGGAGTCAGAAAAACTACCCCACGAATTGGCTAGCTTGCCTACTGCCTCGGACTTCAAGGGGTCAGTCACAATTGGCGTCAGTGTAGTTGTGTTC
ENSG00000006831_ADIPOR2_TMM_142773.1	TTGACGTACGTAGGTTCTCCCCACCTTGTTGGAGCCTTATATCTGGCTCGTTTAAGAGCTAAGCAGTCGGAATTCGAAGAAGGTATATTGCTGTTGACAGTGAGCGACCGGGTTACTACTAGGAGGAGTCAGAAAAACTACCCCTAGTAGTAACCCGGCTGCCTACTGCCTCGGACTTCAAGGGGTCAGTCACAATTGGCGTCAGTGTAGTTGTGTTC
ENSG00000006831_ADIPOR2_TMM_142774.2	TTGACGTACGTAGGTTCTCCCCACCTTGTTGGAGCCAACAGAAAACCGATTGTTTAAGAGCTAAGCAGTCGGAATTCGAAGAAGGTATATTGCTGTTGACAGTGAGCGACGTGAGAACTACCTGGAGGAGTCAGAAAAACTACCCCAGGTAGTTCTCACGGTGCCTACTGCCTCGGACTTCAAGGGGTCAGTCACAATTGGCGTCAGTGTAGTTGTGTTC
ENSG00000006831_ADIPOR2_TMM_142775.3	TTGACGTACGTAGGTTCTCCCCACCTTGTTGGGTGATAATGACAGCCACCAGTTTAAGAGCTAAGCAGTCGGAATTCGAAGAAGGTATATTGCTGTTGACAGTGAGCGAGAGATCGTATCGACGGAGGAGTCAGAAAAACTACCCCGTCGATACGATCTCGTGCCTACTGCCTCGGACTTCAAGGGGTCAGTCACAATTGGCGTCAGTGTAGTTGTGTTC
ENSG00000006831_ADIPOR2_TMM_142776.4	TTGACGTACGTAGGTTCTCCCCACCTTGTTGGTCTGGTAGTACATCATGGTTTAAGAGCTAAGCAGTCGGAATTCGAAGAAGGTATATTGCTGTTGACAGTGAGCGAGACAATAACGCTCAGGAGGAGTCAGAAAAACTACCCCTGAGCGTTATTGTCCTGCCTACTGCCTCGGACTTCAAGGGGTCAGTCACAATTGGCGTCAGTGTAGTTGTGTTC
ENSG00000006831_ADIPOR2_TMM_142777.5	TTGACGTACGTAGGTTCTCCCCACCTTGTTGGAACAGATGCCTCTAAAATGTTTAAGAGCTAAGCAGTCGGAATTCGAAGAAGGTATATTGCTGTTGACAGTGAGCGAACCACCTACTACTCGGAGGAGTCAGAAAAACTACCCCGAGTAGTAGGTGGTGTGCCTACTGCCTCGGACTTCAAGGGGTCAGTCACAATTGGCGTCAGTGTAGTTGTGTTC
ENSG00000006831_ADIPOR2_TMM_142778.6	TTGACGTACGTAGGTTCTCCCCACCTTGTTGGATGGGCTTGTAAGAGAGGTTTAAGAGCTAAGCAGTCGGAATTCGAAGAAGGTATATTGCTGTTGACAGTGAGCGCAGACGTTCGACACTGGAGGAGTCAGAAAAACTACCCCAGTGTCGAACGTCTATGCCTACTGCCTCGGACTTCAAGGGGTCAGTCACAATTGGCGTCAGTGTAGTTGTGTTC
ENSG00000006831_ADIPOR2_TMM_142779.7	TTGACGTACGTAGGTTCTCCCCACCTTGTTGGAAGCTCCTCAGGAAGATGAGTTTAAGAGCTAAGCAGTCGGAATTCGAAGAAGGTATATTGCTGTTGACAGTGAGCGACGCGTTCTATGTTCGGAGGAGTCAGAAAAACTACCCCGAACATAGAACGCGCTGCCTACTGCCTCGGACTTCAAGGGGTCAGTCACAATTGGCGTCAGTGTAGTTGTGTTC
ENSG00000006831_ADIPOR2_TMM_142780.8	TTGACGTACGTAGGTTCTCCCCACCTTGTTGGGCCCGGAAAGAAGGCATGTTTAAGAGCTAAGCAGTCGGAATTCGAAGAAGGTATATTGCTGTTGACAGTGAGCGAAACCGGTACAACTAGGAGGAGTCAGAAAAACTACCCCTAGTTGTACCGGTTCTGCCTACTGCCTCGGACTTCAAGGGGTCAGTCACAATTGGCGTCAGTGTAGTTGTGTTC
ENSG00000006831_ADIPOR2_TMM_142781.9	TTGACGTACGTAGGTTCTCCCCACCTTGTTGGCCCAAATATCTCCTTTGGTTTAAGAGCTAAGCAGTCGGAATTCGAAGAAGGTATATTGCTGTTGACAGTGAGCGCTCGGCTAAGTCAAGGGAGGAGTCAGAAAAACTACCCCCTTGACTTAGCCGATTGCCTACTGCCTCGGACTTCAAGGGGTCAGTCACAATTGGCGTCAGTGTAGTTGTGTTC
ENSG00000006831_ADIPOR2_TMM_142782.10	TTGACGTACGTAGGTTCTCCCCACCTTGTTGGACCACCTTCTCTTGCAGGTTTAAGAGCTAAGCAGTCGGAATTCGAAGAAGGTATATTGCTGTTGACAGTGAGCGATTACGCTGCACAAGGGAGGAGTCAGAAAAACTACCCCCTTGTGCAGCGTAAGTGCCTACTGCCTCGGACTTCAAGGGGTCAGTCACAATTGGCGTCAGTGTAGTTGTGTTC
ENSG00000007376_RPUSD1_TMM_131779.1	TTGACGTACGTAGGTTCTCCCCACCTTGTTGGGAGCCGCGACTTCCTGGGTTTAAGAGCTAAGCAGTCGGAATTCGAAGAAGGTATATTGCTGTTGACAGTGAGCGCGGATCTCGTACCATGGAGGAGTCAGAAAAACTACCCCATGGTACGAGATCCTTGCCTACTGCCTCGGACTTCAAGGGGTCAGTCACAATTGGCGTCAGTGTAGTTGTGTTC
ENSG00000007376_RPUSD1_TMM_131780.2	TTGACGTACGTAGGTTCTCCCCACCTTGTTGGACAGGTTCTCCACGCTGCCGTTTAAGAGCTAAGCAGTCGGAATTCGAAGAAGGTATATTGCTGTTGACAGTGAGCGCACCTCAATGCGTGTGGAGGAGTCAGAAAAACTACCCCACACGCATTGAGGTTTGCCTACTGCCTCGGACTTCAAGGGGTCAGTCACAATTGGCGTCAGTGTAGTTGTGTTC
ENSG00000007376_RPUSD1_TMM_131781.3	TTGACGTACGTAGGTTCTCCCCACCTTGTTGGCATTGACAGCAAGGCGGTTTAAGAGCTAAGCAGTCGGAATTCGAAGAAGGTATATTGCTGTTGACAGTGAGCGCTACTCCAATAGGCGGGAGGAGTCAGAAAAACTACCCCCGCCTATTGGAGTAATGCCTACTGCCTCGGACTTCAAGGGGTCAGTCACAATTGGCGTCAGTGTAGTTGTGTTC
ENSG00000007376_RPUSD1_TMM_131782.4	TTGACGTACGTAGGTTCTCCCCACCTTGTTGGTGCATCGAGGGCTCGCGTTTAAGAGCTAAGCAGTCGGAATTCGAAGAAGGTATATTGCTGTTGACAGTGAGCGCGTCAGAGCGAGGTAGGAGGAGTCAGAAAAACTACCCCTACCTCGCTCTGACATGCCTACTGCCTCGGACTTCAAGGGGTCAGTCACAATTGGCGTCAGTGTAGTTGTGTTC
ENSG00000007376_RPUSD1_TMM_131783.5	TTGACGTACGTAGGTTCTCCCCACCTTGTTGGGAACACGGGCTGTACGCGTTTAAGAGCTAAGCAGTCGGAATTCGAAGAAGGTATATTGCTGTTGACAGTGAGCGCTGTAATCCAGCCTGGGAGGAGTCAGAAAAACTACCCCCAGGCTGGATTACATTGCCTACTGCCTCGGACTTCAAGGGGTCAGTCACAATTGGCGTCAGTGTAGTTGTGTTC
ENSG00000007376_RPUSD1_TMM_131784.6	TTGACGTACGTAGGTTCTCCCCACCTTGTTGGCGCGTACAGGTGCTTCAGTTTAAGAGCTAAGCAGTCGGAATTCGAAGAAGGTATATTGCTGTTGACAGTGAGCGACTTTGCACATGCCTGGAGGAGTCAGAAAAACTACCCCAGGCATGTGCAAAGGTGCCTACTGCCTCGGACTTCAAGGGGTCAGTCACAATTGGCGTCAGTGTAGTTGTGTTC
ENSG00000007376_RPUSD1_TMM_131785.7	TTGACGTACGTAGGTTCTCCCCACCTTGTTGGAACCACGAGATCTGTGGTTTAAGAGCTAAGCAGTCGGAATTCGAAGAAGGTATATTGCTGTTGACAGTGAGCGAAGAGGGCAAATTTCGGAGGAGTCAGAAAAACTACCCCGAAATTTGCCCTCTGTGCCTACTGCCTCGGACTTCAAGGGGTCAGTCACAATTGGCGTCAGTGTAGTTGTGTTC
ENSG00000007376_RPUSD1_TMM_131786.8	TTGACGTACGTAGGTTCTCCCCACCTTGTTGGGCCCGAGACTTCTCCGTGTTTAAGAGCTAAGCAGTCGGAATTCGAAGAAGGTATATTGCTGTTGACAGTGAGCGAGAAAGAAAGGTGACGGAGGAGTCAGAAAAACTACCCCGTCACCTTTCTTTCGTGCCTACTGCCTCGGACTTCAAGGGGTCAGTCACAATTGGCGTCAGTGTAGTTGTGTTC
ENSG00000007376_RPUSD1_TMM_131787.9	TTGACGTACGTAGGTTCTCCCCACCTTGTTGGCGGTACCGCTTTCCCGAGCGTTTAAGAGCTAAGCAGTCGGAATTCGAAGAAGGTATATTGCTGTTGACAGTGAGCGCTGTGCACGTCCACAGGAGGAGTCAGAAAAACTACCCCTGTGGACGTGCACAATGCCTACTGCCTCGGACTTCAAGGGGTCAGTCACAATTGGCGTCAGTGTAGTTGTGTTC
ENSG00000007376_RPUSD1_TMM_131788.10	TTGACGTACGTAGGTTCTCCCCACCTTGTTGGCTGGATTTCTCCACCAGCGGTTTAAGAGCTAAGCAGTCGGAATTCGAAGAAGGTATATTGCTGTTGACAGTGAGCGCCCTGTAGAACGCGAGGAGGAGTCAGAAAAACTACCCCTCGCGTTCTACAGGATGCCTACTGCCTCGGACTTCAAGGGGTCAGTCACAATTGGCGTCAGTGTAGTTGTGTTC
ENSG00000007516_BAIAP3_TMM_2336.1	TTGACGTACGTAGGTTCTCCCCACCTTGTTGGCTCAGTCCTGCGGCGGAGTTTAAGAGCTAAGCAGTCGGAATTCGAAGAAGGTATATTGCTGTTGACAGTGAGCGCACGACTTCCGGTGTGGAGGAGTCAGAAAAACTACCCCACACCGGAAGTCGTATGCCTACTGCCTCGGACTTCAAGGGGTCAGTCACAATTGGCGTCAGTGTAGTTGTGTTC
ENSG00000007516_BAIAP3_TMM_2337.2	TTGACGTACGTAGGTTCTCCCCACCTTGTTGGAACTCCACGCCATCCCCGTTTAAGAGCTAAGCAGTCGGAATTCGAAGAAGGTATATTGCTGTTGACAGTGAGCGAGGAGTAAGAATCCTGGAGGAGTCAGAAAAACTACCCCAGGATTCTTACTCCGTGCCTACTGCCTCGGACTTCAAGGGGTCAGTCACAATTGGCGTCAGTGTAGTTGTGTTC
ENSG00000007516_BAIAP3_TMM_2338.3	TTGACGTACGTAGGTTCTCCCCACCTTGTTGGAGGCCATCGAGCGAGTGGTTTAAGAGCTAAGCAGTCGGAATTCGAAGAAGGTATATTGCTGTTGACAGTGAGCGATCGGATCATTAACGGGAGGAGTCAGAAAAACTACCCCCGTTAATGATCCGAGTGCCTACTGCCTCGGACTTCAAGGGGTCAGTCACAATTGGCGTCAGTGTAGTTGTGTTC
ENSG00000007516_BAIAP3_TMM_2339.4	TTGACGTACGTAGGTTCTCCCCACCTTGTTGGCGCTTCGGCTTCCGCAAGTTTAAGAGCTAAGCAGTCGGAATTCGAAGAAGGTATATTGCTGTTGACAGTGAGCGACTTCACTCAACGATGGAGGAGTCAGAAAAACTACCCCATCGTTGAGTGAAGGTGCCTACTGCCTCGGACTTCAAGGGGTCAGTCACAATTGGCGTCAGTGTAGTTGTGTTC
ENSG00000007516_BAIAP3_TMM_2340.5	TTGACGTACGTAGGTTCTCCCCACCTTGTTGGGCGAGCCACTGCGCAGGGTTTAAGAGCTAAGCAGTCGGAATTCGAAGAAGGTATATTGCTGTTGACAGTGAGCGCTTACATTGCCGTGCGGAGGAGTCAGAAAAACTACCCCGCACGGCAATGTAAATGCCTACTGCCTCGGACTTCAAGGGGTCAGTCACAATTGGCGTCAGTGTAGTTGTGTTC
ENSG00000007516_BAIAP3_TMM_2341.6	TTGACGTACGTAGGTTCTCCCCACCTTGTTGGCTGCTCTTAATGTCCAGCAGTTTAAGAGCTAAGCAGTCGGAATTCGAAGAAGGTATATTGCTGTTGACAGTGAGCGAATGCAGATCAGTAGGGAGGAGTCAGAAAAACTACCCCCTACTGATCTGCATCTGCCTACTGCCTCGGACTTCAAGGGGTCAGTCACAATTGGCGTCAGTGTAGTTGTGTTC
ENSG00000007516_BAIAP3_TMM_2342.7	TTGACGTACGTAGGTTCTCCCCACCTTGTTGGCCTCGGCCTGAGAGCCCGTTTAAGAGCTAAGCAGTCGGAATTCGAAGAAGGTATATTGCTGTTGACAGTGAGCGCGTTAAAGCTCACCGGGAGGAGTCAGAAAAACTACCCCCGGTGAGCTTTAACTTGCCTACTGCCTCGGACTTCAAGGGGTCAGTCACAATTGGCGTCAGTGTAGTTGTGTTC
ENSG00000007516_BAIAP3_TMM_2343.8	TTGACGTACGTAGGTTCTCCCCACCTTGTTGGCGCCTCATGCTGAAGAAGGGTTTAAGAGCTAAGCAGTCGGAATTCGAAGAAGGTATATTGCTGTTGACAGTGAGCGCGTAGGTGCTCCGAAGGAGGAGTCAGAAAAACTACCCCTTCGGAGCACCTACATGCCTACTGCCTCGGACTTCAAGGGGTCAGTCACAATTGGCGTCAGTGTAGTTGTGTTC
ENSG00000007516_BAIAP3_TMM_2344.9	TTGACGTACGTAGGTTCTCCCCACCTTGTTGGGATGCACTTGGCAGGCAGTTTAAGAGCTAAGCAGTCGGAATTCGAAGAAGGTATATTGCTGTTGACAGTGAGCGATCCATGGTTAGCGAGGAGGAGTCAGAAAAACTACCCCTCGCTAACCATGGACTGCCTACTGCCTCGGACTTCAAGGGGTCAGTCACAATTGGCGTCAGTGTAGTTGTGTTC
ENSG00000007516_BAIAP3_TMM_2345.10	TTGACGTACGTAGGTTCTCCCCACCTTGTTGGCGTGCCAAGAACCTTCGTTTAAGAGCTAAGCAGTCGGAATTCGAAGAAGGTATATTGCTGTTGACAGTGAGCGCTGTCGCCCTGAAGAGGAGGAGTCAGAAAAACTACCCCTCTTCAGGGCGACAATGCCTACTGCCTCGGACTTCAAGGGGTCAGTCACAATTGGCGTCAGTGTAGTTGTGTTC
ENSG00000008282_SYPL1_TMM_199086.1	TTGACGTACGTAGGTTCTCCCCACCTTGTTGGAAGAGTAATCGCCTATGGTTTAAGAGCTAAGCAGTCGGAATTCGAAGAAGGTATATTGCTGTTGACAGTGAGCGAGATCGGCAAAGAATGGAGGAGTCAGAAAAACTACCCCATTCTTTGCCGATCCTGCCTACTGCCTCGGACTTCAAGGGGTCAGTCACAATTGGCGTCAGTGTAGTTGTGTTC
ENSG00000008282_SYPL1_TMM_199087.2	TTGACGTACGTAGGTTCTCCCCACCTTGTTGGGCCCTTAAAACCTCCACGTTTAAGAGCTAAGCAGTCGGAATTCGAAGAAGGTATATTGCTGTTGACAGTGAGCGCGAGCACACCTACAAGGAGGAGTCAGAAAAACTACCCCTTGTAGGTGTGCTCATGCCTACTGCCTCGGACTTCAAGGGGTCAGTCACAATTGGCGTCAGTGTAGTTGTGTTC
ENSG00000008282_SYPL1_TMM_199088.3	TTGACGTACGTAGGTTCTCCCCACCTTGTTGGTTGAGGTTGATCTGGAAGCGTTTAAGAGCTAAGCAGTCGGAATTCGAAGAAGGTATATTGCTGTTGACAGTGAGCGCAGTAATCCCGGCATGGAGGAGTCAGAAAAACTACCCCATGCCGGGATTACTTTGCCTACTGCCTCGGACTTCAAGGGGTCAGTCACAATTGGCGTCAGTGTAGTTGTGTTC
ENSG00000008282_SYPL1_TMM_199089.4	TTGACGTACGTAGGTTCTCCCCACCTTGTTGGAAGGGCAGCAATGCAGTACGTTTAAGAGCTAAGCAGTCGGAATTCGAAGAAGGTATATTGCTGTTGACAGTGAGCGAGTTATATTCCGTCGGGAGGAGTCAGAAAAACTACCCCCGACGGAATATAACGTGCCTACTGCCTCGGACTTCAAGGGGTCAGTCACAATTGGCGTCAGTGTAGTTGTGTTC
ENSG00000008282_SYPL1_TMM_199090.5	TTGACGTACGTAGGTTCTCCCCACCTTGTTGGGTTGGTGAGCACTTCAGCCGTTTAAGAGCTAAGCAGTCGGAATTCGAAGAAGGTATATTGCTGTTGACAGTGAGCGCCCACACGGTAATAGGGAGGAGTCAGAAAAACTACCCCCTATTACCGTGTGGTTGCCTACTGCCTCGGACTTCAAGGGGTCAGTCACAATTGGCGTCAGTGTAGTTGTGTTC
ENSG00000008282_SYPL1_TMM_199091.6	TTGACGTACGTAGGTTCTCCCCACCTTGTTGGTACTGCTTTCTTCTTACAGTTTAAGAGCTAAGCAGTCGGAATTCGAAGAAGGTATATTGCTGTTGACAGTGAGCGACTTATGTGGGTTCTGGAGGAGTCAGAAAAACTACCCCAGAACCCACATAAGGTGCCTACTGCCTCGGACTTCAAGGGGTCAGTCACAATTGGCGTCAGTGTAGTTGTGTTC
ENSG00000008282_SYPL1_TMM_199092.7	TTGACGTACGTAGGTTCTCCCCACCTTGTTGGGCGAACCAAGTAGATGTTGTTTAAGAGCTAAGCAGTCGGAATTCGAAGAAGGTATATTGCTGTTGACAGTGAGCGCCCATACTGCTCCTTGGAGGAGTCAGAAAAACTACCCCAAGGAGCAGTATGGATGCCTACTGCCTCGGACTTCAAGGGGTCAGTCACAATTGGCGTCAGTGTAGTTGTGTTC
ENSG00000008282_SYPL1_TMM_199093.8	TTGACGTACGTAGGTTCTCCCCACCTTGTTGGGCTCTGTGACCAGTATGTTTAAGAGCTAAGCAGTCGGAATTCGAAGAAGGTATATTGCTGTTGACAGTGAGCGCCTGATGAAGCCTGAGGAGGAGTCAGAAAAACTACCCCTCAGGCTTCATCAGTTGCCTACTGCCTCGGACTTCAAGGGGTCAGTCACAATTGGCGTCAGTGTAGTTGTGTTC
ENSG00000008282_SYPL1_TMM_199094.9	TTGACGTACGTAGGTTCTCCCCACCTTGTTGGCATCATTTCAGCCACCTCCGTTTAAGAGCTAAGCAGTCGGAATTCGAAGAAGGTATATTGCTGTTGACAGTGAGCGCCTTCGGTCAACTGTGGAGGAGTCAGAAAAACTACCCCACAGTTGACCGAAGTTGCCTACTGCCTCGGACTTCAAGGGGTCAGTCACAATTGGCGTCAGTGTAGTTGTGTTC
ENSG00000008282_SYPL1_TMM_199095.10	TTGACGTACGTAGGTTCTCCCCACCTTGTTGGTATTTGATGGACTGTGTGTTTAAGAGCTAAGCAGTCGGAATTCGAAGAAGGTATATTGCTGTTGACAGTGAGCGCATTACCCGAACCGTGGAGGAGTCAGAAAAACTACCCCACGGTTCGGGTAATTTGCCTACTGCCTCGGACTTCAAGGGGTCAGTCACAATTGGCGTCAGTGTAGTTGTGTTC
ENSG00000008294_SPAG9_TMM_193968.1	TTGACGTACGTAGGTTCTCCCCACCTTGTTGGAACGCCCTATATCATTGTTTAAGAGCTAAGCAGTCGGAATTCGAAGAAGGTATATTGCTGTTGACAGTGAGCGACTCTGACACTGTACGGAGGAGTCAGAAAAACTACCCCGTACAGTGTCAGAGGTGCCTACTGCCTCGGACTTCAAGGGGTCAGTCACAATTGGCGTCAGTGTAGTTGTGTTC
ENSG00000008294_SPAG9_TMM_193969.2	TTGACGTACGTAGGTTCTCCCCACCTTGTTGGCTCCGACATCACGGCCCGTTTAAGAGCTAAGCAGTCGGAATTCGAAGAAGGTATATTGCTGTTGACAGTGAGCGAATGACACCTCTCAAGGAGGAGTCAGAAAAACTACCCCTTGAGAGGTGTCATGTGCCTACTGCCTCGGACTTCAAGGGGTCAGTCACAATTGGCGTCAGTGTAGTTGTGTTC
ENSG00000008294_SPAG9_TMM_193970.3	TTGACGTACGTAGGTTCTCCCCACCTTGTTGGCGCGAACACCGAGTCCGTTTAAGAGCTAAGCAGTCGGAATTCGAAGAAGGTATATTGCTGTTGACAGTGAGCGCGCAACGCAGAGTGTGGAGGAGTCAGAAAAACTACCCCACACTCTGCGTTGCATGCCTACTGCCTCGGACTTCAAGGGGTCAGTCACAATTGGCGTCAGTGTAGTTGTGTTC
ENSG00000008294_SPAG9_TMM_193971.4	TTGACGTACGTAGGTTCTCCCCACCTTGTTGGTAAGCAATCCATCTCCAGCGTTTAAGAGCTAAGCAGTCGGAATTCGAAGAAGGTATATTGCTGTTGACAGTGAGCGCCTCTGAACGGCCTTGGAGGAGTCAGAAAAACTACCCCAAGGCCGTTCAGAGTTGCCTACTGCCTCGGACTTCAAGGGGTCAGTCACAATTGGCGTCAGTGTAGTTGTGTTC
ENSG00000008294_SPAG9_TMM_193972.5	TTGACGTACGTAGGTTCTCCCCACCTTGTTGGTTCTCTATGCCTTTGGTGTTTAAGAGCTAAGCAGTCGGAATTCGAAGAAGGTATATTGCTGTTGACAGTGAGCGCCAGCAGAGAGCTGTGGAGGAGTCAGAAAAACTACCCCACAGCTCTCTGCTGTTGCCTACTGCCTCGGACTTCAAGGGGTCAGTCACAATTGGCGTCAGTGTAGTTGTGTTC
ENSG00000008294_SPAG9_TMM_193973.6	TTGACGTACGTAGGTTCTCCCCACCTTGTTGGACCCCTGGATCTGAGCAAGTTTAAGAGCTAAGCAGTCGGAATTCGAAGAAGGTATATTGCTGTTGACAGTGAGCGAAGCTATGCAAATGCGGAGGAGTCAGAAAAACTACCCCGCATTTGCATAGCTCTGCCTACTGCCTCGGACTTCAAGGGGTCAGTCACAATTGGCGTCAGTGTAGTTGTGTTC
ENSG00000008294_SPAG9_TMM_193974.7	TTGACGTACGTAGGTTCTCCCCACCTTGTTGGCTGGCTCAGGCCTAATGTTTAAGAGCTAAGCAGTCGGAATTCGAAGAAGGTATATTGCTGTTGACAGTGAGCGCAGGACCGCATAGTAGGAGGAGTCAGAAAAACTACCCCTACTATGCGGTCCTATGCCTACTGCCTCGGACTTCAAGGGGTCAGTCACAATTGGCGTCAGTGTAGTTGTGTTC
ENSG00000008294_SPAG9_TMM_193975.8	TTGACGTACGTAGGTTCTCCCCACCTTGTTGGCAAACACATTGAAGTACGTTTAAGAGCTAAGCAGTCGGAATTCGAAGAAGGTATATTGCTGTTGACAGTGAGCGCACGGCAGGTTCATGGGAGGAGTCAGAAAAACTACCCCCATGAACCTGCCGTTTGCCTACTGCCTCGGACTTCAAGGGGTCAGTCACAATTGGCGTCAGTGTAGTTGTGTTC
ENSG00000008294_SPAG9_TMM_193976.9	TTGACGTACGTAGGTTCTCCCCACCTTGTTGGGAGGACGGTGTGGTGTATCGTTTAAGAGCTAAGCAGTCGGAATTCGAAGAAGGTATATTGCTGTTGACAGTGAGCGATATTCCACCGACGAGGAGGAGTCAGAAAAACTACCCCTCGTCGGTGGAATACTGCCTACTGCCTCGGACTTCAAGGGGTCAGTCACAATTGGCGTCAGTGTAGTTGTGTTC
ENSG00000008294_SPAG9_TMM_193977.10	TTGACGTACGTAGGTTCTCCCCACCTTGTTGGAATTAGCTGTTGATGCGTTTAAGAGCTAAGCAGTCGGAATTCGAAGAAGGTATATTGCTGTTGACAGTGAGCGCCTGAGTCGTCAACAGGAGGAGTCAGAAAAACTACCCCTGTTGACGACTCAGTTGCCTACTGCCTCGGACTTCAAGGGGTCAGTCACAATTGGCGTCAGTGTAGTTGTGTTC
ENSG00000008405_CRY1_TMM_6620.1	TTGACGTACGTAGGTTCTCCCCACCTTGTTGGCAGCTTTCACGATATAGGTTTAAGAGCTAAGCAGTCGGAATTCGAAGAAGGTATATTGCTGTTGACAGTGAGCGATAAAGTCGGGTGAGGGAGGAGTCAGAAAAACTACCCCCTCACCCGACTTTACTGCCTACTGCCTCGGACTTCAAGGGGTCAGTCACAATTGGCGTCAGTGTAGTTGTGTTC
ENSG00000008405_CRY1_TMM_6621.2	TTGACGTACGTAGGTTCTCCCCACCTTGTTGGTGCACTGGTTCCGAAAGGTTTAAGAGCTAAGCAGTCGGAATTCGAAGAAGGTATATTGCTGTTGACAGTGAGCGACATGAACCATCCTAGGAGGAGTCAGAAAAACTACCCCTAGGATGGTTCATGGTGCCTACTGCCTCGGACTTCAAGGGGTCAGTCACAATTGGCGTCAGTGTAGTTGTGTTC
ENSG00000008405_CRY1_TMM_6622.3	TTGACGTACGTAGGTTCTCCCCACCTTGTTGGGATGTAGACGCAGCGGAGTTTAAGAGCTAAGCAGTCGGAATTCGAAGAAGGTATATTGCTGTTGACAGTGAGCGCAGCGGACAACGGAAGGAGGAGTCAGAAAAACTACCCCTTCCGTTGTCCGCTTTGCCTACTGCCTCGGACTTCAAGGGGTCAGTCACAATTGGCGTCAGTGTAGTTGTGTTC
ENSG00000008405_CRY1_TMM_6623.4	TTGACGTACGTAGGTTCTCCCCACCTTGTTGGTACCTTCTAATCCTAATGTTTAAGAGCTAAGCAGTCGGAATTCGAAGAAGGTATATTGCTGTTGACAGTGAGCGCAGCACAGGCGTAGTGGAGGAGTCAGAAAAACTACCCCACTACGCCTGTGCTATGCCTACTGCCTCGGACTTCAAGGGGTCAGTCACAATTGGCGTCAGTGTAGTTGTGTTC
ENSG00000008405_CRY1_TMM_6624.5	TTGACGTACGTAGGTTCTCCCCACCTTGTTGGCCGGCTCCTCCAATGTGTTTAAGAGCTAAGCAGTCGGAATTCGAAGAAGGTATATTGCTGTTGACAGTGAGCGCACTCAAGGCCGCAAGGAGGAGTCAGAAAAACTACCCCTTGCGGCCTTGAGTATGCCTACTGCCTCGGACTTCAAGGGGTCAGTCACAATTGGCGTCAGTGTAGTTGTGTTC
ENSG00000008405_CRY1_TMM_6625.6	TTGACGTACGTAGGTTCTCCCCACCTTGTTGGAATGCACTCCTTCAGGGCGGTTTAAGAGCTAAGCAGTCGGAATTCGAAGAAGGTATATTGCTGTTGACAGTGAGCGATTTGGACATTGGCGGGAGGAGTCAGAAAAACTACCCCCGCCAATGTCCAAAGTGCCTACTGCCTCGGACTTCAAGGGGTCAGTCACAATTGGCGTCAGTGTAGTTGTGTTC
ENSG00000008405_CRY1_TMM_6626.7	TTGACGTACGTAGGTTCTCCCCACCTTGTTGGATCATAGAACTCAATGGGTTTAAGAGCTAAGCAGTCGGAATTCGAAGAAGGTATATTGCTGTTGACAGTGAGCGCGGTCTCAGGGCTAAGGAGGAGTCAGAAAAACTACCCCTTAGCCCTGAGACCTTGCCTACTGCCTCGGACTTCAAGGGGTCAGTCACAATTGGCGTCAGTGTAGTTGTGTTC
ENSG00000008405_CRY1_TMM_6627.8	TTGACGTACGTAGGTTCTCCCCACCTTGTTGGTCCACGAATCACAAACAGAGTTTAAGAGCTAAGCAGTCGGAATTCGAAGAAGGTATATTGCTGTTGACAGTGAGCGAGGACTACTAGTCGTGGAGGAGTCAGAAAAACTACCCCACGACTAGTAGTCCGTGCCTACTGCCTCGGACTTCAAGGGGTCAGTCACAATTGGCGTCAGTGTAGTTGTGTTC
ENSG00000008405_CRY1_TMM_6628.9	TTGACGTACGTAGGTTCTCCCCACCTTGTTGGAAACTGGCAACTGAAGCGTTTAAGAGCTAAGCAGTCGGAATTCGAAGAAGGTATATTGCTGTTGACAGTGAGCGAGATGGTGTGCAATGGGAGGAGTCAGAAAAACTACCCCCATTGCACACCATCGTGCCTACTGCCTCGGACTTCAAGGGGTCAGTCACAATTGGCGTCAGTGTAGTTGTGTTC
ENSG00000008405_CRY1_TMM_6629.10	TTGACGTACGTAGGTTCTCCCCACCTTGTTGGAGTATGATTCTGAGCCCTTGTTTAAGAGCTAAGCAGTCGGAATTCGAAGAAGGTATATTGCTGTTGACAGTGAGCGACTAATCCCAGAATCGGAGGAGTCAGAAAAACTACCCCGATTCTGGGATTAGGTGCCTACTGCCTCGGACTTCAAGGGGTCAGTCACAATTGGCGTCAGTGTAGTTGTGTTC
ENSG00000008952_SEC62_TMM_181565.1	TTGACGTACGTAGGTTCTCCCCACCTTGTTGGTTGAATCGAAGATACTGTTTAAGAGCTAAGCAGTCGGAATTCGAAGAAGGTATATTGCTGTTGACAGTGAGCGCGGACACAATGCCGTGGAGGAGTCAGAAAAACTACCCCACGGCATTGTGTCCTTGCCTACTGCCTCGGACTTCAAGGGGTCAGTCACAATTGGCGTCAGTGTAGTTGTGTTC
ENSG00000008952_SEC62_TMM_181566.2	TTGACGTACGTAGGTTCTCCCCACCTTGTTGGAACCATCTAAAGAAGAGAGTTTAAGAGCTAAGCAGTCGGAATTCGAAGAAGGTATATTGCTGTTGACAGTGAGCGCTGTAGGATTCGCCTGGAGGAGTCAGAAAAACTACCCCAGGCGAATCCTACATTGCCTACTGCCTCGGACTTCAAGGGGTCAGTCACAATTGGCGTCAGTGTAGTTGTGTTC
ENSG00000008952_SEC62_TMM_181567.3	TTGACGTACGTAGGTTCTCCCCACCTTGTTGGGCAAAGGCCAAGAAAGGAGGTTTAAGAGCTAAGCAGTCGGAATTCGAAGAAGGTATATTGCTGTTGACAGTGAGCGAAGCGTCATTGTATCGGAGGAGTCAGAAAAACTACCCCGATACAATGACGCTGTGCCTACTGCCTCGGACTTCAAGGGGTCAGTCACAATTGGCGTCAGTGTAGTTGTGTTC
ENSG00000008952_SEC62_TMM_181568.4	TTGACGTACGTAGGTTCTCCCCACCTTGTTGGTAGTCAACCACAGACTCCCGTTTAAGAGCTAAGCAGTCGGAATTCGAAGAAGGTATATTGCTGTTGACAGTGAGCGAGTAAGCCTAATGAGGGAGGAGTCAGAAAAACTACCCCCTCATTAGGCTTACCTGCCTACTGCCTCGGACTTCAAGGGGTCAGTCACAATTGGCGTCAGTGTAGTTGTGTTC
ENSG00000008952_SEC62_TMM_181569.5	TTGACGTACGTAGGTTCTCCCCACCTTGTTGGATAAAGGAAAAGCTGAAAGGTTTAAGAGCTAAGCAGTCGGAATTCGAAGAAGGTATATTGCTGTTGACAGTGAGCGCACATAGGCCGCTTGGGAGGAGTCAGAAAAACTACCCCCAAGCGGCCTATGTTTGCCTACTGCCTCGGACTTCAAGGGGTCAGTCACAATTGGCGTCAGTGTAGTTGTGTTC
ENSG00000008952_SEC62_TMM_181570.6	TTGACGTACGTAGGTTCTCCCCACCTTGTTGGAAAAACCTGATCATCATGGTTTAAGAGCTAAGCAGTCGGAATTCGAAGAAGGTATATTGCTGTTGACAGTGAGCGCAATTCCTCCAGGACGGAGGAGTCAGAAAAACTACCCCGTCCTGGAGGAATTATGCCTACTGCCTCGGACTTCAAGGGGTCAGTCACAATTGGCGTCAGTGTAGTTGTGTTC
ENSG00000008952_SEC62_TMM_181571.7	TTGACGTACGTAGGTTCTCCCCACCTTGTTGGAGCAAGAAAGAAAATATAAGTTTAAGAGCTAAGCAGTCGGAATTCGAAGAAGGTATATTGCTGTTGACAGTGAGCGATGGCACACCAATTCGGAGGAGTCAGAAAAACTACCCCGAATTGGTGTGCCAGTGCCTACTGCCTCGGACTTCAAGGGGTCAGTCACAATTGGCGTCAGTGTAGTTGTGTTC
ENSG00000008952_SEC62_TMM_181572.8	TTGACGTACGTAGGTTCTCCCCACCTTGTTGGGTGTTTATTACCTCAGTGTGTTTAAGAGCTAAGCAGTCGGAATTCGAAGAAGGTATATTGCTGTTGACAGTGAGCGAATATCTACCTCTCGGGAGGAGTCAGAAAAACTACCCCCGAGAGGTAGATATCTGCCTACTGCCTCGGACTTCAAGGGGTCAGTCACAATTGGCGTCAGTGTAGTTGTGTTC
ENSG00000008952_SEC62_TMM_181573.9	TTGACGTACGTAGGTTCTCCCCACCTTGTTGGGAGGAAGGCACCACTTTGTTTAAGAGCTAAGCAGTCGGAATTCGAAGAAGGTATATTGCTGTTGACAGTGAGCGATTGGAAGATCTCACGGAGGAGTCAGAAAAACTACCCCGTGAGATCTTCCAAGTGCCTACTGCCTCGGACTTCAAGGGGTCAGTCACAATTGGCGTCAGTGTAGTTGTGTTC
ENSG00000008952_SEC62_TMM_181574.10	TTGACGTACGTAGGTTCTCCCCACCTTGTTGGGCCACCCTCTTCCCCCTTGTTTAAGAGCTAAGCAGTCGGAATTCGAAGAAGGTATATTGCTGTTGACAGTGAGCGCGCGCTTAAGTCGTCGGAGGAGTCAGAAAAACTACCCCGACGACTTAAGCGCTTGCCTACTGCCTCGGACTTCAAGGGGTCAGTCACAATTGGCGTCAGTGTAGTTGTGTTC
ENSG00000008988_RPS20_TMM_59703.1	TTGACGTACGTAGGTTCTCCCCACCTTGTTGGTGTGCTGACTTGATAAGGTTTAAGAGCTAAGCAGTCGGAATTCGAAGAAGGTATATTGCTGTTGACAGTGAGCGATGTCTGATGGTCTTGGAGGAGTCAGAAAAACTACCCCAAGACCATCAGACACTGCCTACTGCCTCGGACTTCAAGGGGTCAGTCACAATTGGCGTCAGTGTAGTTGTGTTC
ENSG00000008988_RPS20_TMM_59704.2	TTGACGTACGTAGGTTCTCCCCACCTTGTTGGCCGCAACGTAAAATCCTGTTTAAGAGCTAAGCAGTCGGAATTCGAAGAAGGTATATTGCTGTTGACAGTGAGCGCTAAGACGGCACAACGGAGGAGTCAGAAAAACTACCCCGTTGTGCCGTCTTAATGCCTACTGCCTCGGACTTCAAGGGGTCAGTCACAATTGGCGTCAGTGTAGTTGTGTTC
ENSG00000008988_RPS20_TMM_59705.3	TTGACGTACGTAGGTTCTCCCCACCTTGTTGGAGAAGTGTATTCGAATCCCGTTTAAGAGCTAAGCAGTCGGAATTCGAAGAAGGTATATTGCTGTTGACAGTGAGCGCGTCTGATGCGGTCTGGAGGAGTCAGAAAAACTACCCCAGACCGCATCAGACATGCCTACTGCCTCGGACTTCAAGGGGTCAGTCACAATTGGCGTCAGTGTAGTTGTGTTC
ENSG00000008988_RPS20_TMM_59706.4	TTGACGTACGTAGGTTCTCCCCACCTTGTTGGGATACCGGAAAAACACCCGGTTTAAGAGCTAAGCAGTCGGAATTCGAAGAAGGTATATTGCTGTTGACAGTGAGCGAAATGGCTATCGGTAGGAGGAGTCAGAAAAACTACCCCTACCGATAGCCATTCTGCCTACTGCCTCGGACTTCAAGGGGTCAGTCACAATTGGCGTCAGTGTAGTTGTGTTC
ENSG00000008988_RPS20_TMM_59707.5	TTGACGTACGTAGGTTCTCCCCACCTTGTTGGAAGTGTATTCGAATCCCCGGTTTAAGAGCTAAGCAGTCGGAATTCGAAGAAGGTATATTGCTGTTGACAGTGAGCGCTCGAACACCAACTGGGAGGAGTCAGAAAAACTACCCCCAGTTGGTGTTCGAATGCCTACTGCCTCGGACTTCAAGGGGTCAGTCACAATTGGCGTCAGTGTAGTTGTGTTC
ENSG00000008988_RPS20_TMM_59708.6	TTGACGTACGTAGGTTCTCCCCACCTTGTTGGAAGTGTATTCGAATCCCCGTTTAAGAGCTAAGCAGTCGGAATTCGAAGAAGGTATATTGCTGTTGACAGTGAGCGCGAATCACTGCCGATGGAGGAGTCAGAAAAACTACCCCATCGGCAGTGATTCATGCCTACTGCCTCGGACTTCAAGGGGTCAGTCACAATTGGCGTCAGTGTAGTTGTGTTC
ENSG00000008988_RPS20_TMM_59709.7	TTGACGTACGTAGGTTCTCCCCACCTTGTTGGTTAGGGTGATTCGAATTGTTTAAGAGCTAAGCAGTCGGAATTCGAAGAAGGTATATTGCTGTTGACAGTGAGCGATCCGTATTCATGTCGGAGGAGTCAGAAAAACTACCCCGACATGAATACGGAGTGCCTACTGCCTCGGACTTCAAGGGGTCAGTCACAATTGGCGTCAGTGTAGTTGTGTTC
ENSG00000008988_RPS20_TMM_59710.8	TTGACGTACGTAGGTTCTCCCCACCTTGTTGGTGGTGAAGGTTCTAAGACGGTTTAAGAGCTAAGCAGTCGGAATTCGAAGAAGGTATATTGCTGTTGACAGTGAGCGCCCTGCAATAGCGTTGGAGGAGTCAGAAAAACTACCCCAACGCTATTGCAGGATGCCTACTGCCTCGGACTTCAAGGGGTCAGTCACAATTGGCGTCAGTGTAGTTGTGTTC
ENSG00000008988_RPS20_TMM_59711.9	TTGACGTACGTAGGTTCTCCCCACCTTGTTGGTCGCTTGTGAATTCTCATCGTTTAAGAGCTAAGCAGTCGGAATTCGAAGAAGGTATATTGCTGTTGACAGTGAGCGACCAAATGCCGAACTGGAGGAGTCAGAAAAACTACCCCAGTTCGGCATTTGGGTGCCTACTGCCTCGGACTTCAAGGGGTCAGTCACAATTGGCGTCAGTGTAGTTGTGTTC
ENSG00000008988_RPS20_TMM_59712.10	TTGACGTACGTAGGTTCTCCCCACCTTGTTGGGTGAAGGTTCTAAGACGTGTTTAAGAGCTAAGCAGTCGGAATTCGAAGAAGGTATATTGCTGTTGACAGTGAGCGAAAATGGGACGCCAAGGAGGAGTCAGAAAAACTACCCCTTGGCGTCCCATTTGTGCCTACTGCCTCGGACTTCAAGGGGTCAGTCACAATTGGCGTCAGTGTAGTTGTGTTC
ENSG00000009830_POMT2_TMM_10892.1	TTGACGTACGTAGGTTCTCCCCACCTTGTTGGTGCTGCCGAGAGGGACTGTTTAAGAGCTAAGCAGTCGGAATTCGAAGAAGGTATATTGCTGTTGACAGTGAGCGACTGGTTTAGCTGAGGGAGGAGTCAGAAAAACTACCCCCTCAGCTAAACCAGCTGCCTACTGCCTCGGACTTCAAGGGGTCAGTCACAATTGGCGTCAGTGTAGTTGTGTTC
ENSG00000009830_POMT2_TMM_10893.2	TTGACGTACGTAGGTTCTCCCCACCTTGTTGGAGTCCGAGCTGCGTCCCGTTTAAGAGCTAAGCAGTCGGAATTCGAAGAAGGTATATTGCTGTTGACAGTGAGCGCTGCCTGGCGTCATAGGAGGAGTCAGAAAAACTACCCCTATGACGCCAGGCATTGCCTACTGCCTCGGACTTCAAGGGGTCAGTCACAATTGGCGTCAGTGTAGTTGTGTTC
ENSG00000009830_POMT2_TMM_10894.3	TTGACGTACGTAGGTTCTCCCCACCTTGTTGGCAATGATGCTCCCTGAGGTTTAAGAGCTAAGCAGTCGGAATTCGAAGAAGGTATATTGCTGTTGACAGTGAGCGCTTCAACTCCATCCGGGAGGAGTCAGAAAAACTACCCCCGGATGGAGTTGAATTGCCTACTGCCTCGGACTTCAAGGGGTCAGTCACAATTGGCGTCAGTGTAGTTGTGTTC
ENSG00000009830_POMT2_TMM_10895.4	TTGACGTACGTAGGTTCTCCCCACCTTGTTGGATGTGCACCCGCCCCTGTTTAAGAGCTAAGCAGTCGGAATTCGAAGAAGGTATATTGCTGTTGACAGTGAGCGCGTCGGCTGGATTATGGAGGAGTCAGAAAAACTACCCCATAATCCAGCCGACTTGCCTACTGCCTCGGACTTCAAGGGGTCAGTCACAATTGGCGTCAGTGTAGTTGTGTTC
ENSG00000009830_POMT2_TMM_10896.5	TTGACGTACGTAGGTTCTCCCCACCTTGTTGGTGGCGCGAAGCCCCAAAGTTTAAGAGCTAAGCAGTCGGAATTCGAAGAAGGTATATTGCTGTTGACAGTGAGCGAGCGATTTACTACGCGGAGGAGTCAGAAAAACTACCCCGCGTAGTAAATCGCGTGCCTACTGCCTCGGACTTCAAGGGGTCAGTCACAATTGGCGTCAGTGTAGTTGTGTTC
ENSG00000009830_POMT2_TMM_10897.6	TTGACGTACGTAGGTTCTCCCCACCTTGTTGGCCTCAGCGGCCACGTCCGTTTAAGAGCTAAGCAGTCGGAATTCGAAGAAGGTATATTGCTGTTGACAGTGAGCGATAGGTGTTGACGTGGGAGGAGTCAGAAAAACTACCCCCACGTCAACACCTACTGCCTACTGCCTCGGACTTCAAGGGGTCAGTCACAATTGGCGTCAGTGTAGTTGTGTTC
ENSG00000009830_POMT2_TMM_10898.7	TTGACGTACGTAGGTTCTCCCCACCTTGTTGGCGGCCCTAGCAGCCTGGGTTTAAGAGCTAAGCAGTCGGAATTCGAAGAAGGTATATTGCTGTTGACAGTGAGCGCGTAGCGGGTAAAGAGGAGGAGTCAGAAAAACTACCCCTCTTTACCCGCTACTTGCCTACTGCCTCGGACTTCAAGGGGTCAGTCACAATTGGCGTCAGTGTAGTTGTGTTC
ENSG00000009830_POMT2_TMM_10899.8	TTGACGTACGTAGGTTCTCCCCACCTTGTTGGGGGCTCACGGCGCTTCGGTTTAAGAGCTAAGCAGTCGGAATTCGAAGAAGGTATATTGCTGTTGACAGTGAGCGAAGTCTGTCACAGCAGGAGGAGTCAGAAAAACTACCCCTGCTGTGACAGACTCTGCCTACTGCCTCGGACTTCAAGGGGTCAGTCACAATTGGCGTCAGTGTAGTTGTGTTC
ENSG00000009830_POMT2_TMM_10900.9	TTGACGTACGTAGGTTCTCCCCACCTTGTTGGATTTCCGAGTCTATCTGCTGTTTAAGAGCTAAGCAGTCGGAATTCGAAGAAGGTATATTGCTGTTGACAGTGAGCGACTGCTGGAAATAAGGGAGGAGTCAGAAAAACTACCCCCTTATTTCCAGCAGGTGCCTACTGCCTCGGACTTCAAGGGGTCAGTCACAATTGGCGTCAGTGTAGTTGTGTTC
ENSG00000009830_POMT2_TMM_10901.10	TTGACGTACGTAGGTTCTCCCCACCTTGTTGGGTCTTGCTGGCTACCTGAGGTTTAAGAGCTAAGCAGTCGGAATTCGAAGAAGGTATATTGCTGTTGACAGTGAGCGATCCTGACACAGATGGGAGGAGTCAGAAAAACTACCCCCATCTGTGTCAGGAGTGCCTACTGCCTCGGACTTCAAGGGGTCAGTCACAATTGGCGTCAGTGTAGTTGTGTTC
ENSG00000009844_VTA1_U1_181735.1	TTGACGTACGTAGGTTCTCCCCACCTTGTTGGACAAGCGAGACCCTGTGGGTTTAAGAGCTAAGCAGTCGGAATTCGAAGAAGGTATATTGCTGTTGACAGTGAGCGAAAACAAAGCGTCTGGGAGGAGTCAGAAAAACTACCCCCAGACGCTTTGTTTCTGCCTACTGCCTCGGACTTCAAGGGGTCAGTCACAATTGGCGTCAGTGTAGTTGTGTTC
ENSG00000009844_VTA1_U1_181736.2	TTGACGTACGTAGGTTCTCCCCACCTTGTTGGCTATTACTCAAGAAATAGTGTTTAAGAGCTAAGCAGTCGGAATTCGAAGAAGGTATATTGCTGTTGACAGTGAGCGACGGATTGAAGTCGAGGAGGAGTCAGAAAAACTACCCCTCGACTTCAATCCGCTGCCTACTGCCTCGGACTTCAAGGGGTCAGTCACAATTGGCGTCAGTGTAGTTGTGTTC
ENSG00000009844_VTA1_U1_181737.3	TTGACGTACGTAGGTTCTCCCCACCTTGTTGGCAGACAATGAAGATCGTGCGTTTAAGAGCTAAGCAGTCGGAATTCGAAGAAGGTATATTGCTGTTGACAGTGAGCGCAAGCCTGATGTTCGGGAGGAGTCAGAAAAACTACCCCCGAACATCAGGCTTTTGCCTACTGCCTCGGACTTCAAGGGGTCAGTCACAATTGGCGTCAGTGTAGTTGTGTTC
ENSG00000009844_VTA1_U1_181738.4	TTGACGTACGTAGGTTCTCCCCACCTTGTTGGATGTATGTTGCCTTCCATCGTTTAAGAGCTAAGCAGTCGGAATTCGAAGAAGGTATATTGCTGTTGACAGTGAGCGCGTCCAGAGGCATAGGGAGGAGTCAGAAAAACTACCCCCTATGCCTCTGGACTTGCCTACTGCCTCGGACTTCAAGGGGTCAGTCACAATTGGCGTCAGTGTAGTTGTGTTC
ENSG00000009844_VTA1_U1_181739.5	TTGACGTACGTAGGTTCTCCCCACCTTGTTGGCCATCAGGCAACTATACGTTTAAGAGCTAAGCAGTCGGAATTCGAAGAAGGTATATTGCTGTTGACAGTGAGCGCCTTCGTGTGCGTAGGGAGGAGTCAGAAAAACTACCCCCTACGCACACGAAGTTGCCTACTGCCTCGGACTTCAAGGGGTCAGTCACAATTGGCGTCAGTGTAGTTGTGTTC
ENSG00000009844_VTA1_U1_181740.6	TTGACGTACGTAGGTTCTCCCCACCTTGTTGGATGTCATAACAGTATTGTTTAAGAGCTAAGCAGTCGGAATTCGAAGAAGGTATATTGCTGTTGACAGTGAGCGACTCACGAGAACTAAGGAGGAGTCAGAAAAACTACCCCTTAGTTCTCGTGAGGTGCCTACTGCCTCGGACTTCAAGGGGTCAGTCACAATTGGCGTCAGTGTAGTTGTGTTC
ENSG00000009844_VTA1_U1_181741.7	TTGACGTACGTAGGTTCTCCCCACCTTGTTGGTATGCTCTTGAACTGTGGTTTAAGAGCTAAGCAGTCGGAATTCGAAGAAGGTATATTGCTGTTGACAGTGAGCGCCTTCAGTCGGAGTCGGAGGAGTCAGAAAAACTACCCCGACTCCGACTGAAGATGCCTACTGCCTCGGACTTCAAGGGGTCAGTCACAATTGGCGTCAGTGTAGTTGTGTTC
ENSG00000009844_VTA1_U1_181742.8	TTGACGTACGTAGGTTCTCCCCACCTTGTTGGATGGCTGAGTTGGCTGAGTGTTTAAGAGCTAAGCAGTCGGAATTCGAAGAAGGTATATTGCTGTTGACAGTGAGCGATTCTTGACTGGATGGGAGGAGTCAGAAAAACTACCCCCATCCAGTCAAGAACTGCCTACTGCCTCGGACTTCAAGGGGTCAGTCACAATTGGCGTCAGTGTAGTTGTGTTC
ENSG00000009844_VTA1_U1_181743.9	TTGACGTACGTAGGTTCTCCCCACCTTGTTGGGGGAGACTCCTCAAGCGTTTAAGAGCTAAGCAGTCGGAATTCGAAGAAGGTATATTGCTGTTGACAGTGAGCGAGTAGCGTCTTACAGGGAGGAGTCAGAAAAACTACCCCCTGTAAGACGCTACCTGCCTACTGCCTCGGACTTCAAGGGGTCAGTCACAATTGGCGTCAGTGTAGTTGTGTTC
ENSG00000009844_VTA1_U1_181744.10	TTGACGTACGTAGGTTCTCCCCACCTTGTTGGCTGGAGCGTGTGCACCCGGGTTTAAGAGCTAAGCAGTCGGAATTCGAAGAAGGTATATTGCTGTTGACAGTGAGCGCCTCGTGCATGCACAGGAGGAGTCAGAAAAACTACCCCTGTGCATGCACGAGTTGCCTACTGCCTCGGACTTCAAGGGGTCAGTCACAATTGGCGTCAGTGTAGTTGTGTTC
ENSG00000010270_STARD3NL_TMM_62345.1	TTGACGTACGTAGGTTCTCCCCACCTTGTTGGATATTGCGCAGAGAAGCATGTTTAAGAGCTAAGCAGTCGGAATTCGAAGAAGGTATATTGCTGTTGACAGTGAGCGATTTCCACTCCCATAGGAGGAGTCAGAAAAACTACCCCTATGGGAGTGGAAAGTGCCTACTGCCTCGGACTTCAAGGGGTCAGTCACAATTGGCGTCAGTGTAGTTGTGTTC
ENSG00000010270_STARD3NL_TMM_62346.2	TTGACGTACGTAGGTTCTCCCCACCTTGTTGGGCATATCTGATGTCAGGGTTTAAGAGCTAAGCAGTCGGAATTCGAAGAAGGTATATTGCTGTTGACAGTGAGCGACCACTGTGATAGTAGGAGGAGTCAGAAAAACTACCCCTACTATCACAGTGGGTGCCTACTGCCTCGGACTTCAAGGGGTCAGTCACAATTGGCGTCAGTGTAGTTGTGTTC
ENSG00000010270_STARD3NL_TMM_62347.3	TTGACGTACGTAGGTTCTCCCCACCTTGTTGGCCAGGATTGAGTCCTATGAGTTTAAGAGCTAAGCAGTCGGAATTCGAAGAAGGTATATTGCTGTTGACAGTGAGCGAGCTCTAAAGGTCGAGGAGGAGTCAGAAAAACTACCCCTCGACCTTTAGAGCGTGCCTACTGCCTCGGACTTCAAGGGGTCAGTCACAATTGGCGTCAGTGTAGTTGTGTTC
ENSG00000010270_STARD3NL_TMM_62348.4	TTGACGTACGTAGGTTCTCCCCACCTTGTTGGACATGGAGAACGCTCTCACGTTTAAGAGCTAAGCAGTCGGAATTCGAAGAAGGTATATTGCTGTTGACAGTGAGCGAGTATTCAGGTTCGCGGAGGAGTCAGAAAAACTACCCCGCGAACCTGAATACCTGCCTACTGCCTCGGACTTCAAGGGGTCAGTCACAATTGGCGTCAGTGTAGTTGTGTTC
ENSG00000010270_STARD3NL_TMM_62349.5	TTGACGTACGTAGGTTCTCCCCACCTTGTTGGTTACGAATAAGAGGTCAAGTTTAAGAGCTAAGCAGTCGGAATTCGAAGAAGGTATATTGCTGTTGACAGTGAGCGAGAAAGCGACTATTCGGAGGAGTCAGAAAAACTACCCCGAATAGTCGCTTTCGTGCCTACTGCCTCGGACTTCAAGGGGTCAGTCACAATTGGCGTCAGTGTAGTTGTGTTC
ENSG00000010270_STARD3NL_TMM_62350.6	TTGACGTACGTAGGTTCTCCCCACCTTGTTGGTGTGCAGACTGCGCCATGTTTAAGAGCTAAGCAGTCGGAATTCGAAGAAGGTATATTGCTGTTGACAGTGAGCGACTTACGTCAACAACGGAGGAGTCAGAAAAACTACCCCGTTGTTGACGTAAGCTGCCTACTGCCTCGGACTTCAAGGGGTCAGTCACAATTGGCGTCAGTGTAGTTGTGTTC
ENSG00000010270_STARD3NL_TMM_62351.7	TTGACGTACGTAGGTTCTCCCCACCTTGTTGGAGAACACATTAGAGAAGGGTTTAAGAGCTAAGCAGTCGGAATTCGAAGAAGGTATATTGCTGTTGACAGTGAGCGACGCCAATGAACGTAGGAGGAGTCAGAAAAACTACCCCTACGTTCATTGGCGGTGCCTACTGCCTCGGACTTCAAGGGGTCAGTCACAATTGGCGTCAGTGTAGTTGTGTTC
ENSG00000010270_STARD3NL_TMM_62352.8	TTGACGTACGTAGGTTCTCCCCACCTTGTTGGGATTGAGACGTGGTTCCGTTTAAGAGCTAAGCAGTCGGAATTCGAAGAAGGTATATTGCTGTTGACAGTGAGCGAATAGACTTTCGAGCGGAGGAGTCAGAAAAACTACCCCGCTCGAAAGTCTATCTGCCTACTGCCTCGGACTTCAAGGGGTCAGTCACAATTGGCGTCAGTGTAGTTGTGTTC
ENSG00000010270_STARD3NL_TMM_62353.9	TTGACGTACGTAGGTTCTCCCCACCTTGTTGGAAGCATCCTGAACTATCGTTTAAGAGCTAAGCAGTCGGAATTCGAAGAAGGTATATTGCTGTTGACAGTGAGCGCTGCCCTCTCCGTTAGGAGGAGTCAGAAAAACTACCCCTAACGGAGAGGGCATTGCCTACTGCCTCGGACTTCAAGGGGTCAGTCACAATTGGCGTCAGTGTAGTTGTGTTC
ENSG00000010270_STARD3NL_TMM_62354.10	TTGACGTACGTAGGTTCTCCCCACCTTGTTGGAGAGGGCAGCACTTATACCGTTTAAGAGCTAAGCAGTCGGAATTCGAAGAAGGTATATTGCTGTTGACAGTGAGCGACTTGCGAGATTCTCGGAGGAGTCAGAAAAACTACCCCGAGAATCTCGCAAGGTGCCTACTGCCTCGGACTTCAAGGGGTCAGTCACAATTGGCGTCAGTGTAGTTGTGTTC
ENSG00000010361_FUZ_TMM_195331.1	TTGACGTACGTAGGTTCTCCCCACCTTGTTGGTGCCTCGCGGCCTCCAGGTTTAAGAGCTAAGCAGTCGGAATTCGAAGAAGGTATATTGCTGTTGACAGTGAGCGATCATTCGGCGTTAAGGAGGAGTCAGAAAAACTACCCCTTAACGCCGAATGACTGCCTACTGCCTCGGACTTCAAGGGGTCAGTCACAATTGGCGTCAGTGTAGTTGTGTTC
ENSG00000010361_FUZ_TMM_195332.2	TTGACGTACGTAGGTTCTCCCCACCTTGTTGGAGAACACGACTGTGGTGGTTTAAGAGCTAAGCAGTCGGAATTCGAAGAAGGTATATTGCTGTTGACAGTGAGCGCCCCATAGGTGAATCGGAGGAGTCAGAAAAACTACCCCGATTCACCTATGGGTTGCCTACTGCCTCGGACTTCAAGGGGTCAGTCACAATTGGCGTCAGTGTAGTTGTGTTC
ENSG00000010361_FUZ_TMM_195333.3	TTGACGTACGTAGGTTCTCCCCACCTTGTTGGTTCTTCAAGTCCCACAAGAGTTTAAGAGCTAAGCAGTCGGAATTCGAAGAAGGTATATTGCTGTTGACAGTGAGCGCGTATTGGATGTGCCGGAGGAGTCAGAAAAACTACCCCGGCACATCCAATACATGCCTACTGCCTCGGACTTCAAGGGGTCAGTCACAATTGGCGTCAGTGTAGTTGTGTTC
ENSG00000010361_FUZ_TMM_195334.4	TTGACGTACGTAGGTTCTCCCCACCTTGTTGGACCAATATCCGCAACGGTTTAAGAGCTAAGCAGTCGGAATTCGAAGAAGGTATATTGCTGTTGACAGTGAGCGCACAGGTGTTGGTTCGGAGGAGTCAGAAAAACTACCCCGAACCAACACCTGTTTGCCTACTGCCTCGGACTTCAAGGGGTCAGTCACAATTGGCGTCAGTGTAGTTGTGTTC
ENSG00000010361_FUZ_TMM_195335.5	TTGACGTACGTAGGTTCTCCCCACCTTGTTGGTCATCGGTTCCCTCAAGTTTAAGAGCTAAGCAGTCGGAATTCGAAGAAGGTATATTGCTGTTGACAGTGAGCGATGACCGCATCAATGGGAGGAGTCAGAAAAACTACCCCCATTGATGCGGTCAGTGCCTACTGCCTCGGACTTCAAGGGGTCAGTCACAATTGGCGTCAGTGTAGTTGTGTTC
ENSG00000010361_FUZ_TMM_195336.6	TTGACGTACGTAGGTTCTCCCCACCTTGTTGGCCTCATCGACAGCTTCCGTTTAAGAGCTAAGCAGTCGGAATTCGAAGAAGGTATATTGCTGTTGACAGTGAGCGAAGTTATCTCGTCACGGAGGAGTCAGAAAAACTACCCCGTGACGAGATAACTGTGCCTACTGCCTCGGACTTCAAGGGGTCAGTCACAATTGGCGTCAGTGTAGTTGTGTTC
ENSG00000010361_FUZ_TMM_195337.7	TTGACGTACGTAGGTTCTCCCCACCTTGTTGGACGAAGGTCGTGCCCGGTTTAAGAGCTAAGCAGTCGGAATTCGAAGAAGGTATATTGCTGTTGACAGTGAGCGCAGTGGCTTGCCTCTGGAGGAGTCAGAAAAACTACCCCAGAGGCAAGCCACTTTGCCTACTGCCTCGGACTTCAAGGGGTCAGTCACAATTGGCGTCAGTGTAGTTGTGTTC
ENSG00000010361_FUZ_TMM_195338.8	TTGACGTACGTAGGTTCTCCCCACCTTGTTGGCTGGAGAGACTACTCCAAAGTTTAAGAGCTAAGCAGTCGGAATTCGAAGAAGGTATATTGCTGTTGACAGTGAGCGACCATCTTGTGTTTGGGAGGAGTCAGAAAAACTACCCCCAAACACAAGATGGCTGCCTACTGCCTCGGACTTCAAGGGGTCAGTCACAATTGGCGTCAGTGTAGTTGTGTTC
ENSG00000010361_FUZ_TMM_195339.9	TTGACGTACGTAGGTTCTCCCCACCTTGTTGGTCTGGTGGTGTCCGGCCGTTTAAGAGCTAAGCAGTCGGAATTCGAAGAAGGTATATTGCTGTTGACAGTGAGCGATCTGAGCATTCCCAGGAGGAGTCAGAAAAACTACCCCTGGGAATGCTCAGAGTGCCTACTGCCTCGGACTTCAAGGGGTCAGTCACAATTGGCGTCAGTGTAGTTGTGTTC
ENSG00000010361_FUZ_TMM_195340.10	TTGACGTACGTAGGTTCTCCCCACCTTGTTGGCAGTCCACACACTGGGTCGTTTAAGAGCTAAGCAGTCGGAATTCGAAGAAGGTATATTGCTGTTGACAGTGAGCGAACACGGTTAGACTAGGAGGAGTCAGAAAAACTACCCCTAGTCTAACCGTGTCTGCCTACTGCCTCGGACTTCAAGGGGTCAGTCACAATTGGCGTCAGTGTAGTTGTGTTC
ENSG00000011028_MRC2_TMM_86481.1	TTGACGTACGTAGGTTCTCCCCACCTTGTTGGCAGCCTCATCTACAACTGTTTAAGAGCTAAGCAGTCGGAATTCGAAGAAGGTATATTGCTGTTGACAGTGAGCGACTGTGAGTAGCATCGGAGGAGTCAGAAAAACTACCCCGATGCTACTCACAGGTGCCTACTGCCTCGGACTTCAAGGGGTCAGTCACAATTGGCGTCAGTGTAGTTGTGTTC
ENSG00000011028_MRC2_TMM_86482.2	TTGACGTACGTAGGTTCTCCCCACCTTGTTGGCAGCGCAGCAGGTGACGGTTTAAGAGCTAAGCAGTCGGAATTCGAAGAAGGTATATTGCTGTTGACAGTGAGCGCTTCTTGGGCCGTACGGAGGAGTCAGAAAAACTACCCCGTACGGCCCAAGAATTGCCTACTGCCTCGGACTTCAAGGGGTCAGTCACAATTGGCGTCAGTGTAGTTGTGTTC
ENSG00000011028_MRC2_TMM_86483.3	TTGACGTACGTAGGTTCTCCCCACCTTGTTGGGTTGAATAGCCGGTTTCGTTTAAGAGCTAAGCAGTCGGAATTCGAAGAAGGTATATTGCTGTTGACAGTGAGCGAGTTTACCCTTCGCAGGAGGAGTCAGAAAAACTACCCCTGCGAAGGGTAAACCTGCCTACTGCCTCGGACTTCAAGGGGTCAGTCACAATTGGCGTCAGTGTAGTTGTGTTC
ENSG00000011028_MRC2_TMM_86484.4	TTGACGTACGTAGGTTCTCCCCACCTTGTTGGCCTGGCACCCTTGAGCGGTTTAAGAGCTAAGCAGTCGGAATTCGAAGAAGGTATATTGCTGTTGACAGTGAGCGCGTGTGCAGCCAATCGGAGGAGTCAGAAAAACTACCCCGATTGGCTGCACACTTGCCTACTGCCTCGGACTTCAAGGGGTCAGTCACAATTGGCGTCAGTGTAGTTGTGTTC
ENSG00000011028_MRC2_TMM_86485.5	TTGACGTACGTAGGTTCTCCCCACCTTGTTGGAAGTCATGTACACCCACGTTTAAGAGCTAAGCAGTCGGAATTCGAAGAAGGTATATTGCTGTTGACAGTGAGCGACTTCAGGTTTACTGGGAGGAGTCAGAAAAACTACCCCCAGTAAACCTGAAGGTGCCTACTGCCTCGGACTTCAAGGGGTCAGTCACAATTGGCGTCAGTGTAGTTGTGTTC
ENSG00000011028_MRC2_TMM_86486.6	TTGACGTACGTAGGTTCTCCCCACCTTGTTGGGGTACCATGCAGTGCCTGTTTAAGAGCTAAGCAGTCGGAATTCGAAGAAGGTATATTGCTGTTGACAGTGAGCGATGGGCTCCCTTATTGGAGGAGTCAGAAAAACTACCCCAATAAGGGAGCCCACTGCCTACTGCCTCGGACTTCAAGGGGTCAGTCACAATTGGCGTCAGTGTAGTTGTGTTC
ENSG00000011028_MRC2_TMM_86487.7	TTGACGTACGTAGGTTCTCCCCACCTTGTTGGCGAGACCTTCTGGGACAGTTTAAGAGCTAAGCAGTCGGAATTCGAAGAAGGTATATTGCTGTTGACAGTGAGCGCTACCACGAAACGCTGGAGGAGTCAGAAAAACTACCCCAGCGTTTCGTGGTATTGCCTACTGCCTCGGACTTCAAGGGGTCAGTCACAATTGGCGTCAGTGTAGTTGTGTTC
ENSG00000011028_MRC2_TMM_86488.8	TTGACGTACGTAGGTTCTCCCCACCTTGTTGGCAGTCCATGGCTGAAGATGGTTTAAGAGCTAAGCAGTCGGAATTCGAAGAAGGTATATTGCTGTTGACAGTGAGCGACTTGACATAACCCTGGAGGAGTCAGAAAAACTACCCCAGGGTTATGTCAAGCTGCCTACTGCCTCGGACTTCAAGGGGTCAGTCACAATTGGCGTCAGTGTAGTTGTGTTC
ENSG00000011028_MRC2_TMM_86489.9	TTGACGTACGTAGGTTCTCCCCACCTTGTTGGGTTCTGCCAGCCGCCCGGTTTAAGAGCTAAGCAGTCGGAATTCGAAGAAGGTATATTGCTGTTGACAGTGAGCGCGGACATAGCACCGAGGAGGAGTCAGAAAAACTACCCCTCGGTGCTATGTCCTTGCCTACTGCCTCGGACTTCAAGGGGTCAGTCACAATTGGCGTCAGTGTAGTTGTGTTC
ENSG00000011028_MRC2_TMM_86490.10	TTGACGTACGTAGGTTCTCCCCACCTTGTTGGCTCTCGGCGGTACTCCTGTTTAAGAGCTAAGCAGTCGGAATTCGAAGAAGGTATATTGCTGTTGACAGTGAGCGAAAAGCACACTATCGGGAGGAGTCAGAAAAACTACCCCCGATAGTGTGCTTTCTGCCTACTGCCTCGGACTTCAAGGGGTCAGTCACAATTGGCGTCAGTGTAGTTGTGTTC
ENSG00000011201_KAL1_TMM_191563.1	TTGACGTACGTAGGTTCTCCCCACCTTGTTGGAACATTGCTTGTGATTCGTTTAAGAGCTAAGCAGTCGGAATTCGAAGAAGGTATATTGCTGTTGACAGTGAGCGCTATTCCGGACCTACGGAGGAGTCAGAAAAACTACCCCGTAGGTCCGGAATAATGCCTACTGCCTCGGACTTCAAGGGGTCAGTCACAATTGGCGTCAGTGTAGTTGTGTTC
ENSG00000011201_KAL1_TMM_191564.2	TTGACGTACGTAGGTTCTCCCCACCTTGTTGGGAGCCCTGCAAGGAATCGTTTAAGAGCTAAGCAGTCGGAATTCGAAGAAGGTATATTGCTGTTGACAGTGAGCGCCCTCAACGCTAGTCGGAGGAGTCAGAAAAACTACCCCGACTAGCGTTGAGGATGCCTACTGCCTCGGACTTCAAGGGGTCAGTCACAATTGGCGTCAGTGTAGTTGTGTTC
ENSG00000011201_KAL1_TMM_191565.3	TTGACGTACGTAGGTTCTCCCCACCTTGTTGGAGTCTTGGGTACTTGACGTTTAAGAGCTAAGCAGTCGGAATTCGAAGAAGGTATATTGCTGTTGACAGTGAGCGCCTGTATGGCAGCAAGGAGGAGTCAGAAAAACTACCCCTTGCTGCCATACAGATGCCTACTGCCTCGGACTTCAAGGGGTCAGTCACAATTGGCGTCAGTGTAGTTGTGTTC
ENSG00000011201_KAL1_TMM_191566.4	TTGACGTACGTAGGTTCTCCCCACCTTGTTGGGAGATGCGAGTGATCTGCGTTTAAGAGCTAAGCAGTCGGAATTCGAAGAAGGTATATTGCTGTTGACAGTGAGCGATCGTTTAGGGTAGTGGAGGAGTCAGAAAAACTACCCCACTACCCTAAACGAGTGCCTACTGCCTCGGACTTCAAGGGGTCAGTCACAATTGGCGTCAGTGTAGTTGTGTTC
ENSG00000011201_KAL1_TMM_191567.5	TTGACGTACGTAGGTTCTCCCCACCTTGTTGGTTGAACTCGCTCGTCTGGTTTAAGAGCTAAGCAGTCGGAATTCGAAGAAGGTATATTGCTGTTGACAGTGAGCGAATCAGCGGAAGTTGGGAGGAGTCAGAAAAACTACCCCCAACTTCCGCTGATCTGCCTACTGCCTCGGACTTCAAGGGGTCAGTCACAATTGGCGTCAGTGTAGTTGTGTTC
ENSG00000011201_KAL1_TMM_191568.6	TTGACGTACGTAGGTTCTCCCCACCTTGTTGGACATAAGACCCAGCCGAGTTTAAGAGCTAAGCAGTCGGAATTCGAAGAAGGTATATTGCTGTTGACAGTGAGCGCACGCTGCTCGATAAGGAGGAGTCAGAAAAACTACCCCTTATCGAGCAGCGTTTGCCTACTGCCTCGGACTTCAAGGGGTCAGTCACAATTGGCGTCAGTGTAGTTGTGTTC
ENSG00000011201_KAL1_TMM_191569.7	TTGACGTACGTAGGTTCTCCCCACCTTGTTGGTATTTGAGGAACTCACAGCGTTTAAGAGCTAAGCAGTCGGAATTCGAAGAAGGTATATTGCTGTTGACAGTGAGCGCAATGGAAGTCGCGTGGAGGAGTCAGAAAAACTACCCCACGCGACTTCCATTATGCCTACTGCCTCGGACTTCAAGGGGTCAGTCACAATTGGCGTCAGTGTAGTTGTGTTC
ENSG00000011201_KAL1_TMM_191570.8	TTGACGTACGTAGGTTCTCCCCACCTTGTTGGCTGGAGGCCGCCAGCCAGGTTTAAGAGCTAAGCAGTCGGAATTCGAAGAAGGTATATTGCTGTTGACAGTGAGCGCCTGATCAGGCGAGTGGAGGAGTCAGAAAAACTACCCCACTCGCCTGATCAGATGCCTACTGCCTCGGACTTCAAGGGGTCAGTCACAATTGGCGTCAGTGTAGTTGTGTTC
ENSG00000011201_KAL1_TMM_191571.9	TTGACGTACGTAGGTTCTCCCCACCTTGTTGGCATTCGTAGCTCTTCTTGGTTTAAGAGCTAAGCAGTCGGAATTCGAAGAAGGTATATTGCTGTTGACAGTGAGCGACCATCCGATGACAAGGAGGAGTCAGAAAAACTACCCCTTGTCATCGGATGGCTGCCTACTGCCTCGGACTTCAAGGGGTCAGTCACAATTGGCGTCAGTGTAGTTGTGTTC
ENSG00000011201_KAL1_TMM_191572.10	TTGACGTACGTAGGTTCTCCCCACCTTGTTGGGTGAAGCAGGGGGACTGTCGTTTAAGAGCTAAGCAGTCGGAATTCGAAGAAGGTATATTGCTGTTGACAGTGAGCGCTTTATGCCGGTCCCGGAGGAGTCAGAAAAACTACCCCGGGACCGGCATAAATTGCCTACTGCCTCGGACTTCAAGGGGTCAGTCACAATTGGCGTCAGTGTAGTTGTGTTC
ENSG00000011295_TTC19_TMM_112138.1	TTGACGTACGTAGGTTCTCCCCACCTTGTTGGCGGCCCGCAGGAAGCCTGTTTAAGAGCTAAGCAGTCGGAATTCGAAGAAGGTATATTGCTGTTGACAGTGAGCGCTGTTCCCGTGTACCGGAGGAGTCAGAAAAACTACCCCGGTACACGGGAACAATGCCTACTGCCTCGGACTTCAAGGGGTCAGTCACAATTGGCGTCAGTGTAGTTGTGTTC
ENSG00000011295_TTC19_TMM_112139.2	TTGACGTACGTAGGTTCTCCCCACCTTGTTGGTGCGGCGCGACTCGGGAGTTTAAGAGCTAAGCAGTCGGAATTCGAAGAAGGTATATTGCTGTTGACAGTGAGCGAATCCTCTGAATCGCGGAGGAGTCAGAAAAACTACCCCGCGATTCAGAGGATCTGCCTACTGCCTCGGACTTCAAGGGGTCAGTCACAATTGGCGTCAGTGTAGTTGTGTTC
ENSG00000011295_TTC19_TMM_112140.3	TTGACGTACGTAGGTTCTCCCCACCTTGTTGGACGCGGCGGGAGCATGTTCGTTTAAGAGCTAAGCAGTCGGAATTCGAAGAAGGTATATTGCTGTTGACAGTGAGCGCGCTCACACTGATCGGGAGGAGTCAGAAAAACTACCCCCGATCAGTGTGAGCTTGCCTACTGCCTCGGACTTCAAGGGGTCAGTCACAATTGGCGTCAGTGTAGTTGTGTTC
ENSG00000011295_TTC19_TMM_112141.4	TTGACGTACGTAGGTTCTCCCCACCTTGTTGGCAGGCCAGACGCGCTCCGTTTAAGAGCTAAGCAGTCGGAATTCGAAGAAGGTATATTGCTGTTGACAGTGAGCGCCTCCGTCATAGTGAGGAGGAGTCAGAAAAACTACCCCTCACTATGACGGAGATGCCTACTGCCTCGGACTTCAAGGGGTCAGTCACAATTGGCGTCAGTGTAGTTGTGTTC
ENSG00000011295_TTC19_TMM_112142.5	TTGACGTACGTAGGTTCTCCCCACCTTGTTGGGTTCTCGAGGCCCGCTGGTTTAAGAGCTAAGCAGTCGGAATTCGAAGAAGGTATATTGCTGTTGACAGTGAGCGAAATGGCGAATACCCGGAGGAGTCAGAAAAACTACCCCGGGTATTCGCCATTGTGCCTACTGCCTCGGACTTCAAGGGGTCAGTCACAATTGGCGTCAGTGTAGTTGTGTTC
ENSG00000011295_TTC19_TMM_112143.6	TTGACGTACGTAGGTTCTCCCCACCTTGTTGGGGCTGGCAGGAGGTCCGGTTTAAGAGCTAAGCAGTCGGAATTCGAAGAAGGTATATTGCTGTTGACAGTGAGCGAGTTAGTCACGACATGGAGGAGTCAGAAAAACTACCCCATGTCGTGACTAACCTGCCTACTGCCTCGGACTTCAAGGGGTCAGTCACAATTGGCGTCAGTGTAGTTGTGTTC
ENSG00000011295_TTC19_TMM_112144.7	TTGACGTACGTAGGTTCTCCCCACCTTGTTGGAGGAGCAGCAGGGAGCCGAGTTTAAGAGCTAAGCAGTCGGAATTCGAAGAAGGTATATTGCTGTTGACAGTGAGCGCTGTTCAGCTACCGAGGAGGAGTCAGAAAAACTACCCCTCGGTAGCTGAACATTGCCTACTGCCTCGGACTTCAAGGGGTCAGTCACAATTGGCGTCAGTGTAGTTGTGTTC
ENSG00000011295_TTC19_TMM_112145.8	TTGACGTACGTAGGTTCTCCCCACCTTGTTGGGTCACTCATCAGCACAAGTTTAAGAGCTAAGCAGTCGGAATTCGAAGAAGGTATATTGCTGTTGACAGTGAGCGATTTCCGTGCTAAGAGGAGGAGTCAGAAAAACTACCCCTCTTAGCACGGAAAGTGCCTACTGCCTCGGACTTCAAGGGGTCAGTCACAATTGGCGTCAGTGTAGTTGTGTTC
ENSG00000011295_TTC19_TMM_112146.9	TTGACGTACGTAGGTTCTCCCCACCTTGTTGGAGTACCATGTGTAGCTCGTTTAAGAGCTAAGCAGTCGGAATTCGAAGAAGGTATATTGCTGTTGACAGTGAGCGCGAACGGACGGGATAGGAGGAGTCAGAAAAACTACCCCTATCCCGTCCGTTCTTGCCTACTGCCTCGGACTTCAAGGGGTCAGTCACAATTGGCGTCAGTGTAGTTGTGTTC
ENSG00000011295_TTC19_TMM_112147.10	TTGACGTACGTAGGTTCTCCCCACCTTGTTGGAGTTACCTCCTTGGAGGGTTTAAGAGCTAAGCAGTCGGAATTCGAAGAAGGTATATTGCTGTTGACAGTGAGCGAAAACTCCGACATGAGGAGGAGTCAGAAAAACTACCCCTCATGTCGGAGTTTCTGCCTACTGCCTCGGACTTCAAGGGGTCAGTCACAATTGGCGTCAGTGTAGTTGTGTTC
ENSG00000011347_SYT7_SP_127072.1	TTGACGTACGTAGGTTCTCCCCACCTTGTTGGAATTCCTTGGAGACGGTGTTTAAGAGCTAAGCAGTCGGAATTCGAAGAAGGTATATTGCTGTTGACAGTGAGCGAGTACCAAGTCCTATGGAGGAGTCAGAAAAACTACCCCATAGGACTTGGTACGTGCCTACTGCCTCGGACTTCAAGGGGTCAGTCACAATTGGCGTCAGTGTAGTTGTGTTC
ENSG00000011347_SYT7_SP_127073.2	TTGACGTACGTAGGTTCTCCCCACCTTGTTGGTTTGCGCTGACACCAGGTTTAAGAGCTAAGCAGTCGGAATTCGAAGAAGGTATATTGCTGTTGACAGTGAGCGCCGCGAAGTGTACAGGGAGGAGTCAGAAAAACTACCCCCTGTACACTTCGCGTTGCCTACTGCCTCGGACTTCAAGGGGTCAGTCACAATTGGCGTCAGTGTAGTTGTGTTC
ENSG00000011347_SYT7_SP_127074.3	TTGACGTACGTAGGTTCTCCCCACCTTGTTGGCGCCCACGCCCTGAGTCGTTTAAGAGCTAAGCAGTCGGAATTCGAAGAAGGTATATTGCTGTTGACAGTGAGCGCGAGCAGGAGAAGTCGGAGGAGTCAGAAAAACTACCCCGACTTCTCCTGCTCATGCCTACTGCCTCGGACTTCAAGGGGTCAGTCACAATTGGCGTCAGTGTAGTTGTGTTC
ENSG00000011347_SYT7_SP_127075.4	TTGACGTACGTAGGTTCTCCCCACCTTGTTGGACCAGCAGGACGTCGCGCGGTTTAAGAGCTAAGCAGTCGGAATTCGAAGAAGGTATATTGCTGTTGACAGTGAGCGCAGCTCCGGTGTAAAGGAGGAGTCAGAAAAACTACCCCTTTACACCGGAGCTATGCCTACTGCCTCGGACTTCAAGGGGTCAGTCACAATTGGCGTCAGTGTAGTTGTGTTC
ENSG00000011347_SYT7_SP_127076.5	TTGACGTACGTAGGTTCTCCCCACCTTGTTGGACAGTGACGCTAAGGCTGAGTTTAAGAGCTAAGCAGTCGGAATTCGAAGAAGGTATATTGCTGTTGACAGTGAGCGACGAAACGAAATGCTGGAGGAGTCAGAAAAACTACCCCAGCATTTCGTTTCGCTGCCTACTGCCTCGGACTTCAAGGGGTCAGTCACAATTGGCGTCAGTGTAGTTGTGTTC
ENSG00000011347_SYT7_SP_127077.6	TTGACGTACGTAGGTTCTCCCCACCTTGTTGGTACCGGGACCCGGAGGGTTTAAGAGCTAAGCAGTCGGAATTCGAAGAAGGTATATTGCTGTTGACAGTGAGCGCTATGGTCACGCCATGGAGGAGTCAGAAAAACTACCCCATGGCGTGACCATAATGCCTACTGCCTCGGACTTCAAGGGGTCAGTCACAATTGGCGTCAGTGTAGTTGTGTTC
ENSG00000011347_SYT7_SP_127078.7	TTGACGTACGTAGGTTCTCCCCACCTTGTTGGTCGTGGGTCGCCATAAGGTTTAAGAGCTAAGCAGTCGGAATTCGAAGAAGGTATATTGCTGTTGACAGTGAGCGACATGTTGTCCTGTCGGAGGAGTCAGAAAAACTACCCCGACAGGACAACATGGTGCCTACTGCCTCGGACTTCAAGGGGTCAGTCACAATTGGCGTCAGTGTAGTTGTGTTC
ENSG00000011347_SYT7_SP_127079.8	TTGACGTACGTAGGTTCTCCCCACCTTGTTGGATCTAGACAGAGACTTTGTTTAAGAGCTAAGCAGTCGGAATTCGAAGAAGGTATATTGCTGTTGACAGTGAGCGAGGATAATGAGCGTTGGAGGAGTCAGAAAAACTACCCCAACGCTCATTATCCGTGCCTACTGCCTCGGACTTCAAGGGGTCAGTCACAATTGGCGTCAGTGTAGTTGTGTTC
ENSG00000011347_SYT7_SP_127080.9	TTGACGTACGTAGGTTCTCCCCACCTTGTTGGTGGCTCGGTCCGGCGGTGTTTAAGAGCTAAGCAGTCGGAATTCGAAGAAGGTATATTGCTGTTGACAGTGAGCGCCAAGGCGCTCACATGGAGGAGTCAGAAAAACTACCCCATGTGAGCGCCTTGATGCCTACTGCCTCGGACTTCAAGGGGTCAGTCACAATTGGCGTCAGTGTAGTTGTGTTC
ENSG00000011347_SYT7_SP_127081.10	TTGACGTACGTAGGTTCTCCCCACCTTGTTGGGAGCTCCTACCCTCCCAGTTTAAGAGCTAAGCAGTCGGAATTCGAAGAAGGTATATTGCTGTTGACAGTGAGCGACCTTTCATACGCATGGAGGAGTCAGAAAAACTACCCCATGCGTATGAAAGGGTGCCTACTGCCTCGGACTTCAAGGGGTCAGTCACAATTGGCGTCAGTGTAGTTGTGTTC
ENSG00000012660_ELOVL5_TMM_128320.1	TTGACGTACGTAGGTTCTCCCCACCTTGTTGGCCTAGCAATGCCTTGAAATGTTTAAGAGCTAAGCAGTCGGAATTCGAAGAAGGTATATTGCTGTTGACAGTGAGCGCCAACATTCGTTCCCGGAGGAGTCAGAAAAACTACCCCGGGAACGAATGTTGATGCCTACTGCCTCGGACTTCAAGGGGTCAGTCACAATTGGCGTCAGTGTAGTTGTGTTC
ENSG00000012660_ELOVL5_TMM_128321.2	TTGACGTACGTAGGTTCTCCCCACCTTGTTGGTAAAAGGATGGTTTCTTCGTTTAAGAGCTAAGCAGTCGGAATTCGAAGAAGGTATATTGCTGTTGACAGTGAGCGCTCCGGGATGTTGATGGAGGAGTCAGAAAAACTACCCCATCAACATCCCGGAATGCCTACTGCCTCGGACTTCAAGGGGTCAGTCACAATTGGCGTCAGTGTAGTTGTGTTC
ENSG00000012660_ELOVL5_TMM_128322.3	TTGACGTACGTAGGTTCTCCCCACCTTGTTGGGCTGGGACCAAAATACATGGTTTAAGAGCTAAGCAGTCGGAATTCGAAGAAGGTATATTGCTGTTGACAGTGAGCGCAGCCGGTACATACAGGAGGAGTCAGAAAAACTACCCCTGTATGTACCGGCTTTGCCTACTGCCTCGGACTTCAAGGGGTCAGTCACAATTGGCGTCAGTGTAGTTGTGTTC
ENSG00000012660_ELOVL5_TMM_128323.4	TTGACGTACGTAGGTTCTCCCCACCTTGTTGGACAGAGCAGATAAATGTGTTTAAGAGCTAAGCAGTCGGAATTCGAAGAAGGTATATTGCTGTTGACAGTGAGCGCAATGCTTCCACGGTGGAGGAGTCAGAAAAACTACCCCACCGTGGAAGCATTATGCCTACTGCCTCGGACTTCAAGGGGTCAGTCACAATTGGCGTCAGTGTAGTTGTGTTC
ENSG00000012660_ELOVL5_TMM_128324.5	TTGACGTACGTAGGTTCTCCCCACCTTGTTGGGTGGTTGTTCTTGCGCGTTTAAGAGCTAAGCAGTCGGAATTCGAAGAAGGTATATTGCTGTTGACAGTGAGCGAGTTGGTTCTCAAGTGGAGGAGTCAGAAAAACTACCCCACTTGAGAACCAACGTGCCTACTGCCTCGGACTTCAAGGGGTCAGTCACAATTGGCGTCAGTGTAGTTGTGTTC
ENSG00000012660_ELOVL5_TMM_128325.6	TTGACGTACGTAGGTTCTCCCCACCTTGTTGGCCTCGATGCTGAACATCGTTTAAGAGCTAAGCAGTCGGAATTCGAAGAAGGTATATTGCTGTTGACAGTGAGCGCTGCATGGGTGACATGGAGGAGTCAGAAAAACTACCCCATGTCACCCATGCAATGCCTACTGCCTCGGACTTCAAGGGGTCAGTCACAATTGGCGTCAGTGTAGTTGTGTTC
ENSG00000012660_ELOVL5_TMM_128326.7	TTGACGTACGTAGGTTCTCCCCACCTTGTTGGTCAGGGCACACGCACCGCGTTTAAGAGCTAAGCAGTCGGAATTCGAAGAAGGTATATTGCTGTTGACAGTGAGCGAAAACCGTCAAGCTTGGAGGAGTCAGAAAAACTACCCCAAGCTTGACGGTTTCTGCCTACTGCCTCGGACTTCAAGGGGTCAGTCACAATTGGCGTCAGTGTAGTTGTGTTC
ENSG00000012660_ELOVL5_TMM_128327.8	TTGACGTACGTAGGTTCTCCCCACCTTGTTGGTAGTACCACCAGAGGACAGTTTAAGAGCTAAGCAGTCGGAATTCGAAGAAGGTATATTGCTGTTGACAGTGAGCGCGATTCTAACCGACGGGAGGAGTCAGAAAAACTACCCCCGTCGGTTAGAATCATGCCTACTGCCTCGGACTTCAAGGGGTCAGTCACAATTGGCGTCAGTGTAGTTGTGTTC
ENSG00000012660_ELOVL5_TMM_128328.9	TTGACGTACGTAGGTTCTCCCCACCTTGTTGGAGACAGCAGTGTGAGTCCAGTTTAAGAGCTAAGCAGTCGGAATTCGAAGAAGGTATATTGCTGTTGACAGTGAGCGCCGTACAACCAGTCCGGAGGAGTCAGAAAAACTACCCCGGACTGGTTGTACGATGCCTACTGCCTCGGACTTCAAGGGGTCAGTCACAATTGGCGTCAGTGTAGTTGTGTTC
ENSG00000012660_ELOVL5_TMM_128329.10	TTGACGTACGTAGGTTCTCCCCACCTTGTTGGTGATGAACTGGGTCCCCTGGTTTAAGAGCTAAGCAGTCGGAATTCGAAGAAGGTATATTGCTGTTGACAGTGAGCGCGGCACAGTAACGAAGGAGGAGTCAGAAAAACTACCCCTTCGTTACTGTGCCATGCCTACTGCCTCGGACTTCAAGGGGTCAGTCACAATTGGCGTCAGTGTAGTTGTGTTC
ENSG00000012822_CALCOCO1_TMM_92073.1	TTGACGTACGTAGGTTCTCCCCACCTTGTTGGTTGACTCCACCACGGGAGTTTAAGAGCTAAGCAGTCGGAATTCGAAGAAGGTATATTGCTGTTGACAGTGAGCGCGCCGGTAGTTCAAAGGAGGAGTCAGAAAAACTACCCCTTTGAACTACCGGCATGCCTACTGCCTCGGACTTCAAGGGGTCAGTCACAATTGGCGTCAGTGTAGTTGTGTTC
ENSG00000012822_CALCOCO1_TMM_92074.2	TTGACGTACGTAGGTTCTCCCCACCTTGTTGGGAAGAATCACCACTAAGCCGTTTAAGAGCTAAGCAGTCGGAATTCGAAGAAGGTATATTGCTGTTGACAGTGAGCGAGCGATTTCCAGGATGGAGGAGTCAGAAAAACTACCCCATCCTGGAAATCGCCTGCCTACTGCCTCGGACTTCAAGGGGTCAGTCACAATTGGCGTCAGTGTAGTTGTGTTC
ENSG00000012822_CALCOCO1_TMM_92075.3	TTGACGTACGTAGGTTCTCCCCACCTTGTTGGACCTACATCCCCAACACCAGTTTAAGAGCTAAGCAGTCGGAATTCGAAGAAGGTATATTGCTGTTGACAGTGAGCGCGGCGTATCCTTTCCGGAGGAGTCAGAAAAACTACCCCGGAAAGGATACGCCATGCCTACTGCCTCGGACTTCAAGGGGTCAGTCACAATTGGCGTCAGTGTAGTTGTGTTC
ENSG00000012822_CALCOCO1_TMM_92076.4	TTGACGTACGTAGGTTCTCCCCACCTTGTTGGCCAATCCAGTCACTGGCACGTTTAAGAGCTAAGCAGTCGGAATTCGAAGAAGGTATATTGCTGTTGACAGTGAGCGCATTGACAGGGCCATGGAGGAGTCAGAAAAACTACCCCATGGCCCTGTCAATTTGCCTACTGCCTCGGACTTCAAGGGGTCAGTCACAATTGGCGTCAGTGTAGTTGTGTTC
ENSG00000012822_CALCOCO1_TMM_92077.5	TTGACGTACGTAGGTTCTCCCCACCTTGTTGGTGTGGTAATCCCGAACACGTTTAAGAGCTAAGCAGTCGGAATTCGAAGAAGGTATATTGCTGTTGACAGTGAGCGACGTATGCTAACGTAGGAGGAGTCAGAAAAACTACCCCTACGTTAGCATACGCTGCCTACTGCCTCGGACTTCAAGGGGTCAGTCACAATTGGCGTCAGTGTAGTTGTGTTC
ENSG00000012822_CALCOCO1_TMM_92078.6	TTGACGTACGTAGGTTCTCCCCACCTTGTTGGAACCATCAGTTGTACTTTCGTTTAAGAGCTAAGCAGTCGGAATTCGAAGAAGGTATATTGCTGTTGACAGTGAGCGAAGCTCATGACATCTGGAGGAGTCAGAAAAACTACCCCAGATGTCATGAGCTCTGCCTACTGCCTCGGACTTCAAGGGGTCAGTCACAATTGGCGTCAGTGTAGTTGTGTTC
ENSG00000012822_CALCOCO1_TMM_92079.7	TTGACGTACGTAGGTTCTCCCCACCTTGTTGGAACTGGACACTGGTGTGAAGTTTAAGAGCTAAGCAGTCGGAATTCGAAGAAGGTATATTGCTGTTGACAGTGAGCGCCCCAACGCACCATTGGAGGAGTCAGAAAAACTACCCCAATGGTGCGTTGGGATGCCTACTGCCTCGGACTTCAAGGGGTCAGTCACAATTGGCGTCAGTGTAGTTGTGTTC
ENSG00000012822_CALCOCO1_TMM_92080.8	TTGACGTACGTAGGTTCTCCCCACCTTGTTGGCCTTGGGGACAACCAGCGTTTAAGAGCTAAGCAGTCGGAATTCGAAGAAGGTATATTGCTGTTGACAGTGAGCGACGTACGTAAGCGAAGGAGGAGTCAGAAAAACTACCCCTTCGCTTACGTACGGTGCCTACTGCCTCGGACTTCAAGGGGTCAGTCACAATTGGCGTCAGTGTAGTTGTGTTC
ENSG00000012822_CALCOCO1_TMM_92081.9	TTGACGTACGTAGGTTCTCCCCACCTTGTTGGGTTCACATATCGGAACGTTTAAGAGCTAAGCAGTCGGAATTCGAAGAAGGTATATTGCTGTTGACAGTGAGCGATGGGCAGTTAATCTGGAGGAGTCAGAAAAACTACCCCAGATTAACTGCCCACTGCCTACTGCCTCGGACTTCAAGGGGTCAGTCACAATTGGCGTCAGTGTAGTTGTGTTC
ENSG00000012822_CALCOCO1_TMM_92082.10	TTGACGTACGTAGGTTCTCCCCACCTTGTTGGGTCATTCCGTTCTTGCGTTTAAGAGCTAAGCAGTCGGAATTCGAAGAAGGTATATTGCTGTTGACAGTGAGCGAGCAGTGGTTAGATAGGAGGAGTCAGAAAAACTACCCCTATCTAACCACTGCCTGCCTACTGCCTCGGACTTCAAGGGGTCAGTCACAATTGGCGTCAGTGTAGTTGTGTTC
ENSG00000013293_SLC7A14_TMM_169661.1	TTGACGTACGTAGGTTCTCCCCACCTTGTTGGCTTAGTTCCATGTGCCGGTTTAAGAGCTAAGCAGTCGGAATTCGAAGAAGGTATATTGCTGTTGACAGTGAGCGCACTCTGGGCCTAGAGGAGGAGTCAGAAAAACTACCCCTCTAGGCCCAGAGTATGCCTACTGCCTCGGACTTCAAGGGGTCAGTCACAATTGGCGTCAGTGTAGTTGTGTTC
ENSG00000013293_SLC7A14_TMM_169662.2	TTGACGTACGTAGGTTCTCCCCACCTTGTTGGCATGGACTCCACTGGTTGTTTAAGAGCTAAGCAGTCGGAATTCGAAGAAGGTATATTGCTGTTGACAGTGAGCGCCATCTACTAGAGCGGGAGGAGTCAGAAAAACTACCCCCGCTCTAGTAGATGATGCCTACTGCCTCGGACTTCAAGGGGTCAGTCACAATTGGCGTCAGTGTAGTTGTGTTC
ENSG00000013293_SLC7A14_TMM_169663.3	TTGACGTACGTAGGTTCTCCCCACCTTGTTGGAAGGACACAATGACACCGTTTAAGAGCTAAGCAGTCGGAATTCGAAGAAGGTATATTGCTGTTGACAGTGAGCGAATTGTCGTCTCGTCGGAGGAGTCAGAAAAACTACCCCGACGAGACGACAATCTGCCTACTGCCTCGGACTTCAAGGGGTCAGTCACAATTGGCGTCAGTGTAGTTGTGTTC
ENSG00000013293_SLC7A14_TMM_169664.4	TTGACGTACGTAGGTTCTCCCCACCTTGTTGGGTATGCAATGCACTCCGTTTAAGAGCTAAGCAGTCGGAATTCGAAGAAGGTATATTGCTGTTGACAGTGAGCGCGAACCAGAAGCCGAGGAGGAGTCAGAAAAACTACCCCTCGGCTTCTGGTTCTTGCCTACTGCCTCGGACTTCAAGGGGTCAGTCACAATTGGCGTCAGTGTAGTTGTGTTC
ENSG00000013293_SLC7A14_TMM_169665.5	TTGACGTACGTAGGTTCTCCCCACCTTGTTGGAGTGGCTTCTTCACCTCGCGTTTAAGAGCTAAGCAGTCGGAATTCGAAGAAGGTATATTGCTGTTGACAGTGAGCGCTGGCAGACGAGTACGGAGGAGTCAGAAAAACTACCCCGTACTCGTCTGCCAATGCCTACTGCCTCGGACTTCAAGGGGTCAGTCACAATTGGCGTCAGTGTAGTTGTGTTC
ENSG00000013293_SLC7A14_TMM_169666.6	TTGACGTACGTAGGTTCTCCCCACCTTGTTGGATCCTGGAGTACCTGATGTTTAAGAGCTAAGCAGTCGGAATTCGAAGAAGGTATATTGCTGTTGACAGTGAGCGCAGCGAGCAACCTTAGGAGGAGTCAGAAAAACTACCCCTAAGGTTGCTCGCTATGCCTACTGCCTCGGACTTCAAGGGGTCAGTCACAATTGGCGTCAGTGTAGTTGTGTTC
ENSG00000013293_SLC7A14_TMM_169667.7	TTGACGTACGTAGGTTCTCCCCACCTTGTTGGCGTCTGCTATGCAGAGTTGTTTAAGAGCTAAGCAGTCGGAATTCGAAGAAGGTATATTGCTGTTGACAGTGAGCGAGATTCAGAGCCCAAGGAGGAGTCAGAAAAACTACCCCTTGGGCTCTGAATCCTGCCTACTGCCTCGGACTTCAAGGGGTCAGTCACAATTGGCGTCAGTGTAGTTGTGTTC
ENSG00000013293_SLC7A14_TMM_169668.8	TTGACGTACGTAGGTTCTCCCCACCTTGTTGGTTCGAGTCCCCAAGACCACGTTTAAGAGCTAAGCAGTCGGAATTCGAAGAAGGTATATTGCTGTTGACAGTGAGCGAATGCAAGGACCTTGGGAGGAGTCAGAAAAACTACCCCCAAGGTCCTTGCATGTGCCTACTGCCTCGGACTTCAAGGGGTCAGTCACAATTGGCGTCAGTGTAGTTGTGTTC
ENSG00000013293_SLC7A14_TMM_169669.9	TTGACGTACGTAGGTTCTCCCCACCTTGTTGGCGATCAACAGAGCCAGAGTTTAAGAGCTAAGCAGTCGGAATTCGAAGAAGGTATATTGCTGTTGACAGTGAGCGATGTAAGACGCATGCGGAGGAGTCAGAAAAACTACCCCGCATGCGTCTTACACTGCCTACTGCCTCGGACTTCAAGGGGTCAGTCACAATTGGCGTCAGTGTAGTTGTGTTC
ENSG00000013293_SLC7A14_TMM_169670.10	TTGACGTACGTAGGTTCTCCCCACCTTGTTGGTCCGCCATCCAGCGGCTGAGTTTAAGAGCTAAGCAGTCGGAATTCGAAGAAGGTATATTGCTGTTGACAGTGAGCGATAGACCGGAACCAAGGAGGAGTCAGAAAAACTACCCCTTGGTTCCGGTCTACTGCCTACTGCCTCGGACTTCAAGGGGTCAGTCACAATTGGCGTCAGTGTAGTTGTGTTC
ENSG00000013306_SLC25A39_TMM_200859.1	TTGACGTACGTAGGTTCTCCCCACCTTGTTGGGCTGATGCCCGCAGGGTCCGTTTAAGAGCTAAGCAGTCGGAATTCGAAGAAGGTATATTGCTGTTGACAGTGAGCGCAATAAGTGCGGTGCGGAGGAGTCAGAAAAACTACCCCGCACCGCACTTATTATGCCTACTGCCTCGGACTTCAAGGGGTCAGTCACAATTGGCGTCAGTGTAGTTGTGTTC
ENSG00000013306_SLC25A39_TMM_200860.2	TTGACGTACGTAGGTTCTCCCCACCTTGTTGGAGAGAGGTAACCACAGCCCGTTTAAGAGCTAAGCAGTCGGAATTCGAAGAAGGTATATTGCTGTTGACAGTGAGCGCAGTGCTACGGCTTTGGAGGAGTCAGAAAAACTACCCCAAAGCCGTAGCACTTTGCCTACTGCCTCGGACTTCAAGGGGTCAGTCACAATTGGCGTCAGTGTAGTTGTGTTC
ENSG00000013306_SLC25A39_TMM_200861.3	TTGACGTACGTAGGTTCTCCCCACCTTGTTGGTCAGGGCTCGACCACACGTTTAAGAGCTAAGCAGTCGGAATTCGAAGAAGGTATATTGCTGTTGACAGTGAGCGAAGGCTATGAAAGTCGGAGGAGTCAGAAAAACTACCCCGACTTTCATAGCCTGTGCCTACTGCCTCGGACTTCAAGGGGTCAGTCACAATTGGCGTCAGTGTAGTTGTGTTC
ENSG00000013306_SLC25A39_TMM_200862.4	TTGACGTACGTAGGTTCTCCCCACCTTGTTGGTGCCTCCTGTATTGCAAGTTTAAGAGCTAAGCAGTCGGAATTCGAAGAAGGTATATTGCTGTTGACAGTGAGCGCACAGGAGCCTACAGGGAGGAGTCAGAAAAACTACCCCCTGTAGGCTCCTGTTTGCCTACTGCCTCGGACTTCAAGGGGTCAGTCACAATTGGCGTCAGTGTAGTTGTGTTC
ENSG00000013306_SLC25A39_TMM_200863.5	TTGACGTACGTAGGTTCTCCCCACCTTGTTGGCAGTCTCAGCGGCCCTCCAGTTTAAGAGCTAAGCAGTCGGAATTCGAAGAAGGTATATTGCTGTTGACAGTGAGCGAGAGCGAGTTGTCTAGGAGGAGTCAGAAAAACTACCCCTAGACAACTCGCTCGTGCCTACTGCCTCGGACTTCAAGGGGTCAGTCACAATTGGCGTCAGTGTAGTTGTGTTC
ENSG00000013306_SLC25A39_TMM_200864.6	TTGACGTACGTAGGTTCTCCCCACCTTGTTGGCCACCATGGGTGCGTAGGTTTAAGAGCTAAGCAGTCGGAATTCGAAGAAGGTATATTGCTGTTGACAGTGAGCGACTTGCCTAAGAAACGGAGGAGTCAGAAAAACTACCCCGTTTCTTAGGCAAGCTGCCTACTGCCTCGGACTTCAAGGGGTCAGTCACAATTGGCGTCAGTGTAGTTGTGTTC
ENSG00000013306_SLC25A39_TMM_200865.7	TTGACGTACGTAGGTTCTCCCCACCTTGTTGGCCTTCGTGAAGATCGTGGTTTAAGAGCTAAGCAGTCGGAATTCGAAGAAGGTATATTGCTGTTGACAGTGAGCGACGACAATCGACAATGGAGGAGTCAGAAAAACTACCCCATTGTCGATTGTCGCTGCCTACTGCCTCGGACTTCAAGGGGTCAGTCACAATTGGCGTCAGTGTAGTTGTGTTC
ENSG00000013306_SLC25A39_TMM_200866.8	TTGACGTACGTAGGTTCTCCCCACCTTGTTGGTGCCAGTGAAGCGGGTAGTTTAAGAGCTAAGCAGTCGGAATTCGAAGAAGGTATATTGCTGTTGACAGTGAGCGCGGGTATCGGCTACAGGAGGAGTCAGAAAAACTACCCCTGTAGCCGATACCCATGCCTACTGCCTCGGACTTCAAGGGGTCAGTCACAATTGGCGTCAGTGTAGTTGTGTTC
ENSG00000013306_SLC25A39_TMM_200867.9	TTGACGTACGTAGGTTCTCCCCACCTTGTTGGGAGAGGCTCCACAGTCTGGGTTTAAGAGCTAAGCAGTCGGAATTCGAAGAAGGTATATTGCTGTTGACAGTGAGCGATGCAATAACTCCGCGGAGGAGTCAGAAAAACTACCCCGCGGAGTTATTGCACTGCCTACTGCCTCGGACTTCAAGGGGTCAGTCACAATTGGCGTCAGTGTAGTTGTGTTC
ENSG00000013306_SLC25A39_TMM_200868.10	TTGACGTACGTAGGTTCTCCCCACCTTGTTGGTCCGCATAAGCTCCAGGGTTTAAGAGCTAAGCAGTCGGAATTCGAAGAAGGTATATTGCTGTTGACAGTGAGCGCCATCTGTGCCGTCTGGAGGAGTCAGAAAAACTACCCCAGACGGCACAGATGTTGCCTACTGCCTCGGACTTCAAGGGGTCAGTCACAATTGGCGTCAGTGTAGTTGTGTTC
ENSG00000013364_MVP_TMM_3189.1	TTGACGTACGTAGGTTCTCCCCACCTTGTTGGCAACGTGTCCCGTGTGGGTTTAAGAGCTAAGCAGTCGGAATTCGAAGAAGGTATATTGCTGTTGACAGTGAGCGCATGGCAGGAAAGAGGGAGGAGTCAGAAAAACTACCCCCTCTTTCCTGCCATATGCCTACTGCCTCGGACTTCAAGGGGTCAGTCACAATTGGCGTCAGTGTAGTTGTGTTC
ENSG00000013364_MVP_TMM_3190.2	TTGACGTACGTAGGTTCTCCCCACCTTGTTGGGGCCAAAGACCTACATCGTTTAAGAGCTAAGCAGTCGGAATTCGAAGAAGGTATATTGCTGTTGACAGTGAGCGCGTGTAGACGACAGTGGAGGAGTCAGAAAAACTACCCCACTGTCGTCTACACATGCCTACTGCCTCGGACTTCAAGGGGTCAGTCACAATTGGCGTCAGTGTAGTTGTGTTC
ENSG00000013364_MVP_TMM_3191.3	TTGACGTACGTAGGTTCTCCCCACCTTGTTGGCACATGGATATAGTGGTATGTTTAAGAGCTAAGCAGTCGGAATTCGAAGAAGGTATATTGCTGTTGACAGTGAGCGCCTTGTCACACTAGCGGAGGAGTCAGAAAAACTACCCCGCTAGTGTGACAAGTTGCCTACTGCCTCGGACTTCAAGGGGTCAGTCACAATTGGCGTCAGTGTAGTTGTGTTC
ENSG00000013364_MVP_TMM_3192.4	TTGACGTACGTAGGTTCTCCCCACCTTGTTGGTTTGCCCCCATGCGCAGTTTAAGAGCTAAGCAGTCGGAATTCGAAGAAGGTATATTGCTGTTGACAGTGAGCGATCACGATATGGGCAGGAGGAGTCAGAAAAACTACCCCTGCCCATATCGTGACTGCCTACTGCCTCGGACTTCAAGGGGTCAGTCACAATTGGCGTCAGTGTAGTTGTGTTC
ENSG00000013364_MVP_TMM_3193.5	TTGACGTACGTAGGTTCTCCCCACCTTGTTGGTGCAGTAGTGACGTGGGGTTTAAGAGCTAAGCAGTCGGAATTCGAAGAAGGTATATTGCTGTTGACAGTGAGCGCGTACCTGGACGGTTGGAGGAGTCAGAAAAACTACCCCAACCGTCCAGGTACTTGCCTACTGCCTCGGACTTCAAGGGGTCAGTCACAATTGGCGTCAGTGTAGTTGTGTTC
ENSG00000013364_MVP_TMM_3194.6	TTGACGTACGTAGGTTCTCCCCACCTTGTTGGACCTCCACTTCCTTCCGGTTTAAGAGCTAAGCAGTCGGAATTCGAAGAAGGTATATTGCTGTTGACAGTGAGCGCTGGCGTATACTGGAGGAGGAGTCAGAAAAACTACCCCTCCAGTATACGCCATTGCCTACTGCCTCGGACTTCAAGGGGTCAGTCACAATTGGCGTCAGTGTAGTTGTGTTC
ENSG00000013364_MVP_TMM_3195.7	TTGACGTACGTAGGTTCTCCCCACCTTGTTGGCCGAGCCCGGAGGTGCAGTTTAAGAGCTAAGCAGTCGGAATTCGAAGAAGGTATATTGCTGTTGACAGTGAGCGATGCAAAGTTAGCTGGGAGGAGTCAGAAAAACTACCCCCAGCTAACTTTGCACTGCCTACTGCCTCGGACTTCAAGGGGTCAGTCACAATTGGCGTCAGTGTAGTTGTGTTC
ENSG00000013364_MVP_TMM_3196.8	TTGACGTACGTAGGTTCTCCCCACCTTGTTGGTGGACATCTGGCACGTGTTTAAGAGCTAAGCAGTCGGAATTCGAAGAAGGTATATTGCTGTTGACAGTGAGCGATCCTCATCCTAGCTGGAGGAGTCAGAAAAACTACCCCAGCTAGGATGAGGACTGCCTACTGCCTCGGACTTCAAGGGGTCAGTCACAATTGGCGTCAGTGTAGTTGTGTTC
ENSG00000013364_MVP_TMM_3197.9	TTGACGTACGTAGGTTCTCCCCACCTTGTTGGCAGCGCCTTTAGATGGAGTTTAAGAGCTAAGCAGTCGGAATTCGAAGAAGGTATATTGCTGTTGACAGTGAGCGCGAGTACTATGGCGCGGAGGAGTCAGAAAAACTACCCCGCGCCATAGTACTCTTGCCTACTGCCTCGGACTTCAAGGGGTCAGTCACAATTGGCGTCAGTGTAGTTGTGTTC
ENSG00000013364_MVP_TMM_3198.10	TTGACGTACGTAGGTTCTCCCCACCTTGTTGGATGTCACAGGGCAAGTTGTTTAAGAGCTAAGCAGTCGGAATTCGAAGAAGGTATATTGCTGTTGACAGTGAGCGCGTTGGGCACAATGAGGAGGAGTCAGAAAAACTACCCCTCATTGTGCCCAACATGCCTACTGCCTCGGACTTCAAGGGGTCAGTCACAATTGGCGTCAGTGTAGTTGTGTTC
ENSG00000013583_HEBP1_TMM_150481.1	TTGACGTACGTAGGTTCTCCCCACCTTGTTGGATCAAGAACTCGCTGTTGTTTAAGAGCTAAGCAGTCGGAATTCGAAGAAGGTATATTGCTGTTGACAGTGAGCGCGCGGTGTTAGCTGTGGAGGAGTCAGAAAAACTACCCCACAGCTAACACCGCATGCCTACTGCCTCGGACTTCAAGGGGTCAGTCACAATTGGCGTCAGTGTAGTTGTGTTC
ENSG00000013583_HEBP1_TMM_150482.2	TTGACGTACGTAGGTTCTCCCCACCTTGTTGGGCAGGTCCTAAGCAAAGGTTTAAGAGCTAAGCAGTCGGAATTCGAAGAAGGTATATTGCTGTTGACAGTGAGCGACTGTAATTGCTGCCGGAGGAGTCAGAAAAACTACCCCGGCAGCAATTACAGCTGCCTACTGCCTCGGACTTCAAGGGGTCAGTCACAATTGGCGTCAGTGTAGTTGTGTTC
ENSG00000013583_HEBP1_TMM_150483.3	TTGACGTACGTAGGTTCTCCCCACCTTGTTGGGTGGGTCGCTTTGAAATGTTTAAGAGCTAAGCAGTCGGAATTCGAAGAAGGTATATTGCTGTTGACAGTGAGCGACCTAAAGATCAGCGGGAGGAGTCAGAAAAACTACCCCCGCTGATCTTTAGGGTGCCTACTGCCTCGGACTTCAAGGGGTCAGTCACAATTGGCGTCAGTGTAGTTGTGTTC
ENSG00000013583_HEBP1_TMM_150484.4	TTGACGTACGTAGGTTCTCCCCACCTTGTTGGAAGTTGCCTATGAAGAAGTTTAAGAGCTAAGCAGTCGGAATTCGAAGAAGGTATATTGCTGTTGACAGTGAGCGAAGGGCATCCTCTATGGAGGAGTCAGAAAAACTACCCCATAGAGGATGCCCTCTGCCTACTGCCTCGGACTTCAAGGGGTCAGTCACAATTGGCGTCAGTGTAGTTGTGTTC
ENSG00000013583_HEBP1_TMM_150485.5	TTGACGTACGTAGGTTCTCCCCACCTTGTTGGGAACACAGCAAAGGAAATAGTTTAAGAGCTAAGCAGTCGGAATTCGAAGAAGGTATATTGCTGTTGACAGTGAGCGCACTAGGTGCGGCTAGGAGGAGTCAGAAAAACTACCCCTAGCCGCACCTAGTTTGCCTACTGCCTCGGACTTCAAGGGGTCAGTCACAATTGGCGTCAGTGTAGTTGTGTTC
ENSG00000013583_HEBP1_TMM_150486.6	TTGACGTACGTAGGTTCTCCCCACCTTGTTGGGTCGCAAAGTATGCGGGGTTTAAGAGCTAAGCAGTCGGAATTCGAAGAAGGTATATTGCTGTTGACAGTGAGCGCGATCGCGGGTAAATGGAGGAGTCAGAAAAACTACCCCATTTACCCGCGATCTTGCCTACTGCCTCGGACTTCAAGGGGTCAGTCACAATTGGCGTCAGTGTAGTTGTGTTC
ENSG00000013583_HEBP1_TMM_150487.7	TTGACGTACGTAGGTTCTCCCCACCTTGTTGGCGTTAAGATTGAGGAACGTTTAAGAGCTAAGCAGTCGGAATTCGAAGAAGGTATATTGCTGTTGACAGTGAGCGATAGAGAGTACGTCGGGAGGAGTCAGAAAAACTACCCCCGACGTACTCTCTAGTGCCTACTGCCTCGGACTTCAAGGGGTCAGTCACAATTGGCGTCAGTGTAGTTGTGTTC
ENSG00000013583_HEBP1_TMM_150488.8	TTGACGTACGTAGGTTCTCCCCACCTTGTTGGACAGATAAGCCTGTGGATGGTTTAAGAGCTAAGCAGTCGGAATTCGAAGAAGGTATATTGCTGTTGACAGTGAGCGACACTAGTTAGACCTGGAGGAGTCAGAAAAACTACCCCAGGTCTAACTAGTGCTGCCTACTGCCTCGGACTTCAAGGGGTCAGTCACAATTGGCGTCAGTGTAGTTGTGTTC
ENSG00000013583_HEBP1_TMM_150489.9	TTGACGTACGTAGGTTCTCCCCACCTTGTTGGCAGTTTGGTGGTTATGCCAGTTTAAGAGCTAAGCAGTCGGAATTCGAAGAAGGTATATTGCTGTTGACAGTGAGCGAGGATGTCATACTGTGGAGGAGTCAGAAAAACTACCCCACAGTATGACATCCGTGCCTACTGCCTCGGACTTCAAGGGGTCAGTCACAATTGGCGTCAGTGTAGTTGTGTTC
ENSG00000013583_HEBP1_TMM_150490.10	TTGACGTACGTAGGTTCTCCCCACCTTGTTGGTTCGGAAGCGTAGAGACGGTTTAAGAGCTAAGCAGTCGGAATTCGAAGAAGGTATATTGCTGTTGACAGTGAGCGACAATAGTGCTACCCGGAGGAGTCAGAAAAACTACCCCGGGTAGCACTATTGCTGCCTACTGCCTCGGACTTCAAGGGGTCAGTCACAATTGGCGTCAGTGTAGTTGTGTTC
ENSG00000014824_SLC30A9_TMM_68063.1	TTGACGTACGTAGGTTCTCCCCACCTTGTTGGCGGCCCACAGATGTAGCGTTTAAGAGCTAAGCAGTCGGAATTCGAAGAAGGTATATTGCTGTTGACAGTGAGCGATCGACGAGCAAATTGGAGGAGTCAGAAAAACTACCCCAATTTGCTCGTCGAGTGCCTACTGCCTCGGACTTCAAGGGGTCAGTCACAATTGGCGTCAGTGTAGTTGTGTTC
ENSG00000014824_SLC30A9_TMM_68064.2	TTGACGTACGTAGGTTCTCCCCACCTTGTTGGGCTCCGTCTGCGATGCAGTTTAAGAGCTAAGCAGTCGGAATTCGAAGAAGGTATATTGCTGTTGACAGTGAGCGCATGAGCGTTTCGCCGGAGGAGTCAGAAAAACTACCCCGGCGAAACGCTCATTTGCCTACTGCCTCGGACTTCAAGGGGTCAGTCACAATTGGCGTCAGTGTAGTTGTGTTC
ENSG00000014824_SLC30A9_TMM_68065.3	TTGACGTACGTAGGTTCTCCCCACCTTGTTGGTAATCCCAGCGACCGCCGTTTAAGAGCTAAGCAGTCGGAATTCGAAGAAGGTATATTGCTGTTGACAGTGAGCGCTTGACCGCAAGTTGGGAGGAGTCAGAAAAACTACCCCCAACTTGCGGTCAAATGCCTACTGCCTCGGACTTCAAGGGGTCAGTCACAATTGGCGTCAGTGTAGTTGTGTTC
ENSG00000014824_SLC30A9_TMM_68066.4	TTGACGTACGTAGGTTCTCCCCACCTTGTTGGGCAGAATTTAGTGACATTGTTTAAGAGCTAAGCAGTCGGAATTCGAAGAAGGTATATTGCTGTTGACAGTGAGCGCTTCTGAGCGTACTCGGAGGAGTCAGAAAAACTACCCCGAGTACGCTCAGAAATGCCTACTGCCTCGGACTTCAAGGGGTCAGTCACAATTGGCGTCAGTGTAGTTGTGTTC
ENSG00000014824_SLC30A9_TMM_68067.5	TTGACGTACGTAGGTTCTCCCCACCTTGTTGGACTCAGGGTACCAATATAGTTTAAGAGCTAAGCAGTCGGAATTCGAAGAAGGTATATTGCTGTTGACAGTGAGCGATCAGAGATGCGAAAGGAGGAGTCAGAAAAACTACCCCTTTCGCATCTCTGAGTGCCTACTGCCTCGGACTTCAAGGGGTCAGTCACAATTGGCGTCAGTGTAGTTGTGTTC
ENSG00000014824_SLC30A9_TMM_68068.6	TTGACGTACGTAGGTTCTCCCCACCTTGTTGGGGATCACAAACACTCAGAGGTTTAAGAGCTAAGCAGTCGGAATTCGAAGAAGGTATATTGCTGTTGACAGTGAGCGATGTCAGAAGCAGGAGGAGGAGTCAGAAAAACTACCCCTCCTGCTTCTGACAGTGCCTACTGCCTCGGACTTCAAGGGGTCAGTCACAATTGGCGTCAGTGTAGTTGTGTTC
ENSG00000014824_SLC30A9_TMM_68069.7	TTGACGTACGTAGGTTCTCCCCACCTTGTTGGGAGAGGTTCTTGCTTAAGGTTTAAGAGCTAAGCAGTCGGAATTCGAAGAAGGTATATTGCTGTTGACAGTGAGCGAGTACCCGAATATACGGAGGAGTCAGAAAAACTACCCCGTATATTCGGGTACCTGCCTACTGCCTCGGACTTCAAGGGGTCAGTCACAATTGGCGTCAGTGTAGTTGTGTTC
ENSG00000014824_SLC30A9_TMM_68070.8	TTGACGTACGTAGGTTCTCCCCACCTTGTTGGTCCTTAAGAAAAGGGAGTAGTTTAAGAGCTAAGCAGTCGGAATTCGAAGAAGGTATATTGCTGTTGACAGTGAGCGCGAGGCAAACGAGAAGGAGGAGTCAGAAAAACTACCCCTTCTCGTTTGCCTCTTGCCTACTGCCTCGGACTTCAAGGGGTCAGTCACAATTGGCGTCAGTGTAGTTGTGTTC
ENSG00000014824_SLC30A9_TMM_68071.9	TTGACGTACGTAGGTTCTCCCCACCTTGTTGGAGAGAAAAAATTGCGTAGTTTAAGAGCTAAGCAGTCGGAATTCGAAGAAGGTATATTGCTGTTGACAGTGAGCGACTGATACGGGTGAAGGAGGAGTCAGAAAAACTACCCCTTCACCCGTATCAGCTGCCTACTGCCTCGGACTTCAAGGGGTCAGTCACAATTGGCGTCAGTGTAGTTGTGTTC
ENSG00000014824_SLC30A9_TMM_68072.10	TTGACGTACGTAGGTTCTCCCCACCTTGTTGGTATACTTGAGATCAGATGGTTTAAGAGCTAAGCAGTCGGAATTCGAAGAAGGTATATTGCTGTTGACAGTGAGCGATTGGGCTATAATCCGGAGGAGTCAGAAAAACTACCCCGGATTATAGCCCAAGTGCCTACTGCCTCGGACTTCAAGGGGTCAGTCACAATTGGCGTCAGTGTAGTTGTGTTC
ENSG00000015532_XYLT2_TMM_148525.1	TTGACGTACGTAGGTTCTCCCCACCTTGTTGGCAGGATGGCCAGCGCCGGTTTAAGAGCTAAGCAGTCGGAATTCGAAGAAGGTATATTGCTGTTGACAGTGAGCGACAGATCCTAAAGCAGGAGGAGTCAGAAAAACTACCCCTGCTTTAGGATCTGGTGCCTACTGCCTCGGACTTCAAGGGGTCAGTCACAATTGGCGTCAGTGTAGTTGTGTTC
ENSG00000015532_XYLT2_TMM_148526.2	TTGACGTACGTAGGTTCTCCCCACCTTGTTGGCCAGGGTCCAGTGGCCGGTTTAAGAGCTAAGCAGTCGGAATTCGAAGAAGGTATATTGCTGTTGACAGTGAGCGCTCTTAGTGCGCTCCGGAGGAGTCAGAAAAACTACCCCGGAGCGCACTAAGAATGCCTACTGCCTCGGACTTCAAGGGGTCAGTCACAATTGGCGTCAGTGTAGTTGTGTTC
ENSG00000015532_XYLT2_TMM_148527.3	TTGACGTACGTAGGTTCTCCCCACCTTGTTGGAGCGCGCGAGTGCAGAAGCGTTTAAGAGCTAAGCAGTCGGAATTCGAAGAAGGTATATTGCTGTTGACAGTGAGCGCTTCGGCTCGTGGATGGAGGAGTCAGAAAAACTACCCCATCCACGAGCCGAATTGCCTACTGCCTCGGACTTCAAGGGGTCAGTCACAATTGGCGTCAGTGTAGTTGTGTTC
ENSG00000015532_XYLT2_TMM_148528.4	TTGACGTACGTAGGTTCTCCCCACCTTGTTGGCTGCCCCACTCAGGTTCGTTTAAGAGCTAAGCAGTCGGAATTCGAAGAAGGTATATTGCTGTTGACAGTGAGCGATTCGGTCACAAGTAGGAGGAGTCAGAAAAACTACCCCTACTTGTGACCGAACTGCCTACTGCCTCGGACTTCAAGGGGTCAGTCACAATTGGCGTCAGTGTAGTTGTGTTC
ENSG00000015532_XYLT2_TMM_148529.5	TTGACGTACGTAGGTTCTCCCCACCTTGTTGGCTCCCTGTATCTCCGTGGTTTAAGAGCTAAGCAGTCGGAATTCGAAGAAGGTATATTGCTGTTGACAGTGAGCGAGAGAGTCAATGTCTGGAGGAGTCAGAAAAACTACCCCAGACATTGACTCTCCTGCCTACTGCCTCGGACTTCAAGGGGTCAGTCACAATTGGCGTCAGTGTAGTTGTGTTC
ENSG00000015532_XYLT2_TMM_148530.6	TTGACGTACGTAGGTTCTCCCCACCTTGTTGGCCCACGATCTCGCACTTGTTTAAGAGCTAAGCAGTCGGAATTCGAAGAAGGTATATTGCTGTTGACAGTGAGCGAACGACATCCTCCAAGGAGGAGTCAGAAAAACTACCCCTTGGAGGATGTCGTCTGCCTACTGCCTCGGACTTCAAGGGGTCAGTCACAATTGGCGTCAGTGTAGTTGTGTTC
ENSG00000015532_XYLT2_TMM_148531.7	TTGACGTACGTAGGTTCTCCCCACCTTGTTGGTGTGGAGCTTCAGCGGCCGTTTAAGAGCTAAGCAGTCGGAATTCGAAGAAGGTATATTGCTGTTGACAGTGAGCGCAATGCACAGCCCACGGAGGAGTCAGAAAAACTACCCCGTGGGCTGTGCATTTTGCCTACTGCCTCGGACTTCAAGGGGTCAGTCACAATTGGCGTCAGTGTAGTTGTGTTC
ENSG00000015532_XYLT2_TMM_148532.8	TTGACGTACGTAGGTTCTCCCCACCTTGTTGGACAGTTCAGCAGGGCGACGGTTTAAGAGCTAAGCAGTCGGAATTCGAAGAAGGTATATTGCTGTTGACAGTGAGCGCATCTGAAGTTGGCCGGAGGAGTCAGAAAAACTACCCCGGCCAACTTCAGATTTGCCTACTGCCTCGGACTTCAAGGGGTCAGTCACAATTGGCGTCAGTGTAGTTGTGTTC
ENSG00000015532_XYLT2_TMM_148533.9	TTGACGTACGTAGGTTCTCCCCACCTTGTTGGTAGGCGATTCGCACCGGGTTTAAGAGCTAAGCAGTCGGAATTCGAAGAAGGTATATTGCTGTTGACAGTGAGCGCCGAATATCGCGCAGGGAGGAGTCAGAAAAACTACCCCCTGCGCGATATTCGATGCCTACTGCCTCGGACTTCAAGGGGTCAGTCACAATTGGCGTCAGTGTAGTTGTGTTC
ENSG00000015532_XYLT2_TMM_148534.10	TTGACGTACGTAGGTTCTCCCCACCTTGTTGGTTCCGACTACCTGCACCGTTTAAGAGCTAAGCAGTCGGAATTCGAAGAAGGTATATTGCTGTTGACAGTGAGCGCCGCTATTAGACCGTGGAGGAGTCAGAAAAACTACCCCACGGTCTAATAGCGTTGCCTACTGCCTCGGACTTCAAGGGGTCAGTCACAATTGGCGTCAGTGTAGTTGTGTTC
ENSG00000015568_RGPD5_TMM_57316.1	TTGACGTACGTAGGTTCTCCCCACCTTGTTGGCTATGTTGGATGCAGTAAAGTTTAAGAGCTAAGCAGTCGGAATTCGAAGAAGGTATATTGCTGTTGACAGTGAGCGAAGGCGAGCTTATTAGGAGGAGTCAGAAAAACTACCCCTAATAAGCTCGCCTGTGCCTACTGCCTCGGACTTCAAGGGGTCAGTCACAATTGGCGTCAGTGTAGTTGTGTTC
ENSG00000015568_RGPD5_TMM_57317.2	TTGACGTACGTAGGTTCTCCCCACCTTGTTGGGTACGTCGCCTCGGTGCTGTTTAAGAGCTAAGCAGTCGGAATTCGAAGAAGGTATATTGCTGTTGACAGTGAGCGACACTACACTGGACAGGAGGAGTCAGAAAAACTACCCCTGTCCAGTGTAGTGCTGCCTACTGCCTCGGACTTCAAGGGGTCAGTCACAATTGGCGTCAGTGTAGTTGTGTTC
ENSG00000015568_RGPD5_TMM_57318.3	TTGACGTACGTAGGTTCTCCCCACCTTGTTGGAGGCGCAGCAAGGCCGATGGTTTAAGAGCTAAGCAGTCGGAATTCGAAGAAGGTATATTGCTGTTGACAGTGAGCGCCTGGCTACAGCGTTGGAGGAGTCAGAAAAACTACCCCAACGCTGTAGCCAGTTGCCTACTGCCTCGGACTTCAAGGGGTCAGTCACAATTGGCGTCAGTGTAGTTGTGTTC
ENSG00000015568_RGPD5_TMM_57319.4	TTGACGTACGTAGGTTCTCCCCACCTTGTTGGAACTGTTGCCAAATACAAAGTTTAAGAGCTAAGCAGTCGGAATTCGAAGAAGGTATATTGCTGTTGACAGTGAGCGCAGAAGCTAACGACCGGAGGAGTCAGAAAAACTACCCCGGTCGTTAGCTTCTTTGCCTACTGCCTCGGACTTCAAGGGGTCAGTCACAATTGGCGTCAGTGTAGTTGTGTTC
ENSG00000015568_RGPD5_TMM_57320.5	TTGACGTACGTAGGTTCTCCCCACCTTGTTGGGACATTTCTATATGTATGCGTTTAAGAGCTAAGCAGTCGGAATTCGAAGAAGGTATATTGCTGTTGACAGTGAGCGAGAAATTGGCTACCAGGAGGAGTCAGAAAAACTACCCCTGGTAGCCAATTTCCTGCCTACTGCCTCGGACTTCAAGGGGTCAGTCACAATTGGCGTCAGTGTAGTTGTGTTC
ENSG00000015568_RGPD5_TMM_57321.6	TTGACGTACGTAGGTTCTCCCCACCTTGTTGGGTCAACTAGAATACATAGTTTAAGAGCTAAGCAGTCGGAATTCGAAGAAGGTATATTGCTGTTGACAGTGAGCGATTGTGCCAGCTGTAGGAGGAGTCAGAAAAACTACCCCTACAGCTGGCACAACTGCCTACTGCCTCGGACTTCAAGGGGTCAGTCACAATTGGCGTCAGTGTAGTTGTGTTC
ENSG00000015568_RGPD5_TMM_57322.7	TTGACGTACGTAGGTTCTCCCCACCTTGTTGGCTGTTTACACACAGGAAAGTTTAAGAGCTAAGCAGTCGGAATTCGAAGAAGGTATATTGCTGTTGACAGTGAGCGAGCTAAAGTGCCTTCGGAGGAGTCAGAAAAACTACCCCGAAGGCACTTTAGCCTGCCTACTGCCTCGGACTTCAAGGGGTCAGTCACAATTGGCGTCAGTGTAGTTGTGTTC
ENSG00000015568_RGPD5_TMM_57323.8	TTGACGTACGTAGGTTCTCCCCACCTTGTTGGGTTTCATGGGGCAAACGAGTTTAAGAGCTAAGCAGTCGGAATTCGAAGAAGGTATATTGCTGTTGACAGTGAGCGCTCACAGCAGTTGTGGGAGGAGTCAGAAAAACTACCCCCACAACTGCTGTGATTGCCTACTGCCTCGGACTTCAAGGGGTCAGTCACAATTGGCGTCAGTGTAGTTGTGTTC
ENSG00000015568_RGPD5_TMM_57324.9	TTGACGTACGTAGGTTCTCCCCACCTTGTTGGGCGACGTACCGCTCCACATGTTTAAGAGCTAAGCAGTCGGAATTCGAAGAAGGTATATTGCTGTTGACAGTGAGCGAAACGTAAGGTCGGAGGAGGAGTCAGAAAAACTACCCCTCCGACCTTACGTTGTGCCTACTGCCTCGGACTTCAAGGGGTCAGTCACAATTGGCGTCAGTGTAGTTGTGTTC
ENSG00000015568_RGPD5_TMM_57325.10	TTGACGTACGTAGGTTCTCCCCACCTTGTTGGCAGCAAGGCCGATGTGGAGGTTTAAGAGCTAAGCAGTCGGAATTCGAAGAAGGTATATTGCTGTTGACAGTGAGCGACTAAATCGATGCCGGGAGGAGTCAGAAAAACTACCCCCGGCATCGATTTAGGTGCCTACTGCCTCGGACTTCAAGGGGTCAGTCACAATTGGCGTCAGTGTAGTTGTGTTC
ENSG00000016391_CHDH_TMM_113230.1	TTGACGTACGTAGGTTCTCCCCACCTTGTTGGTGGTGTCTCCTACGAGGCCGTTTAAGAGCTAAGCAGTCGGAATTCGAAGAAGGTATATTGCTGTTGACAGTGAGCGAGATGGTGAAGCACTGGAGGAGTCAGAAAAACTACCCCAGTGCTTCACCATCGTGCCTACTGCCTCGGACTTCAAGGGGTCAGTCACAATTGGCGTCAGTGTAGTTGTGTTC
ENSG00000016391_CHDH_TMM_113231.2	TTGACGTACGTAGGTTCTCCCCACCTTGTTGGGGATTGCTGCTGCCCCAGTTTAAGAGCTAAGCAGTCGGAATTCGAAGAAGGTATATTGCTGTTGACAGTGAGCGACTGTAGAGCTTCAGGGAGGAGTCAGAAAAACTACCCCCTGAAGCTCTACAGCTGCCTACTGCCTCGGACTTCAAGGGGTCAGTCACAATTGGCGTCAGTGTAGTTGTGTTC
ENSG00000016391_CHDH_TMM_113232.3	TTGACGTACGTAGGTTCTCCCCACCTTGTTGGGCCTGGAGCCCTGGCACGGTTTAAGAGCTAAGCAGTCGGAATTCGAAGAAGGTATATTGCTGTTGACAGTGAGCGCGGCGATGGAACTCTGGAGGAGTCAGAAAAACTACCCCAGAGTTCCATCGCCATGCCTACTGCCTCGGACTTCAAGGGGTCAGTCACAATTGGCGTCAGTGTAGTTGTGTTC
ENSG00000016391_CHDH_TMM_113233.4	TTGACGTACGTAGGTTCTCCCCACCTTGTTGGCTATGTGGTGGTGGGCGGTTTAAGAGCTAAGCAGTCGGAATTCGAAGAAGGTATATTGCTGTTGACAGTGAGCGCGTCTAGTTACCACGGGAGGAGTCAGAAAAACTACCCCCGTGGTAACTAGACATGCCTACTGCCTCGGACTTCAAGGGGTCAGTCACAATTGGCGTCAGTGTAGTTGTGTTC
ENSG00000016391_CHDH_TMM_113234.5	TTGACGTACGTAGGTTCTCCCCACCTTGTTGGGCTCTCAGAGCCTGCGCGTTTAAGAGCTAAGCAGTCGGAATTCGAAGAAGGTATATTGCTGTTGACAGTGAGCGAAAACTTGCCTGAAGGGAGGAGTCAGAAAAACTACCCCCTTCAGGCAAGTTTCTGCCTACTGCCTCGGACTTCAAGGGGTCAGTCACAATTGGCGTCAGTGTAGTTGTGTTC
ENSG00000016391_CHDH_TMM_113235.6	TTGACGTACGTAGGTTCTCCCCACCTTGTTGGCACCAACCTCAAGGCCGGTTTAAGAGCTAAGCAGTCGGAATTCGAAGAAGGTATATTGCTGTTGACAGTGAGCGACAGGTGAGTATACGGGAGGAGTCAGAAAAACTACCCCCGTATACTCACCTGCTGCCTACTGCCTCGGACTTCAAGGGGTCAGTCACAATTGGCGTCAGTGTAGTTGTGTTC
ENSG00000016391_CHDH_TMM_113236.7	TTGACGTACGTAGGTTCTCCCCACCTTGTTGGCTCATGCTCTCTGGCATGTTTAAGAGCTAAGCAGTCGGAATTCGAAGAAGGTATATTGCTGTTGACAGTGAGCGACGCTCGACTTATGAGGAGGAGTCAGAAAAACTACCCCTCATAAGTCGAGCGGTGCCTACTGCCTCGGACTTCAAGGGGTCAGTCACAATTGGCGTCAGTGTAGTTGTGTTC
ENSG00000016391_CHDH_TMM_113237.8	TTGACGTACGTAGGTTCTCCCCACCTTGTTGGCCCATCTGGAAACAGGTGTTTAAGAGCTAAGCAGTCGGAATTCGAAGAAGGTATATTGCTGTTGACAGTGAGCGACTTTAGGACGAACGGGAGGAGTCAGAAAAACTACCCCCGTTCGTCCTAAAGGTGCCTACTGCCTCGGACTTCAAGGGGTCAGTCACAATTGGCGTCAGTGTAGTTGTGTTC
ENSG00000016391_CHDH_TMM_113238.9	TTGACGTACGTAGGTTCTCCCCACCTTGTTGGGCGTGGAGTATGTCAAGAAGTTTAAGAGCTAAGCAGTCGGAATTCGAAGAAGGTATATTGCTGTTGACAGTGAGCGACCTAGCTTCTCATCGGAGGAGTCAGAAAAACTACCCCGATGAGAAGCTAGGCTGCCTACTGCCTCGGACTTCAAGGGGTCAGTCACAATTGGCGTCAGTGTAGTTGTGTTC
ENSG00000016391_CHDH_TMM_113239.10	TTGACGTACGTAGGTTCTCCCCACCTTGTTGGGAGGTGATTCTGAGTGGGTTTAAGAGCTAAGCAGTCGGAATTCGAAGAAGGTATATTGCTGTTGACAGTGAGCGCAGGATCCGCCAATAGGAGGAGTCAGAAAAACTACCCCTATTGGCGGATCCTATGCCTACTGCCTCGGACTTCAAGGGGTCAGTCACAATTGGCGTCAGTGTAGTTGTGTTC
ENSG00000016490_CLCA1_TMM_118836.1	TTGACGTACGTAGGTTCTCCCCACCTTGTTGGTATCTGCTTGAAGCTACGTTTAAGAGCTAAGCAGTCGGAATTCGAAGAAGGTATATTGCTGTTGACAGTGAGCGAGAGTAGTCATCCTAGGAGGAGTCAGAAAAACTACCCCTAGGATGACTACTCGTGCCTACTGCCTCGGACTTCAAGGGGTCAGTCACAATTGGCGTCAGTGTAGTTGTGTTC
ENSG00000016490_CLCA1_TMM_118837.2	TTGACGTACGTAGGTTCTCCCCACCTTGTTGGAACAACAATGGCTATGAGTTTAAGAGCTAAGCAGTCGGAATTCGAAGAAGGTATATTGCTGTTGACAGTGAGCGCAGGCAGATCTGTCCGGAGGAGTCAGAAAAACTACCCCGGACAGATCTGCCTTTGCCTACTGCCTCGGACTTCAAGGGGTCAGTCACAATTGGCGTCAGTGTAGTTGTGTTC
ENSG00000016490_CLCA1_TMM_118838.3	TTGACGTACGTAGGTTCTCCCCACCTTGTTGGGGTTCATCATTACCTGGGTTTAAGAGCTAAGCAGTCGGAATTCGAAGAAGGTATATTGCTGTTGACAGTGAGCGAGACCCGCGTTATAAGGAGGAGTCAGAAAAACTACCCCTTATAACGCGGGTCCTGCCTACTGCCTCGGACTTCAAGGGGTCAGTCACAATTGGCGTCAGTGTAGTTGTGTTC
ENSG00000016490_CLCA1_TMM_118839.4	TTGACGTACGTAGGTTCTCCCCACCTTGTTGGATTCTTCACCTTCTAGAAGGTTTAAGAGCTAAGCAGTCGGAATTCGAAGAAGGTATATTGCTGTTGACAGTGAGCGCTGATTGCGCAGGTCGGAGGAGTCAGAAAAACTACCCCGACCTGCGCAATCATTGCCTACTGCCTCGGACTTCAAGGGGTCAGTCACAATTGGCGTCAGTGTAGTTGTGTTC
ENSG00000016490_CLCA1_TMM_118840.5	TTGACGTACGTAGGTTCTCCCCACCTTGTTGGTTTCATCTTCTGGCACATTGTTTAAGAGCTAAGCAGTCGGAATTCGAAGAAGGTATATTGCTGTTGACAGTGAGCGCACAGATCGTCGTTCGGAGGAGTCAGAAAAACTACCCCGAACGACGATCTGTATGCCTACTGCCTCGGACTTCAAGGGGTCAGTCACAATTGGCGTCAGTGTAGTTGTGTTC
ENSG00000016490_CLCA1_TMM_118841.6	TTGACGTACGTAGGTTCTCCCCACCTTGTTGGGGCATTTGTCCATGAGTGTTTAAGAGCTAAGCAGTCGGAATTCGAAGAAGGTATATTGCTGTTGACAGTGAGCGCCCCTGGTATGCACAGGAGGAGTCAGAAAAACTACCCCTGTGCATACCAGGGTTGCCTACTGCCTCGGACTTCAAGGGGTCAGTCACAATTGGCGTCAGTGTAGTTGTGTTC
ENSG00000016490_CLCA1_TMM_118842.7	TTGACGTACGTAGGTTCTCCCCACCTTGTTGGAATGAGTGAATTACTCAGTTTAAGAGCTAAGCAGTCGGAATTCGAAGAAGGTATATTGCTGTTGACAGTGAGCGAAACACATTGCCTAGGGAGGAGTCAGAAAAACTACCCCCTAGGCAATGTGTTGTGCCTACTGCCTCGGACTTCAAGGGGTCAGTCACAATTGGCGTCAGTGTAGTTGTGTTC
ENSG00000016490_CLCA1_TMM_118843.8	TTGACGTACGTAGGTTCTCCCCACCTTGTTGGAAGCCTTCTCCGTCTGGGTTTAAGAGCTAAGCAGTCGGAATTCGAAGAAGGTATATTGCTGTTGACAGTGAGCGACAACACACATGACGGGAGGAGTCAGAAAAACTACCCCCGTCATGTGTGTTGGTGCCTACTGCCTCGGACTTCAAGGGGTCAGTCACAATTGGCGTCAGTGTAGTTGTGTTC
ENSG00000016490_CLCA1_TMM_118844.9	TTGACGTACGTAGGTTCTCCCCACCTTGTTGGCAATCTCCGAAGCACATGTTTAAGAGCTAAGCAGTCGGAATTCGAAGAAGGTATATTGCTGTTGACAGTGAGCGCCACACGTGAGCACTGGAGGAGTCAGAAAAACTACCCCAGTGCTCACGTGTGATGCCTACTGCCTCGGACTTCAAGGGGTCAGTCACAATTGGCGTCAGTGTAGTTGTGTTC
ENSG00000016490_CLCA1_TMM_118845.10	TTGACGTACGTAGGTTCTCCCCACCTTGTTGGCTTGATTCAGTCGATTGGTTTAAGAGCTAAGCAGTCGGAATTCGAAGAAGGTATATTGCTGTTGACAGTGAGCGAGTAAGTTCTTCGGAGGAGGAGTCAGAAAAACTACCCCTCCGAAGAACTTACCTGCCTACTGCCTCGGACTTCAAGGGGTCAGTCACAATTGGCGTCAGTGTAGTTGTGTTC
ENSG00000016864_GLT8D1_TMM_200609.1	TTGACGTACGTAGGTTCTCCCCACCTTGTTGGTAAGAAGAGAGCAACAGCCGTTTAAGAGCTAAGCAGTCGGAATTCGAAGAAGGTATATTGCTGTTGACAGTGAGCGCGCGCACAAGAAGCAGGAGGAGTCAGAAAAACTACCCCTGCTTCTTGTGCGCATGCCTACTGCCTCGGACTTCAAGGGGTCAGTCACAATTGGCGTCAGTGTAGTTGTGTTC
ENSG00000016864_GLT8D1_TMM_200610.2	TTGACGTACGTAGGTTCTCCCCACCTTGTTGGCATGTCGGAGAGCATTTGTTTAAGAGCTAAGCAGTCGGAATTCGAAGAAGGTATATTGCTGTTGACAGTGAGCGATATTCAAACGGCCTGGAGGAGTCAGAAAAACTACCCCAGGCCGTTTGAATACTGCCTACTGCCTCGGACTTCAAGGGGTCAGTCACAATTGGCGTCAGTGTAGTTGTGTTC
ENSG00000016864_GLT8D1_TMM_200611.3	TTGACGTACGTAGGTTCTCCCCACCTTGTTGGCTCAAGCTGAGGAAGTTAGTTTAAGAGCTAAGCAGTCGGAATTCGAAGAAGGTATATTGCTGTTGACAGTGAGCGCCTGGTCTGCGACTTGGAGGAGTCAGAAAAACTACCCCAAGTCGCAGACCAGTTGCCTACTGCCTCGGACTTCAAGGGGTCAGTCACAATTGGCGTCAGTGTAGTTGTGTTC
ENSG00000016864_GLT8D1_TMM_200612.4	TTGACGTACGTAGGTTCTCCCCACCTTGTTGGGGAATCACTGTTGAGCCGTTTAAGAGCTAAGCAGTCGGAATTCGAAGAAGGTATATTGCTGTTGACAGTGAGCGCAACAGCTTGCCCTTGGAGGAGTCAGAAAAACTACCCCAAGGGCAAGCTGTTTTGCCTACTGCCTCGGACTTCAAGGGGTCAGTCACAATTGGCGTCAGTGTAGTTGTGTTC
ENSG00000016864_GLT8D1_TMM_200613.5	TTGACGTACGTAGGTTCTCCCCACCTTGTTGGCTGTTTATAGCTGCAAGTTTAAGAGCTAAGCAGTCGGAATTCGAAGAAGGTATATTGCTGTTGACAGTGAGCGCTTCGGGCGAAACAAGGAGGAGTCAGAAAAACTACCCCTTGTTTCGCCCGAAATGCCTACTGCCTCGGACTTCAAGGGGTCAGTCACAATTGGCGTCAGTGTAGTTGTGTTC
ENSG00000016864_GLT8D1_TMM_200614.6	TTGACGTACGTAGGTTCTCCCCACCTTGTTGGTAAAGGAGGATCCTGACCAGTTTAAGAGCTAAGCAGTCGGAATTCGAAGAAGGTATATTGCTGTTGACAGTGAGCGCTGGTCAGAAGGTGTGGAGGAGTCAGAAAAACTACCCCACACCTTCTGACCATTGCCTACTGCCTCGGACTTCAAGGGGTCAGTCACAATTGGCGTCAGTGTAGTTGTGTTC
ENSG00000016864_GLT8D1_TMM_200615.7	TTGACGTACGTAGGTTCTCCCCACCTTGTTGGTATATGGCCTTCTTTGCGCGTTTAAGAGCTAAGCAGTCGGAATTCGAAGAAGGTATATTGCTGTTGACAGTGAGCGCGGAACTACAAGGGAGGAGGAGTCAGAAAAACTACCCCTCCCTTGTAGTTCCTTGCCTACTGCCTCGGACTTCAAGGGGTCAGTCACAATTGGCGTCAGTGTAGTTGTGTTC
ENSG00000016864_GLT8D1_TMM_200616.8	TTGACGTACGTAGGTTCTCCCCACCTTGTTGGGATGACAACTTTAGTAGGTTTAAGAGCTAAGCAGTCGGAATTCGAAGAAGGTATATTGCTGTTGACAGTGAGCGACATCTTAGCCATGTGGAGGAGTCAGAAAAACTACCCCACATGGCTAAGATGGTGCCTACTGCCTCGGACTTCAAGGGGTCAGTCACAATTGGCGTCAGTGTAGTTGTGTTC
ENSG00000016864_GLT8D1_TMM_200617.9	TTGACGTACGTAGGTTCTCCCCACCTTGTTGGGTTCTACTTGCCAATTCGTTTAAGAGCTAAGCAGTCGGAATTCGAAGAAGGTATATTGCTGTTGACAGTGAGCGCGTTGTAAGACCGTGGGAGGAGTCAGAAAAACTACCCCCACGGTCTTACAACTTGCCTACTGCCTCGGACTTCAAGGGGTCAGTCACAATTGGCGTCAGTGTAGTTGTGTTC
ENSG00000016864_GLT8D1_TMM_200618.10	TTGACGTACGTAGGTTCTCCCCACCTTGTTGGCTTCAGTGCTGTATTGTAAGTTTAAGAGCTAAGCAGTCGGAATTCGAAGAAGGTATATTGCTGTTGACAGTGAGCGCTAAGTCGGCGAGTGGGAGGAGTCAGAAAAACTACCCCCACTCGCCGACTTAATGCCTACTGCCTCGGACTTCAAGGGGTCAGTCACAATTGGCGTCAGTGTAGTTGTGTTC
ENSG00000017373_SRCIN1_TMM_80440.1	TTGACGTACGTAGGTTCTCCCCACCTTGTTGGCGGGAGTACCGGACCCTGTTTAAGAGCTAAGCAGTCGGAATTCGAAGAAGGTATATTGCTGTTGACAGTGAGCGCTGGTAGTGGTCGCAGGAGGAGTCAGAAAAACTACCCCTGCGACCACTACCAATGCCTACTGCCTCGGACTTCAAGGGGTCAGTCACAATTGGCGTCAGTGTAGTTGTGTTC
ENSG00000017373_SRCIN1_TMM_80441.2	TTGACGTACGTAGGTTCTCCCCACCTTGTTGGGATGCCAGGTGCGGCGCGTTTAAGAGCTAAGCAGTCGGAATTCGAAGAAGGTATATTGCTGTTGACAGTGAGCGCGAGTCCCGTCGTTTGGAGGAGTCAGAAAAACTACCCCAAACGACGGGACTCATGCCTACTGCCTCGGACTTCAAGGGGTCAGTCACAATTGGCGTCAGTGTAGTTGTGTTC
ENSG00000017373_SRCIN1_TMM_80442.3	TTGACGTACGTAGGTTCTCCCCACCTTGTTGGCGCCTATCGTACGCCGGGTTTAAGAGCTAAGCAGTCGGAATTCGAAGAAGGTATATTGCTGTTGACAGTGAGCGAGAACCGTATTTACGGGAGGAGTCAGAAAAACTACCCCCGTAAATACGGTTCGTGCCTACTGCCTCGGACTTCAAGGGGTCAGTCACAATTGGCGTCAGTGTAGTTGTGTTC
ENSG00000017373_SRCIN1_TMM_80443.4	TTGACGTACGTAGGTTCTCCCCACCTTGTTGGTCCGAGCGGCGGCACAGTTTAAGAGCTAAGCAGTCGGAATTCGAAGAAGGTATATTGCTGTTGACAGTGAGCGCATGCGCGGTAACTTGGAGGAGTCAGAAAAACTACCCCAAGTTACCGCGCATATGCCTACTGCCTCGGACTTCAAGGGGTCAGTCACAATTGGCGTCAGTGTAGTTGTGTTC
ENSG00000017373_SRCIN1_TMM_80444.5	TTGACGTACGTAGGTTCTCCCCACCTTGTTGGCTCGCCAGGTCCTCGTCGTTTAAGAGCTAAGCAGTCGGAATTCGAAGAAGGTATATTGCTGTTGACAGTGAGCGCTTACGGCGTTGTCAGGAGGAGTCAGAAAAACTACCCCTGACAACGCCGTAAATGCCTACTGCCTCGGACTTCAAGGGGTCAGTCACAATTGGCGTCAGTGTAGTTGTGTTC
ENSG00000017373_SRCIN1_TMM_80445.6	TTGACGTACGTAGGTTCTCCCCACCTTGTTGGCTGTCTGCGGACGATGGTTTAAGAGCTAAGCAGTCGGAATTCGAAGAAGGTATATTGCTGTTGACAGTGAGCGATGTACCTTAGCCCTGGAGGAGTCAGAAAAACTACCCCAGGGCTAAGGTACACTGCCTACTGCCTCGGACTTCAAGGGGTCAGTCACAATTGGCGTCAGTGTAGTTGTGTTC
ENSG00000017373_SRCIN1_TMM_80446.7	TTGACGTACGTAGGTTCTCCCCACCTTGTTGGGCTCACATCTCACCAACGTTTAAGAGCTAAGCAGTCGGAATTCGAAGAAGGTATATTGCTGTTGACAGTGAGCGCGATTTCAGGTTGGCGGAGGAGTCAGAAAAACTACCCCGCCAACCTGAAATCTTGCCTACTGCCTCGGACTTCAAGGGGTCAGTCACAATTGGCGTCAGTGTAGTTGTGTTC
ENSG00000017373_SRCIN1_TMM_80447.8	TTGACGTACGTAGGTTCTCCCCACCTTGTTGGGTGCTGGTGAAAGGCGAGTTTAAGAGCTAAGCAGTCGGAATTCGAAGAAGGTATATTGCTGTTGACAGTGAGCGCCAGAACCCTATGGCGGAGGAGTCAGAAAAACTACCCCGCCATAGGGTTCTGATGCCTACTGCCTCGGACTTCAAGGGGTCAGTCACAATTGGCGTCAGTGTAGTTGTGTTC
ENSG00000017373_SRCIN1_TMM_80448.9	TTGACGTACGTAGGTTCTCCCCACCTTGTTGGCGACTCGGCGGAGGCGTGTTTAAGAGCTAAGCAGTCGGAATTCGAAGAAGGTATATTGCTGTTGACAGTGAGCGAGTAGTGAAGTCCTCGGAGGAGTCAGAAAAACTACCCCGAGGACTTCACTACGTGCCTACTGCCTCGGACTTCAAGGGGTCAGTCACAATTGGCGTCAGTGTAGTTGTGTTC
ENSG00000017373_SRCIN1_TMM_80449.10	TTGACGTACGTAGGTTCTCCCCACCTTGTTGGTTCCCGCAGAAGCTCACCAGTTTAAGAGCTAAGCAGTCGGAATTCGAAGAAGGTATATTGCTGTTGACAGTGAGCGCCATCCGCCGATGATGGAGGAGTCAGAAAAACTACCCCATCATCGGCGGATGATGCCTACTGCCTCGGACTTCAAGGGGTCAGTCACAATTGGCGTCAGTGTAGTTGTGTTC
ENSG00000018510_AGPS_TMM_196320.1	TTGACGTACGTAGGTTCTCCCCACCTTGTTGGGTACTCAGAGCCTCCCGGTTTAAGAGCTAAGCAGTCGGAATTCGAAGAAGGTATATTGCTGTTGACAGTGAGCGCGGTCGTTCAAGTTGGGAGGAGTCAGAAAAACTACCCCCAACTTGAACGACCTTGCCTACTGCCTCGGACTTCAAGGGGTCAGTCACAATTGGCGTCAGTGTAGTTGTGTTC
ENSG00000018510_AGPS_TMM_196321.2	TTGACGTACGTAGGTTCTCCCCACCTTGTTGGCAGCGGGTGGGACTGGCTTGTTTAAGAGCTAAGCAGTCGGAATTCGAAGAAGGTATATTGCTGTTGACAGTGAGCGCGAGCCAATTAGCCGGGAGGAGTCAGAAAAACTACCCCCGGCTAATTGGCTCTTGCCTACTGCCTCGGACTTCAAGGGGTCAGTCACAATTGGCGTCAGTGTAGTTGTGTTC
ENSG00000018510_AGPS_TMM_196322.3	TTGACGTACGTAGGTTCTCCCCACCTTGTTGGAGAACCCGCAGCCTCCGCCGTTTAAGAGCTAAGCAGTCGGAATTCGAAGAAGGTATATTGCTGTTGACAGTGAGCGAGCCAAGAACACATGGGAGGAGTCAGAAAAACTACCCCCATGTGTTCTTGGCGTGCCTACTGCCTCGGACTTCAAGGGGTCAGTCACAATTGGCGTCAGTGTAGTTGTGTTC
ENSG00000018510_AGPS_TMM_196323.4	TTGACGTACGTAGGTTCTCCCCACCTTGTTGGATGGTGCCCGACTCCTGCGGTTTAAGAGCTAAGCAGTCGGAATTCGAAGAAGGTATATTGCTGTTGACAGTGAGCGATGCACACGTTCTAAGGAGGAGTCAGAAAAACTACCCCTTAGAACGTGTGCAGTGCCTACTGCCTCGGACTTCAAGGGGTCAGTCACAATTGGCGTCAGTGTAGTTGTGTTC
ENSG00000018510_AGPS_TMM_196324.5	TTGACGTACGTAGGTTCTCCCCACCTTGTTGGTTATGAAATGGAATGGATGGTTTAAGAGCTAAGCAGTCGGAATTCGAAGAAGGTATATTGCTGTTGACAGTGAGCGCTGATCGCGATTGCAGGAGGAGTCAGAAAAACTACCCCTGCAATCGCGATCAATGCCTACTGCCTCGGACTTCAAGGGGTCAGTCACAATTGGCGTCAGTGTAGTTGTGTTC
ENSG00000018510_AGPS_TMM_196325.6	TTGACGTACGTAGGTTCTCCCCACCTTGTTGGGGCCAAATTGAATTGACTGTTTAAGAGCTAAGCAGTCGGAATTCGAAGAAGGTATATTGCTGTTGACAGTGAGCGCACTCCTGAGTGGTCGGAGGAGTCAGAAAAACTACCCCGACCACTCAGGAGTTTGCCTACTGCCTCGGACTTCAAGGGGTCAGTCACAATTGGCGTCAGTGTAGTTGTGTTC
ENSG00000018510_AGPS_TMM_196326.7	TTGACGTACGTAGGTTCTCCCCACCTTGTTGGCTCCACATTTACTCCAAGTTTAAGAGCTAAGCAGTCGGAATTCGAAGAAGGTATATTGCTGTTGACAGTGAGCGAGAATGGTAGGGTTAGGAGGAGTCAGAAAAACTACCCCTAACCCTACCATTCGTGCCTACTGCCTCGGACTTCAAGGGGTCAGTCACAATTGGCGTCAGTGTAGTTGTGTTC
ENSG00000018510_AGPS_TMM_196327.8	TTGACGTACGTAGGTTCTCCCCACCTTGTTGGTTCAAATACGGTCAGTGTTTAAGAGCTAAGCAGTCGGAATTCGAAGAAGGTATATTGCTGTTGACAGTGAGCGCATTCGGGCACATACGGAGGAGTCAGAAAAACTACCCCGTATGTGCCCGAATATGCCTACTGCCTCGGACTTCAAGGGGTCAGTCACAATTGGCGTCAGTGTAGTTGTGTTC
ENSG00000018510_AGPS_TMM_196328.9	TTGACGTACGTAGGTTCTCCCCACCTTGTTGGTAAACCCATGCCACTAAGAGTTTAAGAGCTAAGCAGTCGGAATTCGAAGAAGGTATATTGCTGTTGACAGTGAGCGCAACCCGTCGGTCAAGGAGGAGTCAGAAAAACTACCCCTTGACCGACGGGTTATGCCTACTGCCTCGGACTTCAAGGGGTCAGTCACAATTGGCGTCAGTGTAGTTGTGTTC
ENSG00000018510_AGPS_TMM_196329.10	TTGACGTACGTAGGTTCTCCCCACCTTGTTGGGTGTATCACTAGGATTTAGTTTAAGAGCTAAGCAGTCGGAATTCGAAGAAGGTATATTGCTGTTGACAGTGAGCGACACTCAAGCATGTAGGAGGAGTCAGAAAAACTACCCCTACATGCTTGAGTGCTGCCTACTGCCTCGGACTTCAAGGGGTCAGTCACAATTGGCGTCAGTGTAGTTGTGTTC
ENSG00000018625_ATP1A2_TMM_175449.1	TTGACGTACGTAGGTTCTCCCCACCTTGTTGGAAGCCCCTCAGGCACGTGTTTAAGAGCTAAGCAGTCGGAATTCGAAGAAGGTATATTGCTGTTGACAGTGAGCGAAAACCTGAGGAGTGGGAGGAGTCAGAAAAACTACCCCCACTCCTCAGGTTTGTGCCTACTGCCTCGGACTTCAAGGGGTCAGTCACAATTGGCGTCAGTGTAGTTGTGTTC
ENSG00000018625_ATP1A2_TMM_175450.2	TTGACGTACGTAGGTTCTCCCCACCTTGTTGGACAAACGATCCCCTACGGTTTAAGAGCTAAGCAGTCGGAATTCGAAGAAGGTATATTGCTGTTGACAGTGAGCGCATATGCCACAACCGGGAGGAGTCAGAAAAACTACCCCCGGTTGTGGCATATTTGCCTACTGCCTCGGACTTCAAGGGGTCAGTCACAATTGGCGTCAGTGTAGTTGTGTTC
ENSG00000018625_ATP1A2_TMM_175451.3	TTGACGTACGTAGGTTCTCCCCACCTTGTTGGACCCACTCAGGGGTTGTGTTTAAGAGCTAAGCAGTCGGAATTCGAAGAAGGTATATTGCTGTTGACAGTGAGCGAGCGACTTTGTCAAGGGAGGAGTCAGAAAAACTACCCCCTTGACAAAGTCGCCTGCCTACTGCCTCGGACTTCAAGGGGTCAGTCACAATTGGCGTCAGTGTAGTTGTGTTC
ENSG00000018625_ATP1A2_TMM_175452.4	TTGACGTACGTAGGTTCTCCCCACCTTGTTGGCGGGCTCAGGACGTTCGTTTAAGAGCTAAGCAGTCGGAATTCGAAGAAGGTATATTGCTGTTGACAGTGAGCGATGAGAGGAAGAGATGGAGGAGTCAGAAAAACTACCCCATCTCTTCCTCTCAGTGCCTACTGCCTCGGACTTCAAGGGGTCAGTCACAATTGGCGTCAGTGTAGTTGTGTTC
ENSG00000018625_ATP1A2_TMM_175453.5	TTGACGTACGTAGGTTCTCCCCACCTTGTTGGGCCCTGTCTCGAATTGCGTTTAAGAGCTAAGCAGTCGGAATTCGAAGAAGGTATATTGCTGTTGACAGTGAGCGAGCAGGGAGGTATTAGGAGGAGTCAGAAAAACTACCCCTAATACCTCCCTGCGTGCCTACTGCCTCGGACTTCAAGGGGTCAGTCACAATTGGCGTCAGTGTAGTTGTGTTC
ENSG00000018625_ATP1A2_TMM_175454.6	TTGACGTACGTAGGTTCTCCCCACCTTGTTGGTGCATTGAGCTCTCCTGGTTTAAGAGCTAAGCAGTCGGAATTCGAAGAAGGTATATTGCTGTTGACAGTGAGCGATTCATTAAGTGGGCGGAGGAGTCAGAAAAACTACCCCGCCCACTTAATGAACTGCCTACTGCCTCGGACTTCAAGGGGTCAGTCACAATTGGCGTCAGTGTAGTTGTGTTC
ENSG00000018625_ATP1A2_TMM_175455.7	TTGACGTACGTAGGTTCTCCCCACCTTGTTGGGGGTCGCTGTATTCCTGGGTTTAAGAGCTAAGCAGTCGGAATTCGAAGAAGGTATATTGCTGTTGACAGTGAGCGCGATCGGCAACGTACGGAGGAGTCAGAAAAACTACCCCGTACGTTGCCGATCTTGCCTACTGCCTCGGACTTCAAGGGGTCAGTCACAATTGGCGTCAGTGTAGTTGTGTTC
ENSG00000018625_ATP1A2_TMM_175456.8	TTGACGTACGTAGGTTCTCCCCACCTTGTTGGGTCCAGAATGCGCTCTGGTTTAAGAGCTAAGCAGTCGGAATTCGAAGAAGGTATATTGCTGTTGACAGTGAGCGATAAGCGAGATTCCGGGAGGAGTCAGAAAAACTACCCCCGGAATCTCGCTTAGTGCCTACTGCCTCGGACTTCAAGGGGTCAGTCACAATTGGCGTCAGTGTAGTTGTGTTC
ENSG00000018625_ATP1A2_TMM_175457.9	TTGACGTACGTAGGTTCTCCCCACCTTGTTGGGAGATCCCGCTCGACAGTTTAAGAGCTAAGCAGTCGGAATTCGAAGAAGGTATATTGCTGTTGACAGTGAGCGATTCACCCATCACTCGGAGGAGTCAGAAAAACTACCCCGAGTGATGGGTGAACTGCCTACTGCCTCGGACTTCAAGGGGTCAGTCACAATTGGCGTCAGTGTAGTTGTGTTC
ENSG00000018625_ATP1A2_TMM_175458.10	TTGACGTACGTAGGTTCTCCCCACCTTGTTGGTACTCACCTGCCGCCACCAGTTTAAGAGCTAAGCAGTCGGAATTCGAAGAAGGTATATTGCTGTTGACAGTGAGCGCATACCATTGGCGGCGGAGGAGTCAGAAAAACTACCCCGCCGCCAATGGTATATGCCTACTGCCTCGGACTTCAAGGGGTCAGTCACAATTGGCGTCAGTGTAGTTGTGTTC
ENSG00000021461_CYP3A43_TMM_20497.1	TTGACGTACGTAGGTTCTCCCCACCTTGTTGGGTTCTTGTGGCTACCAGCCGTTTAAGAGCTAAGCAGTCGGAATTCGAAGAAGGTATATTGCTGTTGACAGTGAGCGAGTGCATCTAGTTGCGGAGGAGTCAGAAAAACTACCCCGCAACTAGATGCACCTGCCTACTGCCTCGGACTTCAAGGGGTCAGTCACAATTGGCGTCAGTGTAGTTGTGTTC
ENSG00000021461_CYP3A43_TMM_20498.2	TTGACGTACGTAGGTTCTCCCCACCTTGTTGGTTCCCAGAAAAGGCAGAGGTTTAAGAGCTAAGCAGTCGGAATTCGAAGAAGGTATATTGCTGTTGACAGTGAGCGAATGTTAGCACTGGCGGAGGAGTCAGAAAAACTACCCCGCCAGTGCTAACATGTGCCTACTGCCTCGGACTTCAAGGGGTCAGTCACAATTGGCGTCAGTGTAGTTGTGTTC
ENSG00000021461_CYP3A43_TMM_20499.3	TTGACGTACGTAGGTTCTCCCCACCTTGTTGGAAAAATACGGAGAAATGTGGTTTAAGAGCTAAGCAGTCGGAATTCGAAGAAGGTATATTGCTGTTGACAGTGAGCGATACAACTCAGGCATGGAGGAGTCAGAAAAACTACCCCATGCCTGAGTTGTACTGCCTACTGCCTCGGACTTCAAGGGGTCAGTCACAATTGGCGTCAGTGTAGTTGTGTTC
ENSG00000021461_CYP3A43_TMM_20500.4	TTGACGTACGTAGGTTCTCCCCACCTTGTTGGAGGGGCAACAGCCCATGCGTTTAAGAGCTAAGCAGTCGGAATTCGAAGAAGGTATATTGCTGTTGACAGTGAGCGAACCAGTAACGAACCGGAGGAGTCAGAAAAACTACCCCGGTTCGTTACTGGTGTGCCTACTGCCTCGGACTTCAAGGGGTCAGTCACAATTGGCGTCAGTGTAGTTGTGTTC
ENSG00000021461_CYP3A43_TMM_20501.5	TTGACGTACGTAGGTTCTCCCCACCTTGTTGGTCCCCATCATTTCCCAATGGTTTAAGAGCTAAGCAGTCGGAATTCGAAGAAGGTATATTGCTGTTGACAGTGAGCGCGAAGCGGGAGGAAAGGAGGAGTCAGAAAAACTACCCCTTTCCTCCCGCTTCATGCCTACTGCCTCGGACTTCAAGGGGTCAGTCACAATTGGCGTCAGTGTAGTTGTGTTC
ENSG00000021461_CYP3A43_TMM_20502.6	TTGACGTACGTAGGTTCTCCCCACCTTGTTGGTAATCACTGGCACATTATTGTTTAAGAGCTAAGCAGTCGGAATTCGAAGAAGGTATATTGCTGTTGACAGTGAGCGCGATAGAGCTGTTCGGGAGGAGTCAGAAAAACTACCCCCGAACAGCTCTATCATGCCTACTGCCTCGGACTTCAAGGGGTCAGTCACAATTGGCGTCAGTGTAGTTGTGTTC
ENSG00000021461_CYP3A43_TMM_20503.7	TTGACGTACGTAGGTTCTCCCCACCTTGTTGGTAACTCTACTAACAACTGTTTAAGAGCTAAGCAGTCGGAATTCGAAGAAGGTATATTGCTGTTGACAGTGAGCGCGGGCCAGCTTTCTAGGAGGAGTCAGAAAAACTACCCCTAGAAAGCTGGCCCTTGCCTACTGCCTCGGACTTCAAGGGGTCAGTCACAATTGGCGTCAGTGTAGTTGTGTTC
ENSG00000021461_CYP3A43_TMM_20504.8	TTGACGTACGTAGGTTCTCCCCACCTTGTTGGTGGTGCTAGTTGTGTCATGTTTAAGAGCTAAGCAGTCGGAATTCGAAGAAGGTATATTGCTGTTGACAGTGAGCGCGTGAGCTACATAGCGGAGGAGTCAGAAAAACTACCCCGCTATGTAGCTCACATGCCTACTGCCTCGGACTTCAAGGGGTCAGTCACAATTGGCGTCAGTGTAGTTGTGTTC
ENSG00000021461_CYP3A43_TMM_20505.9	TTGACGTACGTAGGTTCTCCCCACCTTGTTGGCCAGTTCATACATAATGAAGTTTAAGAGCTAAGCAGTCGGAATTCGAAGAAGGTATATTGCTGTTGACAGTGAGCGAGTAGTAACCACCTTGGAGGAGTCAGAAAAACTACCCCAAGGTGGTTACTACCTGCCTACTGCCTCGGACTTCAAGGGGTCAGTCACAATTGGCGTCAGTGTAGTTGTGTTC
ENSG00000021461_CYP3A43_TMM_20506.10	TTGACGTACGTAGGTTCTCCCCACCTTGTTGGTTCTCTGCTTCCTGCCTCGTTTAAGAGCTAAGCAGTCGGAATTCGAAGAAGGTATATTGCTGTTGACAGTGAGCGATCCGCCTCTATTTAGGAGGAGTCAGAAAAACTACCCCTAAATAGAGGCGGACTGCCTACTGCCTCGGACTTCAAGGGGTCAGTCACAATTGGCGTCAGTGTAGTTGTGTTC
ENSG00000021574_SPAST_TMM_149644.1	TTGACGTACGTAGGTTCTCCCCACCTTGTTGGTACAGGTTCCGCTTATGGTTTAAGAGCTAAGCAGTCGGAATTCGAAGAAGGTATATTGCTGTTGACAGTGAGCGCGCCTGATATGGTCAGGAGGAGTCAGAAAAACTACCCCTGACCATATCAGGCTTGCCTACTGCCTCGGACTTCAAGGGGTCAGTCACAATTGGCGTCAGTGTAGTTGTGTTC
ENSG00000021574_SPAST_TMM_149645.2	TTGACGTACGTAGGTTCTCCCCACCTTGTTGGAATTCTCCGGGTGGACGAGTTTAAGAGCTAAGCAGTCGGAATTCGAAGAAGGTATATTGCTGTTGACAGTGAGCGAGACTACTTCTCTTGGGAGGAGTCAGAAAAACTACCCCCAAGAGAAGTAGTCCTGCCTACTGCCTCGGACTTCAAGGGGTCAGTCACAATTGGCGTCAGTGTAGTTGTGTTC
ENSG00000021574_SPAST_TMM_149646.3	TTGACGTACGTAGGTTCTCCCCACCTTGTTGGCGCTTCTCCCGCGCCCTCAGTTTAAGAGCTAAGCAGTCGGAATTCGAAGAAGGTATATTGCTGTTGACAGTGAGCGCGGAGATAGCAGTACGGAGGAGTCAGAAAAACTACCCCGTACTGCTATCTCCATGCCTACTGCCTCGGACTTCAAGGGGTCAGTCACAATTGGCGTCAGTGTAGTTGTGTTC
ENSG00000021574_SPAST_TMM_149647.4	TTGACGTACGTAGGTTCTCCCCACCTTGTTGGGCAAGGGGGCGGAGGCCTGTTTAAGAGCTAAGCAGTCGGAATTCGAAGAAGGTATATTGCTGTTGACAGTGAGCGCGCGGCAAATAGTCTGGAGGAGTCAGAAAAACTACCCCAGACTATTTGCCGCTTGCCTACTGCCTCGGACTTCAAGGGGTCAGTCACAATTGGCGTCAGTGTAGTTGTGTTC
ENSG00000021574_SPAST_TMM_149648.5	TTGACGTACGTAGGTTCTCCCCACCTTGTTGGTACTCGAAGGCCTGTTTGGTTTAAGAGCTAAGCAGTCGGAATTCGAAGAAGGTATATTGCTGTTGACAGTGAGCGCGGCACACCGTTACTGGAGGAGTCAGAAAAACTACCCCAGTAACGGTGTGCCTTGCCTACTGCCTCGGACTTCAAGGGGTCAGTCACAATTGGCGTCAGTGTAGTTGTGTTC
ENSG00000021574_SPAST_TMM_149649.6	TTGACGTACGTAGGTTCTCCCCACCTTGTTGGCTGTGGAATGGTATAAGAAGTTTAAGAGCTAAGCAGTCGGAATTCGAAGAAGGTATATTGCTGTTGACAGTGAGCGCTGGAACCCGCTGAAGGAGGAGTCAGAAAAACTACCCCTTCAGCGGGTTCCATTGCCTACTGCCTCGGACTTCAAGGGGTCAGTCACAATTGGCGTCAGTGTAGTTGTGTTC
ENSG00000021574_SPAST_TMM_149650.7	TTGACGTACGTAGGTTCTCCCCACCTTGTTGGTTACAGTGGTTTATCCAGTTTAAGAGCTAAGCAGTCGGAATTCGAAGAAGGTATATTGCTGTTGACAGTGAGCGCTTGGTCAGGAGGGAGGAGGAGTCAGAAAAACTACCCCTCCCTCCTGACCAAATGCCTACTGCCTCGGACTTCAAGGGGTCAGTCACAATTGGCGTCAGTGTAGTTGTGTTC
ENSG00000021574_SPAST_TMM_149651.8	TTGACGTACGTAGGTTCTCCCCACCTTGTTGGACTAATTTGGTTATGGCCAGTTTAAGAGCTAAGCAGTCGGAATTCGAAGAAGGTATATTGCTGTTGACAGTGAGCGAATCATGTGCGCTGTGGAGGAGTCAGAAAAACTACCCCACAGCGCACATGATCTGCCTACTGCCTCGGACTTCAAGGGGTCAGTCACAATTGGCGTCAGTGTAGTTGTGTTC
ENSG00000021574_SPAST_TMM_149652.9	TTGACGTACGTAGGTTCTCCCCACCTTGTTGGTACTCCGAAAACAAATGTTTAAGAGCTAAGCAGTCGGAATTCGAAGAAGGTATATTGCTGTTGACAGTGAGCGAACATATCGTTCGCCGGAGGAGTCAGAAAAACTACCCCGGCGAACGATATGTCTGCCTACTGCCTCGGACTTCAAGGGGTCAGTCACAATTGGCGTCAGTGTAGTTGTGTTC
ENSG00000021574_SPAST_TMM_149653.10	TTGACGTACGTAGGTTCTCCCCACCTTGTTGGAATTACTAGTGTGTGTTAGTTTAAGAGCTAAGCAGTCGGAATTCGAAGAAGGTATATTGCTGTTGACAGTGAGCGACATAGGGTGCACATGGAGGAGTCAGAAAAACTACCCCATGTGCACCCTATGCTGCCTACTGCCTCGGACTTCAAGGGGTCAGTCACAATTGGCGTCAGTGTAGTTGTGTTC
ENSG00000021852_C8B_TMM_68333.1	TTGACGTACGTAGGTTCTCCCCACCTTGTTGGACTTCCGCATGGTCTGTGTTTAAGAGCTAAGCAGTCGGAATTCGAAGAAGGTATATTGCTGTTGACAGTGAGCGACATCTTAGCGGCATGGAGGAGTCAGAAAAACTACCCCATGCCGCTAAGATGGTGCCTACTGCCTCGGACTTCAAGGGGTCAGTCACAATTGGCGTCAGTGTAGTTGTGTTC
ENSG00000021852_C8B_TMM_68334.2	TTGACGTACGTAGGTTCTCCCCACCTTGTTGGGTTCCCCATGGAACTGAGAGTTTAAGAGCTAAGCAGTCGGAATTCGAAGAAGGTATATTGCTGTTGACAGTGAGCGAAGCAGATTAGGAGTGGAGGAGTCAGAAAAACTACCCCACTCCTAATCTGCTCTGCCTACTGCCTCGGACTTCAAGGGGTCAGTCACAATTGGCGTCAGTGTAGTTGTGTTC
ENSG00000021852_C8B_TMM_68335.3	TTGACGTACGTAGGTTCTCCCCACCTTGTTGGATCACAGGTATTATGCGTTTAAGAGCTAAGCAGTCGGAATTCGAAGAAGGTATATTGCTGTTGACAGTGAGCGCACTGGGATGCATAGGGAGGAGTCAGAAAAACTACCCCCTATGCATCCCAGTATGCCTACTGCCTCGGACTTCAAGGGGTCAGTCACAATTGGCGTCAGTGTAGTTGTGTTC
ENSG00000021852_C8B_TMM_68336.4	TTGACGTACGTAGGTTCTCCCCACCTTGTTGGCAGACTTCTTTGCAATGGTTTAAGAGCTAAGCAGTCGGAATTCGAAGAAGGTATATTGCTGTTGACAGTGAGCGCCTTGGATTCAGGTGGGAGGAGTCAGAAAAACTACCCCCACCTGAATCCAAGTTGCCTACTGCCTCGGACTTCAAGGGGTCAGTCACAATTGGCGTCAGTGTAGTTGTGTTC
ENSG00000021852_C8B_TMM_68337.5	TTGACGTACGTAGGTTCTCCCCACCTTGTTGGCATGAAATGGACCAATACTGTTTAAGAGCTAAGCAGTCGGAATTCGAAGAAGGTATATTGCTGTTGACAGTGAGCGATACCCTTTCTACGCGGAGGAGTCAGAAAAACTACCCCGCGTAGAAAGGGTAGTGCCTACTGCCTCGGACTTCAAGGGGTCAGTCACAATTGGCGTCAGTGTAGTTGTGTTC
ENSG00000021852_C8B_TMM_68338.6	TTGACGTACGTAGGTTCTCCCCACCTTGTTGGCCAAGTTCAAATATTCCGTTTAAGAGCTAAGCAGTCGGAATTCGAAGAAGGTATATTGCTGTTGACAGTGAGCGCGGAGTAGACCCTCAGGAGGAGTCAGAAAAACTACCCCTGAGGGTCTACTCCATGCCTACTGCCTCGGACTTCAAGGGGTCAGTCACAATTGGCGTCAGTGTAGTTGTGTTC
ENSG00000021852_C8B_TMM_68339.7	TTGACGTACGTAGGTTCTCCCCACCTTGTTGGATTGTGAGCTGTCTAGTGTTTAAGAGCTAAGCAGTCGGAATTCGAAGAAGGTATATTGCTGTTGACAGTGAGCGAGCTCGCGAAGATTAGGAGGAGTCAGAAAAACTACCCCTAATCTTCGCGAGCCTGCCTACTGCCTCGGACTTCAAGGGGTCAGTCACAATTGGCGTCAGTGTAGTTGTGTTC
ENSG00000021852_C8B_TMM_68340.8	TTGACGTACGTAGGTTCTCCCCACCTTGTTGGTGTTCAGGATGTAATGCGGTTTAAGAGCTAAGCAGTCGGAATTCGAAGAAGGTATATTGCTGTTGACAGTGAGCGAACACCTCTTGAAACGGAGGAGTCAGAAAAACTACCCCGTTTCAAGAGGTGTCTGCCTACTGCCTCGGACTTCAAGGGGTCAGTCACAATTGGCGTCAGTGTAGTTGTGTTC
ENSG00000021852_C8B_TMM_68341.9	TTGACGTACGTAGGTTCTCCCCACCTTGTTGGAGAAAATGGCAAGCAAGTCGTTTAAGAGCTAAGCAGTCGGAATTCGAAGAAGGTATATTGCTGTTGACAGTGAGCGCTTCTATCCCTCCGCGGAGGAGTCAGAAAAACTACCCCGCGGAGGGATAGAATTGCCTACTGCCTCGGACTTCAAGGGGTCAGTCACAATTGGCGTCAGTGTAGTTGTGTTC
ENSG00000021852_C8B_TMM_68342.10	TTGACGTACGTAGGTTCTCCCCACCTTGTTGGAATTCGTATTTGCCTTGTTTAAGAGCTAAGCAGTCGGAATTCGAAGAAGGTATATTGCTGTTGACAGTGAGCGACTATCGGCCGTTTAGGAGGAGTCAGAAAAACTACCCCTAAACGGCCGATAGGTGCCTACTGCCTCGGACTTCAAGGGGTCAGTCACAATTGGCGTCAGTGTAGTTGTGTTC
ENSG00000023734_STRAP_TMM_77543.1	TTGACGTACGTAGGTTCTCCCCACCTTGTTGGCGACCCGTGGTTGATTGTTTAAGAGCTAAGCAGTCGGAATTCGAAGAAGGTATATTGCTGTTGACAGTGAGCGCTGTGCCACACGTTCGGAGGAGTCAGAAAAACTACCCCGAACGTGTGGCACAATGCCTACTGCCTCGGACTTCAAGGGGTCAGTCACAATTGGCGTCAGTGTAGTTGTGTTC
ENSG00000023734_STRAP_TMM_77544.2	TTGACGTACGTAGGTTCTCCCCACCTTGTTGGACGCCGCTCACCTGCTCGTTTAAGAGCTAAGCAGTCGGAATTCGAAGAAGGTATATTGCTGTTGACAGTGAGCGAACCACCTATTCTCTGGAGGAGTCAGAAAAACTACCCCAGAGAATAGGTGGTGTGCCTACTGCCTCGGACTTCAAGGGGTCAGTCACAATTGGCGTCAGTGTAGTTGTGTTC
ENSG00000023734_STRAP_TMM_77545.3	TTGACGTACGTAGGTTCTCCCCACCTTGTTGGATTAAGAAATACCCATAGTTTAAGAGCTAAGCAGTCGGAATTCGAAGAAGGTATATTGCTGTTGACAGTGAGCGCTGGCATGTAGTGGCGGAGGAGTCAGAAAAACTACCCCGCCACTACATGCCAATGCCTACTGCCTCGGACTTCAAGGGGTCAGTCACAATTGGCGTCAGTGTAGTTGTGTTC
ENSG00000023734_STRAP_TMM_77546.4	TTGACGTACGTAGGTTCTCCCCACCTTGTTGGGGGTGCAACACTGAATAGTTTAAGAGCTAAGCAGTCGGAATTCGAAGAAGGTATATTGCTGTTGACAGTGAGCGCACGATCCGACGTACGGAGGAGTCAGAAAAACTACCCCGTACGTCGGATCGTTTGCCTACTGCCTCGGACTTCAAGGGGTCAGTCACAATTGGCGTCAGTGTAGTTGTGTTC
ENSG00000023734_STRAP_TMM_77547.5	TTGACGTACGTAGGTTCTCCCCACCTTGTTGGTAATTATTTGTTAACCGGGTTTAAGAGCTAAGCAGTCGGAATTCGAAGAAGGTATATTGCTGTTGACAGTGAGCGCCGTGAAGCATTGCGGGAGGAGTCAGAAAAACTACCCCCGCAATGCTTCACGTTGCCTACTGCCTCGGACTTCAAGGGGTCAGTCACAATTGGCGTCAGTGTAGTTGTGTTC
ENSG00000023734_STRAP_TMM_77548.6	TTGACGTACGTAGGTTCTCCCCACCTTGTTGGTGTTGTCCCGAGAGTCTGTTTAAGAGCTAAGCAGTCGGAATTCGAAGAAGGTATATTGCTGTTGACAGTGAGCGACAAAGCCCAATTTGGGAGGAGTCAGAAAAACTACCCCCAAATTGGGCTTTGCTGCCTACTGCCTCGGACTTCAAGGGGTCAGTCACAATTGGCGTCAGTGTAGTTGTGTTC
ENSG00000023734_STRAP_TMM_77549.7	TTGACGTACGTAGGTTCTCCCCACCTTGTTGGGTATAAAAAAAGCTCTGGTTTAAGAGCTAAGCAGTCGGAATTCGAAGAAGGTATATTGCTGTTGACAGTGAGCGCAAGTGGTGTCAGGTGGAGGAGTCAGAAAAACTACCCCACCTGACACCACTTTTGCCTACTGCCTCGGACTTCAAGGGGTCAGTCACAATTGGCGTCAGTGTAGTTGTGTTC
ENSG00000023734_STRAP_TMM_77550.8	TTGACGTACGTAGGTTCTCCCCACCTTGTTGGACAATGTGTTTATGAGCCGTTTAAGAGCTAAGCAGTCGGAATTCGAAGAAGGTATATTGCTGTTGACAGTGAGCGAACATGTCTGTGTCGGGAGGAGTCAGAAAAACTACCCCCGACACAGACATGTCTGCCTACTGCCTCGGACTTCAAGGGGTCAGTCACAATTGGCGTCAGTGTAGTTGTGTTC
ENSG00000023734_STRAP_TMM_77551.9	TTGACGTACGTAGGTTCTCCCCACCTTGTTGGTATGACCACTAATTTCCTTGTTTAAGAGCTAAGCAGTCGGAATTCGAAGAAGGTATATTGCTGTTGACAGTGAGCGAAGTCGCAGACTGATGGAGGAGTCAGAAAAACTACCCCATCAGTCTGCGACTCTGCCTACTGCCTCGGACTTCAAGGGGTCAGTCACAATTGGCGTCAGTGTAGTTGTGTTC
ENSG00000023734_STRAP_TMM_77552.10	TTGACGTACGTAGGTTCTCCCCACCTTGTTGGGAAAAACGTATGGCCTTGTTTAAGAGCTAAGCAGTCGGAATTCGAAGAAGGTATATTGCTGTTGACAGTGAGCGCGCTTGCATCACACTGGAGGAGTCAGAAAAACTACCCCAGTGTGATGCAAGCTTGCCTACTGCCTCGGACTTCAAGGGGTCAGTCACAATTGGCGTCAGTGTAGTTGTGTTC
ENSG00000025772_TOMM34_TMM_78876.1	TTGACGTACGTAGGTTCTCCCCACCTTGTTGGCAACGGCCAGTACGCCGGTTTAAGAGCTAAGCAGTCGGAATTCGAAGAAGGTATATTGCTGTTGACAGTGAGCGCAGGAGGCGCTTGAAGGAGGAGTCAGAAAAACTACCCCTTCAAGCGCCTCCTATGCCTACTGCCTCGGACTTCAAGGGGTCAGTCACAATTGGCGTCAGTGTAGTTGTGTTC
ENSG00000025772_TOMM34_TMM_78877.2	TTGACGTACGTAGGTTCTCCCCACCTTGTTGGAGCAGCATGTCACTTGAGTTTAAGAGCTAAGCAGTCGGAATTCGAAGAAGGTATATTGCTGTTGACAGTGAGCGCGGAAAGATGCCACTGGAGGAGTCAGAAAAACTACCCCAGTGGCATCTTTCCATGCCTACTGCCTCGGACTTCAAGGGGTCAGTCACAATTGGCGTCAGTGTAGTTGTGTTC
ENSG00000025772_TOMM34_TMM_78878.3	TTGACGTACGTAGGTTCTCCCCACCTTGTTGGGAGCTCCTCCACAGAGTCTGTTTAAGAGCTAAGCAGTCGGAATTCGAAGAAGGTATATTGCTGTTGACAGTGAGCGAATTGCAAGACTACGGGAGGAGTCAGAAAAACTACCCCCGTAGTCTTGCAATCTGCCTACTGCCTCGGACTTCAAGGGGTCAGTCACAATTGGCGTCAGTGTAGTTGTGTTC
ENSG00000025772_TOMM34_TMM_78879.4	TTGACGTACGTAGGTTCTCCCCACCTTGTTGGCGAGTCCATGAGAGCTCGTTTAAGAGCTAAGCAGTCGGAATTCGAAGAAGGTATATTGCTGTTGACAGTGAGCGATTATGAAGCGCTGAGGAGGAGTCAGAAAAACTACCCCTCAGCGCTTCATAACTGCCTACTGCCTCGGACTTCAAGGGGTCAGTCACAATTGGCGTCAGTGTAGTTGTGTTC
ENSG00000025772_TOMM34_TMM_78880.5	TTGACGTACGTAGGTTCTCCCCACCTTGTTGGTGACGTCAGCCGTAGAGTTTAAGAGCTAAGCAGTCGGAATTCGAAGAAGGTATATTGCTGTTGACAGTGAGCGATCTAGCTACTAACCGGAGGAGTCAGAAAAACTACCCCGGTTAGTAGCTAGACTGCCTACTGCCTCGGACTTCAAGGGGTCAGTCACAATTGGCGTCAGTGTAGTTGTGTTC
ENSG00000025772_TOMM34_TMM_78881.6	TTGACGTACGTAGGTTCTCCCCACCTTGTTGGAGAACACTTTCTTCTTCTGTTTAAGAGCTAAGCAGTCGGAATTCGAAGAAGGTATATTGCTGTTGACAGTGAGCGCAGAGGTCAAGGGACGGAGGAGTCAGAAAAACTACCCCGTCCCTTGACCTCTTTGCCTACTGCCTCGGACTTCAAGGGGTCAGTCACAATTGGCGTCAGTGTAGTTGTGTTC
ENSG00000025772_TOMM34_TMM_78882.7	TTGACGTACGTAGGTTCTCCCCACCTTGTTGGCAGATGCTCGCCGCAGCAGGTTTAAGAGCTAAGCAGTCGGAATTCGAAGAAGGTATATTGCTGTTGACAGTGAGCGCGAATTAACCAGGGCGGAGGAGTCAGAAAAACTACCCCGCCCTGGTTAATTCTTGCCTACTGCCTCGGACTTCAAGGGGTCAGTCACAATTGGCGTCAGTGTAGTTGTGTTC
ENSG00000025772_TOMM34_TMM_78883.8	TTGACGTACGTAGGTTCTCCCCACCTTGTTGGTGGTTCTCCGAAGGCAGTTTAAGAGCTAAGCAGTCGGAATTCGAAGAAGGTATATTGCTGTTGACAGTGAGCGCAATAACGGAGGGTGGGAGGAGTCAGAAAAACTACCCCCACCCTCCGTTATTTTGCCTACTGCCTCGGACTTCAAGGGGTCAGTCACAATTGGCGTCAGTGTAGTTGTGTTC
ENSG00000025772_TOMM34_TMM_78884.9	TTGACGTACGTAGGTTCTCCCCACCTTGTTGGGCAGCTTCAGGCGCCACTCGTTTAAGAGCTAAGCAGTCGGAATTCGAAGAAGGTATATTGCTGTTGACAGTGAGCGCCTTGGAGCTCAGACGGAGGAGTCAGAAAAACTACCCCGTCTGAGCTCCAAGTTGCCTACTGCCTCGGACTTCAAGGGGTCAGTCACAATTGGCGTCAGTGTAGTTGTGTTC
ENSG00000025772_TOMM34_TMM_78885.10	TTGACGTACGTAGGTTCTCCCCACCTTGTTGGTTTCAGCTCAGAAGAGGGTTTAAGAGCTAAGCAGTCGGAATTCGAAGAAGGTATATTGCTGTTGACAGTGAGCGATCCTGAATGGTGAAGGAGGAGTCAGAAAAACTACCCCTTCACCATTCAGGACTGCCTACTGCCTCGGACTTCAAGGGGTCAGTCACAATTGGCGTCAGTGTAGTTGTGTTC
ENSG00000026297_RNASET2_TMM_146212.1	TTGACGTACGTAGGTTCTCCCCACCTTGTTGGCCTGGCGTTGCTTTGCCGTTTAAGAGCTAAGCAGTCGGAATTCGAAGAAGGTATATTGCTGTTGACAGTGAGCGACAAGAAGGTAGAACGGAGGAGTCAGAAAAACTACCCCGTTCTACCTTCTTGCTGCCTACTGCCTCGGACTTCAAGGGGTCAGTCACAATTGGCGTCAGTGTAGTTGTGTTC
ENSG00000026297_RNASET2_TMM_146213.2	TTGACGTACGTAGGTTCTCCCCACCTTGTTGGAGTGGAAAAAACTAATTAGTTTAAGAGCTAAGCAGTCGGAATTCGAAGAAGGTATATTGCTGTTGACAGTGAGCGCATGCGCATGACTGAGGAGGAGTCAGAAAAACTACCCCTCAGTCATGCGCATTTGCCTACTGCCTCGGACTTCAAGGGGTCAGTCACAATTGGCGTCAGTGTAGTTGTGTTC
ENSG00000026297_RNASET2_TMM_146214.3	TTGACGTACGTAGGTTCTCCCCACCTTGTTGGTGAAGGATGTAATAGATCGGTTTAAGAGCTAAGCAGTCGGAATTCGAAGAAGGTATATTGCTGTTGACAGTGAGCGAACTACATGCCGCAAGGAGGAGTCAGAAAAACTACCCCTTGCGGCATGTAGTGTGCCTACTGCCTCGGACTTCAAGGGGTCAGTCACAATTGGCGTCAGTGTAGTTGTGTTC
ENSG00000026297_RNASET2_TMM_146215.4	TTGACGTACGTAGGTTCTCCCCACCTTGTTGGGCCAGTATGCCCTCATTTCGTTTAAGAGCTAAGCAGTCGGAATTCGAAGAAGGTATATTGCTGTTGACAGTGAGCGCTGCGTGAAATGTGCGGAGGAGTCAGAAAAACTACCCCGCACATTTCACGCAATGCCTACTGCCTCGGACTTCAAGGGGTCAGTCACAATTGGCGTCAGTGTAGTTGTGTTC
ENSG00000026297_RNASET2_TMM_146216.5	TTGACGTACGTAGGTTCTCCCCACCTTGTTGGTTGAGCGCATCCACCTGGGGTTTAAGAGCTAAGCAGTCGGAATTCGAAGAAGGTATATTGCTGTTGACAGTGAGCGATGAGTCGCAATGCTGGAGGAGTCAGAAAAACTACCCCAGCATTGCGACTCAGTGCCTACTGCCTCGGACTTCAAGGGGTCAGTCACAATTGGCGTCAGTGTAGTTGTGTTC
ENSG00000026297_RNASET2_TMM_146217.6	TTGACGTACGTAGGTTCTCCCCACCTTGTTGGAAGCCTGGAACTCTACAGTTTAAGAGCTAAGCAGTCGGAATTCGAAGAAGGTATATTGCTGTTGACAGTGAGCGAAAATGTGCGCCAAGGGAGGAGTCAGAAAAACTACCCCCTTGGCGCACATTTCTGCCTACTGCCTCGGACTTCAAGGGGTCAGTCACAATTGGCGTCAGTGTAGTTGTGTTC
ENSG00000026297_RNASET2_TMM_146218.7	TTGACGTACGTAGGTTCTCCCCACCTTGTTGGCATGAGTGGGAAAAGCATGTTTAAGAGCTAAGCAGTCGGAATTCGAAGAAGGTATATTGCTGTTGACAGTGAGCGAGTATCATGTACACCGGAGGAGTCAGAAAAACTACCCCGGTGTACATGATACCTGCCTACTGCCTCGGACTTCAAGGGGTCAGTCACAATTGGCGTCAGTGTAGTTGTGTTC
ENSG00000026297_RNASET2_TMM_146219.8	TTGACGTACGTAGGTTCTCCCCACCTTGTTGGCAAAACTGCACCGAGCCGTTTAAGAGCTAAGCAGTCGGAATTCGAAGAAGGTATATTGCTGTTGACAGTGAGCGCACTCTCATGGCGCAGGAGGAGTCAGAAAAACTACCCCTGCGCCATGAGAGTATGCCTACTGCCTCGGACTTCAAGGGGTCAGTCACAATTGGCGTCAGTGTAGTTGTGTTC
ENSG00000026297_RNASET2_TMM_146220.9	TTGACGTACGTAGGTTCTCCCCACCTTGTTGGATGCCCTTGCCAGAGTATAGTTTAAGAGCTAAGCAGTCGGAATTCGAAGAAGGTATATTGCTGTTGACAGTGAGCGATAGGCTGTCCGAATGGAGGAGTCAGAAAAACTACCCCATTCGGACAGCCTACTGCCTACTGCCTCGGACTTCAAGGGGTCAGTCACAATTGGCGTCAGTGTAGTTGTGTTC
ENSG00000026297_RNASET2_TMM_146221.10	TTGACGTACGTAGGTTCTCCCCACCTTGTTGGCTGCTGGTCTTGCTTAGTGGTTTAAGAGCTAAGCAGTCGGAATTCGAAGAAGGTATATTGCTGTTGACAGTGAGCGCGGCGTCTGATTCTCGGAGGAGTCAGAAAAACTACCCCGAGAATCAGACGCCATGCCTACTGCCTCGGACTTCAAGGGGTCAGTCACAATTGGCGTCAGTGTAGTTGTGTTC
ENSG00000029639_TFB1M_TMM_124030.1	TTGACGTACGTAGGTTCTCCCCACCTTGTTGGAATCGTGGGCAACGGAGTTTAAGAGCTAAGCAGTCGGAATTCGAAGAAGGTATATTGCTGTTGACAGTGAGCGAGAGTTCCCTAAATGGGAGGAGTCAGAAAAACTACCCCCATTTAGGGAACTCGTGCCTACTGCCTCGGACTTCAAGGGGTCAGTCACAATTGGCGTCAGTGTAGTTGTGTTC
ENSG00000029639_TFB1M_TMM_124031.2	TTGACGTACGTAGGTTCTCCCCACCTTGTTGGGACACTCGATTTATTCCGTTTAAGAGCTAAGCAGTCGGAATTCGAAGAAGGTATATTGCTGTTGACAGTGAGCGCTCAGACAACGCGAGGGAGGAGTCAGAAAAACTACCCCCTCGCGTTGTCTGAATGCCTACTGCCTCGGACTTCAAGGGGTCAGTCACAATTGGCGTCAGTGTAGTTGTGTTC
ENSG00000029639_TFB1M_TMM_124032.3	TTGACGTACGTAGGTTCTCCCCACCTTGTTGGTTTACGAAGTGGGCCCTGTTTAAGAGCTAAGCAGTCGGAATTCGAAGAAGGTATATTGCTGTTGACAGTGAGCGCCCCGCTATACTATCGGAGGAGTCAGAAAAACTACCCCGATAGTATAGCGGGTTGCCTACTGCCTCGGACTTCAAGGGGTCAGTCACAATTGGCGTCAGTGTAGTTGTGTTC
ENSG00000029639_TFB1M_TMM_124033.4	TTGACGTACGTAGGTTCTCCCCACCTTGTTGGCTATCACAGAATTTCCTCCGTTTAAGAGCTAAGCAGTCGGAATTCGAAGAAGGTATATTGCTGTTGACAGTGAGCGACACAGTTCCTATACGGAGGAGTCAGAAAAACTACCCCGTATAGGAACTGTGGTGCCTACTGCCTCGGACTTCAAGGGGTCAGTCACAATTGGCGTCAGTGTAGTTGTGTTC
ENSG00000029639_TFB1M_TMM_124034.5	TTGACGTACGTAGGTTCTCCCCACCTTGTTGGCCGACGTCGCTGAACTTCGTTTAAGAGCTAAGCAGTCGGAATTCGAAGAAGGTATATTGCTGTTGACAGTGAGCGAGTTTAGGCGTTGCTGGAGGAGTCAGAAAAACTACCCCAGCAACGCCTAAACCTGCCTACTGCCTCGGACTTCAAGGGGTCAGTCACAATTGGCGTCAGTGTAGTTGTGTTC
ENSG00000029639_TFB1M_TMM_124035.6	TTGACGTACGTAGGTTCTCCCCACCTTGTTGGATCTTGTGATTCCCCCGTTTAAGAGCTAAGCAGTCGGAATTCGAAGAAGGTATATTGCTGTTGACAGTGAGCGATAGAAAGGCCCTAGGGAGGAGTCAGAAAAACTACCCCCTAGGGCCTTTCTAGTGCCTACTGCCTCGGACTTCAAGGGGTCAGTCACAATTGGCGTCAGTGTAGTTGTGTTC
ENSG00000029639_TFB1M_TMM_124036.7	TTGACGTACGTAGGTTCTCCCCACCTTGTTGGAACAATTCTCAGTTTCCCGTTTAAGAGCTAAGCAGTCGGAATTCGAAGAAGGTATATTGCTGTTGACAGTGAGCGAACAAAGGCGAAACGGGAGGAGTCAGAAAAACTACCCCCGTTTCGCCTTTGTCTGCCTACTGCCTCGGACTTCAAGGGGTCAGTCACAATTGGCGTCAGTGTAGTTGTGTTC
ENSG00000029639_TFB1M_TMM_124037.8	TTGACGTACGTAGGTTCTCCCCACCTTGTTGGAAAGTCTTAAAAGACCCGTTTAAGAGCTAAGCAGTCGGAATTCGAAGAAGGTATATTGCTGTTGACAGTGAGCGCCAAGGCCACAGATTGGAGGAGTCAGAAAAACTACCCCAATCTGTGGCCTTGTTGCCTACTGCCTCGGACTTCAAGGGGTCAGTCACAATTGGCGTCAGTGTAGTTGTGTTC
ENSG00000029639_TFB1M_TMM_124038.9	TTGACGTACGTAGGTTCTCCCCACCTTGTTGGCTGTTTGCTTCCTGTATGTTTAAGAGCTAAGCAGTCGGAATTCGAAGAAGGTATATTGCTGTTGACAGTGAGCGATGAGACTAACCGACGGAGGAGTCAGAAAAACTACCCCGTCGGTTAGTCTCAGTGCCTACTGCCTCGGACTTCAAGGGGTCAGTCACAATTGGCGTCAGTGTAGTTGTGTTC
ENSG00000029639_TFB1M_TMM_124039.10	TTGACGTACGTAGGTTCTCCCCACCTTGTTGGTGGAGTTGAAACACTAAAGTTTAAGAGCTAAGCAGTCGGAATTCGAAGAAGGTATATTGCTGTTGACAGTGAGCGAGTTACCGTTCAGCAGGAGGAGTCAGAAAAACTACCCCTGCTGAACGGTAACCTGCCTACTGCCTCGGACTTCAAGGGGTCAGTCACAATTGGCGTCAGTGTAGTTGTGTTC
ENSG00000030066_NUP160_TMM_73093.1	TTGACGTACGTAGGTTCTCCCCACCTTGTTGGGTAAAACACTGCAATTTGTTTAAGAGCTAAGCAGTCGGAATTCGAAGAAGGTATATTGCTGTTGACAGTGAGCGCCCCTTATTCTGCACGGAGGAGTCAGAAAAACTACCCCGTGCAGAATAAGGGTTGCCTACTGCCTCGGACTTCAAGGGGTCAGTCACAATTGGCGTCAGTGTAGTTGTGTTC
ENSG00000030066_NUP160_TMM_73094.2	TTGACGTACGTAGGTTCTCCCCACCTTGTTGGTTAATTCCAGCAGTACCGTTTAAGAGCTAAGCAGTCGGAATTCGAAGAAGGTATATTGCTGTTGACAGTGAGCGCCCTTGCGGGATTGAGGAGGAGTCAGAAAAACTACCCCTCAATCCCGCAAGGTTGCCTACTGCCTCGGACTTCAAGGGGTCAGTCACAATTGGCGTCAGTGTAGTTGTGTTC
ENSG00000030066_NUP160_TMM_73095.3	TTGACGTACGTAGGTTCTCCCCACCTTGTTGGTCAATATTCACTGACATGTTTAAGAGCTAAGCAGTCGGAATTCGAAGAAGGTATATTGCTGTTGACAGTGAGCGCATGGGTGTCACGTGGGAGGAGTCAGAAAAACTACCCCCACGTGACACCCATTTGCCTACTGCCTCGGACTTCAAGGGGTCAGTCACAATTGGCGTCAGTGTAGTTGTGTTC
ENSG00000030066_NUP160_TMM_73096.4	TTGACGTACGTAGGTTCTCCCCACCTTGTTGGTAATGCAACGATTGCTTACGTTTAAGAGCTAAGCAGTCGGAATTCGAAGAAGGTATATTGCTGTTGACAGTGAGCGCCCAATCGCATCCGAGGAGGAGTCAGAAAAACTACCCCTCGGATGCGATTGGTTGCCTACTGCCTCGGACTTCAAGGGGTCAGTCACAATTGGCGTCAGTGTAGTTGTGTTC
ENSG00000030066_NUP160_TMM_73097.5	TTGACGTACGTAGGTTCTCCCCACCTTGTTGGTTCCAGCAGTAAGCCGAGTTTAAGAGCTAAGCAGTCGGAATTCGAAGAAGGTATATTGCTGTTGACAGTGAGCGAACTGTGGGTTGTTGGGAGGAGTCAGAAAAACTACCCCCAACAACCCACAGTCTGCCTACTGCCTCGGACTTCAAGGGGTCAGTCACAATTGGCGTCAGTGTAGTTGTGTTC
ENSG00000030066_NUP160_TMM_73098.6	TTGACGTACGTAGGTTCTCCCCACCTTGTTGGTTGGGCGTCGCGGCGAGTTTAAGAGCTAAGCAGTCGGAATTCGAAGAAGGTATATTGCTGTTGACAGTGAGCGCGTTAGGAGCGTAGAGGAGGAGTCAGAAAAACTACCCCTCTACGCTCCTAACTTGCCTACTGCCTCGGACTTCAAGGGGTCAGTCACAATTGGCGTCAGTGTAGTTGTGTTC
ENSG00000030066_NUP160_TMM_73099.7	TTGACGTACGTAGGTTCTCCCCACCTTGTTGGCCCTGGAACGGAGCTTCGGTTTAAGAGCTAAGCAGTCGGAATTCGAAGAAGGTATATTGCTGTTGACAGTGAGCGCAGACTGTCTTGGACGGAGGAGTCAGAAAAACTACCCCGTCCAAGACAGTCTATGCCTACTGCCTCGGACTTCAAGGGGTCAGTCACAATTGGCGTCAGTGTAGTTGTGTTC
ENSG00000030066_NUP160_TMM_73100.8	TTGACGTACGTAGGTTCTCCCCACCTTGTTGGATTCCCCCAGAAGCACAGTTTAAGAGCTAAGCAGTCGGAATTCGAAGAAGGTATATTGCTGTTGACAGTGAGCGACACGTTAAAGGCTAGGAGGAGTCAGAAAAACTACCCCTAGCCTTTAACGTGGTGCCTACTGCCTCGGACTTCAAGGGGTCAGTCACAATTGGCGTCAGTGTAGTTGTGTTC
ENSG00000030066_NUP160_TMM_73101.9	TTGACGTACGTAGGTTCTCCCCACCTTGTTGGACACAAAGCAAAGATGAGTTTAAGAGCTAAGCAGTCGGAATTCGAAGAAGGTATATTGCTGTTGACAGTGAGCGACGCACAATTACTCGGGAGGAGTCAGAAAAACTACCCCCGAGTAATTGTGCGGTGCCTACTGCCTCGGACTTCAAGGGGTCAGTCACAATTGGCGTCAGTGTAGTTGTGTTC
ENSG00000030066_NUP160_TMM_73102.10	TTGACGTACGTAGGTTCTCCCCACCTTGTTGGATATCCGTGGAAGTTAGTTTAAGAGCTAAGCAGTCGGAATTCGAAGAAGGTATATTGCTGTTGACAGTGAGCGAAGTCAGCGAGTATAGGAGGAGTCAGAAAAACTACCCCTATACTCGCTGACTGTGCCTACTGCCTCGGACTTCAAGGGGTCAGTCACAATTGGCGTCAGTGTAGTTGTGTTC
ENSG00000031823_RANBP3_TMM_143792.1	TTGACGTACGTAGGTTCTCCCCACCTTGTTGGACGGGCGGAGCAATGGCGTTTAAGAGCTAAGCAGTCGGAATTCGAAGAAGGTATATTGCTGTTGACAGTGAGCGACCAACCACTCTAACGGAGGAGTCAGAAAAACTACCCCGTTAGAGTGGTTGGGTGCCTACTGCCTCGGACTTCAAGGGGTCAGTCACAATTGGCGTCAGTGTAGTTGTGTTC
ENSG00000031823_RANBP3_TMM_143793.2	TTGACGTACGTAGGTTCTCCCCACCTTGTTGGCCACCAACGCTGATCCAGTTTAAGAGCTAAGCAGTCGGAATTCGAAGAAGGTATATTGCTGTTGACAGTGAGCGAACTCCGTGATTCTGGGAGGAGTCAGAAAAACTACCCCCAGAATCACGGAGTCTGCCTACTGCCTCGGACTTCAAGGGGTCAGTCACAATTGGCGTCAGTGTAGTTGTGTTC
ENSG00000031823_RANBP3_TMM_143794.3	TTGACGTACGTAGGTTCTCCCCACCTTGTTGGGCGGCTCCAGTCCTGAAGGGTTTAAGAGCTAAGCAGTCGGAATTCGAAGAAGGTATATTGCTGTTGACAGTGAGCGAATTTGGCTAGGAGCGGAGGAGTCAGAAAAACTACCCCGCTCCTAGCCAAATGTGCCTACTGCCTCGGACTTCAAGGGGTCAGTCACAATTGGCGTCAGTGTAGTTGTGTTC
ENSG00000031823_RANBP3_TMM_143795.4	TTGACGTACGTAGGTTCTCCCCACCTTGTTGGCATTGTAGGCTGACATCGTTTAAGAGCTAAGCAGTCGGAATTCGAAGAAGGTATATTGCTGTTGACAGTGAGCGCCGTTAAGTACCCGAGGAGGAGTCAGAAAAACTACCCCTCGGGTACTTAACGTTGCCTACTGCCTCGGACTTCAAGGGGTCAGTCACAATTGGCGTCAGTGTAGTTGTGTTC
ENSG00000031823_RANBP3_TMM_143796.5	TTGACGTACGTAGGTTCTCCCCACCTTGTTGGAAACCATCACGCGTCTGTTTAAGAGCTAAGCAGTCGGAATTCGAAGAAGGTATATTGCTGTTGACAGTGAGCGCCTCCCGCTTCTATCGGAGGAGTCAGAAAAACTACCCCGATAGAAGCGGGAGTTGCCTACTGCCTCGGACTTCAAGGGGTCAGTCACAATTGGCGTCAGTGTAGTTGTGTTC
ENSG00000031823_RANBP3_TMM_143797.6	TTGACGTACGTAGGTTCTCCCCACCTTGTTGGTTCTTTCTCGCTTGACAGGGTTTAAGAGCTAAGCAGTCGGAATTCGAAGAAGGTATATTGCTGTTGACAGTGAGCGAAGAGAACAGGTTGCGGAGGAGTCAGAAAAACTACCCCGCAACCTGTTCTCTCTGCCTACTGCCTCGGACTTCAAGGGGTCAGTCACAATTGGCGTCAGTGTAGTTGTGTTC
ENSG00000031823_RANBP3_TMM_143798.7	TTGACGTACGTAGGTTCTCCCCACCTTGTTGGCTCCGCTGCTGCTCCTTGTTTAAGAGCTAAGCAGTCGGAATTCGAAGAAGGTATATTGCTGTTGACAGTGAGCGAGTAGGCAATGTGATGGAGGAGTCAGAAAAACTACCCCATCACATTGCCTACGTGCCTACTGCCTCGGACTTCAAGGGGTCAGTCACAATTGGCGTCAGTGTAGTTGTGTTC
ENSG00000031823_RANBP3_TMM_143799.8	TTGACGTACGTAGGTTCTCCCCACCTTGTTGGGAGGAAATAGTTCGTTGGTTTAAGAGCTAAGCAGTCGGAATTCGAAGAAGGTATATTGCTGTTGACAGTGAGCGATCTTGTTGTCTGGAGGAGGAGTCAGAAAAACTACCCCTCCAGACAACAAGAGTGCCTACTGCCTCGGACTTCAAGGGGTCAGTCACAATTGGCGTCAGTGTAGTTGTGTTC
ENSG00000031823_RANBP3_TMM_143800.9	TTGACGTACGTAGGTTCTCCCCACCTTGTTGGCCCCCGTGCAGTCTGCTGTTTAAGAGCTAAGCAGTCGGAATTCGAAGAAGGTATATTGCTGTTGACAGTGAGCGCATCGAGTCCTTGTGGGAGGAGTCAGAAAAACTACCCCCACAAGGACTCGATTTGCCTACTGCCTCGGACTTCAAGGGGTCAGTCACAATTGGCGTCAGTGTAGTTGTGTTC
ENSG00000031823_RANBP3_TMM_143801.10	TTGACGTACGTAGGTTCTCCCCACCTTGTTGGCAAAAAAACTTGTCGGATTGTTTAAGAGCTAAGCAGTCGGAATTCGAAGAAGGTATATTGCTGTTGACAGTGAGCGCGGTAGGCTAGCTTAGGAGGAGTCAGAAAAACTACCCCTAAGCTAGCCTACCTTGCCTACTGCCTCGGACTTCAAGGGGTCAGTCACAATTGGCGTCAGTGTAGTTGTGTTC
ENSG00000032219_ARID4A_TMM_105787.1	TTGACGTACGTAGGTTCTCCCCACCTTGTTGGGTACTTGGCACTGACATGTTTAAGAGCTAAGCAGTCGGAATTCGAAGAAGGTATATTGCTGTTGACAGTGAGCGAAAGCTCTACTAGACGGAGGAGTCAGAAAAACTACCCCGTCTAGTAGAGCTTCTGCCTACTGCCTCGGACTTCAAGGGGTCAGTCACAATTGGCGTCAGTGTAGTTGTGTTC
ENSG00000032219_ARID4A_TMM_105788.2	TTGACGTACGTAGGTTCTCCCCACCTTGTTGGGAGCTATTGTTGAAACAGTTTAAGAGCTAAGCAGTCGGAATTCGAAGAAGGTATATTGCTGTTGACAGTGAGCGAACCCAGTCACCTAAGGAGGAGTCAGAAAAACTACCCCTTAGGTGACTGGGTGTGCCTACTGCCTCGGACTTCAAGGGGTCAGTCACAATTGGCGTCAGTGTAGTTGTGTTC
ENSG00000032219_ARID4A_TMM_105789.3	TTGACGTACGTAGGTTCTCCCCACCTTGTTGGTCATCTTGTACCAATTGTGGTTTAAGAGCTAAGCAGTCGGAATTCGAAGAAGGTATATTGCTGTTGACAGTGAGCGCGTTCCTCAGTTCGTGGAGGAGTCAGAAAAACTACCCCACGAACTGAGGAACATGCCTACTGCCTCGGACTTCAAGGGGTCAGTCACAATTGGCGTCAGTGTAGTTGTGTTC
ENSG00000032219_ARID4A_TMM_105790.4	TTGACGTACGTAGGTTCTCCCCACCTTGTTGGATTAAGACTGTGAAAAGGCGTTTAAGAGCTAAGCAGTCGGAATTCGAAGAAGGTATATTGCTGTTGACAGTGAGCGATAAGTAGTCCCTCGGGAGGAGTCAGAAAAACTACCCCCGAGGGACTACTTACTGCCTACTGCCTCGGACTTCAAGGGGTCAGTCACAATTGGCGTCAGTGTAGTTGTGTTC
ENSG00000032219_ARID4A_TMM_105791.5	TTGACGTACGTAGGTTCTCCCCACCTTGTTGGGATTTGTTAATGGAAGCGTTTAAGAGCTAAGCAGTCGGAATTCGAAGAAGGTATATTGCTGTTGACAGTGAGCGCAGATACTCGGAGGAGGAGGAGTCAGAAAAACTACCCCTCCTCCGAGTATCTATGCCTACTGCCTCGGACTTCAAGGGGTCAGTCACAATTGGCGTCAGTGTAGTTGTGTTC
ENSG00000032219_ARID4A_TMM_105792.6	TTGACGTACGTAGGTTCTCCCCACCTTGTTGGCAAGTTGACAGATGCTAGTGTTTAAGAGCTAAGCAGTCGGAATTCGAAGAAGGTATATTGCTGTTGACAGTGAGCGACAGAAAGCACGGAAGGAGGAGTCAGAAAAACTACCCCTTCCGTGCTTTCTGCTGCCTACTGCCTCGGACTTCAAGGGGTCAGTCACAATTGGCGTCAGTGTAGTTGTGTTC
ENSG00000032219_ARID4A_TMM_105793.7	TTGACGTACGTAGGTTCTCCCCACCTTGTTGGCAACGGAGAGGACTGAAGTTTAAGAGCTAAGCAGTCGGAATTCGAAGAAGGTATATTGCTGTTGACAGTGAGCGATATTCAACCGCGAAGGAGGAGTCAGAAAAACTACCCCTTCGCGGTTGAATACTGCCTACTGCCTCGGACTTCAAGGGGTCAGTCACAATTGGCGTCAGTGTAGTTGTGTTC
ENSG00000032219_ARID4A_TMM_105794.8	TTGACGTACGTAGGTTCTCCCCACCTTGTTGGTGATGTCATCATTACAGCGTTTAAGAGCTAAGCAGTCGGAATTCGAAGAAGGTATATTGCTGTTGACAGTGAGCGCTGGGCTATTACGTGGGAGGAGTCAGAAAAACTACCCCCACGTAATAGCCCAATGCCTACTGCCTCGGACTTCAAGGGGTCAGTCACAATTGGCGTCAGTGTAGTTGTGTTC
ENSG00000032219_ARID4A_TMM_105795.9	TTGACGTACGTAGGTTCTCCCCACCTTGTTGGTAGACATTCTCAATCTACGTTTAAGAGCTAAGCAGTCGGAATTCGAAGAAGGTATATTGCTGTTGACAGTGAGCGCGGCACTCAGAAAGAGGAGGAGTCAGAAAAACTACCCCTCTTTCTGAGTGCCTTGCCTACTGCCTCGGACTTCAAGGGGTCAGTCACAATTGGCGTCAGTGTAGTTGTGTTC
ENSG00000032219_ARID4A_TMM_105796.10	TTGACGTACGTAGGTTCTCCCCACCTTGTTGGTCTCAATGATGAATTACTGTTTAAGAGCTAAGCAGTCGGAATTCGAAGAAGGTATATTGCTGTTGACAGTGAGCGAACATTCTGAGCAGAGGAGGAGTCAGAAAAACTACCCCTCTGCTCAGAATGTCTGCCTACTGCCTCGGACTTCAAGGGGTCAGTCACAATTGGCGTCAGTGTAGTTGTGTTC
ENSG00000033011_ALG1_TMM_113850.1	TTGACGTACGTAGGTTCTCCCCACCTTGTTGGTTGATGTGGAGGGAGCCGTTTAAGAGCTAAGCAGTCGGAATTCGAAGAAGGTATATTGCTGTTGACAGTGAGCGAACTTGTGGTGGCAAGGAGGAGTCAGAAAAACTACCCCTTGCCACCACAAGTGTGCCTACTGCCTCGGACTTCAAGGGGTCAGTCACAATTGGCGTCAGTGTAGTTGTGTTC
ENSG00000033011_ALG1_TMM_113851.2	TTGACGTACGTAGGTTCTCCCCACCTTGTTGGCTGTCTGCTGGTTCGTGTTTAAGAGCTAAGCAGTCGGAATTCGAAGAAGGTATATTGCTGTTGACAGTGAGCGCGGCATTACCAGTCCGGAGGAGTCAGAAAAACTACCCCGGACTGGTAATGCCATGCCTACTGCCTCGGACTTCAAGGGGTCAGTCACAATTGGCGTCAGTGTAGTTGTGTTC
ENSG00000033011_ALG1_TMM_113852.3	TTGACGTACGTAGGTTCTCCCCACCTTGTTGGCAGAACGAGGGGATGGTGTTTAAGAGCTAAGCAGTCGGAATTCGAAGAAGGTATATTGCTGTTGACAGTGAGCGAATACCAACGTTTCGGGAGGAGTCAGAAAAACTACCCCCGAAACGTTGGTATGTGCCTACTGCCTCGGACTTCAAGGGGTCAGTCACAATTGGCGTCAGTGTAGTTGTGTTC
ENSG00000033011_ALG1_TMM_113853.4	TTGACGTACGTAGGTTCTCCCCACCTTGTTGGGCCTCATGCTTGGTCCTGCGTTTAAGAGCTAAGCAGTCGGAATTCGAAGAAGGTATATTGCTGTTGACAGTGAGCGACTCAGGTGCTACATGGAGGAGTCAGAAAAACTACCCCATGTAGCACCTGAGGTGCCTACTGCCTCGGACTTCAAGGGGTCAGTCACAATTGGCGTCAGTGTAGTTGTGTTC
ENSG00000033011_ALG1_TMM_113854.5	TTGACGTACGTAGGTTCTCCCCACCTTGTTGGCGCGTGGTACTGCATACGTTTAAGAGCTAAGCAGTCGGAATTCGAAGAAGGTATATTGCTGTTGACAGTGAGCGACGTCGAGTTCTTTGGGAGGAGTCAGAAAAACTACCCCCAAAGAACTCGACGGTGCCTACTGCCTCGGACTTCAAGGGGTCAGTCACAATTGGCGTCAGTGTAGTTGTGTTC
ENSG00000033011_ALG1_TMM_113855.6	TTGACGTACGTAGGTTCTCCCCACCTTGTTGGGCCGACCGCTCCGTGACGTTTAAGAGCTAAGCAGTCGGAATTCGAAGAAGGTATATTGCTGTTGACAGTGAGCGAACTCGTCACATTGAGGAGGAGTCAGAAAAACTACCCCTCAATGTGACGAGTCTGCCTACTGCCTCGGACTTCAAGGGGTCAGTCACAATTGGCGTCAGTGTAGTTGTGTTC
ENSG00000033011_ALG1_TMM_113856.7	TTGACGTACGTAGGTTCTCCCCACCTTGTTGGATGGAAGCGCTGGCGCCGGGTTTAAGAGCTAAGCAGTCGGAATTCGAAGAAGGTATATTGCTGTTGACAGTGAGCGAACTGGACATGTTACGGAGGAGTCAGAAAAACTACCCCGTAACATGTCCAGTGTGCCTACTGCCTCGGACTTCAAGGGGTCAGTCACAATTGGCGTCAGTGTAGTTGTGTTC
ENSG00000033011_ALG1_TMM_113857.8	TTGACGTACGTAGGTTCTCCCCACCTTGTTGGGTAACACACAGGTTCAGGTGTTTAAGAGCTAAGCAGTCGGAATTCGAAGAAGGTATATTGCTGTTGACAGTGAGCGAGAAGTTGAGACGCTGGAGGAGTCAGAAAAACTACCCCAGCGTCTCAACTTCGTGCCTACTGCCTCGGACTTCAAGGGGTCAGTCACAATTGGCGTCAGTGTAGTTGTGTTC
ENSG00000033011_ALG1_TMM_113858.9	TTGACGTACGTAGGTTCTCCCCACCTTGTTGGGCGGCCCGGCATGTAGTAGGTTTAAGAGCTAAGCAGTCGGAATTCGAAGAAGGTATATTGCTGTTGACAGTGAGCGAAATGGGCAGCTACAGGAGGAGTCAGAAAAACTACCCCTGTAGCTGCCCATTGTGCCTACTGCCTCGGACTTCAAGGGGTCAGTCACAATTGGCGTCAGTGTAGTTGTGTTC
ENSG00000033011_ALG1_TMM_113859.10	TTGACGTACGTAGGTTCTCCCCACCTTGTTGGATGTGCCAGTTATCCGCCGTTTAAGAGCTAAGCAGTCGGAATTCGAAGAAGGTATATTGCTGTTGACAGTGAGCGAATCCTTATCAGGGTGGAGGAGTCAGAAAAACTACCCCACCCTGATAAGGATGTGCCTACTGCCTCGGACTTCAAGGGGTCAGTCACAATTGGCGTCAGTGTAGTTGTGTTC
ENSG00000033050_ABCF2_TMM_128200.1	TTGACGTACGTAGGTTCTCCCCACCTTGTTGGGGCCGCTGTCGAGCTTGTTTAAGAGCTAAGCAGTCGGAATTCGAAGAAGGTATATTGCTGTTGACAGTGAGCGCCAGCCAGGTTTCCAGGAGGAGTCAGAAAAACTACCCCTGGAAACCTGGCTGTTGCCTACTGCCTCGGACTTCAAGGGGTCAGTCACAATTGGCGTCAGTGTAGTTGTGTTC
ENSG00000033050_ABCF2_TMM_128201.2	TTGACGTACGTAGGTTCTCCCCACCTTGTTGGAAGGCAGCCAAAAAGAAGGGTTTAAGAGCTAAGCAGTCGGAATTCGAAGAAGGTATATTGCTGTTGACAGTGAGCGCTATTCGTGCACGCAGGAGGAGTCAGAAAAACTACCCCTGCGTGCACGAATATTGCCTACTGCCTCGGACTTCAAGGGGTCAGTCACAATTGGCGTCAGTGTAGTTGTGTTC
ENSG00000033050_ABCF2_TMM_128202.3	TTGACGTACGTAGGTTCTCCCCACCTTGTTGGATGTTGTCACAGAACCACGTTTAAGAGCTAAGCAGTCGGAATTCGAAGAAGGTATATTGCTGTTGACAGTGAGCGCGCCCTCTACCTATTGGAGGAGTCAGAAAAACTACCCCAATAGGTAGAGGGCATGCCTACTGCCTCGGACTTCAAGGGGTCAGTCACAATTGGCGTCAGTGTAGTTGTGTTC
ENSG00000033050_ABCF2_TMM_128203.4	TTGACGTACGTAGGTTCTCCCCACCTTGTTGGTGAACATCAGTACTGTTGGTTTAAGAGCTAAGCAGTCGGAATTCGAAGAAGGTATATTGCTGTTGACAGTGAGCGACCTGATCTTATCACGGAGGAGTCAGAAAAACTACCCCGTGATAAGATCAGGGTGCCTACTGCCTCGGACTTCAAGGGGTCAGTCACAATTGGCGTCAGTGTAGTTGTGTTC
ENSG00000033050_ABCF2_TMM_128204.5	TTGACGTACGTAGGTTCTCCCCACCTTGTTGGACCATGAAAGGTAAGTGAGGTTTAAGAGCTAAGCAGTCGGAATTCGAAGAAGGTATATTGCTGTTGACAGTGAGCGCTATCTGCCCACCTCGGAGGAGTCAGAAAAACTACCCCGAGGTGGGCAGATATTGCCTACTGCCTCGGACTTCAAGGGGTCAGTCACAATTGGCGTCAGTGTAGTTGTGTTC
ENSG00000033050_ABCF2_TMM_128205.6	TTGACGTACGTAGGTTCTCCCCACCTTGTTGGAGCTGTCACTGGCGTCCGTTTAAGAGCTAAGCAGTCGGAATTCGAAGAAGGTATATTGCTGTTGACAGTGAGCGATCGACCTTCAGAAAGGAGGAGTCAGAAAAACTACCCCTTTCTGAAGGTCGAGTGCCTACTGCCTCGGACTTCAAGGGGTCAGTCACAATTGGCGTCAGTGTAGTTGTGTTC
ENSG00000033050_ABCF2_TMM_128206.7	TTGACGTACGTAGGTTCTCCCCACCTTGTTGGGCCGTCGTTATGGCCTCATGTTTAAGAGCTAAGCAGTCGGAATTCGAAGAAGGTATATTGCTGTTGACAGTGAGCGCCAACCTGATGACTCGGAGGAGTCAGAAAAACTACCCCGAGTCATCAGGTTGATGCCTACTGCCTCGGACTTCAAGGGGTCAGTCACAATTGGCGTCAGTGTAGTTGTGTTC
ENSG00000033050_ABCF2_TMM_128207.8	TTGACGTACGTAGGTTCTCCCCACCTTGTTGGTCCATGCAAGATCCGCGGTTTAAGAGCTAAGCAGTCGGAATTCGAAGAAGGTATATTGCTGTTGACAGTGAGCGAGTTCGAGAGGATATGGAGGAGTCAGAAAAACTACCCCATATCCTCTCGAACCTGCCTACTGCCTCGGACTTCAAGGGGTCAGTCACAATTGGCGTCAGTGTAGTTGTGTTC
ENSG00000033050_ABCF2_TMM_128208.9	TTGACGTACGTAGGTTCTCCCCACCTTGTTGGGAGCTCTACGAGCGCCGTTTAAGAGCTAAGCAGTCGGAATTCGAAGAAGGTATATTGCTGTTGACAGTGAGCGAGTTTCTTAGCACCGGGAGGAGTCAGAAAAACTACCCCCGGTGCTAAGAAACCTGCCTACTGCCTCGGACTTCAAGGGGTCAGTCACAATTGGCGTCAGTGTAGTTGTGTTC
ENSG00000033050_ABCF2_TMM_128209.10	TTGACGTACGTAGGTTCTCCCCACCTTGTTGGATGGAAGTCGACACAGAGGTTTAAGAGCTAAGCAGTCGGAATTCGAAGAAGGTATATTGCTGTTGACAGTGAGCGAGCACACACAACAGTGGAGGAGTCAGAAAAACTACCCCACTGTTGTGTGTGCGTGCCTACTGCCTCGGACTTCAAGGGGTCAGTCACAATTGGCGTCAGTGTAGTTGTGTTC
ENSG00000033100_CHPF2_TMM_83632.1	TTGACGTACGTAGGTTCTCCCCACCTTGTTGGTGAAGTAGAGTAACCGAGTTTAAGAGCTAAGCAGTCGGAATTCGAAGAAGGTATATTGCTGTTGACAGTGAGCGCCGAATAATCCGTCCGGAGGAGTCAGAAAAACTACCCCGGACGGATTATTCGATGCCTACTGCCTCGGACTTCAAGGGGTCAGTCACAATTGGCGTCAGTGTAGTTGTGTTC
ENSG00000033100_CHPF2_TMM_83633.2	TTGACGTACGTAGGTTCTCCCCACCTTGTTGGCCACCAGCAACCGCTCAGTTTAAGAGCTAAGCAGTCGGAATTCGAAGAAGGTATATTGCTGTTGACAGTGAGCGCACACCAGGTACCGTGGAGGAGTCAGAAAAACTACCCCACGGTACCTGGTGTATGCCTACTGCCTCGGACTTCAAGGGGTCAGTCACAATTGGCGTCAGTGTAGTTGTGTTC
ENSG00000033100_CHPF2_TMM_83634.3	TTGACGTACGTAGGTTCTCCCCACCTTGTTGGAGCTACACTGTCCACTTGTTTAAGAGCTAAGCAGTCGGAATTCGAAGAAGGTATATTGCTGTTGACAGTGAGCGCGTAGGAGTCTAGGCGGAGGAGTCAGAAAAACTACCCCGCCTAGACTCCTACTTGCCTACTGCCTCGGACTTCAAGGGGTCAGTCACAATTGGCGTCAGTGTAGTTGTGTTC
ENSG00000033100_CHPF2_TMM_83635.4	TTGACGTACGTAGGTTCTCCCCACCTTGTTGGTTCTCAGGCCAGTCGGCGTTTAAGAGCTAAGCAGTCGGAATTCGAAGAAGGTATATTGCTGTTGACAGTGAGCGCCTACTCGCTTGCTCGGAGGAGTCAGAAAAACTACCCCGAGCAAGCGAGTAGATGCCTACTGCCTCGGACTTCAAGGGGTCAGTCACAATTGGCGTCAGTGTAGTTGTGTTC
ENSG00000033100_CHPF2_TMM_83636.5	TTGACGTACGTAGGTTCTCCCCACCTTGTTGGTAGTAGGGGACAATCCGGTTTAAGAGCTAAGCAGTCGGAATTCGAAGAAGGTATATTGCTGTTGACAGTGAGCGCTGTGAGCTTGCGTCGGAGGAGTCAGAAAAACTACCCCGACGCAAGCTCACAATGCCTACTGCCTCGGACTTCAAGGGGTCAGTCACAATTGGCGTCAGTGTAGTTGTGTTC
ENSG00000033100_CHPF2_TMM_83637.6	TTGACGTACGTAGGTTCTCCCCACCTTGTTGGCGTCCAAGCCACTCGTCGTTTAAGAGCTAAGCAGTCGGAATTCGAAGAAGGTATATTGCTGTTGACAGTGAGCGAGTTGTTTCGTGTGCGGAGGAGTCAGAAAAACTACCCCGCACACGAAACAACCTGCCTACTGCCTCGGACTTCAAGGGGTCAGTCACAATTGGCGTCAGTGTAGTTGTGTTC
ENSG00000033100_CHPF2_TMM_83638.7	TTGACGTACGTAGGTTCTCCCCACCTTGTTGGAAGGTACCCTCATGTACGTTTAAGAGCTAAGCAGTCGGAATTCGAAGAAGGTATATTGCTGTTGACAGTGAGCGCCGCTCACGTGTAACGGAGGAGTCAGAAAAACTACCCCGTTACACGTGAGCGATGCCTACTGCCTCGGACTTCAAGGGGTCAGTCACAATTGGCGTCAGTGTAGTTGTGTTC
ENSG00000033100_CHPF2_TMM_83639.8	TTGACGTACGTAGGTTCTCCCCACCTTGTTGGGCTCCAGCAGGGATGCAGGGTTTAAGAGCTAAGCAGTCGGAATTCGAAGAAGGTATATTGCTGTTGACAGTGAGCGCTGCCCATTTCCAGCGGAGGAGTCAGAAAAACTACCCCGCTGGAAATGGGCATTGCCTACTGCCTCGGACTTCAAGGGGTCAGTCACAATTGGCGTCAGTGTAGTTGTGTTC
ENSG00000033100_CHPF2_TMM_83640.9	TTGACGTACGTAGGTTCTCCCCACCTTGTTGGAGCGCTGAAGCGTTTGGTTTAAGAGCTAAGCAGTCGGAATTCGAAGAAGGTATATTGCTGTTGACAGTGAGCGAGACTCGTACGTGTAGGAGGAGTCAGAAAAACTACCCCTACACGTACGAGTCCTGCCTACTGCCTCGGACTTCAAGGGGTCAGTCACAATTGGCGTCAGTGTAGTTGTGTTC
ENSG00000033100_CHPF2_TMM_83641.10	TTGACGTACGTAGGTTCTCCCCACCTTGTTGGCGGGTTTCCTGGATCCAGGGTTTAAGAGCTAAGCAGTCGGAATTCGAAGAAGGTATATTGCTGTTGACAGTGAGCGAACCAGATTAGCACGGGAGGAGTCAGAAAAACTACCCCCGTGCTAATCTGGTGTGCCTACTGCCTCGGACTTCAAGGGGTCAGTCACAATTGGCGTCAGTGTAGTTGTGTTC
ENSG00000033627_ATP6V0A1_ACOC_17840.1	TTGACGTACGTAGGTTCTCCCCACCTTGTTGGGAGTGAAGAAATGACACGTTTAAGAGCTAAGCAGTCGGAATTCGAAGAAGGTATATTGCTGTTGACAGTGAGCGCGGTTCCGTTACCAGGGAGGAGTCAGAAAAACTACCCCCTGGTAACGGAACCTTGCCTACTGCCTCGGACTTCAAGGGGTCAGTCACAATTGGCGTCAGTGTAGTTGTGTTC
ENSG00000033627_ATP6V0A1_ACOC_17841.2	TTGACGTACGTAGGTTCTCCCCACCTTGTTGGTCAGTGAATTAGGAGAACTGTTTAAGAGCTAAGCAGTCGGAATTCGAAGAAGGTATATTGCTGTTGACAGTGAGCGCCCAGGCAGAAGAACGGAGGAGTCAGAAAAACTACCCCGTTCTTCTGCCTGGTTGCCTACTGCCTCGGACTTCAAGGGGTCAGTCACAATTGGCGTCAGTGTAGTTGTGTTC
ENSG00000033627_ATP6V0A1_ACOC_17842.3	TTGACGTACGTAGGTTCTCCCCACCTTGTTGGCTTTGGCGGGTATGCCGGTTTAAGAGCTAAGCAGTCGGAATTCGAAGAAGGTATATTGCTGTTGACAGTGAGCGACGGATGTACTCCTAGGAGGAGTCAGAAAAACTACCCCTAGGAGTACATCCGGTGCCTACTGCCTCGGACTTCAAGGGGTCAGTCACAATTGGCGTCAGTGTAGTTGTGTTC
ENSG00000033627_ATP6V0A1_ACOC_17843.4	TTGACGTACGTAGGTTCTCCCCACCTTGTTGGTTGGAAAACATTCACATCGTTTAAGAGCTAAGCAGTCGGAATTCGAAGAAGGTATATTGCTGTTGACAGTGAGCGCTAGGTCATGGAGCGGGAGGAGTCAGAAAAACTACCCCCGCTCCATGACCTATTGCCTACTGCCTCGGACTTCAAGGGGTCAGTCACAATTGGCGTCAGTGTAGTTGTGTTC
ENSG00000033627_ATP6V0A1_ACOC_17844.5	TTGACGTACGTAGGTTCTCCCCACCTTGTTGGGACACCGGTGAAAACCCAGGTTTAAGAGCTAAGCAGTCGGAATTCGAAGAAGGTATATTGCTGTTGACAGTGAGCGCGCGCAGGAGTCTTAGGAGGAGTCAGAAAAACTACCCCTAAGACTCCTGCGCTTGCCTACTGCCTCGGACTTCAAGGGGTCAGTCACAATTGGCGTCAGTGTAGTTGTGTTC
ENSG00000033627_ATP6V0A1_ACOC_17845.6	TTGACGTACGTAGGTTCTCCCCACCTTGTTGGGCGGATCCAGACTTGTGTTTAAGAGCTAAGCAGTCGGAATTCGAAGAAGGTATATTGCTGTTGACAGTGAGCGCTCCGGGCACATTTGGGAGGAGTCAGAAAAACTACCCCCAAATGTGCCCGGATTGCCTACTGCCTCGGACTTCAAGGGGTCAGTCACAATTGGCGTCAGTGTAGTTGTGTTC
ENSG00000033627_ATP6V0A1_ACOC_17846.7	TTGACGTACGTAGGTTCTCCCCACCTTGTTGGTCAATCATGTCCCGGGGGAGTTTAAGAGCTAAGCAGTCGGAATTCGAAGAAGGTATATTGCTGTTGACAGTGAGCGCAGGCAGTGGAGGTAGGAGGAGTCAGAAAAACTACCCCTACCTCCACTGCCTTTGCCTACTGCCTCGGACTTCAAGGGGTCAGTCACAATTGGCGTCAGTGTAGTTGTGTTC
ENSG00000033627_ATP6V0A1_ACOC_17847.8	TTGACGTACGTAGGTTCTCCCCACCTTGTTGGTGGCTGGTGTCATTAACCGTTTAAGAGCTAAGCAGTCGGAATTCGAAGAAGGTATATTGCTGTTGACAGTGAGCGCGCTTCGAGAGCAAGGGAGGAGTCAGAAAAACTACCCCCTTGCTCTCGAAGCATGCCTACTGCCTCGGACTTCAAGGGGTCAGTCACAATTGGCGTCAGTGTAGTTGTGTTC
ENSG00000033627_ATP6V0A1_ACOC_17848.9	TTGACGTACGTAGGTTCTCCCCACCTTGTTGGTCACAGGATCCTCCAGGGTTTAAGAGCTAAGCAGTCGGAATTCGAAGAAGGTATATTGCTGTTGACAGTGAGCGCAAATCAGCTTGGGCGGAGGAGTCAGAAAAACTACCCCGCCCAAGCTGATTTATGCCTACTGCCTCGGACTTCAAGGGGTCAGTCACAATTGGCGTCAGTGTAGTTGTGTTC
ENSG00000033627_ATP6V0A1_ACOC_17849.10	TTGACGTACGTAGGTTCTCCCCACCTTGTTGGCTCTGAAGAGAAACTTCCGTTTAAGAGCTAAGCAGTCGGAATTCGAAGAAGGTATATTGCTGTTGACAGTGAGCGACATTTAAAGGCGGTGGAGGAGTCAGAAAAACTACCCCACCGCCTTTAAATGCTGCCTACTGCCTCGGACTTCAAGGGGTCAGTCACAATTGGCGTCAGTGTAGTTGTGTTC
ENSG00000034510_TMSB10_TMM_106779.1	TTGACGTACGTAGGTTCTCCCCACCTTGTTGGGCGATTTCCCCCATGTCGTTTAAGAGCTAAGCAGTCGGAATTCGAAGAAGGTATATTGCTGTTGACAGTGAGCGAATGTCAATGTTCGCGGAGGAGTCAGAAAAACTACCCCGCGAACATTGACATGTGCCTACTGCCTCGGACTTCAAGGGGTCAGTCACAATTGGCGTCAGTGTAGTTGTGTTC
ENSG00000034510_TMSB10_TMM_106780.2	TTGACGTACGTAGGTTCTCCCCACCTTGTTGGGAAATCGCCAGCTTCGATAGTTTAAGAGCTAAGCAGTCGGAATTCGAAGAAGGTATATTGCTGTTGACAGTGAGCGAAGCGTTGGATAACTGGAGGAGTCAGAAAAACTACCCCAGTTATCCAACGCTGTGCCTACTGCCTCGGACTTCAAGGGGTCAGTCACAATTGGCGTCAGTGTAGTTGTGTTC
ENSG00000034510_TMSB10_TMM_106781.3	TTGACGTACGTAGGTTCTCCCCACCTTGTTGGGCAGACAAACCAGACATGGGTTTAAGAGCTAAGCAGTCGGAATTCGAAGAAGGTATATTGCTGTTGACAGTGAGCGCCGAGTCCTGGTACAGGAGGAGTCAGAAAAACTACCCCTGTACCAGGACTCGTTGCCTACTGCCTCGGACTTCAAGGGGTCAGTCACAATTGGCGTCAGTGTAGTTGTGTTC
ENSG00000034510_TMSB10_TMM_106782.4	TTGACGTACGTAGGTTCTCCCCACCTTGTTGGCTTGGCCTTATCGAAGCGTTTAAGAGCTAAGCAGTCGGAATTCGAAGAAGGTATATTGCTGTTGACAGTGAGCGCGGAAGAGGTGCTAGGGAGGAGTCAGAAAAACTACCCCCTAGCACCTCTTCCATGCCTACTGCCTCGGACTTCAAGGGGTCAGTCACAATTGGCGTCAGTGTAGTTGTGTTC
ENSG00000034510_TMSB10_TMM_106783.5	TTGACGTACGTAGGTTCTCCCCACCTTGTTGGCTGAAGAAAACGGAGACGCGTTTAAGAGCTAAGCAGTCGGAATTCGAAGAAGGTATATTGCTGTTGACAGTGAGCGCCACTGGCACTTACAGGAGGAGTCAGAAAAACTACCCCTGTAAGTGCCAGTGATGCCTACTGCCTCGGACTTCAAGGGGTCAGTCACAATTGGCGTCAGTGTAGTTGTGTTC
ENSG00000034510_TMSB10_TMM_106784.6	TTGACGTACGTAGGTTCTCCCCACCTTGTTGGGCCAAGCTGAAGAAAAGTTTAAGAGCTAAGCAGTCGGAATTCGAAGAAGGTATATTGCTGTTGACAGTGAGCGCGGAACATGTACCCAGGAGGAGTCAGAAAAACTACCCCTGGGTACATGTTCCATGCCTACTGCCTCGGACTTCAAGGGGTCAGTCACAATTGGCGTCAGTGTAGTTGTGTTC
ENSG00000034693_PEX3_TMM_157281.1	TTGACGTACGTAGGTTCTCCCCACCTTGTTGGAAATGCATCTTCCTGGGCAGTTTAAGAGCTAAGCAGTCGGAATTCGAAGAAGGTATATTGCTGTTGACAGTGAGCGCATCTTCGCCCGCTAGGAGGAGTCAGAAAAACTACCCCTAGCGGGCGAAGATTTGCCTACTGCCTCGGACTTCAAGGGGTCAGTCACAATTGGCGTCAGTGTAGTTGTGTTC
ENSG00000034693_PEX3_TMM_157282.2	TTGACGTACGTAGGTTCTCCCCACCTTGTTGGGAATTCAGTTGCTGCATTAGTTTAAGAGCTAAGCAGTCGGAATTCGAAGAAGGTATATTGCTGTTGACAGTGAGCGAAGGGCAGACAAGAAGGAGGAGTCAGAAAAACTACCCCTTCTTGTCTGCCCTGTGCCTACTGCCTCGGACTTCAAGGGGTCAGTCACAATTGGCGTCAGTGTAGTTGTGTTC
ENSG00000034693_PEX3_TMM_157283.3	TTGACGTACGTAGGTTCTCCCCACCTTGTTGGTATACAGTACCTGTATGCGTTTAAGAGCTAAGCAGTCGGAATTCGAAGAAGGTATATTGCTGTTGACAGTGAGCGAAGCTCAGATAAGGTGGAGGAGTCAGAAAAACTACCCCACCTTATCTGAGCTGTGCCTACTGCCTCGGACTTCAAGGGGTCAGTCACAATTGGCGTCAGTGTAGTTGTGTTC
ENSG00000034693_PEX3_TMM_157284.4	TTGACGTACGTAGGTTCTCCCCACCTTGTTGGTCCAGTTAAACATAATTGGGTTTAAGAGCTAAGCAGTCGGAATTCGAAGAAGGTATATTGCTGTTGACAGTGAGCGCCGGTTGGAGTACACGGAGGAGTCAGAAAAACTACCCCGTGTACTCCAACCGTTGCCTACTGCCTCGGACTTCAAGGGGTCAGTCACAATTGGCGTCAGTGTAGTTGTGTTC
ENSG00000034693_PEX3_TMM_157285.5	TTGACGTACGTAGGTTCTCCCCACCTTGTTGGATATTGTCGTCGTGCTTGTTTAAGAGCTAAGCAGTCGGAATTCGAAGAAGGTATATTGCTGTTGACAGTGAGCGCCTTTAGGGCGATCCGGAGGAGTCAGAAAAACTACCCCGGATCGCCCTAAAGTTGCCTACTGCCTCGGACTTCAAGGGGTCAGTCACAATTGGCGTCAGTGTAGTTGTGTTC
ENSG00000034693_PEX3_TMM_157286.6	TTGACGTACGTAGGTTCTCCCCACCTTGTTGGCTTCCAACACTGAGAGGTTTAAGAGCTAAGCAGTCGGAATTCGAAGAAGGTATATTGCTGTTGACAGTGAGCGATCCTATGCTCTGCTGGAGGAGTCAGAAAAACTACCCCAGCAGAGCATAGGACTGCCTACTGCCTCGGACTTCAAGGGGTCAGTCACAATTGGCGTCAGTGTAGTTGTGTTC
ENSG00000034693_PEX3_TMM_157287.7	TTGACGTACGTAGGTTCTCCCCACCTTGTTGGCCAACTGCTGCATTATCCGTTTAAGAGCTAAGCAGTCGGAATTCGAAGAAGGTATATTGCTGTTGACAGTGAGCGAGTTTACAGGCAGAGGGAGGAGTCAGAAAAACTACCCCCTCTGCCTGTAAACGTGCCTACTGCCTCGGACTTCAAGGGGTCAGTCACAATTGGCGTCAGTGTAGTTGTGTTC
ENSG00000034693_PEX3_TMM_157288.8	TTGACGTACGTAGGTTCTCCCCACCTTGTTGGTCATATTGCAAGTCCTCGTTTAAGAGCTAAGCAGTCGGAATTCGAAGAAGGTATATTGCTGTTGACAGTGAGCGAGTAATAGGTCGCCAGGAGGAGTCAGAAAAACTACCCCTGGCGACCTATTACCTGCCTACTGCCTCGGACTTCAAGGGGTCAGTCACAATTGGCGTCAGTGTAGTTGTGTTC
ENSG00000034693_PEX3_TMM_157289.9	TTGACGTACGTAGGTTCTCCCCACCTTGTTGGACAGTGATCAATTCTGTCGTTTAAGAGCTAAGCAGTCGGAATTCGAAGAAGGTATATTGCTGTTGACAGTGAGCGATCAACCTTACCTCAGGAGGAGTCAGAAAAACTACCCCTGAGGTAAGGTTGACTGCCTACTGCCTCGGACTTCAAGGGGTCAGTCACAATTGGCGTCAGTGTAGTTGTGTTC
ENSG00000034693_PEX3_TMM_157290.10	TTGACGTACGTAGGTTCTCCCCACCTTGTTGGTATATATTCTGGGGAAATAGTTTAAGAGCTAAGCAGTCGGAATTCGAAGAAGGTATATTGCTGTTGACAGTGAGCGAGAATGTCCTTCCCAGGAGGAGTCAGAAAAACTACCCCTGGGAAGGACATTCGTGCCTACTGCCTCGGACTTCAAGGGGTCAGTCACAATTGGCGTCAGTGTAGTTGTGTTC
ENSG00000035141_FAM136A_TMM_141092.1	TTGACGTACGTAGGTTCTCCCCACCTTGTTGGCAGGAGGCGGTGGAGTCCAGTTTAAGAGCTAAGCAGTCGGAATTCGAAGAAGGTATATTGCTGTTGACAGTGAGCGCGCCATGTTTCGGCTGGAGGAGTCAGAAAAACTACCCCAGCCGAAACATGGCATGCCTACTGCCTCGGACTTCAAGGGGTCAGTCACAATTGGCGTCAGTGTAGTTGTGTTC
ENSG00000035141_FAM136A_TMM_141093.2	TTGACGTACGTAGGTTCTCCCCACCTTGTTGGCAGTGCAAGGCGTCGCGGTTTAAGAGCTAAGCAGTCGGAATTCGAAGAAGGTATATTGCTGTTGACAGTGAGCGCGTAGGAGGTAGGACGGAGGAGTCAGAAAAACTACCCCGTCCTACCTCCTACATGCCTACTGCCTCGGACTTCAAGGGGTCAGTCACAATTGGCGTCAGTGTAGTTGTGTTC
ENSG00000035141_FAM136A_TMM_141094.3	TTGACGTACGTAGGTTCTCCCCACCTTGTTGGGAAGATGCAGGTAGCGGTTTAAGAGCTAAGCAGTCGGAATTCGAAGAAGGTATATTGCTGTTGACAGTGAGCGAACACCAACATAACGGGAGGAGTCAGAAAAACTACCCCCGTTATGTTGGTGTCTGCCTACTGCCTCGGACTTCAAGGGGTCAGTCACAATTGGCGTCAGTGTAGTTGTGTTC
ENSG00000035141_FAM136A_TMM_141095.4	TTGACGTACGTAGGTTCTCCCCACCTTGTTGGCCCCGCTACCTGCATCTTCGTTTAAGAGCTAAGCAGTCGGAATTCGAAGAAGGTATATTGCTGTTGACAGTGAGCGCTGGTGTACCGTCACGGAGGAGTCAGAAAAACTACCCCGTGACGGTACACCAATGCCTACTGCCTCGGACTTCAAGGGGTCAGTCACAATTGGCGTCAGTGTAGTTGTGTTC
ENSG00000035141_FAM136A_TMM_141096.5	TTGACGTACGTAGGTTCTCCCCACCTTGTTGGCCCACACCCGGTCTGCGGTTTAAGAGCTAAGCAGTCGGAATTCGAAGAAGGTATATTGCTGTTGACAGTGAGCGCCTCTTGTGCACGTTGGAGGAGTCAGAAAAACTACCCCAACGTGCACAAGAGTTGCCTACTGCCTCGGACTTCAAGGGGTCAGTCACAATTGGCGTCAGTGTAGTTGTGTTC
ENSG00000035141_FAM136A_TMM_141097.6	TTGACGTACGTAGGTTCTCCCCACCTTGTTGGGTGCACCTGCTTCATGGGTTTAAGAGCTAAGCAGTCGGAATTCGAAGAAGGTATATTGCTGTTGACAGTGAGCGAAAACGCGTCATTCCGGAGGAGTCAGAAAAACTACCCCGGAATGACGCGTTTGTGCCTACTGCCTCGGACTTCAAGGGGTCAGTCACAATTGGCGTCAGTGTAGTTGTGTTC
ENSG00000035141_FAM136A_TMM_141098.7	TTGACGTACGTAGGTTCTCCCCACCTTGTTGGAGCGCTGCCATGTGCCTCGTTTAAGAGCTAAGCAGTCGGAATTCGAAGAAGGTATATTGCTGTTGACAGTGAGCGCCATTCGATAGGCTCGGAGGAGTCAGAAAAACTACCCCGAGCCTATCGAATGTTGCCTACTGCCTCGGACTTCAAGGGGTCAGTCACAATTGGCGTCAGTGTAGTTGTGTTC
ENSG00000035141_FAM136A_TMM_141099.8	TTGACGTACGTAGGTTCTCCCCACCTTGTTGGCCAACGTGAAAGACCAGAAGTTTAAGAGCTAAGCAGTCGGAATTCGAAGAAGGTATATTGCTGTTGACAGTGAGCGATCGAACCCTGAGTTGGAGGAGTCAGAAAAACTACCCCAACTCAGGGTTCGACTGCCTACTGCCTCGGACTTCAAGGGGTCAGTCACAATTGGCGTCAGTGTAGTTGTGTTC
ENSG00000035141_FAM136A_TMM_141100.9	TTGACGTACGTAGGTTCTCCCCACCTTGTTGGGCATGACCTGGCCAACGGTTTAAGAGCTAAGCAGTCGGAATTCGAAGAAGGTATATTGCTGTTGACAGTGAGCGCCCCGTACTCAAAGCGGAGGAGTCAGAAAAACTACCCCGCTTTGAGTACGGGTTGCCTACTGCCTCGGACTTCAAGGGGTCAGTCACAATTGGCGTCAGTGTAGTTGTGTTC
ENSG00000035141_FAM136A_TMM_141101.10	TTGACGTACGTAGGTTCTCCCCACCTTGTTGGGCTTTGGTCACCAGTGAGCGTTTAAGAGCTAAGCAGTCGGAATTCGAAGAAGGTATATTGCTGTTGACAGTGAGCGAATCGTGCAGTACGTGGAGGAGTCAGAAAAACTACCCCACGTACTGCACGATGTGCCTACTGCCTCGGACTTCAAGGGGTCAGTCACAATTGGCGTCAGTGTAGTTGTGTTC
ENSG00000035403_VCL_TMM_75952.1	TTGACGTACGTAGGTTCTCCCCACCTTGTTGGTGCGCGTATGAAACACGTTTAAGAGCTAAGCAGTCGGAATTCGAAGAAGGTATATTGCTGTTGACAGTGAGCGACAGTAAATGCTGGAGGAGGAGTCAGAAAAACTACCCCTCCAGCATTTACTGGTGCCTACTGCCTCGGACTTCAAGGGGTCAGTCACAATTGGCGTCAGTGTAGTTGTGTTC
ENSG00000035403_VCL_TMM_75953.2	TTGACGTACGTAGGTTCTCCCCACCTTGTTGGGTGATAATGCACGAGGAGTTTAAGAGCTAAGCAGTCGGAATTCGAAGAAGGTATATTGCTGTTGACAGTGAGCGCAACTTTCGCACCTCGGAGGAGTCAGAAAAACTACCCCGAGGTGCGAAAGTTTTGCCTACTGCCTCGGACTTCAAGGGGTCAGTCACAATTGGCGTCAGTGTAGTTGTGTTC
ENSG00000035403_VCL_TMM_75954.3	TTGACGTACGTAGGTTCTCCCCACCTTGTTGGCTCCTTACCTTCGATGGTTTAAGAGCTAAGCAGTCGGAATTCGAAGAAGGTATATTGCTGTTGACAGTGAGCGCGGGACATCTCGTACGGAGGAGTCAGAAAAACTACCCCGTACGAGATGTCCCATGCCTACTGCCTCGGACTTCAAGGGGTCAGTCACAATTGGCGTCAGTGTAGTTGTGTTC
ENSG00000035403_VCL_TMM_75955.4	TTGACGTACGTAGGTTCTCCCCACCTTGTTGGGGCGCGGTGAGGTCAGGAAGTTTAAGAGCTAAGCAGTCGGAATTCGAAGAAGGTATATTGCTGTTGACAGTGAGCGCTAGACATGGCCTCAGGAGGAGTCAGAAAAACTACCCCTGAGGCCATGTCTATTGCCTACTGCCTCGGACTTCAAGGGGTCAGTCACAATTGGCGTCAGTGTAGTTGTGTTC
ENSG00000035403_VCL_TMM_75956.5	TTGACGTACGTAGGTTCTCCCCACCTTGTTGGGCCGTCAGCAACCTCGTCGTTTAAGAGCTAAGCAGTCGGAATTCGAAGAAGGTATATTGCTGTTGACAGTGAGCGATTCGCTGGAAGATGGGAGGAGTCAGAAAAACTACCCCCATCTTCCAGCGAAGTGCCTACTGCCTCGGACTTCAAGGGGTCAGTCACAATTGGCGTCAGTGTAGTTGTGTTC
ENSG00000035403_VCL_TMM_75957.6	TTGACGTACGTAGGTTCTCCCCACCTTGTTGGAGACTGTTCAAACCACTGGTTTAAGAGCTAAGCAGTCGGAATTCGAAGAAGGTATATTGCTGTTGACAGTGAGCGCCGGTGAAAGTTCCTGGAGGAGTCAGAAAAACTACCCCAGGAACTTTCACCGATGCCTACTGCCTCGGACTTCAAGGGGTCAGTCACAATTGGCGTCAGTGTAGTTGTGTTC
ENSG00000035403_VCL_TMM_75958.7	TTGACGTACGTAGGTTCTCCCCACCTTGTTGGCTTGCACCAAGCTTGTCCGTTTAAGAGCTAAGCAGTCGGAATTCGAAGAAGGTATATTGCTGTTGACAGTGAGCGCACGCAAACGCTAGAGGAGGAGTCAGAAAAACTACCCCTCTAGCGTTTGCGTATGCCTACTGCCTCGGACTTCAAGGGGTCAGTCACAATTGGCGTCAGTGTAGTTGTGTTC
ENSG00000035403_VCL_TMM_75959.8	TTGACGTACGTAGGTTCTCCCCACCTTGTTGGCTCGAGATTATCTAATTGAGTTTAAGAGCTAAGCAGTCGGAATTCGAAGAAGGTATATTGCTGTTGACAGTGAGCGATGCCTACTGTTAAGGGAGGAGTCAGAAAAACTACCCCCTTAACAGTAGGCACTGCCTACTGCCTCGGACTTCAAGGGGTCAGTCACAATTGGCGTCAGTGTAGTTGTGTTC
ENSG00000035403_VCL_TMM_75960.9	TTGACGTACGTAGGTTCTCCCCACCTTGTTGGTCTCTCGTCAATCATCTGTTTAAGAGCTAAGCAGTCGGAATTCGAAGAAGGTATATTGCTGTTGACAGTGAGCGCCAGAATGCCGCAATGGAGGAGTCAGAAAAACTACCCCATTGCGGCATTCTGATGCCTACTGCCTCGGACTTCAAGGGGTCAGTCACAATTGGCGTCAGTGTAGTTGTGTTC
ENSG00000035403_VCL_TMM_75961.10	TTGACGTACGTAGGTTCTCCCCACCTTGTTGGGGCCGTGGCCACCTGTTGTTTAAGAGCTAAGCAGTCGGAATTCGAAGAAGGTATATTGCTGTTGACAGTGAGCGAACGCAACACCTCTTGGAGGAGTCAGAAAAACTACCCCAAGAGGTGTTGCGTGTGCCTACTGCCTCGGACTTCAAGGGGTCAGTCACAATTGGCGTCAGTGTAGTTGTGTTC
ENSG00000035720_STAP1_TMM_115247.1	TTGACGTACGTAGGTTCTCCCCACCTTGTTGGTAATCTTTAACCTTTCCGTTTAAGAGCTAAGCAGTCGGAATTCGAAGAAGGTATATTGCTGTTGACAGTGAGCGACTGACGGATTGATTGGAGGAGTCAGAAAAACTACCCCAATCAATCCGTCAGGTGCCTACTGCCTCGGACTTCAAGGGGTCAGTCACAATTGGCGTCAGTGTAGTTGTGTTC
ENSG00000035720_STAP1_TMM_115248.2	TTGACGTACGTAGGTTCTCCCCACCTTGTTGGCTCTACCTTTGTACTTTGAGTTTAAGAGCTAAGCAGTCGGAATTCGAAGAAGGTATATTGCTGTTGACAGTGAGCGCATACGTCAAGCACGGGAGGAGTCAGAAAAACTACCCCCGTGCTTGACGTATATGCCTACTGCCTCGGACTTCAAGGGGTCAGTCACAATTGGCGTCAGTGTAGTTGTGTTC
ENSG00000035720_STAP1_TMM_115249.3	TTGACGTACGTAGGTTCTCCCCACCTTGTTGGTTGAATTCTGCTCAGTAGTTTAAGAGCTAAGCAGTCGGAATTCGAAGAAGGTATATTGCTGTTGACAGTGAGCGATGGTGTCAAGTAGCGGAGGAGTCAGAAAAACTACCCCGCTACTTGACACCACTGCCTACTGCCTCGGACTTCAAGGGGTCAGTCACAATTGGCGTCAGTGTAGTTGTGTTC
ENSG00000035720_STAP1_TMM_115250.4	TTGACGTACGTAGGTTCTCCCCACCTTGTTGGGTAGGAGTGACACGTTTGTTTAAGAGCTAAGCAGTCGGAATTCGAAGAAGGTATATTGCTGTTGACAGTGAGCGACGCTGTGGAAATCAGGAGGAGTCAGAAAAACTACCCCTGATTTCCACAGCGCTGCCTACTGCCTCGGACTTCAAGGGGTCAGTCACAATTGGCGTCAGTGTAGTTGTGTTC
ENSG00000035720_STAP1_TMM_115251.5	TTGACGTACGTAGGTTCTCCCCACCTTGTTGGACAGAGCAGAGTACGTCCGGTTTAAGAGCTAAGCAGTCGGAATTCGAAGAAGGTATATTGCTGTTGACAGTGAGCGAAGCTAATCATGTCGGGAGGAGTCAGAAAAACTACCCCCGACATGATTAGCTCTGCCTACTGCCTCGGACTTCAAGGGGTCAGTCACAATTGGCGTCAGTGTAGTTGTGTTC
ENSG00000035720_STAP1_TMM_115252.6	TTGACGTACGTAGGTTCTCCCCACCTTGTTGGTTTCTACTGTCACTACCGTTTAAGAGCTAAGCAGTCGGAATTCGAAGAAGGTATATTGCTGTTGACAGTGAGCGCCGTGCTCATGTCTTGGAGGAGTCAGAAAAACTACCCCAAGACATGAGCACGATGCCTACTGCCTCGGACTTCAAGGGGTCAGTCACAATTGGCGTCAGTGTAGTTGTGTTC
ENSG00000035720_STAP1_TMM_115253.7	TTGACGTACGTAGGTTCTCCCCACCTTGTTGGGAACCAACTGAAGATTATGGTTTAAGAGCTAAGCAGTCGGAATTCGAAGAAGGTATATTGCTGTTGACAGTGAGCGCCAGCAGCTGCTATGGGAGGAGTCAGAAAAACTACCCCCATAGCAGCTGCTGTTGCCTACTGCCTCGGACTTCAAGGGGTCAGTCACAATTGGCGTCAGTGTAGTTGTGTTC
ENSG00000035720_STAP1_TMM_115254.8	TTGACGTACGTAGGTTCTCCCCACCTTGTTGGCATCTCAGTTGCCTCTTTCGTTTAAGAGCTAAGCAGTCGGAATTCGAAGAAGGTATATTGCTGTTGACAGTGAGCGAGGTAACGACTCTTTGGAGGAGTCAGAAAAACTACCCCAAAGAGTCGTTACCGTGCCTACTGCCTCGGACTTCAAGGGGTCAGTCACAATTGGCGTCAGTGTAGTTGTGTTC
ENSG00000035720_STAP1_TMM_115255.9	TTGACGTACGTAGGTTCTCCCCACCTTGTTGGAAAGTGGGGAAGAATGGAGGTTTAAGAGCTAAGCAGTCGGAATTCGAAGAAGGTATATTGCTGTTGACAGTGAGCGAGAGCTATACACTCGGGAGGAGTCAGAAAAACTACCCCCGAGTGTATAGCTCGTGCCTACTGCCTCGGACTTCAAGGGGTCAGTCACAATTGGCGTCAGTGTAGTTGTGTTC
ENSG00000035720_STAP1_TMM_115256.10	TTGACGTACGTAGGTTCTCCCCACCTTGTTGGCCCCTCGCAGGATCTTCCGTTTAAGAGCTAAGCAGTCGGAATTCGAAGAAGGTATATTGCTGTTGACAGTGAGCGAAGGTATAATCGGACGGAGGAGTCAGAAAAACTACCCCGTCCGATTATACCTCTGCCTACTGCCTCGGACTTCAAGGGGTCAGTCACAATTGGCGTCAGTGTAGTTGTGTTC
ENSG00000036448_MYOM2_TMM_59646.1	TTGACGTACGTAGGTTCTCCCCACCTTGTTGGAAACACCAAGACGTCGGGTTTAAGAGCTAAGCAGTCGGAATTCGAAGAAGGTATATTGCTGTTGACAGTGAGCGACGATCCGTAAGCATGGAGGAGTCAGAAAAACTACCCCATGCTTACGGATCGCTGCCTACTGCCTCGGACTTCAAGGGGTCAGTCACAATTGGCGTCAGTGTAGTTGTGTTC
ENSG00000036448_MYOM2_TMM_59647.2	TTGACGTACGTAGGTTCTCCCCACCTTGTTGGGTTCGCTCAGGCCATGCGTTTAAGAGCTAAGCAGTCGGAATTCGAAGAAGGTATATTGCTGTTGACAGTGAGCGAAGATCATGACGTGCGGAGGAGTCAGAAAAACTACCCCGCACGTCATGATCTCTGCCTACTGCCTCGGACTTCAAGGGGTCAGTCACAATTGGCGTCAGTGTAGTTGTGTTC
ENSG00000036448_MYOM2_TMM_59648.3	TTGACGTACGTAGGTTCTCCCCACCTTGTTGGAGGAGCGTAATCCCATAGTTTAAGAGCTAAGCAGTCGGAATTCGAAGAAGGTATATTGCTGTTGACAGTGAGCGACTATGTTCGTCAAGGGAGGAGTCAGAAAAACTACCCCCTTGACGAACATAGGTGCCTACTGCCTCGGACTTCAAGGGGTCAGTCACAATTGGCGTCAGTGTAGTTGTGTTC
ENSG00000036448_MYOM2_TMM_59649.4	TTGACGTACGTAGGTTCTCCCCACCTTGTTGGCATGAGGAGGACCTGCTGTTTAAGAGCTAAGCAGTCGGAATTCGAAGAAGGTATATTGCTGTTGACAGTGAGCGCTGGTTGTACCAGCTGGAGGAGTCAGAAAAACTACCCCAGCTGGTACAACCATTGCCTACTGCCTCGGACTTCAAGGGGTCAGTCACAATTGGCGTCAGTGTAGTTGTGTTC
ENSG00000036448_MYOM2_TMM_59650.5	TTGACGTACGTAGGTTCTCCCCACCTTGTTGGCATTGACCGCCTTGACTGTTTAAGAGCTAAGCAGTCGGAATTCGAAGAAGGTATATTGCTGTTGACAGTGAGCGATTGGATGCACGACAGGAGGAGTCAGAAAAACTACCCCTGTCGTGCATCCAACTGCCTACTGCCTCGGACTTCAAGGGGTCAGTCACAATTGGCGTCAGTGTAGTTGTGTTC
ENSG00000036448_MYOM2_TMM_59651.6	TTGACGTACGTAGGTTCTCCCCACCTTGTTGGGTCCCGAAATTCAGTGGGTTTAAGAGCTAAGCAGTCGGAATTCGAAGAAGGTATATTGCTGTTGACAGTGAGCGCCACCACCATCGAGAGGAGGAGTCAGAAAAACTACCCCTCTCGATGGTGGTGTTGCCTACTGCCTCGGACTTCAAGGGGTCAGTCACAATTGGCGTCAGTGTAGTTGTGTTC
ENSG00000036448_MYOM2_TMM_59652.7	TTGACGTACGTAGGTTCTCCCCACCTTGTTGGAACGTCAAGTCGTAGGCGTTTAAGAGCTAAGCAGTCGGAATTCGAAGAAGGTATATTGCTGTTGACAGTGAGCGCACCGTATCCTCTCCGGAGGAGTCAGAAAAACTACCCCGGAGAGGATACGGTTTGCCTACTGCCTCGGACTTCAAGGGGTCAGTCACAATTGGCGTCAGTGTAGTTGTGTTC
ENSG00000036448_MYOM2_TMM_59653.8	TTGACGTACGTAGGTTCTCCCCACCTTGTTGGGAGATAACGTCCCCCATTCGTTTAAGAGCTAAGCAGTCGGAATTCGAAGAAGGTATATTGCTGTTGACAGTGAGCGAGCCCAGAATAGCTAGGAGGAGTCAGAAAAACTACCCCTAGCTATTCTGGGCCTGCCTACTGCCTCGGACTTCAAGGGGTCAGTCACAATTGGCGTCAGTGTAGTTGTGTTC
ENSG00000036448_MYOM2_TMM_59654.9	TTGACGTACGTAGGTTCTCCCCACCTTGTTGGTCCCTTCTGCTCCGGGTCGTTTAAGAGCTAAGCAGTCGGAATTCGAAGAAGGTATATTGCTGTTGACAGTGAGCGCGTATGCGTCCTGTCGGAGGAGTCAGAAAAACTACCCCGACAGGACGCATACTTGCCTACTGCCTCGGACTTCAAGGGGTCAGTCACAATTGGCGTCAGTGTAGTTGTGTTC
ENSG00000036448_MYOM2_TMM_59655.10	TTGACGTACGTAGGTTCTCCCCACCTTGTTGGTGTGGCCGGAACCAACCTCGTTTAAGAGCTAAGCAGTCGGAATTCGAAGAAGGTATATTGCTGTTGACAGTGAGCGATGAAACCGGTTGCTGGAGGAGTCAGAAAAACTACCCCAGCAACCGGTTTCACTGCCTACTGCCTCGGACTTCAAGGGGTCAGTCACAATTGGCGTCAGTGTAGTTGTGTTC
ENSG00000037042_TUBG2_TMM_7124.1	TTGACGTACGTAGGTTCTCCCCACCTTGTTGGCAGGGTGATGATCTCCCGTTTAAGAGCTAAGCAGTCGGAATTCGAAGAAGGTATATTGCTGTTGACAGTGAGCGATAGTGGTATTGGCGGGAGGAGTCAGAAAAACTACCCCCGCCAATACCACTAGTGCCTACTGCCTCGGACTTCAAGGGGTCAGTCACAATTGGCGTCAGTGTAGTTGTGTTC
ENSG00000037042_TUBG2_TMM_7125.2	TTGACGTACGTAGGTTCTCCCCACCTTGTTGGCTCATCTCGTCCTGGTAGTTTAAGAGCTAAGCAGTCGGAATTCGAAGAAGGTATATTGCTGTTGACAGTGAGCGATTCGCATTGTCCGTGGAGGAGTCAGAAAAACTACCCCACGGACAATGCGAACTGCCTACTGCCTCGGACTTCAAGGGGTCAGTCACAATTGGCGTCAGTGTAGTTGTGTTC
ENSG00000037042_TUBG2_TMM_7126.3	TTGACGTACGTAGGTTCTCCCCACCTTGTTGGAATTCCTCCACGATGCCCTGTTTAAGAGCTAAGCAGTCGGAATTCGAAGAAGGTATATTGCTGTTGACAGTGAGCGAACGTGTTTGGAAGCGGAGGAGTCAGAAAAACTACCCCGCTTCCAAACACGTGTGCCTACTGCCTCGGACTTCAAGGGGTCAGTCACAATTGGCGTCAGTGTAGTTGTGTTC
ENSG00000037042_TUBG2_TMM_7127.4	TTGACGTACGTAGGTTCTCCCCACCTTGTTGGTCTGCACTAGCTTCTTGGTTTAAGAGCTAAGCAGTCGGAATTCGAAGAAGGTATATTGCTGTTGACAGTGAGCGAGTACAACTGAAACCGGAGGAGTCAGAAAAACTACCCCGGTTTCAGTTGTACGTGCCTACTGCCTCGGACTTCAAGGGGTCAGTCACAATTGGCGTCAGTGTAGTTGTGTTC
ENSG00000037042_TUBG2_TMM_7128.5	TTGACGTACGTAGGTTCTCCCCACCTTGTTGGAACCCGTACCCCCAGCGAGTTTAAGAGCTAAGCAGTCGGAATTCGAAGAAGGTATATTGCTGTTGACAGTGAGCGAAAAGGTAACGCGAGGGAGGAGTCAGAAAAACTACCCCCTCGCGTTACCTTTCTGCCTACTGCCTCGGACTTCAAGGGGTCAGTCACAATTGGCGTCAGTGTAGTTGTGTTC
ENSG00000037042_TUBG2_TMM_7129.6	TTGACGTACGTAGGTTCTCCCCACCTTGTTGGTCATTCAGTCGCTCCAGGGTTTAAGAGCTAAGCAGTCGGAATTCGAAGAAGGTATATTGCTGTTGACAGTGAGCGCTGCATGGTGGTTCTGGAGGAGTCAGAAAAACTACCCCAGAACCACCATGCAATGCCTACTGCCTCGGACTTCAAGGGGTCAGTCACAATTGGCGTCAGTGTAGTTGTGTTC
ENSG00000037042_TUBG2_TMM_7130.7	TTGACGTACGTAGGTTCTCCCCACCTTGTTGGTCACTTCCATCTGCTTCTGTTTAAGAGCTAAGCAGTCGGAATTCGAAGAAGGTATATTGCTGTTGACAGTGAGCGATGAACGGCTAAATCGGAGGAGTCAGAAAAACTACCCCGATTTAGCCGTTCAGTGCCTACTGCCTCGGACTTCAAGGGGTCAGTCACAATTGGCGTCAGTGTAGTTGTGTTC
ENSG00000037042_TUBG2_TMM_7131.8	TTGACGTACGTAGGTTCTCCCCACCTTGTTGGGTCATTGTTCATGTAGCCGGTTTAAGAGCTAAGCAGTCGGAATTCGAAGAAGGTATATTGCTGTTGACAGTGAGCGAGTACACCAGTTGATGGAGGAGTCAGAAAAACTACCCCATCAACTGGTGTACCTGCCTACTGCCTCGGACTTCAAGGGGTCAGTCACAATTGGCGTCAGTGTAGTTGTGTTC
ENSG00000037042_TUBG2_TMM_7132.9	TTGACGTACGTAGGTTCTCCCCACCTTGTTGGACTGGTCTGTAGTGAGCGTTTAAGAGCTAAGCAGTCGGAATTCGAAGAAGGTATATTGCTGTTGACAGTGAGCGCTAATCGGTCCAGCAGGAGGAGTCAGAAAAACTACCCCTGCTGGACCGATTATTGCCTACTGCCTCGGACTTCAAGGGGTCAGTCACAATTGGCGTCAGTGTAGTTGTGTTC
ENSG00000037042_TUBG2_TMM_7133.10	TTGACGTACGTAGGTTCTCCCCACCTTGTTGGGTTGATCTGGGAGAAGGACGTTTAAGAGCTAAGCAGTCGGAATTCGAAGAAGGTATATTGCTGTTGACAGTGAGCGCATACGCCGATCGCTGGAGGAGTCAGAAAAACTACCCCAGCGATCGGCGTATTTGCCTACTGCCTCGGACTTCAAGGGGTCAGTCACAATTGGCGTCAGTGTAGTTGTGTTC
ENSG00000038274_MAT2B_TMM_193402.1	TTGACGTACGTAGGTTCTCCCCACCTTGTTGGGAAGTTAACATCCCTAATGTTTAAGAGCTAAGCAGTCGGAATTCGAAGAAGGTATATTGCTGTTGACAGTGAGCGAACTGTGTGAAGTGTGGAGGAGTCAGAAAAACTACCCCACACTTCACACAGTGTGCCTACTGCCTCGGACTTCAAGGGGTCAGTCACAATTGGCGTCAGTGTAGTTGTGTTC
ENSG00000038274_MAT2B_TMM_193403.2	TTGACGTACGTAGGTTCTCCCCACCTTGTTGGCACAATGTACTATAACAGTTTAAGAGCTAAGCAGTCGGAATTCGAAGAAGGTATATTGCTGTTGACAGTGAGCGCTAGGCGCTTTGTCGGGAGGAGTCAGAAAAACTACCCCCGACAAAGCGCCTAATGCCTACTGCCTCGGACTTCAAGGGGTCAGTCACAATTGGCGTCAGTGTAGTTGTGTTC
ENSG00000038274_MAT2B_TMM_193404.3	TTGACGTACGTAGGTTCTCCCCACCTTGTTGGCAAGACCAAAATTTGAACGTTTAAGAGCTAAGCAGTCGGAATTCGAAGAAGGTATATTGCTGTTGACAGTGAGCGCGATTGCGGTTTGCCGGAGGAGTCAGAAAAACTACCCCGGCAAACCGCAATCATGCCTACTGCCTCGGACTTCAAGGGGTCAGTCACAATTGGCGTCAGTGTAGTTGTGTTC
ENSG00000038274_MAT2B_TMM_193405.4	TTGACGTACGTAGGTTCTCCCCACCTTGTTGGCTCAGATTATGTATTTGAGTTTAAGAGCTAAGCAGTCGGAATTCGAAGAAGGTATATTGCTGTTGACAGTGAGCGATTCCTCCTATGTCTGGAGGAGTCAGAAAAACTACCCCAGACATAGGAGGAACTGCCTACTGCCTCGGACTTCAAGGGGTCAGTCACAATTGGCGTCAGTGTAGTTGTGTTC
ENSG00000038274_MAT2B_TMM_193406.5	TTGACGTACGTAGGTTCTCCCCACCTTGTTGGAATAATTGGCATGCAGTGTTTAAGAGCTAAGCAGTCGGAATTCGAAGAAGGTATATTGCTGTTGACAGTGAGCGCGAGGTTGCACCTGTGGAGGAGTCAGAAAAACTACCCCACAGGTGCAACCTCTTGCCTACTGCCTCGGACTTCAAGGGGTCAGTCACAATTGGCGTCAGTGTAGTTGTGTTC
ENSG00000038274_MAT2B_TMM_193407.6	TTGACGTACGTAGGTTCTCCCCACCTTGTTGGCATCCACATTAAGTTGAGGTTTAAGAGCTAAGCAGTCGGAATTCGAAGAAGGTATATTGCTGTTGACAGTGAGCGAGACTTCACATGAACGGAGGAGTCAGAAAAACTACCCCGTTCATGTGAAGTCGTGCCTACTGCCTCGGACTTCAAGGGGTCAGTCACAATTGGCGTCAGTGTAGTTGTGTTC
ENSG00000038274_MAT2B_TMM_193408.7	TTGACGTACGTAGGTTCTCCCCACCTTGTTGGTTCCCGGGAGCTGTCGGCGTTTAAGAGCTAAGCAGTCGGAATTCGAAGAAGGTATATTGCTGTTGACAGTGAGCGACACTCTAGGATTGCGGAGGAGTCAGAAAAACTACCCCGCAATCCTAGAGTGGTGCCTACTGCCTCGGACTTCAAGGGGTCAGTCACAATTGGCGTCAGTGTAGTTGTGTTC
ENSG00000038274_MAT2B_TMM_193409.8	TTGACGTACGTAGGTTCTCCCCACCTTGTTGGAGGATTCCTATTCTGTATGGTTTAAGAGCTAAGCAGTCGGAATTCGAAGAAGGTATATTGCTGTTGACAGTGAGCGATACAGTAAAGGCGAGGAGGAGTCAGAAAAACTACCCCTCGCCTTTACTGTACTGCCTACTGCCTCGGACTTCAAGGGGTCAGTCACAATTGGCGTCAGTGTAGTTGTGTTC
ENSG00000038274_MAT2B_TMM_193410.9	TTGACGTACGTAGGTTCTCCCCACCTTGTTGGCTCCCCTAAATTTGTAGTTTAAGAGCTAAGCAGTCGGAATTCGAAGAAGGTATATTGCTGTTGACAGTGAGCGCAATCCGAGTGCCCTGGAGGAGTCAGAAAAACTACCCCAGGGCACTCGGATTTTGCCTACTGCCTCGGACTTCAAGGGGTCAGTCACAATTGGCGTCAGTGTAGTTGTGTTC
ENSG00000038274_MAT2B_TMM_193411.10	TTGACGTACGTAGGTTCTCCCCACCTTGTTGGCCTGAAATGCCAGAGGACAGTTTAAGAGCTAAGCAGTCGGAATTCGAAGAAGGTATATTGCTGTTGACAGTGAGCGCCAGTGCTGGACTTCGGAGGAGTCAGAAAAACTACCCCGAAGTCCAGCACTGTTGCCTACTGCCTCGGACTTCAAGGGGTCAGTCACAATTGGCGTCAGTGTAGTTGTGTTC
ENSG00000039537_C6_TMM_28673.1	TTGACGTACGTAGGTTCTCCCCACCTTGTTGGAATGCTCTGATCAACAAGTTTAAGAGCTAAGCAGTCGGAATTCGAAGAAGGTATATTGCTGTTGACAGTGAGCGCTTCACAACCGTGGTGGAGGAGTCAGAAAAACTACCCCACCACGGTTGTGAAATGCCTACTGCCTCGGACTTCAAGGGGTCAGTCACAATTGGCGTCAGTGTAGTTGTGTTC
ENSG00000039537_C6_TMM_28674.2	TTGACGTACGTAGGTTCTCCCCACCTTGTTGGAAGTACAAGACAGAGCGTCGTTTAAGAGCTAAGCAGTCGGAATTCGAAGAAGGTATATTGCTGTTGACAGTGAGCGACTCTTGTGACCCTAGGAGGAGTCAGAAAAACTACCCCTAGGGTCACAAGAGCTGCCTACTGCCTCGGACTTCAAGGGGTCAGTCACAATTGGCGTCAGTGTAGTTGTGTTC
ENSG00000039537_C6_TMM_28675.3	TTGACGTACGTAGGTTCTCCCCACCTTGTTGGCTTCTGTGATCACTATGCAGTTTAAGAGCTAAGCAGTCGGAATTCGAAGAAGGTATATTGCTGTTGACAGTGAGCGCACGAACCATCCATCGGAGGAGTCAGAAAAACTACCCCGATGGATGGTTCGTTTGCCTACTGCCTCGGACTTCAAGGGGTCAGTCACAATTGGCGTCAGTGTAGTTGTGTTC
ENSG00000039537_C6_TMM_28676.4	TTGACGTACGTAGGTTCTCCCCACCTTGTTGGCGTCCCAGTCAGTTTGGGTTTAAGAGCTAAGCAGTCGGAATTCGAAGAAGGTATATTGCTGTTGACAGTGAGCGCTCTGAGACTAGGGTGGAGGAGTCAGAAAAACTACCCCACCCTAGTCTCAGAATGCCTACTGCCTCGGACTTCAAGGGGTCAGTCACAATTGGCGTCAGTGTAGTTGTGTTC
ENSG00000039537_C6_TMM_28677.5	TTGACGTACGTAGGTTCTCCCCACCTTGTTGGGTCCAAAATCTCCCAGGGTTTAAGAGCTAAGCAGTCGGAATTCGAAGAAGGTATATTGCTGTTGACAGTGAGCGAGAAGTAGAGAGTCGGGAGGAGTCAGAAAAACTACCCCCGACTCTCTACTTCCTGCCTACTGCCTCGGACTTCAAGGGGTCAGTCACAATTGGCGTCAGTGTAGTTGTGTTC
ENSG00000039537_C6_TMM_28678.6	TTGACGTACGTAGGTTCTCCCCACCTTGTTGGAGCTTAGATGGAATGCAGTTTAAGAGCTAAGCAGTCGGAATTCGAAGAAGGTATATTGCTGTTGACAGTGAGCGAACCGATTGCTTAGTGGAGGAGTCAGAAAAACTACCCCACTAAGCAATCGGTCTGCCTACTGCCTCGGACTTCAAGGGGTCAGTCACAATTGGCGTCAGTGTAGTTGTGTTC
ENSG00000039537_C6_TMM_28679.7	TTGACGTACGTAGGTTCTCCCCACCTTGTTGGTAGTAGATAAGTACTACCGTTTAAGAGCTAAGCAGTCGGAATTCGAAGAAGGTATATTGCTGTTGACAGTGAGCGCCTCGATCTTCAAGCGGAGGAGTCAGAAAAACTACCCCGCTTGAAGATCGAGTTGCCTACTGCCTCGGACTTCAAGGGGTCAGTCACAATTGGCGTCAGTGTAGTTGTGTTC
ENSG00000039537_C6_TMM_28680.8	TTGACGTACGTAGGTTCTCCCCACCTTGTTGGCTCAAAAACTTGCAATTCGTTTAAGAGCTAAGCAGTCGGAATTCGAAGAAGGTATATTGCTGTTGACAGTGAGCGAGTGTCACGGTAGTAGGAGGAGTCAGAAAAACTACCCCTACTACCGTGACACCTGCCTACTGCCTCGGACTTCAAGGGGTCAGTCACAATTGGCGTCAGTGTAGTTGTGTTC
ENSG00000039537_C6_TMM_28681.9	TTGACGTACGTAGGTTCTCCCCACCTTGTTGGGAGACTAGAGAATGTAACGTTTAAGAGCTAAGCAGTCGGAATTCGAAGAAGGTATATTGCTGTTGACAGTGAGCGAGCTTTCAAAGGAGAGGAGGAGTCAGAAAAACTACCCCTCTCCTTTGAAAGCGTGCCTACTGCCTCGGACTTCAAGGGGTCAGTCACAATTGGCGTCAGTGTAGTTGTGTTC
ENSG00000039537_C6_TMM_28682.10	TTGACGTACGTAGGTTCTCCCCACCTTGTTGGTAATCCATACCGTGTTCGTTTAAGAGCTAAGCAGTCGGAATTCGAAGAAGGTATATTGCTGTTGACAGTGAGCGCCTTGCAGGCATGGAGGAGGAGTCAGAAAAACTACCCCTCCATGCCTGCAAGATGCCTACTGCCTCGGACTTCAAGGGGTCAGTCACAATTGGCGTCAGTGTAGTTGTGTTC
ENSG00000039560_RAI14_TMM_110497.1	TTGACGTACGTAGGTTCTCCCCACCTTGTTGGAGCTTGAAAGCGAAGTTCGTTTAAGAGCTAAGCAGTCGGAATTCGAAGAAGGTATATTGCTGTTGACAGTGAGCGCGATATCCCTACCGAGGAGGAGTCAGAAAAACTACCCCTCGGTAGGGATATCTTGCCTACTGCCTCGGACTTCAAGGGGTCAGTCACAATTGGCGTCAGTGTAGTTGTGTTC
ENSG00000039560_RAI14_TMM_110498.2	TTGACGTACGTAGGTTCTCCCCACCTTGTTGGAATGATGACCGGCTACTGCGTTTAAGAGCTAAGCAGTCGGAATTCGAAGAAGGTATATTGCTGTTGACAGTGAGCGACATCACAGGGTCTTGGAGGAGTCAGAAAAACTACCCCAAGACCCTGTGATGCTGCCTACTGCCTCGGACTTCAAGGGGTCAGTCACAATTGGCGTCAGTGTAGTTGTGTTC
ENSG00000039560_RAI14_TMM_110499.3	TTGACGTACGTAGGTTCTCCCCACCTTGTTGGAATGGAGATGCGGAGAAGGGTTTAAGAGCTAAGCAGTCGGAATTCGAAGAAGGTATATTGCTGTTGACAGTGAGCGAAGCCGGAATATCCAGGAGGAGTCAGAAAAACTACCCCTGGATATTCCGGCTGTGCCTACTGCCTCGGACTTCAAGGGGTCAGTCACAATTGGCGTCAGTGTAGTTGTGTTC
ENSG00000039560_RAI14_TMM_110500.4	TTGACGTACGTAGGTTCTCCCCACCTTGTTGGAAAGTGTCGACAGCTCTGTTTAAGAGCTAAGCAGTCGGAATTCGAAGAAGGTATATTGCTGTTGACAGTGAGCGATCATCTAGACGTCTGGAGGAGTCAGAAAAACTACCCCAGACGTCTAGATGAGTGCCTACTGCCTCGGACTTCAAGGGGTCAGTCACAATTGGCGTCAGTGTAGTTGTGTTC
ENSG00000039560_RAI14_TMM_110501.5	TTGACGTACGTAGGTTCTCCCCACCTTGTTGGCCCTCACTGTCGTGTTGTTTAAGAGCTAAGCAGTCGGAATTCGAAGAAGGTATATTGCTGTTGACAGTGAGCGCCCTGCCCTATCTTAGGAGGAGTCAGAAAAACTACCCCTAAGATAGGGCAGGTTGCCTACTGCCTCGGACTTCAAGGGGTCAGTCACAATTGGCGTCAGTGTAGTTGTGTTC
ENSG00000039560_RAI14_TMM_110502.6	TTGACGTACGTAGGTTCTCCCCACCTTGTTGGCTGCTGCAAAAGGACACGGTTTAAGAGCTAAGCAGTCGGAATTCGAAGAAGGTATATTGCTGTTGACAGTGAGCGCCGTCATGTGATCGCGGAGGAGTCAGAAAAACTACCCCGCGATCACATGACGATGCCTACTGCCTCGGACTTCAAGGGGTCAGTCACAATTGGCGTCAGTGTAGTTGTGTTC
ENSG00000039560_RAI14_TMM_110503.7	TTGACGTACGTAGGTTCTCCCCACCTTGTTGGCAGCTTCCTGATGCATTCAGTTTAAGAGCTAAGCAGTCGGAATTCGAAGAAGGTATATTGCTGTTGACAGTGAGCGATCCATGAGAAGGCAGGAGGAGTCAGAAAAACTACCCCTGCCTTCTCATGGACTGCCTACTGCCTCGGACTTCAAGGGGTCAGTCACAATTGGCGTCAGTGTAGTTGTGTTC
ENSG00000039560_RAI14_TMM_110504.8	TTGACGTACGTAGGTTCTCCCCACCTTGTTGGAGAATCTGCACAGCTTGAGTTTAAGAGCTAAGCAGTCGGAATTCGAAGAAGGTATATTGCTGTTGACAGTGAGCGATAGCTAACGGTTCAGGAGGAGTCAGAAAAACTACCCCTGAACCGTTAGCTAGTGCCTACTGCCTCGGACTTCAAGGGGTCAGTCACAATTGGCGTCAGTGTAGTTGTGTTC
ENSG00000039560_RAI14_TMM_110505.9	TTGACGTACGTAGGTTCTCCCCACCTTGTTGGATTCCTTTCCCGATAGGTTTAAGAGCTAAGCAGTCGGAATTCGAAGAAGGTATATTGCTGTTGACAGTGAGCGCATGCAAATGTCGGCGGAGGAGTCAGAAAAACTACCCCGCCGACATTTGCATTTGCCTACTGCCTCGGACTTCAAGGGGTCAGTCACAATTGGCGTCAGTGTAGTTGTGTTC
ENSG00000039560_RAI14_TMM_110506.10	TTGACGTACGTAGGTTCTCCCCACCTTGTTGGGAGCAGATGTCAATTCCGTTTAAGAGCTAAGCAGTCGGAATTCGAAGAAGGTATATTGCTGTTGACAGTGAGCGAAGCCAAATACTCCCGGAGGAGTCAGAAAAACTACCCCGGGAGTATTTGGCTCTGCCTACTGCCTCGGACTTCAAGGGGTCAGTCACAATTGGCGTCAGTGTAGTTGTGTTC
ENSG00000041353_RAB27B_TMM_127870.1	TTGACGTACGTAGGTTCTCCCCACCTTGTTGGATAATCATAGTCTCCATGTTTAAGAGCTAAGCAGTCGGAATTCGAAGAAGGTATATTGCTGTTGACAGTGAGCGCAGATGAGCCGGTTCGGAGGAGTCAGAAAAACTACCCCGAACCGGCTCATCTATGCCTACTGCCTCGGACTTCAAGGGGTCAGTCACAATTGGCGTCAGTGTAGTTGTGTTC
ENSG00000041353_RAB27B_TMM_127871.2	TTGACGTACGTAGGTTCTCCCCACCTTGTTGGATCAAACTCCTGGCCCTCGGTTTAAGAGCTAAGCAGTCGGAATTCGAAGAAGGTATATTGCTGTTGACAGTGAGCGAATATGAGGAGCAGCGGAGGAGTCAGAAAAACTACCCCGCTGCTCCTCATATCTGCCTACTGCCTCGGACTTCAAGGGGTCAGTCACAATTGGCGTCAGTGTAGTTGTGTTC
ENSG00000041353_RAB27B_TMM_127872.3	TTGACGTACGTAGGTTCTCCCCACCTTGTTGGCCAATTAATACTATATCGTTTAAGAGCTAAGCAGTCGGAATTCGAAGAAGGTATATTGCTGTTGACAGTGAGCGCCCAGCTTGGACACTGGAGGAGTCAGAAAAACTACCCCAGTGTCCAAGCTGGATGCCTACTGCCTCGGACTTCAAGGGGTCAGTCACAATTGGCGTCAGTGTAGTTGTGTTC
ENSG00000041353_RAB27B_TMM_127873.4	TTGACGTACGTAGGTTCTCCCCACCTTGTTGGGACCGAATGGATCTTCAGTTTAAGAGCTAAGCAGTCGGAATTCGAAGAAGGTATATTGCTGTTGACAGTGAGCGATATCCCTATCCACCGGAGGAGTCAGAAAAACTACCCCGGTGGATAGGGATACTGCCTACTGCCTCGGACTTCAAGGGGTCAGTCACAATTGGCGTCAGTGTAGTTGTGTTC
ENSG00000041353_RAB27B_TMM_127874.5	TTGACGTACGTAGGTTCTCCCCACCTTGTTGGAAGCTCTGTTGACTGGTGGTTTAAGAGCTAAGCAGTCGGAATTCGAAGAAGGTATATTGCTGTTGACAGTGAGCGATGATCCCATGAGAAGGAGGAGTCAGAAAAACTACCCCTTCTCATGGGATCACTGCCTACTGCCTCGGACTTCAAGGGGTCAGTCACAATTGGCGTCAGTGTAGTTGTGTTC
ENSG00000041353_RAB27B_TMM_127875.6	TTGACGTACGTAGGTTCTCCCCACCTTGTTGGGCAGACCTACCAGATCAGAGTTTAAGAGCTAAGCAGTCGGAATTCGAAGAAGGTATATTGCTGTTGACAGTGAGCGCGATATGATGCTGCCGGAGGAGTCAGAAAAACTACCCCGGCAGCATCATATCTTGCCTACTGCCTCGGACTTCAAGGGGTCAGTCACAATTGGCGTCAGTGTAGTTGTGTTC
ENSG00000041353_RAB27B_TMM_127876.7	TTGACGTACGTAGGTTCTCCCCACCTTGTTGGGCGTCTCTGAAAAATGCAGGTTTAAGAGCTAAGCAGTCGGAATTCGAAGAAGGTATATTGCTGTTGACAGTGAGCGCTTCTCCCTCTGCAAGGAGGAGTCAGAAAAACTACCCCTTGCAGAGGGAGAATTGCCTACTGCCTCGGACTTCAAGGGGTCAGTCACAATTGGCGTCAGTGTAGTTGTGTTC
ENSG00000041353_RAB27B_TMM_127877.8	TTGACGTACGTAGGTTCTCCCCACCTTGTTGGCTGCACTTGTTTCAAAATAGTTTAAGAGCTAAGCAGTCGGAATTCGAAGAAGGTATATTGCTGTTGACAGTGAGCGCTTGTGCGAGCAAAGGGAGGAGTCAGAAAAACTACCCCCTTTGCTCGCACAAATGCCTACTGCCTCGGACTTCAAGGGGTCAGTCACAATTGGCGTCAGTGTAGTTGTGTTC
ENSG00000041353_RAB27B_TMM_127878.9	TTGACGTACGTAGGTTCTCCCCACCTTGTTGGGCCCTCGGGGATTCAGGGGGTTTAAGAGCTAAGCAGTCGGAATTCGAAGAAGGTATATTGCTGTTGACAGTGAGCGCAGTACTGGTCCGCTGGAGGAGTCAGAAAAACTACCCCAGCGGACCAGTACTATGCCTACTGCCTCGGACTTCAAGGGGTCAGTCACAATTGGCGTCAGTGTAGTTGTGTTC
ENSG00000041353_RAB27B_TMM_127879.10	TTGACGTACGTAGGTTCTCCCCACCTTGTTGGCCCTCGGGGATTCAGGGGTGTTTAAGAGCTAAGCAGTCGGAATTCGAAGAAGGTATATTGCTGTTGACAGTGAGCGAATCTGTTCTACCCGGGAGGAGTCAGAAAAACTACCCCCGGGTAGAACAGATGTGCCTACTGCCTCGGACTTCAAGGGGTCAGTCACAATTGGCGTCAGTGTAGTTGTGTTC
ENSG00000042062_FAM65C_TMM_92923.1	TTGACGTACGTAGGTTCTCCCCACCTTGTTGGCAGCGTGCCGTACATCTGTTTAAGAGCTAAGCAGTCGGAATTCGAAGAAGGTATATTGCTGTTGACAGTGAGCGCGGTAAGGCGACACTGGAGGAGTCAGAAAAACTACCCCAGTGTCGCCTTACCATGCCTACTGCCTCGGACTTCAAGGGGTCAGTCACAATTGGCGTCAGTGTAGTTGTGTTC
ENSG00000042062_FAM65C_TMM_92924.2	TTGACGTACGTAGGTTCTCCCCACCTTGTTGGATCTTCTTCACCTGCTGGTTTAAGAGCTAAGCAGTCGGAATTCGAAGAAGGTATATTGCTGTTGACAGTGAGCGAACGCCGTGTTGAATGGAGGAGTCAGAAAAACTACCCCATTCAACACGGCGTGTGCCTACTGCCTCGGACTTCAAGGGGTCAGTCACAATTGGCGTCAGTGTAGTTGTGTTC
ENSG00000042062_FAM65C_TMM_92925.3	TTGACGTACGTAGGTTCTCCCCACCTTGTTGGGACGCCACAAAGACACCGTTTAAGAGCTAAGCAGTCGGAATTCGAAGAAGGTATATTGCTGTTGACAGTGAGCGCTATCGCCCGGTAGTGGAGGAGTCAGAAAAACTACCCCACTACCGGGCGATATTGCCTACTGCCTCGGACTTCAAGGGGTCAGTCACAATTGGCGTCAGTGTAGTTGTGTTC
ENSG00000042062_FAM65C_TMM_92926.4	TTGACGTACGTAGGTTCTCCCCACCTTGTTGGGTTGCGGTTCCTGTCCCCTGTTTAAGAGCTAAGCAGTCGGAATTCGAAGAAGGTATATTGCTGTTGACAGTGAGCGACATGACTACTCAGTGGAGGAGTCAGAAAAACTACCCCACTGAGTAGTCATGCTGCCTACTGCCTCGGACTTCAAGGGGTCAGTCACAATTGGCGTCAGTGTAGTTGTGTTC
ENSG00000042062_FAM65C_TMM_92927.5	TTGACGTACGTAGGTTCTCCCCACCTTGTTGGCACTGCTGAAGCCTGCGAGTTTAAGAGCTAAGCAGTCGGAATTCGAAGAAGGTATATTGCTGTTGACAGTGAGCGCCACCGCTAACCAGAGGAGGAGTCAGAAAAACTACCCCTCTGGTTAGCGGTGATGCCTACTGCCTCGGACTTCAAGGGGTCAGTCACAATTGGCGTCAGTGTAGTTGTGTTC
ENSG00000042062_FAM65C_TMM_92928.6	TTGACGTACGTAGGTTCTCCCCACCTTGTTGGACATGTGGCTCATCGAGGTTTAAGAGCTAAGCAGTCGGAATTCGAAGAAGGTATATTGCTGTTGACAGTGAGCGAGATGGCTTCTAAGCGGAGGAGTCAGAAAAACTACCCCGCTTAGAAGCCATCCTGCCTACTGCCTCGGACTTCAAGGGGTCAGTCACAATTGGCGTCAGTGTAGTTGTGTTC
ENSG00000042062_FAM65C_TMM_92929.7	TTGACGTACGTAGGTTCTCCCCACCTTGTTGGCAGGCATTCGCGATCTCAGTTTAAGAGCTAAGCAGTCGGAATTCGAAGAAGGTATATTGCTGTTGACAGTGAGCGCTAGTGTTCCGAGGCGGAGGAGTCAGAAAAACTACCCCGCCTCGGAACACTATTGCCTACTGCCTCGGACTTCAAGGGGTCAGTCACAATTGGCGTCAGTGTAGTTGTGTTC
ENSG00000042062_FAM65C_TMM_92930.8	TTGACGTACGTAGGTTCTCCCCACCTTGTTGGGAGTATCTGTGTGTGCAGCGTTTAAGAGCTAAGCAGTCGGAATTCGAAGAAGGTATATTGCTGTTGACAGTGAGCGACGTAACAACAAGTGGGAGGAGTCAGAAAAACTACCCCCACTTGTTGTTACGGTGCCTACTGCCTCGGACTTCAAGGGGTCAGTCACAATTGGCGTCAGTGTAGTTGTGTTC
ENSG00000042062_FAM65C_TMM_92931.9	TTGACGTACGTAGGTTCTCCCCACCTTGTTGGCCGACTTCTTCACGACGGTTTAAGAGCTAAGCAGTCGGAATTCGAAGAAGGTATATTGCTGTTGACAGTGAGCGCTCTTGCGGTTGTACGGAGGAGTCAGAAAAACTACCCCGTACAACCGCAAGAATGCCTACTGCCTCGGACTTCAAGGGGTCAGTCACAATTGGCGTCAGTGTAGTTGTGTTC
ENSG00000042062_FAM65C_TMM_92932.10	TTGACGTACGTAGGTTCTCCCCACCTTGTTGGGCGCCTCCAGCATGCAGGTTTAAGAGCTAAGCAGTCGGAATTCGAAGAAGGTATATTGCTGTTGACAGTGAGCGAGCTGTTGTCTGTAGGGAGGAGTCAGAAAAACTACCCCCTACAGACAACAGCCTGCCTACTGCCTCGGACTTCAAGGGGTCAGTCACAATTGGCGTCAGTGTAGTTGTGTTC
ENSG00000043039_BARX2_TMM_55805.1	TTGACGTACGTAGGTTCTCCCCACCTTGTTGGGACTTGGCTCAGTCTCTGTTTAAGAGCTAAGCAGTCGGAATTCGAAGAAGGTATATTGCTGTTGACAGTGAGCGCCCTTCAGAGATCTCGGAGGAGTCAGAAAAACTACCCCGAGATCTCTGAAGGTTGCCTACTGCCTCGGACTTCAAGGGGTCAGTCACAATTGGCGTCAGTGTAGTTGTGTTC
ENSG00000043039_BARX2_TMM_55806.2	TTGACGTACGTAGGTTCTCCCCACCTTGTTGGACCTGGTATCAGAATCGCGTTTAAGAGCTAAGCAGTCGGAATTCGAAGAAGGTATATTGCTGTTGACAGTGAGCGAATAATGGCGAGAGTGGAGGAGTCAGAAAAACTACCCCACTCTCGCCATTATCTGCCTACTGCCTCGGACTTCAAGGGGTCAGTCACAATTGGCGTCAGTGTAGTTGTGTTC
ENSG00000043039_BARX2_TMM_55807.3	TTGACGTACGTAGGTTCTCCCCACCTTGTTGGAAGCACCCACAAAACCCAAGTTTAAGAGCTAAGCAGTCGGAATTCGAAGAAGGTATATTGCTGTTGACAGTGAGCGAACGTCAACGCTCTTGGAGGAGTCAGAAAAACTACCCCAAGAGCGTTGACGTGTGCCTACTGCCTCGGACTTCAAGGGGTCAGTCACAATTGGCGTCAGTGTAGTTGTGTTC
ENSG00000043039_BARX2_TMM_55808.4	TTGACGTACGTAGGTTCTCCCCACCTTGTTGGACAAATACTTCTGCTTCGTTTAAGAGCTAAGCAGTCGGAATTCGAAGAAGGTATATTGCTGTTGACAGTGAGCGATTGTGTCGGACACTGGAGGAGTCAGAAAAACTACCCCAGTGTCCGACACAAGTGCCTACTGCCTCGGACTTCAAGGGGTCAGTCACAATTGGCGTCAGTGTAGTTGTGTTC
ENSG00000043039_BARX2_TMM_55809.5	TTGACGTACGTAGGTTCTCCCCACCTTGTTGGGGGACATCACGTGCTTTGTTTAAGAGCTAAGCAGTCGGAATTCGAAGAAGGTATATTGCTGTTGACAGTGAGCGAGTCCAATCAAGTGAGGAGGAGTCAGAAAAACTACCCCTCACTTGATTGGACCTGCCTACTGCCTCGGACTTCAAGGGGTCAGTCACAATTGGCGTCAGTGTAGTTGTGTTC
ENSG00000043039_BARX2_TMM_55810.6	TTGACGTACGTAGGTTCTCCCCACCTTGTTGGTTTCTCAAAGTAATCGCGTTTAAGAGCTAAGCAGTCGGAATTCGAAGAAGGTATATTGCTGTTGACAGTGAGCGATCGGCAAATCACAAGGAGGAGTCAGAAAAACTACCCCTTGTGATTTGCCGAGTGCCTACTGCCTCGGACTTCAAGGGGTCAGTCACAATTGGCGTCAGTGTAGTTGTGTTC
ENSG00000043039_BARX2_TMM_55811.7	TTGACGTACGTAGGTTCTCCCCACCTTGTTGGCACTGGCTACCAAGGCTGTTTAAGAGCTAAGCAGTCGGAATTCGAAGAAGGTATATTGCTGTTGACAGTGAGCGAGAAGTGGCTAATGAGGAGGAGTCAGAAAAACTACCCCTCATTAGCCACTTCCTGCCTACTGCCTCGGACTTCAAGGGGTCAGTCACAATTGGCGTCAGTGTAGTTGTGTTC
ENSG00000043039_BARX2_TMM_55812.8	TTGACGTACGTAGGTTCTCCCCACCTTGTTGGGGTCGCACGACCAGCGAGTTTAAGAGCTAAGCAGTCGGAATTCGAAGAAGGTATATTGCTGTTGACAGTGAGCGCACTGCCCAATACGAGGAGGAGTCAGAAAAACTACCCCTCGTATTGGGCAGTATGCCTACTGCCTCGGACTTCAAGGGGTCAGTCACAATTGGCGTCAGTGTAGTTGTGTTC
ENSG00000043039_BARX2_TMM_55813.9	TTGACGTACGTAGGTTCTCCCCACCTTGTTGGCACTGCCACGCCGAGCTGGTTTAAGAGCTAAGCAGTCGGAATTCGAAGAAGGTATATTGCTGTTGACAGTGAGCGAGATAGCCTAGTCTTGGAGGAGTCAGAAAAACTACCCCAAGACTAGGCTATCGTGCCTACTGCCTCGGACTTCAAGGGGTCAGTCACAATTGGCGTCAGTGTAGTTGTGTTC
ENSG00000043039_BARX2_TMM_55814.10	TTGACGTACGTAGGTTCTCCCCACCTTGTTGGCTGCTCCTGACCCTGGGCCGTTTAAGAGCTAAGCAGTCGGAATTCGAAGAAGGTATATTGCTGTTGACAGTGAGCGACGTAGGATACCATAGGAGGAGTCAGAAAAACTACCCCTATGGTATCCTACGCTGCCTACTGCCTCGGACTTCAAGGGGTCAGTCACAATTGGCGTCAGTGTAGTTGTGTTC
ENSG00000043514_TRIT1_TMM_182442.1	TTGACGTACGTAGGTTCTCCCCACCTTGTTGGCACGAGCAGTTCCCGTGTTTAAGAGCTAAGCAGTCGGAATTCGAAGAAGGTATATTGCTGTTGACAGTGAGCGCCGACGTCACAACTCGGAGGAGTCAGAAAAACTACCCCGAGTTGTGACGTCGTTGCCTACTGCCTCGGACTTCAAGGGGTCAGTCACAATTGGCGTCAGTGTAGTTGTGTTC
ENSG00000043514_TRIT1_TMM_182443.2	TTGACGTACGTAGGTTCTCCCCACCTTGTTGGAGGTAGGGTCCGTTGCGTTTAAGAGCTAAGCAGTCGGAATTCGAAGAAGGTATATTGCTGTTGACAGTGAGCGCCTCACTCGACAGGTGGAGGAGTCAGAAAAACTACCCCACCTGTCGAGTGAGTTGCCTACTGCCTCGGACTTCAAGGGGTCAGTCACAATTGGCGTCAGTGTAGTTGTGTTC
ENSG00000043514_TRIT1_TMM_182444.3	TTGACGTACGTAGGTTCTCCCCACCTTGTTGGCTAGGCCAGCGGCTCGGGTTTAAGAGCTAAGCAGTCGGAATTCGAAGAAGGTATATTGCTGTTGACAGTGAGCGCCTACATCGTACCCGGGAGGAGTCAGAAAAACTACCCCCGGGTACGATGTAGTTGCCTACTGCCTCGGACTTCAAGGGGTCAGTCACAATTGGCGTCAGTGTAGTTGTGTTC
ENSG00000043514_TRIT1_TMM_182445.4	TTGACGTACGTAGGTTCTCCCCACCTTGTTGGCCGGCAGATTCTCTGCTCTGTTTAAGAGCTAAGCAGTCGGAATTCGAAGAAGGTATATTGCTGTTGACAGTGAGCGACATTTGACGAGTGTGGAGGAGTCAGAAAAACTACCCCACACTCGTCAAATGGTGCCTACTGCCTCGGACTTCAAGGGGTCAGTCACAATTGGCGTCAGTGTAGTTGTGTTC
ENSG00000043514_TRIT1_TMM_182446.5	TTGACGTACGTAGGTTCTCCCCACCTTGTTGGTGACCAATTACACAGTGGGTTTAAGAGCTAAGCAGTCGGAATTCGAAGAAGGTATATTGCTGTTGACAGTGAGCGCATGGGTCAACGGTGGGAGGAGTCAGAAAAACTACCCCCACCGTTGACCCATTTGCCTACTGCCTCGGACTTCAAGGGGTCAGTCACAATTGGCGTCAGTGTAGTTGTGTTC
ENSG00000043514_TRIT1_TMM_182447.6	TTGACGTACGTAGGTTCTCCCCACCTTGTTGGAGATTCAATGTAATAATGTTTAAGAGCTAAGCAGTCGGAATTCGAAGAAGGTATATTGCTGTTGACAGTGAGCGAGTCGATACTCTCTAGGAGGAGTCAGAAAAACTACCCCTAGAGAGTATCGACGTGCCTACTGCCTCGGACTTCAAGGGGTCAGTCACAATTGGCGTCAGTGTAGTTGTGTTC
ENSG00000043514_TRIT1_TMM_182448.7	TTGACGTACGTAGGTTCTCCCCACCTTGTTGGCCCGGAAACAAAACCGAGTTTAAGAGCTAAGCAGTCGGAATTCGAAGAAGGTATATTGCTGTTGACAGTGAGCGACGTAGAGTATGGACGGAGGAGTCAGAAAAACTACCCCGTCCATACTCTACGGTGCCTACTGCCTCGGACTTCAAGGGGTCAGTCACAATTGGCGTCAGTGTAGTTGTGTTC
ENSG00000043514_TRIT1_TMM_182449.8	TTGACGTACGTAGGTTCTCCCCACCTTGTTGGACAAAATTCCTATTGTTGTGTTTAAGAGCTAAGCAGTCGGAATTCGAAGAAGGTATATTGCTGTTGACAGTGAGCGCCGAATCACGAAGGAGGAGGAGTCAGAAAAACTACCCCTCCTTCGTGATTCGTTGCCTACTGCCTCGGACTTCAAGGGGTCAGTCACAATTGGCGTCAGTGTAGTTGTGTTC
ENSG00000043514_TRIT1_TMM_182450.9	TTGACGTACGTAGGTTCTCCCCACCTTGTTGGAAAGTGATTGACCGAAAAGGTTTAAGAGCTAAGCAGTCGGAATTCGAAGAAGGTATATTGCTGTTGACAGTGAGCGAGCGCTAGAACAATGGGAGGAGTCAGAAAAACTACCCCCATTGTTCTAGCGCCTGCCTACTGCCTCGGACTTCAAGGGGTCAGTCACAATTGGCGTCAGTGTAGTTGTGTTC
ENSG00000043514_TRIT1_TMM_182451.10	TTGACGTACGTAGGTTCTCCCCACCTTGTTGGTGATCGAATCATCATTGGTTTAAGAGCTAAGCAGTCGGAATTCGAAGAAGGTATATTGCTGTTGACAGTGAGCGCACGAATGGTTTCCCGGAGGAGTCAGAAAAACTACCCCGGGAAACCATTCGTTTGCCTACTGCCTCGGACTTCAAGGGGTCAGTCACAATTGGCGTCAGTGTAGTTGTGTTC
ENSG00000044459_CNTLN_TMM_93747.1	TTGACGTACGTAGGTTCTCCCCACCTTGTTGGCCCCCAGCGCGACAGCTGTTTAAGAGCTAAGCAGTCGGAATTCGAAGAAGGTATATTGCTGTTGACAGTGAGCGCTCACACCCATGGATGGAGGAGTCAGAAAAACTACCCCATCCATGGGTGTGAATGCCTACTGCCTCGGACTTCAAGGGGTCAGTCACAATTGGCGTCAGTGTAGTTGTGTTC
ENSG00000044459_CNTLN_TMM_93748.2	TTGACGTACGTAGGTTCTCCCCACCTTGTTGGCTCCCCGCCCAACACGTGTTTAAGAGCTAAGCAGTCGGAATTCGAAGAAGGTATATTGCTGTTGACAGTGAGCGACAGTAACACAAGGTGGAGGAGTCAGAAAAACTACCCCACCTTGTGTTACTGCTGCCTACTGCCTCGGACTTCAAGGGGTCAGTCACAATTGGCGTCAGTGTAGTTGTGTTC
ENSG00000044459_CNTLN_TMM_93749.3	TTGACGTACGTAGGTTCTCCCCACCTTGTTGGGGGTCCAGACGGCTAGAGTTTAAGAGCTAAGCAGTCGGAATTCGAAGAAGGTATATTGCTGTTGACAGTGAGCGAGATCATCCATGCGTGGAGGAGTCAGAAAAACTACCCCACGCATGGATGATCCTGCCTACTGCCTCGGACTTCAAGGGGTCAGTCACAATTGGCGTCAGTGTAGTTGTGTTC
ENSG00000044459_CNTLN_TMM_93750.4	TTGACGTACGTAGGTTCTCCCCACCTTGTTGGACCACTTGTGTGAGATCGTTTAAGAGCTAAGCAGTCGGAATTCGAAGAAGGTATATTGCTGTTGACAGTGAGCGCGTGTGTGCTTGCATGGAGGAGTCAGAAAAACTACCCCATGCAAGCACACACATGCCTACTGCCTCGGACTTCAAGGGGTCAGTCACAATTGGCGTCAGTGTAGTTGTGTTC
ENSG00000044459_CNTLN_TMM_93751.5	TTGACGTACGTAGGTTCTCCCCACCTTGTTGGTACACGCAATGCGCAGCGGTTTAAGAGCTAAGCAGTCGGAATTCGAAGAAGGTATATTGCTGTTGACAGTGAGCGCTACTGCGCTCCAAGGGAGGAGTCAGAAAAACTACCCCCTTGGAGCGCAGTATTGCCTACTGCCTCGGACTTCAAGGGGTCAGTCACAATTGGCGTCAGTGTAGTTGTGTTC
ENSG00000044459_CNTLN_TMM_93752.6	TTGACGTACGTAGGTTCTCCCCACCTTGTTGGAGAGTCAGTACTGAAACGTTTAAGAGCTAAGCAGTCGGAATTCGAAGAAGGTATATTGCTGTTGACAGTGAGCGCCCGGTTCAGGCAAAGGAGGAGTCAGAAAAACTACCCCTTTGCCTGAACCGGATGCCTACTGCCTCGGACTTCAAGGGGTCAGTCACAATTGGCGTCAGTGTAGTTGTGTTC
ENSG00000044459_CNTLN_TMM_93753.7	TTGACGTACGTAGGTTCTCCCCACCTTGTTGGCAGCGCGGGAGGTGGTCGGTTTAAGAGCTAAGCAGTCGGAATTCGAAGAAGGTATATTGCTGTTGACAGTGAGCGACGTACAAAGTCTAGGGAGGAGTCAGAAAAACTACCCCCTAGACTTTGTACGGTGCCTACTGCCTCGGACTTCAAGGGGTCAGTCACAATTGGCGTCAGTGTAGTTGTGTTC
ENSG00000044459_CNTLN_TMM_93754.8	TTGACGTACGTAGGTTCTCCCCACCTTGTTGGAATTTGTATGGTCTTTGGTTTAAGAGCTAAGCAGTCGGAATTCGAAGAAGGTATATTGCTGTTGACAGTGAGCGACACCAAGCCTTATGGGAGGAGTCAGAAAAACTACCCCCATAAGGCTTGGTGCTGCCTACTGCCTCGGACTTCAAGGGGTCAGTCACAATTGGCGTCAGTGTAGTTGTGTTC
ENSG00000044459_CNTLN_TMM_93755.9	TTGACGTACGTAGGTTCTCCCCACCTTGTTGGACAATTTAATTGAAGCAGTTTAAGAGCTAAGCAGTCGGAATTCGAAGAAGGTATATTGCTGTTGACAGTGAGCGACGTGCCTAAGATTCGGAGGAGTCAGAAAAACTACCCCGAATCTTAGGCACGGTGCCTACTGCCTCGGACTTCAAGGGGTCAGTCACAATTGGCGTCAGTGTAGTTGTGTTC
ENSG00000044459_CNTLN_TMM_93756.10	TTGACGTACGTAGGTTCTCCCCACCTTGTTGGGATCAGCTCTGCTTGCTGTTTAAGAGCTAAGCAGTCGGAATTCGAAGAAGGTATATTGCTGTTGACAGTGAGCGCCAAACCGCTTCAGCGGAGGAGTCAGAAAAACTACCCCGCTGAAGCGGTTTGATGCCTACTGCCTCGGACTTCAAGGGGTCAGTCACAATTGGCGTCAGTGTAGTTGTGTTC
ENSG00000047230_CTPS2_TMM_152270.1	TTGACGTACGTAGGTTCTCCCCACCTTGTTGGTACATCCTGGTCACGGGGTTTAAGAGCTAAGCAGTCGGAATTCGAAGAAGGTATATTGCTGTTGACAGTGAGCGACTGGCTTGAATCACGGAGGAGTCAGAAAAACTACCCCGTGATTCAAGCCAGCTGCCTACTGCCTCGGACTTCAAGGGGTCAGTCACAATTGGCGTCAGTGTAGTTGTGTTC
ENSG00000047230_CTPS2_TMM_152271.2	TTGACGTACGTAGGTTCTCCCCACCTTGTTGGAATCGTTCCAATGCTGCGTTTAAGAGCTAAGCAGTCGGAATTCGAAGAAGGTATATTGCTGTTGACAGTGAGCGATAGGCTAGTGAGGTGGAGGAGTCAGAAAAACTACCCCACCTCACTAGCCTAGTGCCTACTGCCTCGGACTTCAAGGGGTCAGTCACAATTGGCGTCAGTGTAGTTGTGTTC
ENSG00000047230_CTPS2_TMM_152272.3	TTGACGTACGTAGGTTCTCCCCACCTTGTTGGCATCGATGTTAATATAGGTTTAAGAGCTAAGCAGTCGGAATTCGAAGAAGGTATATTGCTGTTGACAGTGAGCGCGCAATCCGAGCGAAGGAGGAGTCAGAAAAACTACCCCTTCGCTCGGATTGCATGCCTACTGCCTCGGACTTCAAGGGGTCAGTCACAATTGGCGTCAGTGTAGTTGTGTTC
ENSG00000047230_CTPS2_TMM_152273.4	TTGACGTACGTAGGTTCTCCCCACCTTGTTGGACAACAATATCACCACGGTTTAAGAGCTAAGCAGTCGGAATTCGAAGAAGGTATATTGCTGTTGACAGTGAGCGCAAACGCCGTAGTGCGGAGGAGTCAGAAAAACTACCCCGCACTACGGCGTTTATGCCTACTGCCTCGGACTTCAAGGGGTCAGTCACAATTGGCGTCAGTGTAGTTGTGTTC
ENSG00000047230_CTPS2_TMM_152274.5	TTGACGTACGTAGGTTCTCCCCACCTTGTTGGGAGAAGTTGATTTAGACCTGTTTAAGAGCTAAGCAGTCGGAATTCGAAGAAGGTATATTGCTGTTGACAGTGAGCGACGTTGCCCAATAACGGAGGAGTCAGAAAAACTACCCCGTTATTGGGCAACGCTGCCTACTGCCTCGGACTTCAAGGGGTCAGTCACAATTGGCGTCAGTGTAGTTGTGTTC
ENSG00000047230_CTPS2_TMM_152275.6	TTGACGTACGTAGGTTCTCCCCACCTTGTTGGTGGGACAAGGCTAACGGTTTAAGAGCTAAGCAGTCGGAATTCGAAGAAGGTATATTGCTGTTGACAGTGAGCGCCCACCTATCATGCAGGAGGAGTCAGAAAAACTACCCCTGCATGATAGGTGGATGCCTACTGCCTCGGACTTCAAGGGGTCAGTCACAATTGGCGTCAGTGTAGTTGTGTTC
ENSG00000047230_CTPS2_TMM_152276.7	TTGACGTACGTAGGTTCTCCCCACCTTGTTGGTGATCAATAAAGAGAGGCGGTTTAAGAGCTAAGCAGTCGGAATTCGAAGAAGGTATATTGCTGTTGACAGTGAGCGCATGGGAGGAACGCAGGAGGAGTCAGAAAAACTACCCCTGCGTTCCTCCCATTTGCCTACTGCCTCGGACTTCAAGGGGTCAGTCACAATTGGCGTCAGTGTAGTTGTGTTC
ENSG00000047230_CTPS2_TMM_152277.8	TTGACGTACGTAGGTTCTCCCCACCTTGTTGGTTCAACGCCCATTGAGAGTTTAAGAGCTAAGCAGTCGGAATTCGAAGAAGGTATATTGCTGTTGACAGTGAGCGACGCTCCGAACAATAGGAGGAGTCAGAAAAACTACCCCTATTGTTCGGAGCGCTGCCTACTGCCTCGGACTTCAAGGGGTCAGTCACAATTGGCGTCAGTGTAGTTGTGTTC
ENSG00000047230_CTPS2_TMM_152278.9	TTGACGTACGTAGGTTCTCCCCACCTTGTTGGGACAGCATCAGTAATGTGAGTTTAAGAGCTAAGCAGTCGGAATTCGAAGAAGGTATATTGCTGTTGACAGTGAGCGAGACCCTACACATTGGGAGGAGTCAGAAAAACTACCCCCAATGTGTAGGGTCCTGCCTACTGCCTCGGACTTCAAGGGGTCAGTCACAATTGGCGTCAGTGTAGTTGTGTTC
ENSG00000047230_CTPS2_TMM_152279.10	TTGACGTACGTAGGTTCTCCCCACCTTGTTGGAATCAAGCCAAGGTGCCGGGTTTAAGAGCTAAGCAGTCGGAATTCGAAGAAGGTATATTGCTGTTGACAGTGAGCGAACTACACGCAGCTAGGAGGAGTCAGAAAAACTACCCCTAGCTGCGTGTAGTCTGCCTACTGCCTCGGACTTCAAGGGGTCAGTCACAATTGGCGTCAGTGTAGTTGTGTTC
ENSG00000048162_NOP16_TMM_28723.1	TTGACGTACGTAGGTTCTCCCCACCTTGTTGGCCTTCCGTCGAGCATTCGTTTAAGAGCTAAGCAGTCGGAATTCGAAGAAGGTATATTGCTGTTGACAGTGAGCGATATTACGATCGGCTGGAGGAGTCAGAAAAACTACCCCAGCCGATCGTAATAGTGCCTACTGCCTCGGACTTCAAGGGGTCAGTCACAATTGGCGTCAGTGTAGTTGTGTTC
ENSG00000048162_NOP16_TMM_28724.2	TTGACGTACGTAGGTTCTCCCCACCTTGTTGGGCCAAGGGCAAAACCCGGGTTTAAGAGCTAAGCAGTCGGAATTCGAAGAAGGTATATTGCTGTTGACAGTGAGCGCTGTTACGGTGCAGTGGAGGAGTCAGAAAAACTACCCCACTGCACCGTAACATTGCCTACTGCCTCGGACTTCAAGGGGTCAGTCACAATTGGCGTCAGTGTAGTTGTGTTC
ENSG00000048162_NOP16_TMM_28725.3	TTGACGTACGTAGGTTCTCCCCACCTTGTTGGCCGTACCGATTTAGCGGTTTAAGAGCTAAGCAGTCGGAATTCGAAGAAGGTATATTGCTGTTGACAGTGAGCGAGTGCATTTGTACGAGGAGGAGTCAGAAAAACTACCCCTCGTACAAATGCACCTGCCTACTGCCTCGGACTTCAAGGGGTCAGTCACAATTGGCGTCAGTGTAGTTGTGTTC
ENSG00000048162_NOP16_TMM_28726.4	TTGACGTACGTAGGTTCTCCCCACCTTGTTGGAGGCCTAAAGAGCTTGTAGTTTAAGAGCTAAGCAGTCGGAATTCGAAGAAGGTATATTGCTGTTGACAGTGAGCGATTCTTGGAAGAGCTGGAGGAGTCAGAAAAACTACCCCAGCTCTTCCAAGAACTGCCTACTGCCTCGGACTTCAAGGGGTCAGTCACAATTGGCGTCAGTGTAGTTGTGTTC
ENSG00000048162_NOP16_TMM_28727.5	TTGACGTACGTAGGTTCTCCCCACCTTGTTGGAAGGCTGGCTTCTGCCTCCGTTTAAGAGCTAAGCAGTCGGAATTCGAAGAAGGTATATTGCTGTTGACAGTGAGCGCCGAGGCTATACACAGGAGGAGTCAGAAAAACTACCCCTGTGTATAGCCTCGTTGCCTACTGCCTCGGACTTCAAGGGGTCAGTCACAATTGGCGTCAGTGTAGTTGTGTTC
ENSG00000048162_NOP16_TMM_28728.6	TTGACGTACGTAGGTTCTCCCCACCTTGTTGGACGGAAGGCAGCGCCGGTTTAAGAGCTAAGCAGTCGGAATTCGAAGAAGGTATATTGCTGTTGACAGTGAGCGCCTCCTCATTGGGTGGGAGGAGTCAGAAAAACTACCCCCACCCAATGAGGAGTTGCCTACTGCCTCGGACTTCAAGGGGTCAGTCACAATTGGCGTCAGTGTAGTTGTGTTC
ENSG00000048162_NOP16_TMM_28729.7	TTGACGTACGTAGGTTCTCCCCACCTTGTTGGTAGCGTACATAGTCAATGGTTTAAGAGCTAAGCAGTCGGAATTCGAAGAAGGTATATTGCTGTTGACAGTGAGCGATGATGCGTTCCAAAGGAGGAGTCAGAAAAACTACCCCTTTGGAACGCATCAGTGCCTACTGCCTCGGACTTCAAGGGGTCAGTCACAATTGGCGTCAGTGTAGTTGTGTTC
ENSG00000048162_NOP16_TMM_28730.8	TTGACGTACGTAGGTTCTCCCCACCTTGTTGGTAACCAAACTTCTGCCTCCGTTTAAGAGCTAAGCAGTCGGAATTCGAAGAAGGTATATTGCTGTTGACAGTGAGCGCTCGGAGTCAGGATCGGAGGAGTCAGAAAAACTACCCCGATCCTGACTCCGAATGCCTACTGCCTCGGACTTCAAGGGGTCAGTCACAATTGGCGTCAGTGTAGTTGTGTTC
ENSG00000048162_NOP16_TMM_28731.9	TTGACGTACGTAGGTTCTCCCCACCTTGTTGGTCTGAACCGGAATGCTCGAGTTTAAGAGCTAAGCAGTCGGAATTCGAAGAAGGTATATTGCTGTTGACAGTGAGCGCCACTGAGTCACTTGGGAGGAGTCAGAAAAACTACCCCCAAGTGACTCAGTGATGCCTACTGCCTCGGACTTCAAGGGGTCAGTCACAATTGGCGTCAGTGTAGTTGTGTTC
ENSG00000048162_NOP16_TMM_28732.10	TTGACGTACGTAGGTTCTCCCCACCTTGTTGGTTTACATCACAGCTGCCCCGTTTAAGAGCTAAGCAGTCGGAATTCGAAGAAGGTATATTGCTGTTGACAGTGAGCGACTCGAACGCTGTTTGGAGGAGTCAGAAAAACTACCCCAAACAGCGTTCGAGCTGCCTACTGCCTCGGACTTCAAGGGGTCAGTCACAATTGGCGTCAGTGTAGTTGTGTTC
ENSG00000048544_MRPS10_TMM_199096.1	TTGACGTACGTAGGTTCTCCCCACCTTGTTGGCGTTCGGTGCTGTGTGCGTTTAAGAGCTAAGCAGTCGGAATTCGAAGAAGGTATATTGCTGTTGACAGTGAGCGATGGAAGATTACCACGGAGGAGTCAGAAAAACTACCCCGTGGTAATCTTCCAGTGCCTACTGCCTCGGACTTCAAGGGGTCAGTCACAATTGGCGTCAGTGTAGTTGTGTTC
ENSG00000048544_MRPS10_TMM_199097.2	TTGACGTACGTAGGTTCTCCCCACCTTGTTGGGGCAATACAGCCAAAAAGTTTAAGAGCTAAGCAGTCGGAATTCGAAGAAGGTATATTGCTGTTGACAGTGAGCGATTCCACCTTGTGTAGGAGGAGTCAGAAAAACTACCCCTACACAAGGTGGAAGTGCCTACTGCCTCGGACTTCAAGGGGTCAGTCACAATTGGCGTCAGTGTAGTTGTGTTC
ENSG00000048544_MRPS10_TMM_199098.3	TTGACGTACGTAGGTTCTCCCCACCTTGTTGGGTGAAAGGTCACGATAGTTTAAGAGCTAAGCAGTCGGAATTCGAAGAAGGTATATTGCTGTTGACAGTGAGCGCGTGCCAGATAAGCCGGAGGAGTCAGAAAAACTACCCCGGCTTATCTGGCACTTGCCTACTGCCTCGGACTTCAAGGGGTCAGTCACAATTGGCGTCAGTGTAGTTGTGTTC
ENSG00000048544_MRPS10_TMM_199099.4	TTGACGTACGTAGGTTCTCCCCACCTTGTTGGGCGCTTATATAATATGTCGTTTAAGAGCTAAGCAGTCGGAATTCGAAGAAGGTATATTGCTGTTGACAGTGAGCGATACCACGTCACAGTGGAGGAGTCAGAAAAACTACCCCACTGTGACGTGGTAGTGCCTACTGCCTCGGACTTCAAGGGGTCAGTCACAATTGGCGTCAGTGTAGTTGTGTTC
ENSG00000048544_MRPS10_TMM_199100.5	TTGACGTACGTAGGTTCTCCCCACCTTGTTGGGTTTGGTCAAATCCTTGTTTAAGAGCTAAGCAGTCGGAATTCGAAGAAGGTATATTGCTGTTGACAGTGAGCGCACGTTGTCGTGATCGGAGGAGTCAGAAAAACTACCCCGATCACGACAACGTTTGCCTACTGCCTCGGACTTCAAGGGGTCAGTCACAATTGGCGTCAGTGTAGTTGTGTTC
ENSG00000048544_MRPS10_TMM_199101.6	TTGACGTACGTAGGTTCTCCCCACCTTGTTGGCACAGCAGATGTCTACTGTTTAAGAGCTAAGCAGTCGGAATTCGAAGAAGGTATATTGCTGTTGACAGTGAGCGAGTAACTGTTACGGAGGAGGAGTCAGAAAAACTACCCCTCCGTAACAGTTACGTGCCTACTGCCTCGGACTTCAAGGGGTCAGTCACAATTGGCGTCAGTGTAGTTGTGTTC
ENSG00000048544_MRPS10_TMM_199102.7	TTGACGTACGTAGGTTCTCCCCACCTTGTTGGTGCTTGCTGCTAAAGAACTGTTTAAGAGCTAAGCAGTCGGAATTCGAAGAAGGTATATTGCTGTTGACAGTGAGCGACTGTTCCTACCTTAGGAGGAGTCAGAAAAACTACCCCTAAGGTAGGAACAGCTGCCTACTGCCTCGGACTTCAAGGGGTCAGTCACAATTGGCGTCAGTGTAGTTGTGTTC
ENSG00000048544_MRPS10_TMM_199103.8	TTGACGTACGTAGGTTCTCCCCACCTTGTTGGCGAAACTTACCTGAAGGTTTAAGAGCTAAGCAGTCGGAATTCGAAGAAGGTATATTGCTGTTGACAGTGAGCGACGAAACAATCGGTCGGAGGAGTCAGAAAAACTACCCCGACCGATTGTTTCGCTGCCTACTGCCTCGGACTTCAAGGGGTCAGTCACAATTGGCGTCAGTGTAGTTGTGTTC
ENSG00000048544_MRPS10_TMM_199104.9	TTGACGTACGTAGGTTCTCCCCACCTTGTTGGGCGGCGCGGACAGCGTTGTTTAAGAGCTAAGCAGTCGGAATTCGAAGAAGGTATATTGCTGTTGACAGTGAGCGCGCCAAAGCTCACATGGAGGAGTCAGAAAAACTACCCCATGTGAGCTTTGGCATGCCTACTGCCTCGGACTTCAAGGGGTCAGTCACAATTGGCGTCAGTGTAGTTGTGTTC
ENSG00000048544_MRPS10_TMM_199105.10	TTGACGTACGTAGGTTCTCCCCACCTTGTTGGTGCTGTGTGCCGGCGCCTCGTTTAAGAGCTAAGCAGTCGGAATTCGAAGAAGGTATATTGCTGTTGACAGTGAGCGCTAAACACCGACTCGGGAGGAGTCAGAAAAACTACCCCCGAGTCGGTGTTTATTGCCTACTGCCTCGGACTTCAAGGGGTCAGTCACAATTGGCGTCAGTGTAGTTGTGTTC
ENSG00000049245_VAMP3_TMM_192277.1	TTGACGTACGTAGGTTCTCCCCACCTTGTTGGCGAGTTAACGTGGACAGTTTAAGAGCTAAGCAGTCGGAATTCGAAGAAGGTATATTGCTGTTGACAGTGAGCGATATGAACGCGAGACGGAGGAGTCAGAAAAACTACCCCGTCTCGCGTTCATAGTGCCTACTGCCTCGGACTTCAAGGGGTCAGTCACAATTGGCGTCAGTGTAGTTGTGTTC
ENSG00000049245_VAMP3_TMM_192278.2	TTGACGTACGTAGGTTCTCCCCACCTTGTTGGTCTAACTCAGAGAGCTTCGTTTAAGAGCTAAGCAGTCGGAATTCGAAGAAGGTATATTGCTGTTGACAGTGAGCGACTGTGATCCTGTAGGGAGGAGTCAGAAAAACTACCCCCTACAGGATCACAGGTGCCTACTGCCTCGGACTTCAAGGGGTCAGTCACAATTGGCGTCAGTGTAGTTGTGTTC
ENSG00000049245_VAMP3_TMM_192279.3	TTGACGTACGTAGGTTCTCCCCACCTTGTTGGACCGTGCAGACGCACTGCGTTTAAGAGCTAAGCAGTCGGAATTCGAAGAAGGTATATTGCTGTTGACAGTGAGCGATGCGAACAATCGTCGGAGGAGTCAGAAAAACTACCCCGACGATTGTTCGCACTGCCTACTGCCTCGGACTTCAAGGGGTCAGTCACAATTGGCGTCAGTGTAGTTGTGTTC
ENSG00000049245_VAMP3_TMM_192280.4	TTGACGTACGTAGGTTCTCCCCACCTTGTTGGAGCGCAGCCAAGTTGAAGGTTTAAGAGCTAAGCAGTCGGAATTCGAAGAAGGTATATTGCTGTTGACAGTGAGCGCGACTCACGACGTTGGGAGGAGTCAGAAAAACTACCCCCAACGTCGTGAGTCTTGCCTACTGCCTCGGACTTCAAGGGGTCAGTCACAATTGGCGTCAGTGTAGTTGTGTTC
ENSG00000049245_VAMP3_TMM_192281.5	TTGACGTACGTAGGTTCTCCCCACCTTGTTGGGCAATCGGGATTACTGTTCGTTTAAGAGCTAAGCAGTCGGAATTCGAAGAAGGTATATTGCTGTTGACAGTGAGCGCACTTCTCTCTGCGTGGAGGAGTCAGAAAAACTACCCCACGCAGAGAGAAGTTTGCCTACTGCCTCGGACTTCAAGGGGTCAGTCACAATTGGCGTCAGTGTAGTTGTGTTC
ENSG00000049245_VAMP3_TMM_192282.6	TTGACGTACGTAGGTTCTCCCCACCTTGTTGGGTCCAACTGCTGCCACGTTTAAGAGCTAAGCAGTCGGAATTCGAAGAAGGTATATTGCTGTTGACAGTGAGCGAGTTTCGTGCCACTAGGAGGAGTCAGAAAAACTACCCCTAGTGGCACGAAACGTGCCTACTGCCTCGGACTTCAAGGGGTCAGTCACAATTGGCGTCAGTGTAGTTGTGTTC
ENSG00000049245_VAMP3_TMM_192283.7	TTGACGTACGTAGGTTCTCCCCACCTTGTTGGTTAACGTGGACAAGGTTCGTTTAAGAGCTAAGCAGTCGGAATTCGAAGAAGGTATATTGCTGTTGACAGTGAGCGAGGTACATTGTAGGCGGAGGAGTCAGAAAAACTACCCCGCCTACAATGTACCGTGCCTACTGCCTCGGACTTCAAGGGGTCAGTCACAATTGGCGTCAGTGTAGTTGTGTTC
ENSG00000049245_VAMP3_TMM_192284.8	TTGACGTACGTAGGTTCTCCCCACCTTGTTGGTTGAAGAGGAAATATTGGGTTTAAGAGCTAAGCAGTCGGAATTCGAAGAAGGTATATTGCTGTTGACAGTGAGCGAAACCTCTTGCAATCGGAGGAGTCAGAAAAACTACCCCGATTGCAAGAGGTTCTGCCTACTGCCTCGGACTTCAAGGGGTCAGTCACAATTGGCGTCAGTGTAGTTGTGTTC
ENSG00000049245_VAMP3_TMM_192285.9	TTGACGTACGTAGGTTCTCCCCACCTTGTTGGGACATAATGCGAGTTAACGGTTTAAGAGCTAAGCAGTCGGAATTCGAAGAAGGTATATTGCTGTTGACAGTGAGCGCATGTACCCTCACTGGGAGGAGTCAGAAAAACTACCCCCAGTGAGGGTACATATGCCTACTGCCTCGGACTTCAAGGGGTCAGTCACAATTGGCGTCAGTGTAGTTGTGTTC
ENSG00000049449_RCN1_TMM_96133.1	TTGACGTACGTAGGTTCTCCCCACCTTGTTGGGGCTAACCCCAGGCGGGTTTAAGAGCTAAGCAGTCGGAATTCGAAGAAGGTATATTGCTGTTGACAGTGAGCGCCGATGTCCACGTGTGGAGGAGTCAGAAAAACTACCCCACACGTGGACATCGTTGCCTACTGCCTCGGACTTCAAGGGGTCAGTCACAATTGGCGTCAGTGTAGTTGTGTTC
ENSG00000049449_RCN1_TMM_96134.2	TTGACGTACGTAGGTTCTCCCCACCTTGTTGGGTCGCCTGCTTCGCAGTGTTTAAGAGCTAAGCAGTCGGAATTCGAAGAAGGTATATTGCTGTTGACAGTGAGCGCCTTGTCGTGAGCGTGGAGGAGTCAGAAAAACTACCCCACGCTCACGACAAGATGCCTACTGCCTCGGACTTCAAGGGGTCAGTCACAATTGGCGTCAGTGTAGTTGTGTTC
ENSG00000049449_RCN1_TMM_96135.3	TTGACGTACGTAGGTTCTCCCCACCTTGTTGGAATCGACAATGATGGGGAGTTTAAGAGCTAAGCAGTCGGAATTCGAAGAAGGTATATTGCTGTTGACAGTGAGCGAGGGTACGATTCTCAGGAGGAGTCAGAAAAACTACCCCTGAGAATCGTACCCGTGCCTACTGCCTCGGACTTCAAGGGGTCAGTCACAATTGGCGTCAGTGTAGTTGTGTTC
ENSG00000049449_RCN1_TMM_96136.4	TTGACGTACGTAGGTTCTCCCCACCTTGTTGGAGAGGAACCCGCGGAGGAGGTTTAAGAGCTAAGCAGTCGGAATTCGAAGAAGGTATATTGCTGTTGACAGTGAGCGCCCAGGCTTGTAGGTGGAGGAGTCAGAAAAACTACCCCACCTACAAGCCTGGATGCCTACTGCCTCGGACTTCAAGGGGTCAGTCACAATTGGCGTCAGTGTAGTTGTGTTC
ENSG00000049449_RCN1_TMM_96137.5	TTGACGTACGTAGGTTCTCCCCACCTTGTTGGGTGAGCTGGTCGAAGGTCTGTTTAAGAGCTAAGCAGTCGGAATTCGAAGAAGGTATATTGCTGTTGACAGTGAGCGCGTAACTGAGAGCTCGGAGGAGTCAGAAAAACTACCCCGAGCTCTCAGTTACTTGCCTACTGCCTCGGACTTCAAGGGGTCAGTCACAATTGGCGTCAGTGTAGTTGTGTTC
ENSG00000049449_RCN1_TMM_96138.6	TTGACGTACGTAGGTTCTCCCCACCTTGTTGGACCTGACAGCTACTCGGGGTTTAAGAGCTAAGCAGTCGGAATTCGAAGAAGGTATATTGCTGTTGACAGTGAGCGATCGTAGATTCTCCTGGAGGAGTCAGAAAAACTACCCCAGGAGAATCTACGACTGCCTACTGCCTCGGACTTCAAGGGGTCAGTCACAATTGGCGTCAGTGTAGTTGTGTTC
ENSG00000049449_RCN1_TMM_96139.7	TTGACGTACGTAGGTTCTCCCCACCTTGTTGGAAGCCAAAAGATAAATCCGTTTAAGAGCTAAGCAGTCGGAATTCGAAGAAGGTATATTGCTGTTGACAGTGAGCGCCACCGCGTTATAACGGAGGAGTCAGAAAAACTACCCCGTTATAACGCGGTGTTGCCTACTGCCTCGGACTTCAAGGGGTCAGTCACAATTGGCGTCAGTGTAGTTGTGTTC
ENSG00000049449_RCN1_TMM_96140.8	TTGACGTACGTAGGTTCTCCCCACCTTGTTGGTTCTTTCTACTCCACCACAGTTTAAGAGCTAAGCAGTCGGAATTCGAAGAAGGTATATTGCTGTTGACAGTGAGCGCTCTGGCTAGGCAAAGGAGGAGTCAGAAAAACTACCCCTTTGCCTAGCCAGAATGCCTACTGCCTCGGACTTCAAGGGGTCAGTCACAATTGGCGTCAGTGTAGTTGTGTTC
ENSG00000049449_RCN1_TMM_96141.9	TTGACGTACGTAGGTTCTCCCCACCTTGTTGGGATGATAAAATTTCCTGTTTAAGAGCTAAGCAGTCGGAATTCGAAGAAGGTATATTGCTGTTGACAGTGAGCGAACTTTGGCGTTGTTGGAGGAGTCAGAAAAACTACCCCAACAACGCCAAAGTCTGCCTACTGCCTCGGACTTCAAGGGGTCAGTCACAATTGGCGTCAGTGTAGTTGTGTTC
ENSG00000049449_RCN1_TMM_96142.10	TTGACGTACGTAGGTTCTCCCCACCTTGTTGGATTCATATACCAGATGCCGTTTAAGAGCTAAGCAGTCGGAATTCGAAGAAGGTATATTGCTGTTGACAGTGAGCGAATACTATCGTCGAGGGAGGAGTCAGAAAAACTACCCCCTCGACGATAGTATGTGCCTACTGCCTCGGACTTCAAGGGGTCAGTCACAATTGGCGTCAGTGTAGTTGTGTTC
ENSG00000049883_PTCD2_TMM_61492.1	TTGACGTACGTAGGTTCTCCCCACCTTGTTGGCAGCAGCCATACTGTCTGTTTAAGAGCTAAGCAGTCGGAATTCGAAGAAGGTATATTGCTGTTGACAGTGAGCGCAAGTCTGTGCCATGGGAGGAGTCAGAAAAACTACCCCCATGGCACAGACTTATGCCTACTGCCTCGGACTTCAAGGGGTCAGTCACAATTGGCGTCAGTGTAGTTGTGTTC
ENSG00000049883_PTCD2_TMM_61493.2	TTGACGTACGTAGGTTCTCCCCACCTTGTTGGTCAGCTGCCGCTGCCCTCTGTTTAAGAGCTAAGCAGTCGGAATTCGAAGAAGGTATATTGCTGTTGACAGTGAGCGAAGTCCTTATAGGAGGGAGGAGTCAGAAAAACTACCCCCTCCTATAAGGACTCTGCCTACTGCCTCGGACTTCAAGGGGTCAGTCACAATTGGCGTCAGTGTAGTTGTGTTC
ENSG00000049883_PTCD2_TMM_61494.3	TTGACGTACGTAGGTTCTCCCCACCTTGTTGGCTGTTGCATGTAATCTTTCGTTTAAGAGCTAAGCAGTCGGAATTCGAAGAAGGTATATTGCTGTTGACAGTGAGCGAGGGCTATTCTCCTTGGAGGAGTCAGAAAAACTACCCCAAGGAGAATAGCCCGTGCCTACTGCCTCGGACTTCAAGGGGTCAGTCACAATTGGCGTCAGTGTAGTTGTGTTC
ENSG00000049883_PTCD2_TMM_61495.4	TTGACGTACGTAGGTTCTCCCCACCTTGTTGGCAAGAACATAGGTATCTTGTTTAAGAGCTAAGCAGTCGGAATTCGAAGAAGGTATATTGCTGTTGACAGTGAGCGAAGGTTCATTCAGTCGGAGGAGTCAGAAAAACTACCCCGACTGAATGAACCTGTGCCTACTGCCTCGGACTTCAAGGGGTCAGTCACAATTGGCGTCAGTGTAGTTGTGTTC
ENSG00000049883_PTCD2_TMM_61496.5	TTGACGTACGTAGGTTCTCCCCACCTTGTTGGAGAGCATCCTGTTTCGCTGGTTTAAGAGCTAAGCAGTCGGAATTCGAAGAAGGTATATTGCTGTTGACAGTGAGCGCATGGTGAGTCTCACGGAGGAGTCAGAAAAACTACCCCGTGAGACTCACCATTTGCCTACTGCCTCGGACTTCAAGGGGTCAGTCACAATTGGCGTCAGTGTAGTTGTGTTC
ENSG00000049883_PTCD2_TMM_61497.6	TTGACGTACGTAGGTTCTCCCCACCTTGTTGGAGAAGAAGCTCTACTCAAGTTTAAGAGCTAAGCAGTCGGAATTCGAAGAAGGTATATTGCTGTTGACAGTGAGCGAGACACCCAAATGTTGGAGGAGTCAGAAAAACTACCCCAACATTTGGGTGTCCTGCCTACTGCCTCGGACTTCAAGGGGTCAGTCACAATTGGCGTCAGTGTAGTTGTGTTC
ENSG00000049883_PTCD2_TMM_61498.7	TTGACGTACGTAGGTTCTCCCCACCTTGTTGGAACAAGCTCATCTTGAAGGGTTTAAGAGCTAAGCAGTCGGAATTCGAAGAAGGTATATTGCTGTTGACAGTGAGCGAGAGATACTACCTGAGGAGGAGTCAGAAAAACTACCCCTCAGGTAGTATCTCGTGCCTACTGCCTCGGACTTCAAGGGGTCAGTCACAATTGGCGTCAGTGTAGTTGTGTTC
ENSG00000049883_PTCD2_TMM_61499.8	TTGACGTACGTAGGTTCTCCCCACCTTGTTGGGTGTATCCTGGGGTGGGGTTTAAGAGCTAAGCAGTCGGAATTCGAAGAAGGTATATTGCTGTTGACAGTGAGCGAAGCAGCAGAAGATCGGAGGAGTCAGAAAAACTACCCCGATCTTCTGCTGCTGTGCCTACTGCCTCGGACTTCAAGGGGTCAGTCACAATTGGCGTCAGTGTAGTTGTGTTC
ENSG00000049883_PTCD2_TMM_61500.9	TTGACGTACGTAGGTTCTCCCCACCTTGTTGGTGTGAGTCTCGGGACCATGGTTTAAGAGCTAAGCAGTCGGAATTCGAAGAAGGTATATTGCTGTTGACAGTGAGCGCGCGGTAACCTTTCCGGAGGAGTCAGAAAAACTACCCCGGAAAGGTTACCGCTTGCCTACTGCCTCGGACTTCAAGGGGTCAGTCACAATTGGCGTCAGTGTAGTTGTGTTC
ENSG00000049883_PTCD2_TMM_61501.10	TTGACGTACGTAGGTTCTCCCCACCTTGTTGGTGAGGTTGTGTTACGAGTGTTTAAGAGCTAAGCAGTCGGAATTCGAAGAAGGTATATTGCTGTTGACAGTGAGCGAGAGGTCTGTGGTTAGGAGGAGTCAGAAAAACTACCCCTAACCACAGACCTCCTGCCTACTGCCTCGGACTTCAAGGGGTCAGTCACAATTGGCGTCAGTGTAGTTGTGTTC
ENSG00000050327_ARHGEF5_TMM_127052.1	TTGACGTACGTAGGTTCTCCCCACCTTGTTGGGGAGGAGCAGGAGCACTCGGTTTAAGAGCTAAGCAGTCGGAATTCGAAGAAGGTATATTGCTGTTGACAGTGAGCGAGTACACATCTCCAGGGAGGAGTCAGAAAAACTACCCCCTGGAGATGTGTACCTGCCTACTGCCTCGGACTTCAAGGGGTCAGTCACAATTGGCGTCAGTGTAGTTGTGTTC
ENSG00000050327_ARHGEF5_TMM_127053.2	TTGACGTACGTAGGTTCTCCCCACCTTGTTGGCAGGTGCCAGAAGAGAATAGTTTAAGAGCTAAGCAGTCGGAATTCGAAGAAGGTATATTGCTGTTGACAGTGAGCGATTGGTTTCGGAGACGGAGGAGTCAGAAAAACTACCCCGTCTCCGAAACCAAGTGCCTACTGCCTCGGACTTCAAGGGGTCAGTCACAATTGGCGTCAGTGTAGTTGTGTTC
ENSG00000050327_ARHGEF5_TMM_127054.3	TTGACGTACGTAGGTTCTCCCCACCTTGTTGGAGTCACCATCACCACGTGTTTAAGAGCTAAGCAGTCGGAATTCGAAGAAGGTATATTGCTGTTGACAGTGAGCGAAGTGTTGCTCTATCGGAGGAGTCAGAAAAACTACCCCGATAGAGCAACACTGTGCCTACTGCCTCGGACTTCAAGGGGTCAGTCACAATTGGCGTCAGTGTAGTTGTGTTC
ENSG00000050327_ARHGEF5_TMM_127055.4	TTGACGTACGTAGGTTCTCCCCACCTTGTTGGGGGCTTGTAGGCTCGAGTTTAAGAGCTAAGCAGTCGGAATTCGAAGAAGGTATATTGCTGTTGACAGTGAGCGAACTGATACGTTCCCGGAGGAGTCAGAAAAACTACCCCGGGAACGTATCAGTGTGCCTACTGCCTCGGACTTCAAGGGGTCAGTCACAATTGGCGTCAGTGTAGTTGTGTTC
ENSG00000050327_ARHGEF5_TMM_127056.5	TTGACGTACGTAGGTTCTCCCCACCTTGTTGGTGCACGGACCTCTGGGTGTTTAAGAGCTAAGCAGTCGGAATTCGAAGAAGGTATATTGCTGTTGACAGTGAGCGACGGCCAACAATTAGGGAGGAGTCAGAAAAACTACCCCCTAATTGTTGGCCGGTGCCTACTGCCTCGGACTTCAAGGGGTCAGTCACAATTGGCGTCAGTGTAGTTGTGTTC
ENSG00000050327_ARHGEF5_TMM_127057.6	TTGACGTACGTAGGTTCTCCCCACCTTGTTGGAACTCCACCTGCTGCACGTTTAAGAGCTAAGCAGTCGGAATTCGAAGAAGGTATATTGCTGTTGACAGTGAGCGATGCGAAGCTGAAAGGGAGGAGTCAGAAAAACTACCCCCTTTCAGCTTCGCACTGCCTACTGCCTCGGACTTCAAGGGGTCAGTCACAATTGGCGTCAGTGTAGTTGTGTTC
ENSG00000050327_ARHGEF5_TMM_127058.7	TTGACGTACGTAGGTTCTCCCCACCTTGTTGGGGCGTGAGGCTCTCAGACGGTTTAAGAGCTAAGCAGTCGGAATTCGAAGAAGGTATATTGCTGTTGACAGTGAGCGCGACGGCATGGACTAGGAGGAGTCAGAAAAACTACCCCTAGTCCATGCCGTCTTGCCTACTGCCTCGGACTTCAAGGGGTCAGTCACAATTGGCGTCAGTGTAGTTGTGTTC
ENSG00000050327_ARHGEF5_TMM_127059.8	TTGACGTACGTAGGTTCTCCCCACCTTGTTGGTTCCACCAGCTGTAGTTGTTTAAGAGCTAAGCAGTCGGAATTCGAAGAAGGTATATTGCTGTTGACAGTGAGCGCCAACGACTGTAACCGGAGGAGTCAGAAAAACTACCCCGGTTACAGTCGTTGTTGCCTACTGCCTCGGACTTCAAGGGGTCAGTCACAATTGGCGTCAGTGTAGTTGTGTTC
ENSG00000050327_ARHGEF5_TMM_127060.9	TTGACGTACGTAGGTTCTCCCCACCTTGTTGGCTCTGAAAGTGGGACTATCGTTTAAGAGCTAAGCAGTCGGAATTCGAAGAAGGTATATTGCTGTTGACAGTGAGCGAAATAGGGTCGCAAAGGAGGAGTCAGAAAAACTACCCCTTTGCGACCCTATTCTGCCTACTGCCTCGGACTTCAAGGGGTCAGTCACAATTGGCGTCAGTGTAGTTGTGTTC
ENSG00000050327_ARHGEF5_TMM_127061.10	TTGACGTACGTAGGTTCTCCCCACCTTGTTGGAGGAATCCAGGCTGAGGAAGTTTAAGAGCTAAGCAGTCGGAATTCGAAGAAGGTATATTGCTGTTGACAGTGAGCGATTGGAACCGAAACCGGAGGAGTCAGAAAAACTACCCCGGTTTCGGTTCCAACTGCCTACTGCCTCGGACTTCAAGGGGTCAGTCACAATTGGCGTCAGTGTAGTTGTGTTC
ENSG00000050393_MCUR1_TMM_44973.1	TTGACGTACGTAGGTTCTCCCCACCTTGTTGGGACTGCGGCTCGGTCGGGTTTAAGAGCTAAGCAGTCGGAATTCGAAGAAGGTATATTGCTGTTGACAGTGAGCGCCGCAGCCTTACCAAGGAGGAGTCAGAAAAACTACCCCTTGGTAAGGCTGCGTTGCCTACTGCCTCGGACTTCAAGGGGTCAGTCACAATTGGCGTCAGTGTAGTTGTGTTC
ENSG00000050393_MCUR1_TMM_44974.2	TTGACGTACGTAGGTTCTCCCCACCTTGTTGGAGGACCCAGCGCCTGCCGTTTAAGAGCTAAGCAGTCGGAATTCGAAGAAGGTATATTGCTGTTGACAGTGAGCGACCATCATATACCGCGGAGGAGTCAGAAAAACTACCCCGCGGTATATGATGGCTGCCTACTGCCTCGGACTTCAAGGGGTCAGTCACAATTGGCGTCAGTGTAGTTGTGTTC
ENSG00000050393_MCUR1_TMM_44975.3	TTGACGTACGTAGGTTCTCCCCACCTTGTTGGCGCTCTCCGACGGTCTGGTTTAAGAGCTAAGCAGTCGGAATTCGAAGAAGGTATATTGCTGTTGACAGTGAGCGATCACCTGTTCCGTAGGAGGAGTCAGAAAAACTACCCCTACGGAACAGGTGACTGCCTACTGCCTCGGACTTCAAGGGGTCAGTCACAATTGGCGTCAGTGTAGTTGTGTTC
ENSG00000050393_MCUR1_TMM_44976.4	TTGACGTACGTAGGTTCTCCCCACCTTGTTGGCTGAGGTTTCGCTGCCGCCGTTTAAGAGCTAAGCAGTCGGAATTCGAAGAAGGTATATTGCTGTTGACAGTGAGCGCCTTGAGTTAGGGTGGGAGGAGTCAGAAAAACTACCCCCACCCTAACTCAAGTTGCCTACTGCCTCGGACTTCAAGGGGTCAGTCACAATTGGCGTCAGTGTAGTTGTGTTC
ENSG00000050393_MCUR1_TMM_44977.5	TTGACGTACGTAGGTTCTCCCCACCTTGTTGGCGCGTGGAGGTGCTCACGTTTAAGAGCTAAGCAGTCGGAATTCGAAGAAGGTATATTGCTGTTGACAGTGAGCGCTCCTACCCTATGCGGGAGGAGTCAGAAAAACTACCCCCGCATAGGGTAGGAATGCCTACTGCCTCGGACTTCAAGGGGTCAGTCACAATTGGCGTCAGTGTAGTTGTGTTC
ENSG00000050393_MCUR1_TMM_44978.6	TTGACGTACGTAGGTTCTCCCCACCTTGTTGGAGTTTCCTGCTCCCAGAAGGTTTAAGAGCTAAGCAGTCGGAATTCGAAGAAGGTATATTGCTGTTGACAGTGAGCGCCAACCTTTGGCAGAGGAGGAGTCAGAAAAACTACCCCTCTGCCAAAGGTTGATGCCTACTGCCTCGGACTTCAAGGGGTCAGTCACAATTGGCGTCAGTGTAGTTGTGTTC
ENSG00000050393_MCUR1_TMM_44979.7	TTGACGTACGTAGGTTCTCCCCACCTTGTTGGATCGAAACTGAGGTTGCGTTTAAGAGCTAAGCAGTCGGAATTCGAAGAAGGTATATTGCTGTTGACAGTGAGCGAAAACACATCAACGCGGAGGAGTCAGAAAAACTACCCCGCGTTGATGTGTTTGTGCCTACTGCCTCGGACTTCAAGGGGTCAGTCACAATTGGCGTCAGTGTAGTTGTGTTC
ENSG00000050393_MCUR1_TMM_44980.8	TTGACGTACGTAGGTTCTCCCCACCTTGTTGGGAATTGAGAACAGAAATAGGTTTAAGAGCTAAGCAGTCGGAATTCGAAGAAGGTATATTGCTGTTGACAGTGAGCGCCCAGTGTGAGTTTGGGAGGAGTCAGAAAAACTACCCCCAAACTCACACTGGTTGCCTACTGCCTCGGACTTCAAGGGGTCAGTCACAATTGGCGTCAGTGTAGTTGTGTTC
ENSG00000050393_MCUR1_TMM_44981.9	TTGACGTACGTAGGTTCTCCCCACCTTGTTGGTAGACGATGTCCATGTGTTTAAGAGCTAAGCAGTCGGAATTCGAAGAAGGTATATTGCTGTTGACAGTGAGCGCCTTAGGCAACTGAGGGAGGAGTCAGAAAAACTACCCCCTCAGTTGCCTAAGTTGCCTACTGCCTCGGACTTCAAGGGGTCAGTCACAATTGGCGTCAGTGTAGTTGTGTTC
ENSG00000050393_MCUR1_TMM_44982.10	TTGACGTACGTAGGTTCTCCCCACCTTGTTGGGTAAGGGCCCGATCTTGCTGTTTAAGAGCTAAGCAGTCGGAATTCGAAGAAGGTATATTGCTGTTGACAGTGAGCGCGCTCGGCTAAAGCTGGAGGAGTCAGAAAAACTACCCCAGCTTTAGCCGAGCATGCCTACTGCCTCGGACTTCAAGGGGTCAGTCACAATTGGCGTCAGTGTAGTTGTGTTC
ENSG00000050405_LIMA1_TMM_168076.1	TTGACGTACGTAGGTTCTCCCCACCTTGTTGGGGGTGGAACGGACTGCCGTTTAAGAGCTAAGCAGTCGGAATTCGAAGAAGGTATATTGCTGTTGACAGTGAGCGATTGACGAGAAGCGAGGAGGAGTCAGAAAAACTACCCCTCGCTTCTCGTCAAGTGCCTACTGCCTCGGACTTCAAGGGGTCAGTCACAATTGGCGTCAGTGTAGTTGTGTTC
ENSG00000050405_LIMA1_TMM_168077.2	TTGACGTACGTAGGTTCTCCCCACCTTGTTGGGACCTCACTATCATTGAGTTTAAGAGCTAAGCAGTCGGAATTCGAAGAAGGTATATTGCTGTTGACAGTGAGCGAGTTAGGGATACCAAGGAGGAGTCAGAAAAACTACCCCTTGGTATCCCTAACCTGCCTACTGCCTCGGACTTCAAGGGGTCAGTCACAATTGGCGTCAGTGTAGTTGTGTTC
ENSG00000050405_LIMA1_TMM_168078.3	TTGACGTACGTAGGTTCTCCCCACCTTGTTGGCATCACCCATCAGGAAGGTTTAAGAGCTAAGCAGTCGGAATTCGAAGAAGGTATATTGCTGTTGACAGTGAGCGACATTACAAGGGACCGGAGGAGTCAGAAAAACTACCCCGGTCCCTTGTAATGCTGCCTACTGCCTCGGACTTCAAGGGGTCAGTCACAATTGGCGTCAGTGTAGTTGTGTTC
ENSG00000050405_LIMA1_TMM_168079.4	TTGACGTACGTAGGTTCTCCCCACCTTGTTGGCACTTCGGCTTTGGGCCGTTTAAGAGCTAAGCAGTCGGAATTCGAAGAAGGTATATTGCTGTTGACAGTGAGCGATGGTGAATGGACTCGGAGGAGTCAGAAAAACTACCCCGAGTCCATTCACCAGTGCCTACTGCCTCGGACTTCAAGGGGTCAGTCACAATTGGCGTCAGTGTAGTTGTGTTC
ENSG00000050405_LIMA1_TMM_168080.5	TTGACGTACGTAGGTTCTCCCCACCTTGTTGGCTATTCTCTAGATGACCGTTTAAGAGCTAAGCAGTCGGAATTCGAAGAAGGTATATTGCTGTTGACAGTGAGCGCAGCTCGACGAAATCGGAGGAGTCAGAAAAACTACCCCGATTTCGTCGAGCTTTGCCTACTGCCTCGGACTTCAAGGGGTCAGTCACAATTGGCGTCAGTGTAGTTGTGTTC
ENSG00000050405_LIMA1_TMM_168081.6	TTGACGTACGTAGGTTCTCCCCACCTTGTTGGGACTTAGTGGCTTGGGAGTTTAAGAGCTAAGCAGTCGGAATTCGAAGAAGGTATATTGCTGTTGACAGTGAGCGCCACAGTCCTCCTAGGGAGGAGTCAGAAAAACTACCCCCTAGGAGGACTGTGTTGCCTACTGCCTCGGACTTCAAGGGGTCAGTCACAATTGGCGTCAGTGTAGTTGTGTTC
ENSG00000050405_LIMA1_TMM_168082.7	TTGACGTACGTAGGTTCTCCCCACCTTGTTGGAACCTCACTCTTAACCTGTTTAAGAGCTAAGCAGTCGGAATTCGAAGAAGGTATATTGCTGTTGACAGTGAGCGCGTCTGCGCTGTCAAGGAGGAGTCAGAAAAACTACCCCTTGACAGCGCAGACATGCCTACTGCCTCGGACTTCAAGGGGTCAGTCACAATTGGCGTCAGTGTAGTTGTGTTC
ENSG00000050405_LIMA1_TMM_168083.8	TTGACGTACGTAGGTTCTCCCCACCTTGTTGGGCCAAGAGACGCTCCATGTTTAAGAGCTAAGCAGTCGGAATTCGAAGAAGGTATATTGCTGTTGACAGTGAGCGAATGGAACTGGCCAAGGAGGAGTCAGAAAAACTACCCCTTGGCCAGTTCCATCTGCCTACTGCCTCGGACTTCAAGGGGTCAGTCACAATTGGCGTCAGTGTAGTTGTGTTC
ENSG00000050405_LIMA1_TMM_168084.9	TTGACGTACGTAGGTTCTCCCCACCTTGTTGGTTGACAAGAGAAAGTTCTTGTTTAAGAGCTAAGCAGTCGGAATTCGAAGAAGGTATATTGCTGTTGACAGTGAGCGACGTTTCACAAGGCTGGAGGAGTCAGAAAAACTACCCCAGCCTTGTGAAACGGTGCCTACTGCCTCGGACTTCAAGGGGTCAGTCACAATTGGCGTCAGTGTAGTTGTGTTC
ENSG00000050405_LIMA1_TMM_168085.10	TTGACGTACGTAGGTTCTCCCCACCTTGTTGGAACAAGTCATCGGCTATTGGTTTAAGAGCTAAGCAGTCGGAATTCGAAGAAGGTATATTGCTGTTGACAGTGAGCGACGATAGTTCTCGTAGGAGGAGTCAGAAAAACTACCCCTACGAGAACTATCGGTGCCTACTGCCTCGGACTTCAAGGGGTCAGTCACAATTGGCGTCAGTGTAGTTGTGTTC
ENSG00000050426_LETMD1_TMM_176704.1	TTGACGTACGTAGGTTCTCCCCACCTTGTTGGGCGCTCTCCAGGGTGTGCTGTTTAAGAGCTAAGCAGTCGGAATTCGAAGAAGGTATATTGCTGTTGACAGTGAGCGAGGCAAACTTCCCATGGAGGAGTCAGAAAAACTACCCCATGGGAAGTTTGCCGTGCCTACTGCCTCGGACTTCAAGGGGTCAGTCACAATTGGCGTCAGTGTAGTTGTGTTC
ENSG00000050426_LETMD1_TMM_176705.2	TTGACGTACGTAGGTTCTCCCCACCTTGTTGGGGTGACAAAATGTCCAGGTTTAAGAGCTAAGCAGTCGGAATTCGAAGAAGGTATATTGCTGTTGACAGTGAGCGCTTAAAGGCCTGACCGGAGGAGTCAGAAAAACTACCCCGGTCAGGCCTTTAATTGCCTACTGCCTCGGACTTCAAGGGGTCAGTCACAATTGGCGTCAGTGTAGTTGTGTTC
ENSG00000050426_LETMD1_TMM_176706.3	TTGACGTACGTAGGTTCTCCCCACCTTGTTGGACGACCCAAGAAACGAGTTTAAGAGCTAAGCAGTCGGAATTCGAAGAAGGTATATTGCTGTTGACAGTGAGCGACACATCGTATGCGTGGAGGAGTCAGAAAAACTACCCCACGCATACGATGTGCTGCCTACTGCCTCGGACTTCAAGGGGTCAGTCACAATTGGCGTCAGTGTAGTTGTGTTC
ENSG00000050426_LETMD1_TMM_176707.4	TTGACGTACGTAGGTTCTCCCCACCTTGTTGGTGTACAGGACATAGAAGGTTTAAGAGCTAAGCAGTCGGAATTCGAAGAAGGTATATTGCTGTTGACAGTGAGCGCGCCGTGTTAGACTGGGAGGAGTCAGAAAAACTACCCCCAGTCTAACACGGCTTGCCTACTGCCTCGGACTTCAAGGGGTCAGTCACAATTGGCGTCAGTGTAGTTGTGTTC
ENSG00000050426_LETMD1_TMM_176708.5	TTGACGTACGTAGGTTCTCCCCACCTTGTTGGAAGAACTTGATGTCTTATGGTTTAAGAGCTAAGCAGTCGGAATTCGAAGAAGGTATATTGCTGTTGACAGTGAGCGCCCATAAGAGAAGGCGGAGGAGTCAGAAAAACTACCCCGCCTTCTCTTATGGATGCCTACTGCCTCGGACTTCAAGGGGTCAGTCACAATTGGCGTCAGTGTAGTTGTGTTC
ENSG00000050426_LETMD1_TMM_176709.6	TTGACGTACGTAGGTTCTCCCCACCTTGTTGGGTAAGATGTGAGAAGCAGTTTAAGAGCTAAGCAGTCGGAATTCGAAGAAGGTATATTGCTGTTGACAGTGAGCGACCCACGTTGACTTTGGAGGAGTCAGAAAAACTACCCCAAAGTCAACGTGGGCTGCCTACTGCCTCGGACTTCAAGGGGTCAGTCACAATTGGCGTCAGTGTAGTTGTGTTC
ENSG00000050426_LETMD1_TMM_176710.7	TTGACGTACGTAGGTTCTCCCCACCTTGTTGGTTATGGGCTGATGCCAAAAGTTTAAGAGCTAAGCAGTCGGAATTCGAAGAAGGTATATTGCTGTTGACAGTGAGCGACCTACGATACCTTTGGAGGAGTCAGAAAAACTACCCCAAAGGTATCGTAGGGTGCCTACTGCCTCGGACTTCAAGGGGTCAGTCACAATTGGCGTCAGTGTAGTTGTGTTC
ENSG00000050426_LETMD1_TMM_176711.8	TTGACGTACGTAGGTTCTCCCCACCTTGTTGGTTTCATCAACTTCCATACCGTTTAAGAGCTAAGCAGTCGGAATTCGAAGAAGGTATATTGCTGTTGACAGTGAGCGCGTCTGACAAGGACCGGAGGAGTCAGAAAAACTACCCCGGTCCTTGTCAGACTTGCCTACTGCCTCGGACTTCAAGGGGTCAGTCACAATTGGCGTCAGTGTAGTTGTGTTC
ENSG00000050426_LETMD1_TMM_176712.9	TTGACGTACGTAGGTTCTCCCCACCTTGTTGGACACTTGGTGACGTCTTGGGTTTAAGAGCTAAGCAGTCGGAATTCGAAGAAGGTATATTGCTGTTGACAGTGAGCGATTATTGACGAACGCGGAGGAGTCAGAAAAACTACCCCGCGTTCGTCAATAACTGCCTACTGCCTCGGACTTCAAGGGGTCAGTCACAATTGGCGTCAGTGTAGTTGTGTTC
ENSG00000050426_LETMD1_TMM_176713.10	TTGACGTACGTAGGTTCTCCCCACCTTGTTGGCCAAAGCCTTGTCCAGTGTTTAAGAGCTAAGCAGTCGGAATTCGAAGAAGGTATATTGCTGTTGACAGTGAGCGCCGCTTGCAATGACCGGAGGAGTCAGAAAAACTACCCCGGTCATTGCAAGCGATGCCTACTGCCTCGGACTTCAAGGGGTCAGTCACAATTGGCGTCAGTGTAGTTGTGTTC
ENSG00000051341_POLQ_TMM_194911.1	TTGACGTACGTAGGTTCTCCCCACCTTGTTGGAATCTTCTGCGTCGGAGGTTTAAGAGCTAAGCAGTCGGAATTCGAAGAAGGTATATTGCTGTTGACAGTGAGCGATATGGGACCCAATGGGAGGAGTCAGAAAAACTACCCCCATTGGGTCCCATACTGCCTACTGCCTCGGACTTCAAGGGGTCAGTCACAATTGGCGTCAGTGTAGTTGTGTTC
ENSG00000051341_POLQ_TMM_194912.2	TTGACGTACGTAGGTTCTCCCCACCTTGTTGGATCAATCGCCTCATAGGTTTAAGAGCTAAGCAGTCGGAATTCGAAGAAGGTATATTGCTGTTGACAGTGAGCGAAGGAATCAGTGCAGGGAGGAGTCAGAAAAACTACCCCCTGCACTGATTCCTGTGCCTACTGCCTCGGACTTCAAGGGGTCAGTCACAATTGGCGTCAGTGTAGTTGTGTTC
ENSG00000051341_POLQ_TMM_194913.3	TTGACGTACGTAGGTTCTCCCCACCTTGTTGGCTACTATTGGCAAACTGGTTTAAGAGCTAAGCAGTCGGAATTCGAAGAAGGTATATTGCTGTTGACAGTGAGCGACACTGTGGAAATGCGGAGGAGTCAGAAAAACTACCCCGCATTTCCACAGTGGTGCCTACTGCCTCGGACTTCAAGGGGTCAGTCACAATTGGCGTCAGTGTAGTTGTGTTC
ENSG00000051341_POLQ_TMM_194914.4	TTGACGTACGTAGGTTCTCCCCACCTTGTTGGATTCGTTCTCGGGAAGGTTTAAGAGCTAAGCAGTCGGAATTCGAAGAAGGTATATTGCTGTTGACAGTGAGCGCGGCATCTCATCTGCGGAGGAGTCAGAAAAACTACCCCGCAGATGAGATGCCATGCCTACTGCCTCGGACTTCAAGGGGTCAGTCACAATTGGCGTCAGTGTAGTTGTGTTC
ENSG00000051341_POLQ_TMM_194915.5	TTGACGTACGTAGGTTCTCCCCACCTTGTTGGCGGTACAGGGCGAAAGTGTTTAAGAGCTAAGCAGTCGGAATTCGAAGAAGGTATATTGCTGTTGACAGTGAGCGCTCGGCAACAGCATAGGAGGAGTCAGAAAAACTACCCCTATGCTGTTGCCGAATGCCTACTGCCTCGGACTTCAAGGGGTCAGTCACAATTGGCGTCAGTGTAGTTGTGTTC
ENSG00000051341_POLQ_TMM_194916.6	TTGACGTACGTAGGTTCTCCCCACCTTGTTGGTTAAGACGTTTGCCTTCGTTTAAGAGCTAAGCAGTCGGAATTCGAAGAAGGTATATTGCTGTTGACAGTGAGCGCCGAATCAAGGACCGGGAGGAGTCAGAAAAACTACCCCCGGTCCTTGATTCGATGCCTACTGCCTCGGACTTCAAGGGGTCAGTCACAATTGGCGTCAGTGTAGTTGTGTTC
ENSG00000051341_POLQ_TMM_194917.7	TTGACGTACGTAGGTTCTCCCCACCTTGTTGGAGTAATATAGCAAATCTGTTTAAGAGCTAAGCAGTCGGAATTCGAAGAAGGTATATTGCTGTTGACAGTGAGCGCTAGTTGTAGGGCCCGGAGGAGTCAGAAAAACTACCCCGGGCCCTACAACTATTGCCTACTGCCTCGGACTTCAAGGGGTCAGTCACAATTGGCGTCAGTGTAGTTGTGTTC
ENSG00000051341_POLQ_TMM_194918.8	TTGACGTACGTAGGTTCTCCCCACCTTGTTGGGCAGCGACCAAGGCCGGGGTTTAAGAGCTAAGCAGTCGGAATTCGAAGAAGGTATATTGCTGTTGACAGTGAGCGCATTCCCGCGTCTCAGGAGGAGTCAGAAAAACTACCCCTGAGACGCGGGAATATGCCTACTGCCTCGGACTTCAAGGGGTCAGTCACAATTGGCGTCAGTGTAGTTGTGTTC
ENSG00000051341_POLQ_TMM_194919.9	TTGACGTACGTAGGTTCTCCCCACCTTGTTGGCATGATACGAGCTATTCGTTTAAGAGCTAAGCAGTCGGAATTCGAAGAAGGTATATTGCTGTTGACAGTGAGCGATTGTGCTTGGACCTGGAGGAGTCAGAAAAACTACCCCAGGTCCAAGCACAACTGCCTACTGCCTCGGACTTCAAGGGGTCAGTCACAATTGGCGTCAGTGTAGTTGTGTTC
ENSG00000051341_POLQ_TMM_194920.10	TTGACGTACGTAGGTTCTCCCCACCTTGTTGGCACGGACCCGGAGAGGAACGTTTAAGAGCTAAGCAGTCGGAATTCGAAGAAGGTATATTGCTGTTGACAGTGAGCGCCGAACGATGTGTCCGGAGGAGTCAGAAAAACTACCCCGGACACATCGTTCGATGCCTACTGCCTCGGACTTCAAGGGGTCAGTCACAATTGGCGTCAGTGTAGTTGTGTTC
ENSG00000051523_CYBA_TMM_180714.1	TTGACGTACGTAGGTTCTCCCCACCTTGTTGGAACAGGCGCTGGCGTCGTTTAAGAGCTAAGCAGTCGGAATTCGAAGAAGGTATATTGCTGTTGACAGTGAGCGCCTTGTCGTAAGACGGGAGGAGTCAGAAAAACTACCCCCGTCTTACGACAAGATGCCTACTGCCTCGGACTTCAAGGGGTCAGTCACAATTGGCGTCAGTGTAGTTGTGTTC
ENSG00000051523_CYBA_TMM_180715.2	TTGACGTACGTAGGTTCTCCCCACCTTGTTGGGGTGAAGCGCCCAGCTGGTTTAAGAGCTAAGCAGTCGGAATTCGAAGAAGGTATATTGCTGTTGACAGTGAGCGATCCATAATGCTCGCGGAGGAGTCAGAAAAACTACCCCGCGAGCATTATGGACTGCCTACTGCCTCGGACTTCAAGGGGTCAGTCACAATTGGCGTCAGTGTAGTTGTGTTC
ENSG00000051523_CYBA_TMM_180716.3	TTGACGTACGTAGGTTCTCCCCACCTTGTTGGCCGTGGTGAAGCTGTTCGTTTAAGAGCTAAGCAGTCGGAATTCGAAGAAGGTATATTGCTGTTGACAGTGAGCGAGCTAATGAGGCCTAGGAGGAGTCAGAAAAACTACCCCTAGGCCTCATTAGCGTGCCTACTGCCTCGGACTTCAAGGGGTCAGTCACAATTGGCGTCAGTGTAGTTGTGTTC
ENSG00000051523_CYBA_TMM_180717.4	TTGACGTACGTAGGTTCTCCCCACCTTGTTGGGCAGATCGAGTGGGCCATGGTTTAAGAGCTAAGCAGTCGGAATTCGAAGAAGGTATATTGCTGTTGACAGTGAGCGATATGTTCCGGTGAGGGAGGAGTCAGAAAAACTACCCCCTCACCGGAACATAGTGCCTACTGCCTCGGACTTCAAGGGGTCAGTCACAATTGGCGTCAGTGTAGTTGTGTTC
ENSG00000051523_CYBA_TMM_180718.5	TTGACGTACGTAGGTTCTCCCCACCTTGTTGGGGCGTGTTTGTGTGCCTGCGTTTAAGAGCTAAGCAGTCGGAATTCGAAGAAGGTATATTGCTGTTGACAGTGAGCGCGAGCACCGCATTAAGGAGGAGTCAGAAAAACTACCCCTTAATGCGGTGCTCTTGCCTACTGCCTCGGACTTCAAGGGGTCAGTCACAATTGGCGTCAGTGTAGTTGTGTTC
ENSG00000051523_CYBA_TMM_180719.6	TTGACGTACGTAGGTTCTCCCCACCTTGTTGGGTAGATGCCGCTCGCAAGTTTAAGAGCTAAGCAGTCGGAATTCGAAGAAGGTATATTGCTGTTGACAGTGAGCGAGTTAACACGTGGGTGGAGGAGTCAGAAAAACTACCCCACCCACGTGTTAACCTGCCTACTGCCTCGGACTTCAAGGGGTCAGTCACAATTGGCGTCAGTGTAGTTGTGTTC
ENSG00000051523_CYBA_TMM_180720.7	TTGACGTACGTAGGTTCTCCCCACCTTGTTGGGTGGCCAGCAGGAAGCCGGGTTTAAGAGCTAAGCAGTCGGAATTCGAAGAAGGTATATTGCTGTTGACAGTGAGCGATATTTCGCTGGACTGGAGGAGTCAGAAAAACTACCCCAGTCCAGCGAAATAGTGCCTACTGCCTCGGACTTCAAGGGGTCAGTCACAATTGGCGTCAGTGTAGTTGTGTTC
ENSG00000051523_CYBA_TMM_180721.8	TTGACGTACGTAGGTTCTCCCCACCTTGTTGGACCAGGGCCAGGGAGTGTCGTTTAAGAGCTAAGCAGTCGGAATTCGAAGAAGGTATATTGCTGTTGACAGTGAGCGCTCAGGCCTTAGATCGGAGGAGTCAGAAAAACTACCCCGATCTAAGGCCTGATTGCCTACTGCCTCGGACTTCAAGGGGTCAGTCACAATTGGCGTCAGTGTAGTTGTGTTC
ENSG00000051523_CYBA_TMM_180722.9	TTGACGTACGTAGGTTCTCCCCACCTTGTTGGCTGGGCGCTTCACCCAGGTTTAAGAGCTAAGCAGTCGGAATTCGAAGAAGGTATATTGCTGTTGACAGTGAGCGAGCTTCAACGCTTCAGGAGGAGTCAGAAAAACTACCCCTGAAGCGTTGAAGCGTGCCTACTGCCTCGGACTTCAAGGGGTCAGTCACAATTGGCGTCAGTGTAGTTGTGTTC
ENSG00000051523_CYBA_TMM_180723.10	TTGACGTACGTAGGTTCTCCCCACCTTGTTGGGGGCATCGTGGCCACAGCTGTTTAAGAGCTAAGCAGTCGGAATTCGAAGAAGGTATATTGCTGTTGACAGTGAGCGCCGGGAGAATCGCATGGAGGAGTCAGAAAAACTACCCCATGCGATTCTCCCGATGCCTACTGCCTCGGACTTCAAGGGGTCAGTCACAATTGGCGTCAGTGTAGTTGTGTTC
ENSG00000051620_HEBP2_TMM_86163.1	TTGACGTACGTAGGTTCTCCCCACCTTGTTGGCACGTCCGTGGAGTCTAGTTTAAGAGCTAAGCAGTCGGAATTCGAAGAAGGTATATTGCTGTTGACAGTGAGCGCTACCGTTCCAGCTAGGAGGAGTCAGAAAAACTACCCCTAGCTGGAACGGTAATGCCTACTGCCTCGGACTTCAAGGGGTCAGTCACAATTGGCGTCAGTGTAGTTGTGTTC
ENSG00000051620_HEBP2_TMM_86164.2	TTGACGTACGTAGGTTCTCCCCACCTTGTTGGGGGTCTGGCTGGAGCGGCTGTTTAAGAGCTAAGCAGTCGGAATTCGAAGAAGGTATATTGCTGTTGACAGTGAGCGACGGAATGTAGAAGAGGAGGAGTCAGAAAAACTACCCCTCTTCTACATTCCGCTGCCTACTGCCTCGGACTTCAAGGGGTCAGTCACAATTGGCGTCAGTGTAGTTGTGTTC
ENSG00000051620_HEBP2_TMM_86165.3	TTGACGTACGTAGGTTCTCCCCACCTTGTTGGTGTCGGATCTCATAACTTCGTTTAAGAGCTAAGCAGTCGGAATTCGAAGAAGGTATATTGCTGTTGACAGTGAGCGAGTTGATGCGTGTTGGGAGGAGTCAGAAAAACTACCCCCAACACGCATCAACCTGCCTACTGCCTCGGACTTCAAGGGGTCAGTCACAATTGGCGTCAGTGTAGTTGTGTTC
ENSG00000051620_HEBP2_TMM_86166.4	TTGACGTACGTAGGTTCTCCCCACCTTGTTGGCTCCAGTGACAAGCTACGGTTTAAGAGCTAAGCAGTCGGAATTCGAAGAAGGTATATTGCTGTTGACAGTGAGCGAGTCAAAGAGCTCTAGGAGGAGTCAGAAAAACTACCCCTAGAGCTCTTTGACGTGCCTACTGCCTCGGACTTCAAGGGGTCAGTCACAATTGGCGTCAGTGTAGTTGTGTTC
ENSG00000051620_HEBP2_TMM_86167.5	TTGACGTACGTAGGTTCTCCCCACCTTGTTGGTTTCGTAAAGCCCGTCGTTTAAGAGCTAAGCAGTCGGAATTCGAAGAAGGTATATTGCTGTTGACAGTGAGCGAAACACACTGTGCCAGGAGGAGTCAGAAAAACTACCCCTGGCACAGTGTGTTGTGCCTACTGCCTCGGACTTCAAGGGGTCAGTCACAATTGGCGTCAGTGTAGTTGTGTTC
ENSG00000051620_HEBP2_TMM_86168.6	TTGACGTACGTAGGTTCTCCCCACCTTGTTGGGCCCAAGCTGTGGAGACGCGTTTAAGAGCTAAGCAGTCGGAATTCGAAGAAGGTATATTGCTGTTGACAGTGAGCGATAATGGTACGTGCTGGAGGAGTCAGAAAAACTACCCCAGCACGTACCATTAGTGCCTACTGCCTCGGACTTCAAGGGGTCAGTCACAATTGGCGTCAGTGTAGTTGTGTTC
ENSG00000051620_HEBP2_TMM_86169.7	TTGACGTACGTAGGTTCTCCCCACCTTGTTGGTAACGCGGAGTCGGCCGTTTAAGAGCTAAGCAGTCGGAATTCGAAGAAGGTATATTGCTGTTGACAGTGAGCGACAAGGACACCATTAGGAGGAGTCAGAAAAACTACCCCTAATGGTGTCCTTGGTGCCTACTGCCTCGGACTTCAAGGGGTCAGTCACAATTGGCGTCAGTGTAGTTGTGTTC
ENSG00000051620_HEBP2_TMM_86170.8	TTGACGTACGTAGGTTCTCCCCACCTTGTTGGGGCTTTCCCGAGCCGAGGTTTAAGAGCTAAGCAGTCGGAATTCGAAGAAGGTATATTGCTGTTGACAGTGAGCGCCAACAAGTGAGGGCGGAGGAGTCAGAAAAACTACCCCGCCCTCACTTGTTGTTGCCTACTGCCTCGGACTTCAAGGGGTCAGTCACAATTGGCGTCAGTGTAGTTGTGTTC
ENSG00000051620_HEBP2_TMM_86171.9	TTGACGTACGTAGGTTCTCCCCACCTTGTTGGTTCAGAGGGAATATACAGTTTAAGAGCTAAGCAGTCGGAATTCGAAGAAGGTATATTGCTGTTGACAGTGAGCGAAGATTGGAGTAGTCGGAGGAGTCAGAAAAACTACCCCGACTACTCCAATCTGTGCCTACTGCCTCGGACTTCAAGGGGTCAGTCACAATTGGCGTCAGTGTAGTTGTGTTC
ENSG00000051620_HEBP2_TMM_86172.10	TTGACGTACGTAGGTTCTCCCCACCTTGTTGGACATCTGACTCTAAAGGCCGTTTAAGAGCTAAGCAGTCGGAATTCGAAGAAGGTATATTGCTGTTGACAGTGAGCGATGCTGATGCGTAAAGGAGGAGTCAGAAAAACTACCCCTTTACGCATCAGCACTGCCTACTGCCTCGGACTTCAAGGGGTCAGTCACAATTGGCGTCAGTGTAGTTGTGTTC
ENSG00000052802_MSMO1_TMM_201369.1	TTGACGTACGTAGGTTCTCCCCACCTTGTTGGGGCTTCATGAACTATAGTTTAAGAGCTAAGCAGTCGGAATTCGAAGAAGGTATATTGCTGTTGACAGTGAGCGACTAGCACAACTCTTGGAGGAGTCAGAAAAACTACCCCAAGAGTTGTGCTAGGTGCCTACTGCCTCGGACTTCAAGGGGTCAGTCACAATTGGCGTCAGTGTAGTTGTGTTC
ENSG00000052802_MSMO1_TMM_201370.2	TTGACGTACGTAGGTTCTCCCCACCTTGTTGGTGCAGTCATTGAAGATACTGTTTAAGAGCTAAGCAGTCGGAATTCGAAGAAGGTATATTGCTGTTGACAGTGAGCGACGTATATCTGCACAGGAGGAGTCAGAAAAACTACCCCTGTGCAGATATACGCTGCCTACTGCCTCGGACTTCAAGGGGTCAGTCACAATTGGCGTCAGTGTAGTTGTGTTC
ENSG00000052802_MSMO1_TMM_201371.3	TTGACGTACGTAGGTTCTCCCCACCTTGTTGGAACTTTGAAACACTTCCATGTTTAAGAGCTAAGCAGTCGGAATTCGAAGAAGGTATATTGCTGTTGACAGTGAGCGAACACGAAGTCGTTCGGAGGAGTCAGAAAAACTACCCCGAACGACTTCGTGTGTGCCTACTGCCTCGGACTTCAAGGGGTCAGTCACAATTGGCGTCAGTGTAGTTGTGTTC
ENSG00000052802_MSMO1_TMM_201372.4	TTGACGTACGTAGGTTCTCCCCACCTTGTTGGGCATTCTTTCCCAATCATAGTTTAAGAGCTAAGCAGTCGGAATTCGAAGAAGGTATATTGCTGTTGACAGTGAGCGCGCGGATTCTGTGGTGGAGGAGTCAGAAAAACTACCCCACCACAGAATCCGCATGCCTACTGCCTCGGACTTCAAGGGGTCAGTCACAATTGGCGTCAGTGTAGTTGTGTTC
ENSG00000052802_MSMO1_TMM_201373.5	TTGACGTACGTAGGTTCTCCCCACCTTGTTGGAGACTCTAATTCTTGGAACGTTTAAGAGCTAAGCAGTCGGAATTCGAAGAAGGTATATTGCTGTTGACAGTGAGCGAGCATACCTGAGATCGGAGGAGTCAGAAAAACTACCCCGATCTCAGGTATGCCTGCCTACTGCCTCGGACTTCAAGGGGTCAGTCACAATTGGCGTCAGTGTAGTTGTGTTC
ENSG00000052802_MSMO1_TMM_201374.6	TTGACGTACGTAGGTTCTCCCCACCTTGTTGGTGATCATGTAATTCTTCTTGTTTAAGAGCTAAGCAGTCGGAATTCGAAGAAGGTATATTGCTGTTGACAGTGAGCGCAAACGCGTGTCCACGGAGGAGTCAGAAAAACTACCCCGTGGACACGCGTTTATGCCTACTGCCTCGGACTTCAAGGGGTCAGTCACAATTGGCGTCAGTGTAGTTGTGTTC
ENSG00000052802_MSMO1_TMM_201375.7	TTGACGTACGTAGGTTCTCCCCACCTTGTTGGAAAGGGATCAGATTTAAGTTTAAGAGCTAAGCAGTCGGAATTCGAAGAAGGTATATTGCTGTTGACAGTGAGCGCACGCAGTTTCAGACGGAGGAGTCAGAAAAACTACCCCGTCTGAAACTGCGTATGCCTACTGCCTCGGACTTCAAGGGGTCAGTCACAATTGGCGTCAGTGTAGTTGTGTTC
ENSG00000052802_MSMO1_TMM_201376.8	TTGACGTACGTAGGTTCTCCCCACCTTGTTGGGGCTTCATGAACTATAAGTTTAAGAGCTAAGCAGTCGGAATTCGAAGAAGGTATATTGCTGTTGACAGTGAGCGACATTGAACCACCGAGGAGGAGTCAGAAAAACTACCCCTCGGTGGTTCAATGGTGCCTACTGCCTCGGACTTCAAGGGGTCAGTCACAATTGGCGTCAGTGTAGTTGTGTTC
ENSG00000052802_MSMO1_TMM_201377.9	TTGACGTACGTAGGTTCTCCCCACCTTGTTGGGGATCCCCATGTTGCAATCGTTTAAGAGCTAAGCAGTCGGAATTCGAAGAAGGTATATTGCTGTTGACAGTGAGCGCGCTTCACCCTAGTTGGAGGAGTCAGAAAAACTACCCCAACTAGGGTGAAGCTTGCCTACTGCCTCGGACTTCAAGGGGTCAGTCACAATTGGCGTCAGTGTAGTTGTGTTC
ENSG00000052802_MSMO1_TMM_201378.10	TTGACGTACGTAGGTTCTCCCCACCTTGTTGGTTCCAGATTGCAACATGGTTTAAGAGCTAAGCAGTCGGAATTCGAAGAAGGTATATTGCTGTTGACAGTGAGCGACTAGCCGTAGTAAGGGAGGAGTCAGAAAAACTACCCCCTTACTACGGCTAGGTGCCTACTGCCTCGGACTTCAAGGGGTCAGTCACAATTGGCGTCAGTGTAGTTGTGTTC
ENSG00000053371_AKR7A2_TMM_113623.1	TTGACGTACGTAGGTTCTCCCCACCTTGTTGGGGACATGGCGAGCGCGCGTTTAAGAGCTAAGCAGTCGGAATTCGAAGAAGGTATATTGCTGTTGACAGTGAGCGCGTCGGCGTTAAACCGGAGGAGTCAGAAAAACTACCCCGGTTTAACGCCGACATGCCTACTGCCTCGGACTTCAAGGGGTCAGTCACAATTGGCGTCAGTGTAGTTGTGTTC
ENSG00000053371_AKR7A2_TMM_113624.2	TTGACGTACGTAGGTTCTCCCCACCTTGTTGGCGGGTCGCCTCGGTGCTGTTTAAGAGCTAAGCAGTCGGAATTCGAAGAAGGTATATTGCTGTTGACAGTGAGCGCGGAGTCTAACCGATGGAGGAGTCAGAAAAACTACCCCATCGGTTAGACTCCATGCCTACTGCCTCGGACTTCAAGGGGTCAGTCACAATTGGCGTCAGTGTAGTTGTGTTC
ENSG00000053371_AKR7A2_TMM_113625.3	TTGACGTACGTAGGTTCTCCCCACCTTGTTGGACGCTGCATGCCTGCCAGGTTTAAGAGCTAAGCAGTCGGAATTCGAAGAAGGTATATTGCTGTTGACAGTGAGCGCACCTAGTGCACAAGGGAGGAGTCAGAAAAACTACCCCCTTGTGCACTAGGTTTGCCTACTGCCTCGGACTTCAAGGGGTCAGTCACAATTGGCGTCAGTGTAGTTGTGTTC
ENSG00000053371_AKR7A2_TMM_113626.4	TTGACGTACGTAGGTTCTCCCCACCTTGTTGGACGTCTCCAGCTGGGACGTTTAAGAGCTAAGCAGTCGGAATTCGAAGAAGGTATATTGCTGTTGACAGTGAGCGATACTTCGATCAGGTGGAGGAGTCAGAAAAACTACCCCACCTGATCGAAGTAGTGCCTACTGCCTCGGACTTCAAGGGGTCAGTCACAATTGGCGTCAGTGTAGTTGTGTTC
ENSG00000053371_AKR7A2_TMM_113627.5	TTGACGTACGTAGGTTCTCCCCACCTTGTTGGAAAGGCGCGCACGGCCGGTTTAAGAGCTAAGCAGTCGGAATTCGAAGAAGGTATATTGCTGTTGACAGTGAGCGCGGTGTGGTGAACACGGAGGAGTCAGAAAAACTACCCCGTGTTCACCACACCTTGCCTACTGCCTCGGACTTCAAGGGGTCAGTCACAATTGGCGTCAGTGTAGTTGTGTTC
ENSG00000053371_AKR7A2_TMM_113628.6	TTGACGTACGTAGGTTCTCCCCACCTTGTTGGGCCGTCGCTGTACATGAGTTTAAGAGCTAAGCAGTCGGAATTCGAAGAAGGTATATTGCTGTTGACAGTGAGCGCACTCGACGTCAAGAGGAGGAGTCAGAAAAACTACCCCTCTTGACGTCGAGTATGCCTACTGCCTCGGACTTCAAGGGGTCAGTCACAATTGGCGTCAGTGTAGTTGTGTTC
ENSG00000053371_AKR7A2_TMM_113629.7	TTGACGTACGTAGGTTCTCCCCACCTTGTTGGCGAAGCGCGCAGTGGACGGGTTTAAGAGCTAAGCAGTCGGAATTCGAAGAAGGTATATTGCTGTTGACAGTGAGCGAAGTCACTGTTGCCAGGAGGAGTCAGAAAAACTACCCCTGGCAACAGTGACTGTGCCTACTGCCTCGGACTTCAAGGGGTCAGTCACAATTGGCGTCAGTGTAGTTGTGTTC
ENSG00000053371_AKR7A2_TMM_113630.8	TTGACGTACGTAGGTTCTCCCCACCTTGTTGGCCACCAAGGCCAACCCTTGTTTAAGAGCTAAGCAGTCGGAATTCGAAGAAGGTATATTGCTGTTGACAGTGAGCGACGTTCTCTGGTCAAGGAGGAGTCAGAAAAACTACCCCTTGACCAGAGAACGCTGCCTACTGCCTCGGACTTCAAGGGGTCAGTCACAATTGGCGTCAGTGTAGTTGTGTTC
ENSG00000053371_AKR7A2_TMM_113631.9	TTGACGTACGTAGGTTCTCCCCACCTTGTTGGGTAGAAGAGGTCCACTTGGTTTAAGAGCTAAGCAGTCGGAATTCGAAGAAGGTATATTGCTGTTGACAGTGAGCGCGACGACCTGAATCGGGAGGAGTCAGAAAAACTACCCCCGATTCAGGTCGTCATGCCTACTGCCTCGGACTTCAAGGGGTCAGTCACAATTGGCGTCAGTGTAGTTGTGTTC
ENSG00000053371_AKR7A2_TMM_113632.10	TTGACGTACGTAGGTTCTCCCCACCTTGTTGGCCTCTCCAACTATGCTAGCGTTTAAGAGCTAAGCAGTCGGAATTCGAAGAAGGTATATTGCTGTTGACAGTGAGCGCATGGGATGTCTGGTGGAGGAGTCAGAAAAACTACCCCACCAGACATCCCATTTGCCTACTGCCTCGGACTTCAAGGGGTCAGTCACAATTGGCGTCAGTGTAGTTGTGTTC
ENSG00000053524_MCF2L2_TMM_192706.1	TTGACGTACGTAGGTTCTCCCCACCTTGTTGGGAGCTCACCCGGCGACGTTTAAGAGCTAAGCAGTCGGAATTCGAAGAAGGTATATTGCTGTTGACAGTGAGCGCGCCTTTGCTAGGGTGGAGGAGTCAGAAAAACTACCCCACCCTAGCAAAGGCTTGCCTACTGCCTCGGACTTCAAGGGGTCAGTCACAATTGGCGTCAGTGTAGTTGTGTTC
ENSG00000053524_MCF2L2_TMM_192707.2	TTGACGTACGTAGGTTCTCCCCACCTTGTTGGCAGGAAGTCAGACCCCTGAGTTTAAGAGCTAAGCAGTCGGAATTCGAAGAAGGTATATTGCTGTTGACAGTGAGCGCGAAGCCGAACTTAGGGAGGAGTCAGAAAAACTACCCCCTAAGTTCGGCTTCTTGCCTACTGCCTCGGACTTCAAGGGGTCAGTCACAATTGGCGTCAGTGTAGTTGTGTTC
ENSG00000053524_MCF2L2_TMM_192708.3	TTGACGTACGTAGGTTCTCCCCACCTTGTTGGTGTCAAGGATGCCTTTAGTTTAAGAGCTAAGCAGTCGGAATTCGAAGAAGGTATATTGCTGTTGACAGTGAGCGAAGGGAGTCATAACGGGAGGAGTCAGAAAAACTACCCCCGTTATGACTCCCTGTGCCTACTGCCTCGGACTTCAAGGGGTCAGTCACAATTGGCGTCAGTGTAGTTGTGTTC
ENSG00000053524_MCF2L2_TMM_192709.4	TTGACGTACGTAGGTTCTCCCCACCTTGTTGGTTTGAACCCCGAAAACTCTGTTTAAGAGCTAAGCAGTCGGAATTCGAAGAAGGTATATTGCTGTTGACAGTGAGCGAATCATCGTTGTCCTGGAGGAGTCAGAAAAACTACCCCAGGACAACGATGATGTGCCTACTGCCTCGGACTTCAAGGGGTCAGTCACAATTGGCGTCAGTGTAGTTGTGTTC
ENSG00000053524_MCF2L2_TMM_192710.5	TTGACGTACGTAGGTTCTCCCCACCTTGTTGGAGGACATTCACTGACATGTTTAAGAGCTAAGCAGTCGGAATTCGAAGAAGGTATATTGCTGTTGACAGTGAGCGCTGGACAGATTGGCGGGAGGAGTCAGAAAAACTACCCCCGCCAATCTGTCCAATGCCTACTGCCTCGGACTTCAAGGGGTCAGTCACAATTGGCGTCAGTGTAGTTGTGTTC
ENSG00000053524_MCF2L2_TMM_192711.6	TTGACGTACGTAGGTTCTCCCCACCTTGTTGGGGGATGCTAGTCAGGTGTTTAAGAGCTAAGCAGTCGGAATTCGAAGAAGGTATATTGCTGTTGACAGTGAGCGCAACCGGAAGCGAAAGGAGGAGTCAGAAAAACTACCCCTTTCGCTTCCGGTTTTGCCTACTGCCTCGGACTTCAAGGGGTCAGTCACAATTGGCGTCAGTGTAGTTGTGTTC
ENSG00000053524_MCF2L2_TMM_192712.7	TTGACGTACGTAGGTTCTCCCCACCTTGTTGGGATAAAGCGAGATGGACGAGTTTAAGAGCTAAGCAGTCGGAATTCGAAGAAGGTATATTGCTGTTGACAGTGAGCGCCAGTTGCCACGTGTGGAGGAGTCAGAAAAACTACCCCACACGTGGCAACTGTTGCCTACTGCCTCGGACTTCAAGGGGTCAGTCACAATTGGCGTCAGTGTAGTTGTGTTC
ENSG00000053524_MCF2L2_TMM_192713.8	TTGACGTACGTAGGTTCTCCCCACCTTGTTGGACAAAAGCCAACTGACCGTTTAAGAGCTAAGCAGTCGGAATTCGAAGAAGGTATATTGCTGTTGACAGTGAGCGCACGAGCAACCTTCGGGAGGAGTCAGAAAAACTACCCCCGAAGGTTGCTCGTTTGCCTACTGCCTCGGACTTCAAGGGGTCAGTCACAATTGGCGTCAGTGTAGTTGTGTTC
ENSG00000053524_MCF2L2_TMM_192714.9	TTGACGTACGTAGGTTCTCCCCACCTTGTTGGTTGGGACATTTGGTTGCGTTTAAGAGCTAAGCAGTCGGAATTCGAAGAAGGTATATTGCTGTTGACAGTGAGCGAGATCACCACACTGAGGAGGAGTCAGAAAAACTACCCCTCAGTGTGGTGATCCTGCCTACTGCCTCGGACTTCAAGGGGTCAGTCACAATTGGCGTCAGTGTAGTTGTGTTC
ENSG00000053524_MCF2L2_TMM_192715.10	TTGACGTACGTAGGTTCTCCCCACCTTGTTGGAAATTACTTGGAAAGCAGTTTAAGAGCTAAGCAGTCGGAATTCGAAGAAGGTATATTGCTGTTGACAGTGAGCGAATCACTCAAGCGTGGGAGGAGTCAGAAAAACTACCCCCACGCTTGAGTGATGTGCCTACTGCCTCGGACTTCAAGGGGTCAGTCACAATTGGCGTCAGTGTAGTTGTGTTC
ENSG00000053770_AP5M1_TMM_12985.1	TTGACGTACGTAGGTTCTCCCCACCTTGTTGGTGGAGTTCCCGGTTCGGTTTAAGAGCTAAGCAGTCGGAATTCGAAGAAGGTATATTGCTGTTGACAGTGAGCGCATCTTCACGCTCTGGGAGGAGTCAGAAAAACTACCCCCAGAGCGTGAAGATTTGCCTACTGCCTCGGACTTCAAGGGGTCAGTCACAATTGGCGTCAGTGTAGTTGTGTTC
ENSG00000053770_AP5M1_TMM_12986.2	TTGACGTACGTAGGTTCTCCCCACCTTGTTGGCCACTAATTAGTGTCAGGTTTAAGAGCTAAGCAGTCGGAATTCGAAGAAGGTATATTGCTGTTGACAGTGAGCGCGGCGACAAGTTTGAGGAGGAGTCAGAAAAACTACCCCTCAAACTTGTCGCCATGCCTACTGCCTCGGACTTCAAGGGGTCAGTCACAATTGGCGTCAGTGTAGTTGTGTTC
ENSG00000053770_AP5M1_TMM_12987.3	TTGACGTACGTAGGTTCTCCCCACCTTGTTGGGGACCATCTTCAGGAACGTTTAAGAGCTAAGCAGTCGGAATTCGAAGAAGGTATATTGCTGTTGACAGTGAGCGAGAACCGTACCTACAGGAGGAGTCAGAAAAACTACCCCTGTAGGTACGGTTCCTGCCTACTGCCTCGGACTTCAAGGGGTCAGTCACAATTGGCGTCAGTGTAGTTGTGTTC
ENSG00000053770_AP5M1_TMM_12988.4	TTGACGTACGTAGGTTCTCCCCACCTTGTTGGACAGAGTTTGTTCAACTAGGTTTAAGAGCTAAGCAGTCGGAATTCGAAGAAGGTATATTGCTGTTGACAGTGAGCGCTAAACGCCAACACGGGAGGAGTCAGAAAAACTACCCCCGTGTTGGCGTTTAATGCCTACTGCCTCGGACTTCAAGGGGTCAGTCACAATTGGCGTCAGTGTAGTTGTGTTC
ENSG00000053770_AP5M1_TMM_12989.5	TTGACGTACGTAGGTTCTCCCCACCTTGTTGGCTCTTTGAACTTAGATTATGTTTAAGAGCTAAGCAGTCGGAATTCGAAGAAGGTATATTGCTGTTGACAGTGAGCGACTAACAGCTACATGGGAGGAGTCAGAAAAACTACCCCCATGTAGCTGTTAGGTGCCTACTGCCTCGGACTTCAAGGGGTCAGTCACAATTGGCGTCAGTGTAGTTGTGTTC
ENSG00000053770_AP5M1_TMM_12990.6	TTGACGTACGTAGGTTCTCCCCACCTTGTTGGCAGAAGCAAGTCAGGCAACGTTTAAGAGCTAAGCAGTCGGAATTCGAAGAAGGTATATTGCTGTTGACAGTGAGCGCTGGTACCCTGTCCAGGAGGAGTCAGAAAAACTACCCCTGGACAGGGTACCAATGCCTACTGCCTCGGACTTCAAGGGGTCAGTCACAATTGGCGTCAGTGTAGTTGTGTTC
ENSG00000053770_AP5M1_TMM_12991.7	TTGACGTACGTAGGTTCTCCCCACCTTGTTGGATAGGAGGTGAAGAACTCGTTTAAGAGCTAAGCAGTCGGAATTCGAAGAAGGTATATTGCTGTTGACAGTGAGCGCCGTCCAAGGGTCAAGGAGGAGTCAGAAAAACTACCCCTTGACCCTTGGACGTTGCCTACTGCCTCGGACTTCAAGGGGTCAGTCACAATTGGCGTCAGTGTAGTTGTGTTC
ENSG00000053770_AP5M1_TMM_12992.8	TTGACGTACGTAGGTTCTCCCCACCTTGTTGGCATCTAATAAAGTACCAAAGTTTAAGAGCTAAGCAGTCGGAATTCGAAGAAGGTATATTGCTGTTGACAGTGAGCGCCAGTCCGGGTGAAAGGAGGAGTCAGAAAAACTACCCCTTTCACCCGGACTGTTGCCTACTGCCTCGGACTTCAAGGGGTCAGTCACAATTGGCGTCAGTGTAGTTGTGTTC
ENSG00000053770_AP5M1_TMM_12993.9	TTGACGTACGTAGGTTCTCCCCACCTTGTTGGGAAAACTGGGACGTACAAGTTTAAGAGCTAAGCAGTCGGAATTCGAAGAAGGTATATTGCTGTTGACAGTGAGCGACGAAGGTATCCACAGGAGGAGTCAGAAAAACTACCCCTGTGGATACCTTCGCTGCCTACTGCCTCGGACTTCAAGGGGTCAGTCACAATTGGCGTCAGTGTAGTTGTGTTC
ENSG00000053770_AP5M1_TMM_12994.10	TTGACGTACGTAGGTTCTCCCCACCTTGTTGGTTGAATGACTCTAAAGGGTTTAAGAGCTAAGCAGTCGGAATTCGAAGAAGGTATATTGCTGTTGACAGTGAGCGCACCACCAGCAAACCGGAGGAGTCAGAAAAACTACCCCGGTTTGCTGGTGGTATGCCTACTGCCTCGGACTTCAAGGGGTCAGTCACAATTGGCGTCAGTGTAGTTGTGTTC
ENSG00000054267_ARID4B_TMM_136991.1	TTGACGTACGTAGGTTCTCCCCACCTTGTTGGTGTAGATTACATTAGTTGTTTAAGAGCTAAGCAGTCGGAATTCGAAGAAGGTATATTGCTGTTGACAGTGAGCGAAACGAGTTCCAGTCGGAGGAGTCAGAAAAACTACCCCGACTGGAACTCGTTCTGCCTACTGCCTCGGACTTCAAGGGGTCAGTCACAATTGGCGTCAGTGTAGTTGTGTTC
ENSG00000054267_ARID4B_TMM_136992.2	TTGACGTACGTAGGTTCTCCCCACCTTGTTGGAGCCTCCCTATTTGACAGTGTTTAAGAGCTAAGCAGTCGGAATTCGAAGAAGGTATATTGCTGTTGACAGTGAGCGATGGCACATAGTATCGGAGGAGTCAGAAAAACTACCCCGATACTATGTGCCACTGCCTACTGCCTCGGACTTCAAGGGGTCAGTCACAATTGGCGTCAGTGTAGTTGTGTTC
ENSG00000054267_ARID4B_TMM_136993.3	TTGACGTACGTAGGTTCTCCCCACCTTGTTGGATGTGAGTGCTAAATACAGGTTTAAGAGCTAAGCAGTCGGAATTCGAAGAAGGTATATTGCTGTTGACAGTGAGCGCGATACCAACCGGGAGGAGGAGTCAGAAAAACTACCCCTCCCGGTTGGTATCATGCCTACTGCCTCGGACTTCAAGGGGTCAGTCACAATTGGCGTCAGTGTAGTTGTGTTC
ENSG00000054267_ARID4B_TMM_136994.4	TTGACGTACGTAGGTTCTCCCCACCTTGTTGGTTCAGGATGACCACATAAAGTTTAAGAGCTAAGCAGTCGGAATTCGAAGAAGGTATATTGCTGTTGACAGTGAGCGCCATGTGCCTCTGCTGGAGGAGTCAGAAAAACTACCCCAGCAGAGGCACATGTTGCCTACTGCCTCGGACTTCAAGGGGTCAGTCACAATTGGCGTCAGTGTAGTTGTGTTC
ENSG00000054267_ARID4B_TMM_136995.5	TTGACGTACGTAGGTTCTCCCCACCTTGTTGGAATCTTGATGGTGCATATCGTTTAAGAGCTAAGCAGTCGGAATTCGAAGAAGGTATATTGCTGTTGACAGTGAGCGACACGATGGAACTTTGGAGGAGTCAGAAAAACTACCCCAAAGTTCCATCGTGGTGCCTACTGCCTCGGACTTCAAGGGGTCAGTCACAATTGGCGTCAGTGTAGTTGTGTTC
ENSG00000054267_ARID4B_TMM_136996.6	TTGACGTACGTAGGTTCTCCCCACCTTGTTGGACATGATTCTTCAACAGGTTTAAGAGCTAAGCAGTCGGAATTCGAAGAAGGTATATTGCTGTTGACAGTGAGCGATTAAGAAGGAGCGAGGAGGAGTCAGAAAAACTACCCCTCGCTCCTTCTTAAGTGCCTACTGCCTCGGACTTCAAGGGGTCAGTCACAATTGGCGTCAGTGTAGTTGTGTTC
ENSG00000054267_ARID4B_TMM_136997.7	TTGACGTACGTAGGTTCTCCCCACCTTGTTGGTGCCAAAATGCTCAGGGTGTTTAAGAGCTAAGCAGTCGGAATTCGAAGAAGGTATATTGCTGTTGACAGTGAGCGCTCTGAACCGCCCTAGGAGGAGTCAGAAAAACTACCCCTAGGGCGGTTCAGATTGCCTACTGCCTCGGACTTCAAGGGGTCAGTCACAATTGGCGTCAGTGTAGTTGTGTTC
ENSG00000054267_ARID4B_TMM_136998.8	TTGACGTACGTAGGTTCTCCCCACCTTGTTGGATCTTCACTGTGCCTGAAGTTTAAGAGCTAAGCAGTCGGAATTCGAAGAAGGTATATTGCTGTTGACAGTGAGCGAATGCTCTTGGACCTGGAGGAGTCAGAAAAACTACCCCAGGTCCAAGAGCATGTGCCTACTGCCTCGGACTTCAAGGGGTCAGTCACAATTGGCGTCAGTGTAGTTGTGTTC
ENSG00000054267_ARID4B_TMM_136999.9	TTGACGTACGTAGGTTCTCCCCACCTTGTTGGCAATCTCATCACTACAATCGTTTAAGAGCTAAGCAGTCGGAATTCGAAGAAGGTATATTGCTGTTGACAGTGAGCGCGATTAGCCTACCCTGGAGGAGTCAGAAAAACTACCCCAGGGTAGGCTAATCATGCCTACTGCCTCGGACTTCAAGGGGTCAGTCACAATTGGCGTCAGTGTAGTTGTGTTC
ENSG00000054267_ARID4B_TMM_137000.10	TTGACGTACGTAGGTTCTCCCCACCTTGTTGGTTCGATCTTTCAAAGAGTTTAAGAGCTAAGCAGTCGGAATTCGAAGAAGGTATATTGCTGTTGACAGTGAGCGAGACTACAGAGAGAAGGAGGAGTCAGAAAAACTACCCCTTCTCTCTGTAGTCCTGCCTACTGCCTCGGACTTCAAGGGGTCAGTCACAATTGGCGTCAGTGTAGTTGTGTTC
ENSG00000054392_HHAT_TMM_157311.1	TTGACGTACGTAGGTTCTCCCCACCTTGTTGGTCTCAAATGGCCACACTGCGTTTAAGAGCTAAGCAGTCGGAATTCGAAGAAGGTATATTGCTGTTGACAGTGAGCGCGTTATCAGTGGGCGGGAGGAGTCAGAAAAACTACCCCCGCCCACTGATAACTTGCCTACTGCCTCGGACTTCAAGGGGTCAGTCACAATTGGCGTCAGTGTAGTTGTGTTC
ENSG00000054392_HHAT_TMM_157312.2	TTGACGTACGTAGGTTCTCCCCACCTTGTTGGTGGCTTCTCCTTGGCCACAGTTTAAGAGCTAAGCAGTCGGAATTCGAAGAAGGTATATTGCTGTTGACAGTGAGCGATCGCGTTTAGTATGGGAGGAGTCAGAAAAACTACCCCCATACTAAACGCGAGTGCCTACTGCCTCGGACTTCAAGGGGTCAGTCACAATTGGCGTCAGTGTAGTTGTGTTC
ENSG00000054392_HHAT_TMM_157313.3	TTGACGTACGTAGGTTCTCCCCACCTTGTTGGACTTTGAGTGGAGCTTCGTTTAAGAGCTAAGCAGTCGGAATTCGAAGAAGGTATATTGCTGTTGACAGTGAGCGCAGTCACTACCCTCGGGAGGAGTCAGAAAAACTACCCCCGAGGGTAGTGACTTTGCCTACTGCCTCGGACTTCAAGGGGTCAGTCACAATTGGCGTCAGTGTAGTTGTGTTC
ENSG00000054392_HHAT_TMM_157314.4	TTGACGTACGTAGGTTCTCCCCACCTTGTTGGGAATGGGGGAAGCAGTGGCGTTTAAGAGCTAAGCAGTCGGAATTCGAAGAAGGTATATTGCTGTTGACAGTGAGCGATAGGTGCACCACTTGGAGGAGTCAGAAAAACTACCCCAAGTGGTGCACCTACTGCCTACTGCCTCGGACTTCAAGGGGTCAGTCACAATTGGCGTCAGTGTAGTTGTGTTC
ENSG00000054392_HHAT_TMM_157315.5	TTGACGTACGTAGGTTCTCCCCACCTTGTTGGTCTCCAGCTCAAATTCCGTTTAAGAGCTAAGCAGTCGGAATTCGAAGAAGGTATATTGCTGTTGACAGTGAGCGAAATGGTTCGACCCAGGAGGAGTCAGAAAAACTACCCCTGGGTCGAACCATTGTGCCTACTGCCTCGGACTTCAAGGGGTCAGTCACAATTGGCGTCAGTGTAGTTGTGTTC
ENSG00000054392_HHAT_TMM_157316.6	TTGACGTACGTAGGTTCTCCCCACCTTGTTGGGTAAAGTGCCAGTTCCCATGTTTAAGAGCTAAGCAGTCGGAATTCGAAGAAGGTATATTGCTGTTGACAGTGAGCGCGGTCGAGCAACTGAGGAGGAGTCAGAAAAACTACCCCTCAGTTGCTCGACCATGCCTACTGCCTCGGACTTCAAGGGGTCAGTCACAATTGGCGTCAGTGTAGTTGTGTTC
ENSG00000054392_HHAT_TMM_157317.7	TTGACGTACGTAGGTTCTCCCCACCTTGTTGGACTTTGTAAACTTCATAGAGTTTAAGAGCTAAGCAGTCGGAATTCGAAGAAGGTATATTGCTGTTGACAGTGAGCGCCTGTTTGCCACCACGGAGGAGTCAGAAAAACTACCCCGTGGTGGCAAACAGATGCCTACTGCCTCGGACTTCAAGGGGTCAGTCACAATTGGCGTCAGTGTAGTTGTGTTC
ENSG00000054392_HHAT_TMM_157318.8	TTGACGTACGTAGGTTCTCCCCACCTTGTTGGGTGTAGTACAGGCAGCGAAGTTTAAGAGCTAAGCAGTCGGAATTCGAAGAAGGTATATTGCTGTTGACAGTGAGCGAGGTAGCACGTATCTGGAGGAGTCAGAAAAACTACCCCAGATACGTGCTACCGTGCCTACTGCCTCGGACTTCAAGGGGTCAGTCACAATTGGCGTCAGTGTAGTTGTGTTC
ENSG00000054392_HHAT_TMM_157319.9	TTGACGTACGTAGGTTCTCCCCACCTTGTTGGAGTAGGAGGTCGATGCAGCGTTTAAGAGCTAAGCAGTCGGAATTCGAAGAAGGTATATTGCTGTTGACAGTGAGCGAAGGAGTCTACACATGGAGGAGTCAGAAAAACTACCCCATGTGTAGACTCCTCTGCCTACTGCCTCGGACTTCAAGGGGTCAGTCACAATTGGCGTCAGTGTAGTTGTGTTC
ENSG00000054392_HHAT_TMM_157320.10	TTGACGTACGTAGGTTCTCCCCACCTTGTTGGCAGGAGCATGACTCCCTGAGTTTAAGAGCTAAGCAGTCGGAATTCGAAGAAGGTATATTGCTGTTGACAGTGAGCGATAGGCATAACCAGTGGAGGAGTCAGAAAAACTACCCCACTGGTTATGCCTACTGCCTACTGCCTCGGACTTCAAGGGGTCAGTCACAATTGGCGTCAGTGTAGTTGTGTTC
ENSG00000054654_SYNE2_TMM_2426.1	TTGACGTACGTAGGTTCTCCCCACCTTGTTGGGAGATCGTCGATGCCCCGTTTAAGAGCTAAGCAGTCGGAATTCGAAGAAGGTATATTGCTGTTGACAGTGAGCGATGGCACGACTCTTAGGAGGAGTCAGAAAAACTACCCCTAAGAGTCGTGCCACTGCCTACTGCCTCGGACTTCAAGGGGTCAGTCACAATTGGCGTCAGTGTAGTTGTGTTC
ENSG00000054654_SYNE2_TMM_2427.2	TTGACGTACGTAGGTTCTCCCCACCTTGTTGGGCCAAGGATAATGGATGTTTAAGAGCTAAGCAGTCGGAATTCGAAGAAGGTATATTGCTGTTGACAGTGAGCGACCTTAACTGCGTATGGAGGAGTCAGAAAAACTACCCCATACGCAGTTAAGGGTGCCTACTGCCTCGGACTTCAAGGGGTCAGTCACAATTGGCGTCAGTGTAGTTGTGTTC
ENSG00000054654_SYNE2_TMM_2428.3	TTGACGTACGTAGGTTCTCCCCACCTTGTTGGAGCCATCGCCTCAGTCTGTTTAAGAGCTAAGCAGTCGGAATTCGAAGAAGGTATATTGCTGTTGACAGTGAGCGATTCCTTACCTAGCCGGAGGAGTCAGAAAAACTACCCCGGCTAGGTAAGGAACTGCCTACTGCCTCGGACTTCAAGGGGTCAGTCACAATTGGCGTCAGTGTAGTTGTGTTC
ENSG00000054654_SYNE2_TMM_2429.4	TTGACGTACGTAGGTTCTCCCCACCTTGTTGGGTTTCTTAGGAATGTCAGTTTAAGAGCTAAGCAGTCGGAATTCGAAGAAGGTATATTGCTGTTGACAGTGAGCGACTCAGAGCAGACAAGGAGGAGTCAGAAAAACTACCCCTTGTCTGCTCTGAGGTGCCTACTGCCTCGGACTTCAAGGGGTCAGTCACAATTGGCGTCAGTGTAGTTGTGTTC
ENSG00000054654_SYNE2_TMM_2430.5	TTGACGTACGTAGGTTCTCCCCACCTTGTTGGGCAAATGTCTGCAAGAAGTTTAAGAGCTAAGCAGTCGGAATTCGAAGAAGGTATATTGCTGTTGACAGTGAGCGCAGGGTATGTACCCGGGAGGAGTCAGAAAAACTACCCCCGGGTACATACCCTATGCCTACTGCCTCGGACTTCAAGGGGTCAGTCACAATTGGCGTCAGTGTAGTTGTGTTC
ENSG00000054654_SYNE2_TMM_2431.6	TTGACGTACGTAGGTTCTCCCCACCTTGTTGGAAGTATCAAGTCGAGCTGTTTAAGAGCTAAGCAGTCGGAATTCGAAGAAGGTATATTGCTGTTGACAGTGAGCGCTGTGCCGTCCTTGTGGAGGAGTCAGAAAAACTACCCCACAAGGACGGCACATTGCCTACTGCCTCGGACTTCAAGGGGTCAGTCACAATTGGCGTCAGTGTAGTTGTGTTC
ENSG00000054654_SYNE2_TMM_2432.7	TTGACGTACGTAGGTTCTCCCCACCTTGTTGGCTTCCCACCGAAGATGAACGTTTAAGAGCTAAGCAGTCGGAATTCGAAGAAGGTATATTGCTGTTGACAGTGAGCGAAAATTCTGGCCTGAGGAGGAGTCAGAAAAACTACCCCTCAGGCCAGAATTTGTGCCTACTGCCTCGGACTTCAAGGGGTCAGTCACAATTGGCGTCAGTGTAGTTGTGTTC
ENSG00000054654_SYNE2_TMM_2433.8	TTGACGTACGTAGGTTCTCCCCACCTTGTTGGCGTGTTCTAGATTCCACGTTTAAGAGCTAAGCAGTCGGAATTCGAAGAAGGTATATTGCTGTTGACAGTGAGCGCTCCCGCTGCTTATGGGAGGAGTCAGAAAAACTACCCCCATAAGCAGCGGGAATGCCTACTGCCTCGGACTTCAAGGGGTCAGTCACAATTGGCGTCAGTGTAGTTGTGTTC
ENSG00000054654_SYNE2_TMM_2434.9	TTGACGTACGTAGGTTCTCCCCACCTTGTTGGCACGTGAAGGCTTTCTTCTGTTTAAGAGCTAAGCAGTCGGAATTCGAAGAAGGTATATTGCTGTTGACAGTGAGCGCGAGAGCACACCTACGGAGGAGTCAGAAAAACTACCCCGTAGGTGTGCTCTCTTGCCTACTGCCTCGGACTTCAAGGGGTCAGTCACAATTGGCGTCAGTGTAGTTGTGTTC
ENSG00000054654_SYNE2_TMM_2435.10	TTGACGTACGTAGGTTCTCCCCACCTTGTTGGAATAGGTCGGATATAACTGGTTTAAGAGCTAAGCAGTCGGAATTCGAAGAAGGTATATTGCTGTTGACAGTGAGCGCCTCCGAGTTAGCGTGGAGGAGTCAGAAAAACTACCCCACGCTAACTCGGAGATGCCTACTGCCTCGGACTTCAAGGGGTCAGTCACAATTGGCGTCAGTGTAGTTGTGTTC
ENSG00000054690_PLEKHH1_TMM_44953.1	TTGACGTACGTAGGTTCTCCCCACCTTGTTGGCAGCTCCCTTATCTTGCGTTTAAGAGCTAAGCAGTCGGAATTCGAAGAAGGTATATTGCTGTTGACAGTGAGCGCCTGTGAGGGCATGTGGAGGAGTCAGAAAAACTACCCCACATGCCCTCACAGTTGCCTACTGCCTCGGACTTCAAGGGGTCAGTCACAATTGGCGTCAGTGTAGTTGTGTTC
ENSG00000054690_PLEKHH1_TMM_44954.2	TTGACGTACGTAGGTTCTCCCCACCTTGTTGGCCATAATCAGCGCCTGGGTTTAAGAGCTAAGCAGTCGGAATTCGAAGAAGGTATATTGCTGTTGACAGTGAGCGACGTTATTGCGTCATGGAGGAGTCAGAAAAACTACCCCATGACGCAATAACGCTGCCTACTGCCTCGGACTTCAAGGGGTCAGTCACAATTGGCGTCAGTGTAGTTGTGTTC
ENSG00000054690_PLEKHH1_TMM_44955.3	TTGACGTACGTAGGTTCTCCCCACCTTGTTGGGCGCCGGCCAGCGTAGACGTTTAAGAGCTAAGCAGTCGGAATTCGAAGAAGGTATATTGCTGTTGACAGTGAGCGCTAGAGCCTGTCAAGGGAGGAGTCAGAAAAACTACCCCCTTGACAGGCTCTAATGCCTACTGCCTCGGACTTCAAGGGGTCAGTCACAATTGGCGTCAGTGTAGTTGTGTTC
ENSG00000054690_PLEKHH1_TMM_44956.4	TTGACGTACGTAGGTTCTCCCCACCTTGTTGGGAACTAGAATCCTCCAAGTTTAAGAGCTAAGCAGTCGGAATTCGAAGAAGGTATATTGCTGTTGACAGTGAGCGCTGGCCGAAGATCGTGGAGGAGTCAGAAAAACTACCCCACGATCTTCGGCCATTGCCTACTGCCTCGGACTTCAAGGGGTCAGTCACAATTGGCGTCAGTGTAGTTGTGTTC
ENSG00000054690_PLEKHH1_TMM_44957.5	TTGACGTACGTAGGTTCTCCCCACCTTGTTGGGTGTGGATTGCTGTGAATGGTTTAAGAGCTAAGCAGTCGGAATTCGAAGAAGGTATATTGCTGTTGACAGTGAGCGCTCCTCAGCCTCAATGGAGGAGTCAGAAAAACTACCCCATTGAGGCTGAGGATTGCCTACTGCCTCGGACTTCAAGGGGTCAGTCACAATTGGCGTCAGTGTAGTTGTGTTC
ENSG00000054690_PLEKHH1_TMM_44958.6	TTGACGTACGTAGGTTCTCCCCACCTTGTTGGCAGTCTGACCCTACCAAGTTTAAGAGCTAAGCAGTCGGAATTCGAAGAAGGTATATTGCTGTTGACAGTGAGCGCATCTACACACCGAGGGAGGAGTCAGAAAAACTACCCCCTCGGTGTGTAGATATGCCTACTGCCTCGGACTTCAAGGGGTCAGTCACAATTGGCGTCAGTGTAGTTGTGTTC
ENSG00000054690_PLEKHH1_TMM_44959.7	TTGACGTACGTAGGTTCTCCCCACCTTGTTGGAATTGCTGAAAGCCATAAAGTTTAAGAGCTAAGCAGTCGGAATTCGAAGAAGGTATATTGCTGTTGACAGTGAGCGCCTTCCAATTCAGCGGGAGGAGTCAGAAAAACTACCCCCGCTGAATTGGAAGATGCCTACTGCCTCGGACTTCAAGGGGTCAGTCACAATTGGCGTCAGTGTAGTTGTGTTC
ENSG00000054690_PLEKHH1_TMM_44960.8	TTGACGTACGTAGGTTCTCCCCACCTTGTTGGAGCTCATCAGCCAGCTAGGTTTAAGAGCTAAGCAGTCGGAATTCGAAGAAGGTATATTGCTGTTGACAGTGAGCGAGAATCACGACTTCGGGAGGAGTCAGAAAAACTACCCCCGAAGTCGTGATTCCTGCCTACTGCCTCGGACTTCAAGGGGTCAGTCACAATTGGCGTCAGTGTAGTTGTGTTC
ENSG00000054690_PLEKHH1_TMM_44961.9	TTGACGTACGTAGGTTCTCCCCACCTTGTTGGGTAAGAAGCTTCATGCAGTTTAAGAGCTAAGCAGTCGGAATTCGAAGAAGGTATATTGCTGTTGACAGTGAGCGCGAATTACGACGCTCGGAGGAGTCAGAAAAACTACCCCGAGCGTCGTAATTCTTGCCTACTGCCTCGGACTTCAAGGGGTCAGTCACAATTGGCGTCAGTGTAGTTGTGTTC
ENSG00000054690_PLEKHH1_TMM_44962.10	TTGACGTACGTAGGTTCTCCCCACCTTGTTGGCTGCTGGTGCCCCCCTAGTTTAAGAGCTAAGCAGTCGGAATTCGAAGAAGGTATATTGCTGTTGACAGTGAGCGCTGATAGCGACCGTTGGAGGAGTCAGAAAAACTACCCCAACGGTCGCTATCAATGCCTACTGCCTCGGACTTCAAGGGGTCAGTCACAATTGGCGTCAGTGTAGTTGTGTTC
ENSG00000054938_CHRDL2_TMM_83762.1	TTGACGTACGTAGGTTCTCCCCACCTTGTTGGGAAAAGGCAGAACATGTCTGTTTAAGAGCTAAGCAGTCGGAATTCGAAGAAGGTATATTGCTGTTGACAGTGAGCGCCCTCGCTGCAATACGGAGGAGTCAGAAAAACTACCCCGTATTGCAGCGAGGTTGCCTACTGCCTCGGACTTCAAGGGGTCAGTCACAATTGGCGTCAGTGTAGTTGTGTTC
ENSG00000054938_CHRDL2_TMM_83763.2	TTGACGTACGTAGGTTCTCCCCACCTTGTTGGATACTCCCCCGGCGAGAGCGTTTAAGAGCTAAGCAGTCGGAATTCGAAGAAGGTATATTGCTGTTGACAGTGAGCGCTTTCAGGATCAGCGGGAGGAGTCAGAAAAACTACCCCCGCTGATCCTGAAATTGCCTACTGCCTCGGACTTCAAGGGGTCAGTCACAATTGGCGTCAGTGTAGTTGTGTTC
ENSG00000054938_CHRDL2_TMM_83764.3	TTGACGTACGTAGGTTCTCCCCACCTTGTTGGGCACTGGTCGGTTTGCCGTTTAAGAGCTAAGCAGTCGGAATTCGAAGAAGGTATATTGCTGTTGACAGTGAGCGCTGCCATGGGAAGATGGAGGAGTCAGAAAAACTACCCCATCTTCCCATGGCAATGCCTACTGCCTCGGACTTCAAGGGGTCAGTCACAATTGGCGTCAGTGTAGTTGTGTTC
ENSG00000054938_CHRDL2_TMM_83765.4	TTGACGTACGTAGGTTCTCCCCACCTTGTTGGCGCGAGTCCCAGCAAGGGTTTAAGAGCTAAGCAGTCGGAATTCGAAGAAGGTATATTGCTGTTGACAGTGAGCGAACTTTGCAGGTGCTGGAGGAGTCAGAAAAACTACCCCAGCACCTGCAAAGTGTGCCTACTGCCTCGGACTTCAAGGGGTCAGTCACAATTGGCGTCAGTGTAGTTGTGTTC
ENSG00000054938_CHRDL2_TMM_83766.5	TTGACGTACGTAGGTTCTCCCCACCTTGTTGGTTGTGCTGGCAGGACTTGTTTAAGAGCTAAGCAGTCGGAATTCGAAGAAGGTATATTGCTGTTGACAGTGAGCGAACTGCGGGTTCAATGGAGGAGTCAGAAAAACTACCCCATTGAACCCGCAGTGTGCCTACTGCCTCGGACTTCAAGGGGTCAGTCACAATTGGCGTCAGTGTAGTTGTGTTC
ENSG00000054938_CHRDL2_TMM_83767.6	TTGACGTACGTAGGTTCTCCCCACCTTGTTGGGGACCATGTACCAACAGTTTAAGAGCTAAGCAGTCGGAATTCGAAGAAGGTATATTGCTGTTGACAGTGAGCGCTCACTGGTCAGCTCGGAGGAGTCAGAAAAACTACCCCGAGCTGACCAGTGAATGCCTACTGCCTCGGACTTCAAGGGGTCAGTCACAATTGGCGTCAGTGTAGTTGTGTTC
ENSG00000054938_CHRDL2_TMM_83768.7	TTGACGTACGTAGGTTCTCCCCACCTTGTTGGAGGCGGTAACAACTCACATGTTTAAGAGCTAAGCAGTCGGAATTCGAAGAAGGTATATTGCTGTTGACAGTGAGCGATGAAGTTCCCTTACGGAGGAGTCAGAAAAACTACCCCGTAAGGGAACTTCAGTGCCTACTGCCTCGGACTTCAAGGGGTCAGTCACAATTGGCGTCAGTGTAGTTGTGTTC
ENSG00000054938_CHRDL2_TMM_83769.8	TTGACGTACGTAGGTTCTCCCCACCTTGTTGGCTCGAGCGTGGGAGTCCAGGTTTAAGAGCTAAGCAGTCGGAATTCGAAGAAGGTATATTGCTGTTGACAGTGAGCGCACGGTCTGACTTAGGGAGGAGTCAGAAAAACTACCCCCTAAGTCAGACCGTATGCCTACTGCCTCGGACTTCAAGGGGTCAGTCACAATTGGCGTCAGTGTAGTTGTGTTC
ENSG00000054938_CHRDL2_TMM_83770.9	TTGACGTACGTAGGTTCTCCCCACCTTGTTGGCGGGAGGGGAACAGCTCATGTTTAAGAGCTAAGCAGTCGGAATTCGAAGAAGGTATATTGCTGTTGACAGTGAGCGATGATGTTGGACACGGGAGGAGTCAGAAAAACTACCCCCGTGTCCAACATCAGTGCCTACTGCCTCGGACTTCAAGGGGTCAGTCACAATTGGCGTCAGTGTAGTTGTGTTC
ENSG00000054938_CHRDL2_TMM_83771.10	TTGACGTACGTAGGTTCTCCCCACCTTGTTGGTGGCTCCGTCACAGGCTGGGTTTAAGAGCTAAGCAGTCGGAATTCGAAGAAGGTATATTGCTGTTGACAGTGAGCGAGCGTAGCCTAATGTGGAGGAGTCAGAAAAACTACCCCACATTAGGCTACGCGTGCCTACTGCCTCGGACTTCAAGGGGTCAGTCACAATTGGCGTCAGTGTAGTTGTGTTC
ENSG00000055163_CYFIP2_TMM_39885.1	TTGACGTACGTAGGTTCTCCCCACCTTGTTGGCAGGTCCACGTTGGACAGTTTAAGAGCTAAGCAGTCGGAATTCGAAGAAGGTATATTGCTGTTGACAGTGAGCGCGCACTCGCAATACAGGAGGAGTCAGAAAAACTACCCCTGTATTGCGAGTGCTTGCCTACTGCCTCGGACTTCAAGGGGTCAGTCACAATTGGCGTCAGTGTAGTTGTGTTC
ENSG00000055163_CYFIP2_TMM_39886.2	TTGACGTACGTAGGTTCTCCCCACCTTGTTGGACACAAACTTTGAGGACGTTTAAGAGCTAAGCAGTCGGAATTCGAAGAAGGTATATTGCTGTTGACAGTGAGCGCCACATGAGTTCGGAGGAGGAGTCAGAAAAACTACCCCTCCGAACTCATGTGATGCCTACTGCCTCGGACTTCAAGGGGTCAGTCACAATTGGCGTCAGTGTAGTTGTGTTC
ENSG00000055163_CYFIP2_TMM_39887.3	TTGACGTACGTAGGTTCTCCCCACCTTGTTGGCTCGCAGATATTGTACTGTTTAAGAGCTAAGCAGTCGGAATTCGAAGAAGGTATATTGCTGTTGACAGTGAGCGCAACCAGTACCTCCGGGAGGAGTCAGAAAAACTACCCCCGGAGGTACTGGTTATGCCTACTGCCTCGGACTTCAAGGGGTCAGTCACAATTGGCGTCAGTGTAGTTGTGTTC
ENSG00000055163_CYFIP2_TMM_39888.4	TTGACGTACGTAGGTTCTCCCCACCTTGTTGGCGACTCCTGGATAGACTGTTTAAGAGCTAAGCAGTCGGAATTCGAAGAAGGTATATTGCTGTTGACAGTGAGCGCCGTCTCGAAGCATGGGAGGAGTCAGAAAAACTACCCCCATGCTTCGAGACGATGCCTACTGCCTCGGACTTCAAGGGGTCAGTCACAATTGGCGTCAGTGTAGTTGTGTTC
ENSG00000055163_CYFIP2_TMM_39889.5	TTGACGTACGTAGGTTCTCCCCACCTTGTTGGGGATCACTTCAAGTTGCGTTTAAGAGCTAAGCAGTCGGAATTCGAAGAAGGTATATTGCTGTTGACAGTGAGCGAAAGAATGCCCAACTGGAGGAGTCAGAAAAACTACCCCAGTTGGGCATTCTTCTGCCTACTGCCTCGGACTTCAAGGGGTCAGTCACAATTGGCGTCAGTGTAGTTGTGTTC
ENSG00000055163_CYFIP2_TMM_39890.6	TTGACGTACGTAGGTTCTCCCCACCTTGTTGGGTGTAATTGTAGCGTGGTTTAAGAGCTAAGCAGTCGGAATTCGAAGAAGGTATATTGCTGTTGACAGTGAGCGCGTCGGGAACCAATGGGAGGAGTCAGAAAAACTACCCCCATTGGTTCCCGACTTGCCTACTGCCTCGGACTTCAAGGGGTCAGTCACAATTGGCGTCAGTGTAGTTGTGTTC
ENSG00000055163_CYFIP2_TMM_39891.7	TTGACGTACGTAGGTTCTCCCCACCTTGTTGGTTGCAGAACTTGTCTGTGTTTAAGAGCTAAGCAGTCGGAATTCGAAGAAGGTATATTGCTGTTGACAGTGAGCGACCGCTAAACAGACAGGAGGAGTCAGAAAAACTACCCCTGTCTGTTTAGCGGCTGCCTACTGCCTCGGACTTCAAGGGGTCAGTCACAATTGGCGTCAGTGTAGTTGTGTTC
ENSG00000055163_CYFIP2_TMM_39892.8	TTGACGTACGTAGGTTCTCCCCACCTTGTTGGACGTGGGCGCTCCACTGTTTAAGAGCTAAGCAGTCGGAATTCGAAGAAGGTATATTGCTGTTGACAGTGAGCGCCCTGACCACTTTACGGAGGAGTCAGAAAAACTACCCCGTAAAGTGGTCAGGATGCCTACTGCCTCGGACTTCAAGGGGTCAGTCACAATTGGCGTCAGTGTAGTTGTGTTC
ENSG00000055163_CYFIP2_TMM_39893.9	TTGACGTACGTAGGTTCTCCCCACCTTGTTGGGGTGATCCTGTTGTGGTGTTTAAGAGCTAAGCAGTCGGAATTCGAAGAAGGTATATTGCTGTTGACAGTGAGCGAACGATCCTATGCCTGGAGGAGTCAGAAAAACTACCCCAGGCATAGGATCGTGTGCCTACTGCCTCGGACTTCAAGGGGTCAGTCACAATTGGCGTCAGTGTAGTTGTGTTC
ENSG00000055163_CYFIP2_TMM_39894.10	TTGACGTACGTAGGTTCTCCCCACCTTGTTGGAGGCCTACCTCCTGACCCTGTTTAAGAGCTAAGCAGTCGGAATTCGAAGAAGGTATATTGCTGTTGACAGTGAGCGATTCCCTTACTGAAGGGAGGAGTCAGAAAAACTACCCCCTTCAGTAAGGGAAGTGCCTACTGCCTCGGACTTCAAGGGGTCAGTCACAATTGGCGTCAGTGTAGTTGTGTTC
ENSG00000055732_MCOLN3_TMM_12695.1	TTGACGTACGTAGGTTCTCCCCACCTTGTTGGCTACTCACAACTACCTCGTTTAAGAGCTAAGCAGTCGGAATTCGAAGAAGGTATATTGCTGTTGACAGTGAGCGAACGAGAATCCTCAAGGAGGAGTCAGAAAAACTACCCCTTGAGGATTCTCGTGTGCCTACTGCCTCGGACTTCAAGGGGTCAGTCACAATTGGCGTCAGTGTAGTTGTGTTC
ENSG00000055732_MCOLN3_TMM_12696.2	TTGACGTACGTAGGTTCTCCCCACCTTGTTGGAATCCCTGTGAGAAGTTCTGTTTAAGAGCTAAGCAGTCGGAATTCGAAGAAGGTATATTGCTGTTGACAGTGAGCGCTGAAAGCCTGATCCGGAGGAGTCAGAAAAACTACCCCGGATCAGGCTTTCAATGCCTACTGCCTCGGACTTCAAGGGGTCAGTCACAATTGGCGTCAGTGTAGTTGTGTTC
ENSG00000055732_MCOLN3_TMM_12697.3	TTGACGTACGTAGGTTCTCCCCACCTTGTTGGCTATACAATGTCTCCGTGTTTAAGAGCTAAGCAGTCGGAATTCGAAGAAGGTATATTGCTGTTGACAGTGAGCGCCCGCAGATCTACAAGGAGGAGTCAGAAAAACTACCCCTTGTAGATCTGCGGATGCCTACTGCCTCGGACTTCAAGGGGTCAGTCACAATTGGCGTCAGTGTAGTTGTGTTC
ENSG00000055732_MCOLN3_TMM_12698.4	TTGACGTACGTAGGTTCTCCCCACCTTGTTGGCGAGGAAACATCTACCCGTTTAAGAGCTAAGCAGTCGGAATTCGAAGAAGGTATATTGCTGTTGACAGTGAGCGAAATCACCTAGAGAGGGAGGAGTCAGAAAAACTACCCCCTCTCTAGGTGATTCTGCCTACTGCCTCGGACTTCAAGGGGTCAGTCACAATTGGCGTCAGTGTAGTTGTGTTC
ENSG00000055732_MCOLN3_TMM_12699.5	TTGACGTACGTAGGTTCTCCCCACCTTGTTGGCATATGTGTCATCCATTGTTTAAGAGCTAAGCAGTCGGAATTCGAAGAAGGTATATTGCTGTTGACAGTGAGCGCGATGTCAAACGCGAGGAGGAGTCAGAAAAACTACCCCTCGCGTTTGACATCTTGCCTACTGCCTCGGACTTCAAGGGGTCAGTCACAATTGGCGTCAGTGTAGTTGTGTTC
ENSG00000055732_MCOLN3_TMM_12700.6	TTGACGTACGTAGGTTCTCCCCACCTTGTTGGATTGCCATAGCAGATTGCTGTTTAAGAGCTAAGCAGTCGGAATTCGAAGAAGGTATATTGCTGTTGACAGTGAGCGATACTTAGCTACACGGGAGGAGTCAGAAAAACTACCCCCGTGTAGCTAAGTAGTGCCTACTGCCTCGGACTTCAAGGGGTCAGTCACAATTGGCGTCAGTGTAGTTGTGTTC
ENSG00000055732_MCOLN3_TMM_12701.7	TTGACGTACGTAGGTTCTCCCCACCTTGTTGGCTGGTGTCCCAATGTGAAAGTTTAAGAGCTAAGCAGTCGGAATTCGAAGAAGGTATATTGCTGTTGACAGTGAGCGATCAGTGTTGTACGAGGAGGAGTCAGAAAAACTACCCCTCGTACAACACTGACTGCCTACTGCCTCGGACTTCAAGGGGTCAGTCACAATTGGCGTCAGTGTAGTTGTGTTC
ENSG00000055732_MCOLN3_TMM_12702.8	TTGACGTACGTAGGTTCTCCCCACCTTGTTGGAGTAAAGTCATAACAGTCAGTTTAAGAGCTAAGCAGTCGGAATTCGAAGAAGGTATATTGCTGTTGACAGTGAGCGAGCAGCAATCGATAGGGAGGAGTCAGAAAAACTACCCCCTATCGATTGCTGCCTGCCTACTGCCTCGGACTTCAAGGGGTCAGTCACAATTGGCGTCAGTGTAGTTGTGTTC
ENSG00000055732_MCOLN3_TMM_12703.9	TTGACGTACGTAGGTTCTCCCCACCTTGTTGGGGCTAAGTAACCAGATGGGTTTAAGAGCTAAGCAGTCGGAATTCGAAGAAGGTATATTGCTGTTGACAGTGAGCGAAATCACCCACAAAGGGAGGAGTCAGAAAAACTACCCCCTTTGTGGGTGATTGTGCCTACTGCCTCGGACTTCAAGGGGTCAGTCACAATTGGCGTCAGTGTAGTTGTGTTC
ENSG00000055732_MCOLN3_TMM_12704.10	TTGACGTACGTAGGTTCTCCCCACCTTGTTGGTAAAGACTGGCATGTATCGTTTAAGAGCTAAGCAGTCGGAATTCGAAGAAGGTATATTGCTGTTGACAGTGAGCGATACGTCTGCTAAACGGAGGAGTCAGAAAAACTACCCCGTTTAGCAGACGTAGTGCCTACTGCCTCGGACTTCAAGGGGTCAGTCACAATTGGCGTCAGTGTAGTTGTGTTC
ENSG00000055950_MRPL43_TMM_39575.1	TTGACGTACGTAGGTTCTCCCCACCTTGTTGGTCCGTTGTGGAGAACGCGTTTAAGAGCTAAGCAGTCGGAATTCGAAGAAGGTATATTGCTGTTGACAGTGAGCGCCCGTGAGTGGATTGGGAGGAGTCAGAAAAACTACCCCCAATCCACTCACGGTTGCCTACTGCCTCGGACTTCAAGGGGTCAGTCACAATTGGCGTCAGTGTAGTTGTGTTC
ENSG00000055950_MRPL43_TMM_39576.2	TTGACGTACGTAGGTTCTCCCCACCTTGTTGGACCCCTGGATTCCGTCGTTTAAGAGCTAAGCAGTCGGAATTCGAAGAAGGTATATTGCTGTTGACAGTGAGCGCGCGTTTGCGAAACTGGAGGAGTCAGAAAAACTACCCCAGTTTCGCAAACGCTTGCCTACTGCCTCGGACTTCAAGGGGTCAGTCACAATTGGCGTCAGTGTAGTTGTGTTC
ENSG00000055950_MRPL43_TMM_39577.3	TTGACGTACGTAGGTTCTCCCCACCTTGTTGGTATTCGGCCACTACTCTGTTTAAGAGCTAAGCAGTCGGAATTCGAAGAAGGTATATTGCTGTTGACAGTGAGCGCATAGACACGGAGCTGGAGGAGTCAGAAAAACTACCCCAGCTCCGTGTCTATTTGCCTACTGCCTCGGACTTCAAGGGGTCAGTCACAATTGGCGTCAGTGTAGTTGTGTTC
ENSG00000055950_MRPL43_TMM_39578.4	TTGACGTACGTAGGTTCTCCCCACCTTGTTGGCTTCAGCGTCAGCCGCGAGTTTAAGAGCTAAGCAGTCGGAATTCGAAGAAGGTATATTGCTGTTGACAGTGAGCGCGCCGTATGATCTTCGGAGGAGTCAGAAAAACTACCCCGAAGATCATACGGCTTGCCTACTGCCTCGGACTTCAAGGGGTCAGTCACAATTGGCGTCAGTGTAGTTGTGTTC
ENSG00000055950_MRPL43_TMM_39579.5	TTGACGTACGTAGGTTCTCCCCACCTTGTTGGTCCAAGCCCGACTGGTGTTTAAGAGCTAAGCAGTCGGAATTCGAAGAAGGTATATTGCTGTTGACAGTGAGCGATGTTGACTAGTCTCGGAGGAGTCAGAAAAACTACCCCGAGACTAGTCAACACTGCCTACTGCCTCGGACTTCAAGGGGTCAGTCACAATTGGCGTCAGTGTAGTTGTGTTC
ENSG00000055950_MRPL43_TMM_39580.6	TTGACGTACGTAGGTTCTCCCCACCTTGTTGGGAGAGCATCCACTGCAAGTGTTTAAGAGCTAAGCAGTCGGAATTCGAAGAAGGTATATTGCTGTTGACAGTGAGCGCCGAGCTTGAGTCTCGGAGGAGTCAGAAAAACTACCCCGAGACTCAAGCTCGTTGCCTACTGCCTCGGACTTCAAGGGGTCAGTCACAATTGGCGTCAGTGTAGTTGTGTTC
ENSG00000055950_MRPL43_TMM_39581.7	TTGACGTACGTAGGTTCTCCCCACCTTGTTGGGATCCTGAACCTCTCGGGTTTAAGAGCTAAGCAGTCGGAATTCGAAGAAGGTATATTGCTGTTGACAGTGAGCGCCGGGTGATAAATCGGGAGGAGTCAGAAAAACTACCCCCGATTTATCACCCGATGCCTACTGCCTCGGACTTCAAGGGGTCAGTCACAATTGGCGTCAGTGTAGTTGTGTTC
ENSG00000055950_MRPL43_TMM_39582.8	TTGACGTACGTAGGTTCTCCCCACCTTGTTGGTCGGTGTGGAAGGGCTTGGTTTAAGAGCTAAGCAGTCGGAATTCGAAGAAGGTATATTGCTGTTGACAGTGAGCGCACCATGTAGGGACTGGAGGAGTCAGAAAAACTACCCCAGTCCCTACATGGTATGCCTACTGCCTCGGACTTCAAGGGGTCAGTCACAATTGGCGTCAGTGTAGTTGTGTTC
ENSG00000055950_MRPL43_TMM_39583.9	TTGACGTACGTAGGTTCTCCCCACCTTGTTGGTGGTCGGCTTGTTGGTGAAGTTTAAGAGCTAAGCAGTCGGAATTCGAAGAAGGTATATTGCTGTTGACAGTGAGCGCCTCAACAAGACCCTGGAGGAGTCAGAAAAACTACCCCAGGGTCTTGTTGAGATGCCTACTGCCTCGGACTTCAAGGGGTCAGTCACAATTGGCGTCAGTGTAGTTGTGTTC
ENSG00000055950_MRPL43_TMM_39584.10	TTGACGTACGTAGGTTCTCCCCACCTTGTTGGCTGGCCAAGAAGCGGCTGTTTAAGAGCTAAGCAGTCGGAATTCGAAGAAGGTATATTGCTGTTGACAGTGAGCGCCTAAGACCTCTACCGGAGGAGTCAGAAAAACTACCCCGGTAGAGGTCTTAGTTGCCTACTGCCTCGGACTTCAAGGGGTCAGTCACAATTGGCGTCAGTGTAGTTGTGTTC
ENSG00000057294_PKP2_TMM_617.1	TTGACGTACGTAGGTTCTCCCCACCTTGTTGGCCGTACTCAGCTGGGGCGCGTTTAAGAGCTAAGCAGTCGGAATTCGAAGAAGGTATATTGCTGTTGACAGTGAGCGACATGAAGAAGCACCGGAGGAGTCAGAAAAACTACCCCGGTGCTTCTTCATGCTGCCTACTGCCTCGGACTTCAAGGGGTCAGTCACAATTGGCGTCAGTGTAGTTGTGTTC
ENSG00000057294_PKP2_TMM_618.2	TTGACGTACGTAGGTTCTCCCCACCTTGTTGGCTCGTTCCGAGATCGTGGTTTAAGAGCTAAGCAGTCGGAATTCGAAGAAGGTATATTGCTGTTGACAGTGAGCGCAGATCTGATGCGGAGGAGGAGTCAGAAAAACTACCCCTCCGCATCAGATCTTTGCCTACTGCCTCGGACTTCAAGGGGTCAGTCACAATTGGCGTCAGTGTAGTTGTGTTC
ENSG00000057294_PKP2_TMM_619.3	TTGACGTACGTAGGTTCTCCCCACCTTGTTGGCAGACCCTCGCCCGGAAGTTTAAGAGCTAAGCAGTCGGAATTCGAAGAAGGTATATTGCTGTTGACAGTGAGCGAAGCGCCGAATATCAGGAGGAGTCAGAAAAACTACCCCTGATATTCGGCGCTGTGCCTACTGCCTCGGACTTCAAGGGGTCAGTCACAATTGGCGTCAGTGTAGTTGTGTTC
ENSG00000057294_PKP2_TMM_620.4	TTGACGTACGTAGGTTCTCCCCACCTTGTTGGGCCAAGCTGAAGCTGGCGGTTTAAGAGCTAAGCAGTCGGAATTCGAAGAAGGTATATTGCTGTTGACAGTGAGCGACTCATGTCACAGAAGGAGGAGTCAGAAAAACTACCCCTTCTGTGACATGAGGTGCCTACTGCCTCGGACTTCAAGGGGTCAGTCACAATTGGCGTCAGTGTAGTTGTGTTC
ENSG00000057294_PKP2_TMM_621.5	TTGACGTACGTAGGTTCTCCCCACCTTGTTGGCCAGACAGTCAAGAGCCTGGTTTAAGAGCTAAGCAGTCGGAATTCGAAGAAGGTATATTGCTGTTGACAGTGAGCGAAGGAATAGGCTCGAGGAGGAGTCAGAAAAACTACCCCTCGAGCCTATTCCTGTGCCTACTGCCTCGGACTTCAAGGGGTCAGTCACAATTGGCGTCAGTGTAGTTGTGTTC
ENSG00000057294_PKP2_TMM_622.6	TTGACGTACGTAGGTTCTCCCCACCTTGTTGGGAGAACTACCTGACGGCGTTTAAGAGCTAAGCAGTCGGAATTCGAAGAAGGTATATTGCTGTTGACAGTGAGCGACTTGTTGGTGTAGCGGAGGAGTCAGAAAAACTACCCCGCTACACCAACAAGGTGCCTACTGCCTCGGACTTCAAGGGGTCAGTCACAATTGGCGTCAGTGTAGTTGTGTTC
ENSG00000057294_PKP2_TMM_623.7	TTGACGTACGTAGGTTCTCCCCACCTTGTTGGGTCCTTGAGGCATCCTCTGGTTTAAGAGCTAAGCAGTCGGAATTCGAAGAAGGTATATTGCTGTTGACAGTGAGCGCATGGCCAATGGTCGGGAGGAGTCAGAAAAACTACCCCCGACCATTGGCCATTTGCCTACTGCCTCGGACTTCAAGGGGTCAGTCACAATTGGCGTCAGTGTAGTTGTGTTC
ENSG00000057294_PKP2_TMM_624.8	TTGACGTACGTAGGTTCTCCCCACCTTGTTGGTCGCTAACAGAGCCATGCGTTTAAGAGCTAAGCAGTCGGAATTCGAAGAAGGTATATTGCTGTTGACAGTGAGCGAGTTGCCTGTTTGCTGGAGGAGTCAGAAAAACTACCCCAGCAAACAGGCAACCTGCCTACTGCCTCGGACTTCAAGGGGTCAGTCACAATTGGCGTCAGTGTAGTTGTGTTC
ENSG00000057294_PKP2_TMM_625.9	TTGACGTACGTAGGTTCTCCCCACCTTGTTGGTCTGTGGTATGTGTCAAAGGTTTAAGAGCTAAGCAGTCGGAATTCGAAGAAGGTATATTGCTGTTGACAGTGAGCGCAGTAGGCATCCGCAGGAGGAGTCAGAAAAACTACCCCTGCGGATGCCTACTTTGCCTACTGCCTCGGACTTCAAGGGGTCAGTCACAATTGGCGTCAGTGTAGTTGTGTTC
ENSG00000057294_PKP2_TMM_626.10	TTGACGTACGTAGGTTCTCCCCACCTTGTTGGAACTAAATGGGGTACCTGTTTAAGAGCTAAGCAGTCGGAATTCGAAGAAGGTATATTGCTGTTGACAGTGAGCGAACATTAGACGTCACGGAGGAGTCAGAAAAACTACCCCGTGACGTCTAATGTGTGCCTACTGCCTCGGACTTCAAGGGGTCAGTCACAATTGGCGTCAGTGTAGTTGTGTTC
ENSG00000059691_PET112_TMM_167476.1	TTGACGTACGTAGGTTCTCCCCACCTTGTTGGTCGGAGCCCCTCTTCGGGTTTAAGAGCTAAGCAGTCGGAATTCGAAGAAGGTATATTGCTGTTGACAGTGAGCGCTGTAACGAACGGGAGGAGGAGTCAGAAAAACTACCCCTCCCGTTCGTTACAATGCCTACTGCCTCGGACTTCAAGGGGTCAGTCACAATTGGCGTCAGTGTAGTTGTGTTC
ENSG00000059691_PET112_TMM_167477.2	TTGACGTACGTAGGTTCTCCCCACCTTGTTGGACGTTGGGCTTTCGCCCGTTTAAGAGCTAAGCAGTCGGAATTCGAAGAAGGTATATTGCTGTTGACAGTGAGCGATACGAGGAAGTTCCGGAGGAGTCAGAAAAACTACCCCGGAACTTCCTCGTACTGCCTACTGCCTCGGACTTCAAGGGGTCAGTCACAATTGGCGTCAGTGTAGTTGTGTTC
ENSG00000059691_PET112_TMM_167478.3	TTGACGTACGTAGGTTCTCCCCACCTTGTTGGTCCACATCCAACCAGATTAGTTTAAGAGCTAAGCAGTCGGAATTCGAAGAAGGTATATTGCTGTTGACAGTGAGCGAACCTTACTAACGCCGGAGGAGTCAGAAAAACTACCCCGGCGTTAGTAAGGTGTGCCTACTGCCTCGGACTTCAAGGGGTCAGTCACAATTGGCGTCAGTGTAGTTGTGTTC
ENSG00000059691_PET112_TMM_167479.4	TTGACGTACGTAGGTTCTCCCCACCTTGTTGGAACACAAATGGGCTGCTGGTTTAAGAGCTAAGCAGTCGGAATTCGAAGAAGGTATATTGCTGTTGACAGTGAGCGCCGTTTGAACCGAGCGGAGGAGTCAGAAAAACTACCCCGCTCGGTTCAAACGATGCCTACTGCCTCGGACTTCAAGGGGTCAGTCACAATTGGCGTCAGTGTAGTTGTGTTC
ENSG00000059691_PET112_TMM_167480.5	TTGACGTACGTAGGTTCTCCCCACCTTGTTGGTTTAGAGTTGGAGGAAATCGTTTAAGAGCTAAGCAGTCGGAATTCGAAGAAGGTATATTGCTGTTGACAGTGAGCGCTATAGCGCATCGCTGGAGGAGTCAGAAAAACTACCCCAGCGATGCGCTATAATGCCTACTGCCTCGGACTTCAAGGGGTCAGTCACAATTGGCGTCAGTGTAGTTGTGTTC
ENSG00000059691_PET112_TMM_167481.6	TTGACGTACGTAGGTTCTCCCCACCTTGTTGGGCAGCCCCAGCGCAGCATGTTTAAGAGCTAAGCAGTCGGAATTCGAAGAAGGTATATTGCTGTTGACAGTGAGCGAACCTAATCTGCCAAGGAGGAGTCAGAAAAACTACCCCTTGGCAGATTAGGTCTGCCTACTGCCTCGGACTTCAAGGGGTCAGTCACAATTGGCGTCAGTGTAGTTGTGTTC
ENSG00000059691_PET112_TMM_167482.7	TTGACGTACGTAGGTTCTCCCCACCTTGTTGGATATATGGCGTCTGTGCGTTTAAGAGCTAAGCAGTCGGAATTCGAAGAAGGTATATTGCTGTTGACAGTGAGCGAGACTATGGCAAGTGGGAGGAGTCAGAAAAACTACCCCCACTTGCCATAGTCCTGCCTACTGCCTCGGACTTCAAGGGGTCAGTCACAATTGGCGTCAGTGTAGTTGTGTTC
ENSG00000059691_PET112_TMM_167483.8	TTGACGTACGTAGGTTCTCCCCACCTTGTTGGTAGAAGCGGCGGTGATGACGTTTAAGAGCTAAGCAGTCGGAATTCGAAGAAGGTATATTGCTGTTGACAGTGAGCGCTCTCGTATTGGGCAGGAGGAGTCAGAAAAACTACCCCTGCCCAATACGAGAATGCCTACTGCCTCGGACTTCAAGGGGTCAGTCACAATTGGCGTCAGTGTAGTTGTGTTC
ENSG00000059691_PET112_TMM_167484.9	TTGACGTACGTAGGTTCTCCCCACCTTGTTGGTAGTGCTTCCTGTCAAACAGTTTAAGAGCTAAGCAGTCGGAATTCGAAGAAGGTATATTGCTGTTGACAGTGAGCGACTTAATCGCGACTTGGAGGAGTCAGAAAAACTACCCCAAGTCGCGATTAAGGTGCCTACTGCCTCGGACTTCAAGGGGTCAGTCACAATTGGCGTCAGTGTAGTTGTGTTC
ENSG00000059691_PET112_TMM_167485.10	TTGACGTACGTAGGTTCTCCCCACCTTGTTGGCTACCAAATTACCCAGCAGGTTTAAGAGCTAAGCAGTCGGAATTCGAAGAAGGTATATTGCTGTTGACAGTGAGCGAGAACCGCTTTAGGTGGAGGAGTCAGAAAAACTACCCCACCTAAAGCGGTTCGTGCCTACTGCCTCGGACTTCAAGGGGTCAGTCACAATTGGCGTCAGTGTAGTTGTGTTC
ENSG00000059728_MXD1_TMM_57336.1	TTGACGTACGTAGGTTCTCCCCACCTTGTTGGAGATGCCTTAAAACGGGTTTAAGAGCTAAGCAGTCGGAATTCGAAGAAGGTATATTGCTGTTGACAGTGAGCGATAAGGATTCGACGTGGAGGAGTCAGAAAAACTACCCCACGTCGAATCCTTACTGCCTACTGCCTCGGACTTCAAGGGGTCAGTCACAATTGGCGTCAGTGTAGTTGTGTTC
ENSG00000059728_MXD1_TMM_57337.2	TTGACGTACGTAGGTTCTCCCCACCTTGTTGGTTACCATACAATAACAGTTTAAGAGCTAAGCAGTCGGAATTCGAAGAAGGTATATTGCTGTTGACAGTGAGCGCCCATGCGGTAATACGGAGGAGTCAGAAAAACTACCCCGTATTACCGCATGGATGCCTACTGCCTCGGACTTCAAGGGGTCAGTCACAATTGGCGTCAGTGTAGTTGTGTTC
ENSG00000059728_MXD1_TMM_57338.3	TTGACGTACGTAGGTTCTCCCCACCTTGTTGGGCTCATCTTCGCTTGTGCCGTTTAAGAGCTAAGCAGTCGGAATTCGAAGAAGGTATATTGCTGTTGACAGTGAGCGCCCGGCTTAACTCAGGGAGGAGTCAGAAAAACTACCCCCTGAGTTAAGCCGGATGCCTACTGCCTCGGACTTCAAGGGGTCAGTCACAATTGGCGTCAGTGTAGTTGTGTTC
ENSG00000059728_MXD1_TMM_57339.4	TTGACGTACGTAGGTTCTCCCCACCTTGTTGGACTTGATTCGGGTCCAAGGTTTAAGAGCTAAGCAGTCGGAATTCGAAGAAGGTATATTGCTGTTGACAGTGAGCGACGTGTACTACGATTGGAGGAGTCAGAAAAACTACCCCAATCGTAGTACACGCTGCCTACTGCCTCGGACTTCAAGGGGTCAGTCACAATTGGCGTCAGTGTAGTTGTGTTC
ENSG00000059728_MXD1_TMM_57340.5	TTGACGTACGTAGGTTCTCCCCACCTTGTTGGATGAACATCCAGATGCTGCGTTTAAGAGCTAAGCAGTCGGAATTCGAAGAAGGTATATTGCTGTTGACAGTGAGCGCGATTAGGTCCACGCGGAGGAGTCAGAAAAACTACCCCGCGTGGACCTAATCATGCCTACTGCCTCGGACTTCAAGGGGTCAGTCACAATTGGCGTCAGTGTAGTTGTGTTC
ENSG00000059728_MXD1_TMM_57341.6	TTGACGTACGTAGGTTCTCCCCACCTTGTTGGCTGGTCGATTTGGTGAAGTTTAAGAGCTAAGCAGTCGGAATTCGAAGAAGGTATATTGCTGTTGACAGTGAGCGAATGGACTCTCTTTGGGAGGAGTCAGAAAAACTACCCCCAAAGAGAGTCCATCTGCCTACTGCCTCGGACTTCAAGGGGTCAGTCACAATTGGCGTCAGTGTAGTTGTGTTC
ENSG00000059728_MXD1_TMM_57342.7	TTGACGTACGTAGGTTCTCCCCACCTTGTTGGGGCATTGAGAGGATCCGGAGTTTAAGAGCTAAGCAGTCGGAATTCGAAGAAGGTATATTGCTGTTGACAGTGAGCGACAAAGTGTCTCAGTGGAGGAGTCAGAAAAACTACCCCACTGAGACACTTTGCTGCCTACTGCCTCGGACTTCAAGGGGTCAGTCACAATTGGCGTCAGTGTAGTTGTGTTC
ENSG00000059728_MXD1_TMM_57343.8	TTGACGTACGTAGGTTCTCCCCACCTTGTTGGTCGGAGTCGGAGCGCTCCGGTTTAAGAGCTAAGCAGTCGGAATTCGAAGAAGGTATATTGCTGTTGACAGTGAGCGCGCGACTGGCTACATGGAGGAGTCAGAAAAACTACCCCATGTAGCCAGTCGCATGCCTACTGCCTCGGACTTCAAGGGGTCAGTCACAATTGGCGTCAGTGTAGTTGTGTTC
ENSG00000059728_MXD1_TMM_57344.9	TTGACGTACGTAGGTTCTCCCCACCTTGTTGGACGTTGACGTGGAGAGCAGTTTAAGAGCTAAGCAGTCGGAATTCGAAGAAGGTATATTGCTGTTGACAGTGAGCGCGTCCTAGGAGAATCGGAGGAGTCAGAAAAACTACCCCGATTCTCCTAGGACATGCCTACTGCCTCGGACTTCAAGGGGTCAGTCACAATTGGCGTCAGTGTAGTTGTGTTC
ENSG00000059728_MXD1_TMM_57345.10	TTGACGTACGTAGGTTCTCCCCACCTTGTTGGTGTGAGCGACTCTGACGAGGTTTAAGAGCTAAGCAGTCGGAATTCGAAGAAGGTATATTGCTGTTGACAGTGAGCGACTTGCATACTTTCGGGAGGAGTCAGAAAAACTACCCCCGAAAGTATGCAAGCTGCCTACTGCCTCGGACTTCAAGGGGTCAGTCACAATTGGCGTCAGTGTAGTTGTGTTC
ENSG00000059915_PSD_TMM_177214.1	TTGACGTACGTAGGTTCTCCCCACCTTGTTGGTCACACGTCCCAGTTCCGTTTAAGAGCTAAGCAGTCGGAATTCGAAGAAGGTATATTGCTGTTGACAGTGAGCGCAGCTCTTCCAAGTCGGAGGAGTCAGAAAAACTACCCCGACTTGGAAGAGCTTTGCCTACTGCCTCGGACTTCAAGGGGTCAGTCACAATTGGCGTCAGTGTAGTTGTGTTC
ENSG00000059915_PSD_TMM_177215.2	TTGACGTACGTAGGTTCTCCCCACCTTGTTGGGCTCCAACCGGAAGTTAGTTTAAGAGCTAAGCAGTCGGAATTCGAAGAAGGTATATTGCTGTTGACAGTGAGCGATTCGGATAGGAGAGGGAGGAGTCAGAAAAACTACCCCCTCTCCTATCCGAACTGCCTACTGCCTCGGACTTCAAGGGGTCAGTCACAATTGGCGTCAGTGTAGTTGTGTTC
ENSG00000059915_PSD_TMM_177216.3	TTGACGTACGTAGGTTCTCCCCACCTTGTTGGAATGGGCTACCTGCTCCGTTTAAGAGCTAAGCAGTCGGAATTCGAAGAAGGTATATTGCTGTTGACAGTGAGCGATAAAGACTGTCCCGGGAGGAGTCAGAAAAACTACCCCCGGGACAGTCTTTAGTGCCTACTGCCTCGGACTTCAAGGGGTCAGTCACAATTGGCGTCAGTGTAGTTGTGTTC
ENSG00000059915_PSD_TMM_177217.4	TTGACGTACGTAGGTTCTCCCCACCTTGTTGGGGTGCCATGCGCTTCTGCTGTTTAAGAGCTAAGCAGTCGGAATTCGAAGAAGGTATATTGCTGTTGACAGTGAGCGCGCACTTCTCGCATAGGAGGAGTCAGAAAAACTACCCCTATGCGAGAAGTGCTTGCCTACTGCCTCGGACTTCAAGGGGTCAGTCACAATTGGCGTCAGTGTAGTTGTGTTC
ENSG00000059915_PSD_TMM_177218.5	TTGACGTACGTAGGTTCTCCCCACCTTGTTGGCCCCCCAGCCAGCATGTAGTTTAAGAGCTAAGCAGTCGGAATTCGAAGAAGGTATATTGCTGTTGACAGTGAGCGAAGTAGAACCAGTCGGGAGGAGTCAGAAAAACTACCCCCGACTGGTTCTACTCTGCCTACTGCCTCGGACTTCAAGGGGTCAGTCACAATTGGCGTCAGTGTAGTTGTGTTC
ENSG00000059915_PSD_TMM_177219.6	TTGACGTACGTAGGTTCTCCCCACCTTGTTGGGTCTGTCTCGGAGTACTGTTTAAGAGCTAAGCAGTCGGAATTCGAAGAAGGTATATTGCTGTTGACAGTGAGCGAGACTTCAACTCGCAGGAGGAGTCAGAAAAACTACCCCTGCGAGTTGAAGTCCTGCCTACTGCCTCGGACTTCAAGGGGTCAGTCACAATTGGCGTCAGTGTAGTTGTGTTC
ENSG00000059915_PSD_TMM_177220.7	TTGACGTACGTAGGTTCTCCCCACCTTGTTGGAGAGGAGACTTCCCGGGGTTTAAGAGCTAAGCAGTCGGAATTCGAAGAAGGTATATTGCTGTTGACAGTGAGCGATGACTCGATTGACAGGAGGAGTCAGAAAAACTACCCCTGTCAATCGAGTCACTGCCTACTGCCTCGGACTTCAAGGGGTCAGTCACAATTGGCGTCAGTGTAGTTGTGTTC
ENSG00000059915_PSD_TMM_177221.8	TTGACGTACGTAGGTTCTCCCCACCTTGTTGGCGAGACTGACATCGATGGTTTAAGAGCTAAGCAGTCGGAATTCGAAGAAGGTATATTGCTGTTGACAGTGAGCGCATGCATCCAGCTGCGGAGGAGTCAGAAAAACTACCCCGCAGCTGGATGCATTTGCCTACTGCCTCGGACTTCAAGGGGTCAGTCACAATTGGCGTCAGTGTAGTTGTGTTC
ENSG00000059915_PSD_TMM_177222.9	TTGACGTACGTAGGTTCTCCCCACCTTGTTGGACTTTCGATGGCCGAGTGTTTAAGAGCTAAGCAGTCGGAATTCGAAGAAGGTATATTGCTGTTGACAGTGAGCGCGTGCGTGCGAAAGTGGAGGAGTCAGAAAAACTACCCCACTTTCGCACGCACTTGCCTACTGCCTCGGACTTCAAGGGGTCAGTCACAATTGGCGTCAGTGTAGTTGTGTTC
ENSG00000059915_PSD_TMM_177223.10	TTGACGTACGTAGGTTCTCCCCACCTTGTTGGCGAGGCGAGGCTGGTATGTTTAAGAGCTAAGCAGTCGGAATTCGAAGAAGGTATATTGCTGTTGACAGTGAGCGAGGTCTAGCTATTTCGGAGGAGTCAGAAAAACTACCCCGAAATAGCTAGACCGTGCCTACTGCCTCGGACTTCAAGGGGTCAGTCACAATTGGCGTCAGTGTAGTTGTGTTC
ENSG00000060558_GNA15_TMM_111528.1	TTGACGTACGTAGGTTCTCCCCACCTTGTTGGCCCCTGGTGCCTGACGGGTTTAAGAGCTAAGCAGTCGGAATTCGAAGAAGGTATATTGCTGTTGACAGTGAGCGCTACACATCCGTGTCGGAGGAGTCAGAAAAACTACCCCGACACGGATGTGTAATGCCTACTGCCTCGGACTTCAAGGGGTCAGTCACAATTGGCGTCAGTGTAGTTGTGTTC
ENSG00000060558_GNA15_TMM_111529.2	TTGACGTACGTAGGTTCTCCCCACCTTGTTGGCAGCGCCAGGTCAGCGAGCGTTTAAGAGCTAAGCAGTCGGAATTCGAAGAAGGTATATTGCTGTTGACAGTGAGCGAATGTGCGAGTGGATGGAGGAGTCAGAAAAACTACCCCATCCACTCGCACATCTGCCTACTGCCTCGGACTTCAAGGGGTCAGTCACAATTGGCGTCAGTGTAGTTGTGTTC
ENSG00000060558_GNA15_TMM_111530.3	TTGACGTACGTAGGTTCTCCCCACCTTGTTGGCAGAAGAAGCAGGACCGCGGTTTAAGAGCTAAGCAGTCGGAATTCGAAGAAGGTATATTGCTGTTGACAGTGAGCGAATAAGAGCCAAGCTGGAGGAGTCAGAAAAACTACCCCAGCTTGGCTCTTATCTGCCTACTGCCTCGGACTTCAAGGGGTCAGTCACAATTGGCGTCAGTGTAGTTGTGTTC
ENSG00000060558_GNA15_TMM_111531.4	TTGACGTACGTAGGTTCTCCCCACCTTGTTGGATGTTCTGGTAGACCAGGTTTAAGAGCTAAGCAGTCGGAATTCGAAGAAGGTATATTGCTGTTGACAGTGAGCGAGGTTGTCGTATGTAGGAGGAGTCAGAAAAACTACCCCTACATACGACAACCGTGCCTACTGCCTCGGACTTCAAGGGGTCAGTCACAATTGGCGTCAGTGTAGTTGTGTTC
ENSG00000060558_GNA15_TMM_111532.5	TTGACGTACGTAGGTTCTCCCCACCTTGTTGGTGCTCTTCCCGCTCTCGCCGTTTAAGAGCTAAGCAGTCGGAATTCGAAGAAGGTATATTGCTGTTGACAGTGAGCGCACCTGCGGAACAGTGGAGGAGTCAGAAAAACTACCCCACTGTTCCGCAGGTTTGCCTACTGCCTCGGACTTCAAGGGGTCAGTCACAATTGGCGTCAGTGTAGTTGTGTTC
ENSG00000060558_GNA15_TMM_111533.6	TTGACGTACGTAGGTTCTCCCCACCTTGTTGGCTCCATGGCCTCGATCAGTTTAAGAGCTAAGCAGTCGGAATTCGAAGAAGGTATATTGCTGTTGACAGTGAGCGAGCTTTATCCATGGCGGAGGAGTCAGAAAAACTACCCCGCCATGGATAAAGCGTGCCTACTGCCTCGGACTTCAAGGGGTCAGTCACAATTGGCGTCAGTGTAGTTGTGTTC
ENSG00000060558_GNA15_TMM_111534.7	TTGACGTACGTAGGTTCTCCCCACCTTGTTGGCTCTCGGGCCTGCTGAAGTTTAAGAGCTAAGCAGTCGGAATTCGAAGAAGGTATATTGCTGTTGACAGTGAGCGAATCTCCGACATTCGGGAGGAGTCAGAAAAACTACCCCCGAATGTCGGAGATGTGCCTACTGCCTCGGACTTCAAGGGGTCAGTCACAATTGGCGTCAGTGTAGTTGTGTTC
ENSG00000060558_GNA15_TMM_111535.8	TTGACGTACGTAGGTTCTCCCCACCTTGTTGGCGCTCCTCCTCCGAGTAGCGTTTAAGAGCTAAGCAGTCGGAATTCGAAGAAGGTATATTGCTGTTGACAGTGAGCGAAAGAGGTGCTGCTTGGAGGAGTCAGAAAAACTACCCCAAGCAGCACCTCTTGTGCCTACTGCCTCGGACTTCAAGGGGTCAGTCACAATTGGCGTCAGTGTAGTTGTGTTC
ENSG00000060558_GNA15_TMM_111536.9	TTGACGTACGTAGGTTCTCCCCACCTTGTTGGGCTCATGACCAGGCTAGCGGTTTAAGAGCTAAGCAGTCGGAATTCGAAGAAGGTATATTGCTGTTGACAGTGAGCGACGTATATGATCGTCGGAGGAGTCAGAAAAACTACCCCGACGATCATATACGGTGCCTACTGCCTCGGACTTCAAGGGGTCAGTCACAATTGGCGTCAGTGTAGTTGTGTTC
ENSG00000060558_GNA15_TMM_111537.10	TTGACGTACGTAGGTTCTCCCCACCTTGTTGGCGGCCATGCAGTGGCTGGTTTAAGAGCTAAGCAGTCGGAATTCGAAGAAGGTATATTGCTGTTGACAGTGAGCGACGATGTGACTATCGGGAGGAGTCAGAAAAACTACCCCCGATAGTCACATCGCTGCCTACTGCCTCGGACTTCAAGGGGTCAGTCACAATTGGCGTCAGTGTAGTTGTGTTC
ENSG00000060566_CREB3L3_TMM_191743.1	TTGACGTACGTAGGTTCTCCCCACCTTGTTGGGAGCTCAAAGCTGTCGAGTTTAAGAGCTAAGCAGTCGGAATTCGAAGAAGGTATATTGCTGTTGACAGTGAGCGAATGACACCTCGATCGGAGGAGTCAGAAAAACTACCCCGATCGAGGTGTCATCTGCCTACTGCCTCGGACTTCAAGGGGTCAGTCACAATTGGCGTCAGTGTAGTTGTGTTC
ENSG00000060566_CREB3L3_TMM_191744.2	TTGACGTACGTAGGTTCTCCCCACCTTGTTGGAGGAAGTCGTCAGAGTCGTTTAAGAGCTAAGCAGTCGGAATTCGAAGAAGGTATATTGCTGTTGACAGTGAGCGAAGCGTGGATACTTGGGAGGAGTCAGAAAAACTACCCCCAAGTATCCACGCTGTGCCTACTGCCTCGGACTTCAAGGGGTCAGTCACAATTGGCGTCAGTGTAGTTGTGTTC
ENSG00000060566_CREB3L3_TMM_191745.3	TTGACGTACGTAGGTTCTCCCCACCTTGTTGGCCTTCGGGGGACCAGAGGTTTAAGAGCTAAGCAGTCGGAATTCGAAGAAGGTATATTGCTGTTGACAGTGAGCGAACTGTCAAGATACCGGAGGAGTCAGAAAAACTACCCCGGTATCTTGACAGTGTGCCTACTGCCTCGGACTTCAAGGGGTCAGTCACAATTGGCGTCAGTGTAGTTGTGTTC
ENSG00000060566_CREB3L3_TMM_191746.4	TTGACGTACGTAGGTTCTCCCCACCTTGTTGGAATACGGATTTAGCTGCGTTTAAGAGCTAAGCAGTCGGAATTCGAAGAAGGTATATTGCTGTTGACAGTGAGCGAGTACGGACTAAGTCGGAGGAGTCAGAAAAACTACCCCGACTTAGTCCGTACGTGCCTACTGCCTCGGACTTCAAGGGGTCAGTCACAATTGGCGTCAGTGTAGTTGTGTTC
ENSG00000060566_CREB3L3_TMM_191747.5	TTGACGTACGTAGGTTCTCCCCACCTTGTTGGGGGTCGGAGGGGAGGTCTTGTTTAAGAGCTAAGCAGTCGGAATTCGAAGAAGGTATATTGCTGTTGACAGTGAGCGCATTGCAGATGGAGCGGAGGAGTCAGAAAAACTACCCCGCTCCATCTGCAATTTGCCTACTGCCTCGGACTTCAAGGGGTCAGTCACAATTGGCGTCAGTGTAGTTGTGTTC
ENSG00000060566_CREB3L3_TMM_191748.6	TTGACGTACGTAGGTTCTCCCCACCTTGTTGGAGGTGGCTGGTCCGCTGCGGTTTAAGAGCTAAGCAGTCGGAATTCGAAGAAGGTATATTGCTGTTGACAGTGAGCGCTCTCTGGGATCGAAGGAGGAGTCAGAAAAACTACCCCTTCGATCCCAGAGATTGCCTACTGCCTCGGACTTCAAGGGGTCAGTCACAATTGGCGTCAGTGTAGTTGTGTTC
ENSG00000060566_CREB3L3_TMM_191749.7	TTGACGTACGTAGGTTCTCCCCACCTTGTTGGTTGCCAGGATGATAGGAGGTTTAAGAGCTAAGCAGTCGGAATTCGAAGAAGGTATATTGCTGTTGACAGTGAGCGATACGAAGAGTGAAGGGAGGAGTCAGAAAAACTACCCCCTTCACTCTTCGTACTGCCTACTGCCTCGGACTTCAAGGGGTCAGTCACAATTGGCGTCAGTGTAGTTGTGTTC
ENSG00000060566_CREB3L3_TMM_191750.8	TTGACGTACGTAGGTTCTCCCCACCTTGTTGGGTGAGATTGCATCGTGGTTTAAGAGCTAAGCAGTCGGAATTCGAAGAAGGTATATTGCTGTTGACAGTGAGCGCCATCAAACAGTCGCGGAGGAGTCAGAAAAACTACCCCGCGACTGTTTGATGTTGCCTACTGCCTCGGACTTCAAGGGGTCAGTCACAATTGGCGTCAGTGTAGTTGTGTTC
ENSG00000060566_CREB3L3_TMM_191751.9	TTGACGTACGTAGGTTCTCCCCACCTTGTTGGCCTCCTACCTCCTGCGACCGTTTAAGAGCTAAGCAGTCGGAATTCGAAGAAGGTATATTGCTGTTGACAGTGAGCGATCGCGTAGAAACACGGAGGAGTCAGAAAAACTACCCCGTGTTTCTACGCGACTGCCTACTGCCTCGGACTTCAAGGGGTCAGTCACAATTGGCGTCAGTGTAGTTGTGTTC
ENSG00000060566_CREB3L3_TMM_191752.10	TTGACGTACGTAGGTTCTCCCCACCTTGTTGGGCTGGGCACTGTCAGGAGCGTTTAAGAGCTAAGCAGTCGGAATTCGAAGAAGGTATATTGCTGTTGACAGTGAGCGACGCGACATCATCATGGAGGAGTCAGAAAAACTACCCCATGATGATGTCGCGCTGCCTACTGCCTCGGACTTCAAGGGGTCAGTCACAATTGGCGTCAGTGTAGTTGTGTTC
ENSG00000060642_PIGV_TMM_33380.1	TTGACGTACGTAGGTTCTCCCCACCTTGTTGGCCCCAGGACCCATCCCGGAGTTTAAGAGCTAAGCAGTCGGAATTCGAAGAAGGTATATTGCTGTTGACAGTGAGCGAATCATGTGTGCCTCGGAGGAGTCAGAAAAACTACCCCGAGGCACACATGATGTGCCTACTGCCTCGGACTTCAAGGGGTCAGTCACAATTGGCGTCAGTGTAGTTGTGTTC
ENSG00000060642_PIGV_TMM_33381.2	TTGACGTACGTAGGTTCTCCCCACCTTGTTGGCATGGTGATCTGGGATGAGTTTAAGAGCTAAGCAGTCGGAATTCGAAGAAGGTATATTGCTGTTGACAGTGAGCGACGAACGCTATACTAGGAGGAGTCAGAAAAACTACCCCTAGTATAGCGTTCGGTGCCTACTGCCTCGGACTTCAAGGGGTCAGTCACAATTGGCGTCAGTGTAGTTGTGTTC
ENSG00000060642_PIGV_TMM_33382.3	TTGACGTACGTAGGTTCTCCCCACCTTGTTGGTTGGTCCACAAAGCCTGAGGTTTAAGAGCTAAGCAGTCGGAATTCGAAGAAGGTATATTGCTGTTGACAGTGAGCGAAGCAGAGTAATTCCGGAGGAGTCAGAAAAACTACCCCGGAATTACTCTGCTCTGCCTACTGCCTCGGACTTCAAGGGGTCAGTCACAATTGGCGTCAGTGTAGTTGTGTTC
ENSG00000060642_PIGV_TMM_33383.4	TTGACGTACGTAGGTTCTCCCCACCTTGTTGGCAGCATCAGAGTCAGGATAGTTTAAGAGCTAAGCAGTCGGAATTCGAAGAAGGTATATTGCTGTTGACAGTGAGCGCGTCAGGAGGGTAACGGAGGAGTCAGAAAAACTACCCCGTTACCCTCCTGACTTGCCTACTGCCTCGGACTTCAAGGGGTCAGTCACAATTGGCGTCAGTGTAGTTGTGTTC
ENSG00000060642_PIGV_TMM_33384.5	TTGACGTACGTAGGTTCTCCCCACCTTGTTGGACTCAGTAACCCCCGTAGTTTAAGAGCTAAGCAGTCGGAATTCGAAGAAGGTATATTGCTGTTGACAGTGAGCGAAACACAAGTTCGGTGGAGGAGTCAGAAAAACTACCCCACCGAACTTGTGTTCTGCCTACTGCCTCGGACTTCAAGGGGTCAGTCACAATTGGCGTCAGTGTAGTTGTGTTC
ENSG00000060642_PIGV_TMM_33385.6	TTGACGTACGTAGGTTCTCCCCACCTTGTTGGTTCAGCATCCCAGTGAGACGTTTAAGAGCTAAGCAGTCGGAATTCGAAGAAGGTATATTGCTGTTGACAGTGAGCGAGAAGTGAGCATAGTGGAGGAGTCAGAAAAACTACCCCACTATGCTCACTTCGTGCCTACTGCCTCGGACTTCAAGGGGTCAGTCACAATTGGCGTCAGTGTAGTTGTGTTC
ENSG00000060642_PIGV_TMM_33386.7	TTGACGTACGTAGGTTCTCCCCACCTTGTTGGCAGTTGCCTGCTGATTTGTTTAAGAGCTAAGCAGTCGGAATTCGAAGAAGGTATATTGCTGTTGACAGTGAGCGACTACTTAGGTGATGGGAGGAGTCAGAAAAACTACCCCCATCACCTAAGTAGCTGCCTACTGCCTCGGACTTCAAGGGGTCAGTCACAATTGGCGTCAGTGTAGTTGTGTTC
ENSG00000060642_PIGV_TMM_33387.8	TTGACGTACGTAGGTTCTCCCCACCTTGTTGGAGCCTGGCAGACAGAATTGTTTAAGAGCTAAGCAGTCGGAATTCGAAGAAGGTATATTGCTGTTGACAGTGAGCGAAGGCTCAGATCACAGGAGGAGTCAGAAAAACTACCCCTGTGATCTGAGCCTGTGCCTACTGCCTCGGACTTCAAGGGGTCAGTCACAATTGGCGTCAGTGTAGTTGTGTTC
ENSG00000060642_PIGV_TMM_33388.9	TTGACGTACGTAGGTTCTCCCCACCTTGTTGGGACCCATCCCGGAAGGGTTTAAGAGCTAAGCAGTCGGAATTCGAAGAAGGTATATTGCTGTTGACAGTGAGCGAAACGATACATCGCAGGAGGAGTCAGAAAAACTACCCCTGCGATGTATCGTTGTGCCTACTGCCTCGGACTTCAAGGGGTCAGTCACAATTGGCGTCAGTGTAGTTGTGTTC
ENSG00000060642_PIGV_TMM_33389.10	TTGACGTACGTAGGTTCTCCCCACCTTGTTGGTCCCATGATAGGATTTCGTTTAAGAGCTAAGCAGTCGGAATTCGAAGAAGGTATATTGCTGTTGACAGTGAGCGCCGCGCCTTTGATGAGGAGGAGTCAGAAAAACTACCCCTCATCAAAGGCGCGATGCCTACTGCCTCGGACTTCAAGGGGTCAGTCACAATTGGCGTCAGTGTAGTTGTGTTC
ENSG00000060762_MPC1_TMM_172395.1	TTGACGTACGTAGGTTCTCCCCACCTTGTTGGTCCGAAGCAAGGATTTCGTTTAAGAGCTAAGCAGTCGGAATTCGAAGAAGGTATATTGCTGTTGACAGTGAGCGATTCGCGACCGTTAAGGAGGAGTCAGAAAAACTACCCCTTAACGGTCGCGAAGTGCCTACTGCCTCGGACTTCAAGGGGTCAGTCACAATTGGCGTCAGTGTAGTTGTGTTC
ENSG00000060762_MPC1_TMM_172396.2	TTGACGTACGTAGGTTCTCCCCACCTTGTTGGGGCGCGTTGGTGCGGAAAGGTTTAAGAGCTAAGCAGTCGGAATTCGAAGAAGGTATATTGCTGTTGACAGTGAGCGCTAGCGAATGCCTTCGGAGGAGTCAGAAAAACTACCCCGAAGGCATTCGCTATTGCCTACTGCCTCGGACTTCAAGGGGTCAGTCACAATTGGCGTCAGTGTAGTTGTGTTC
ENSG00000060762_MPC1_TMM_172397.3	TTGACGTACGTAGGTTCTCCCCACCTTGTTGGGGGCCCAGTAGCCAACTGTTTAAGAGCTAAGCAGTCGGAATTCGAAGAAGGTATATTGCTGTTGACAGTGAGCGCCCAGAAATCACGAGGGAGGAGTCAGAAAAACTACCCCCTCGTGATTTCTGGATGCCTACTGCCTCGGACTTCAAGGGGTCAGTCACAATTGGCGTCAGTGTAGTTGTGTTC
ENSG00000060762_MPC1_TMM_172398.4	TTGACGTACGTAGGTTCTCCCCACCTTGTTGGTCTCCAGAGATTATCAGTGTTTAAGAGCTAAGCAGTCGGAATTCGAAGAAGGTATATTGCTGTTGACAGTGAGCGCTTCTTCAGGCGTCCGGAGGAGTCAGAAAAACTACCCCGGACGCCTGAAGAATTGCCTACTGCCTCGGACTTCAAGGGGTCAGTCACAATTGGCGTCAGTGTAGTTGTGTTC
ENSG00000060762_MPC1_TMM_172399.5	TTGACGTACGTAGGTTCTCCCCACCTTGTTGGCCTACAAGGTACAGCCTGTTTAAGAGCTAAGCAGTCGGAATTCGAAGAAGGTATATTGCTGTTGACAGTGAGCGCACTCCGTTCGGACAGGAGGAGTCAGAAAAACTACCCCTGTCCGAACGGAGTATGCCTACTGCCTCGGACTTCAAGGGGTCAGTCACAATTGGCGTCAGTGTAGTTGTGTTC
ENSG00000060762_MPC1_TMM_172400.6	TTGACGTACGTAGGTTCTCCCCACCTTGTTGGTCAAAGAATAGCAACAGAGTTTAAGAGCTAAGCAGTCGGAATTCGAAGAAGGTATATTGCTGTTGACAGTGAGCGCCACTGTATCGACGCGGAGGAGTCAGAAAAACTACCCCGCGTCGATACAGTGATGCCTACTGCCTCGGACTTCAAGGGGTCAGTCACAATTGGCGTCAGTGTAGTTGTGTTC
ENSG00000060762_MPC1_TMM_172401.7	TTGACGTACGTAGGTTCTCCCCACCTTGTTGGGGCTACTTCATTTGTTGCGGTTTAAGAGCTAAGCAGTCGGAATTCGAAGAAGGTATATTGCTGTTGACAGTGAGCGAAGCAGATCAAGTTCGGAGGAGTCAGAAAAACTACCCCGAACTTGATCTGCTCTGCCTACTGCCTCGGACTTCAAGGGGTCAGTCACAATTGGCGTCAGTGTAGTTGTGTTC
ENSG00000060762_MPC1_TMM_172402.8	TTGACGTACGTAGGTTCTCCCCACCTTGTTGGCGTTGGTGCGGAAAGCGGGTTTAAGAGCTAAGCAGTCGGAATTCGAAGAAGGTATATTGCTGTTGACAGTGAGCGCTACTGCGTCTGAGCGGAGGAGTCAGAAAAACTACCCCGCTCAGACGCAGTATTGCCTACTGCCTCGGACTTCAAGGGGTCAGTCACAATTGGCGTCAGTGTAGTTGTGTTC
ENSG00000060762_MPC1_TMM_172403.9	TTGACGTACGTAGGTTCTCCCCACCTTGTTGGGCGGACTATGTCCGAAGCAGTTTAAGAGCTAAGCAGTCGGAATTCGAAGAAGGTATATTGCTGTTGACAGTGAGCGATGTCCCTTAAAGGAGGAGGAGTCAGAAAAACTACCCCTCCTTTAAGGGACACTGCCTACTGCCTCGGACTTCAAGGGGTCAGTCACAATTGGCGTCAGTGTAGTTGTGTTC
ENSG00000060762_MPC1_TMM_172404.10	TTGACGTACGTAGGTTCTCCCCACCTTGTTGGTCCGAAGCAAGGATTTCCGTTTAAGAGCTAAGCAGTCGGAATTCGAAGAAGGTATATTGCTGTTGACAGTGAGCGCGTGTTTGCAGGAGCGGAGGAGTCAGAAAAACTACCCCGCTCCTGCAAACACATGCCTACTGCCTCGGACTTCAAGGGGTCAGTCACAATTGGCGTCAGTGTAGTTGTGTTC
ENSG00000061492_WNT8A_TMM_200169.1	TTGACGTACGTAGGTTCTCCCCACCTTGTTGGACCTACACGACTAGTGGTTTAAGAGCTAAGCAGTCGGAATTCGAAGAAGGTATATTGCTGTTGACAGTGAGCGATCAGGATAGGTCACGGAGGAGTCAGAAAAACTACCCCGTGACCTATCCTGACTGCCTACTGCCTCGGACTTCAAGGGGTCAGTCACAATTGGCGTCAGTGTAGTTGTGTTC
ENSG00000061492_WNT8A_TMM_200170.2	TTGACGTACGTAGGTTCTCCCCACCTTGTTGGTGAACAATTTCCTGATAACGTTTAAGAGCTAAGCAGTCGGAATTCGAAGAAGGTATATTGCTGTTGACAGTGAGCGCCAGCCCAATGCGAAGGAGGAGTCAGAAAAACTACCCCTTCGCATTGGGCTGATGCCTACTGCCTCGGACTTCAAGGGGTCAGTCACAATTGGCGTCAGTGTAGTTGTGTTC
ENSG00000061492_WNT8A_TMM_200171.3	TTGACGTACGTAGGTTCTCCCCACCTTGTTGGGGTGCCCAGAGTGGCATCGGTTTAAGAGCTAAGCAGTCGGAATTCGAAGAAGGTATATTGCTGTTGACAGTGAGCGCCCATTATCGGTCGTGGAGGAGTCAGAAAAACTACCCCACGACCGATAATGGTTGCCTACTGCCTCGGACTTCAAGGGGTCAGTCACAATTGGCGTCAGTGTAGTTGTGTTC
ENSG00000061492_WNT8A_TMM_200172.4	TTGACGTACGTAGGTTCTCCCCACCTTGTTGGTATGAAGGAAGTCTCTCGTTTAAGAGCTAAGCAGTCGGAATTCGAAGAAGGTATATTGCTGTTGACAGTGAGCGCTCGCAGACACTGGAGGAGGAGTCAGAAAAACTACCCCTCCAGTGTCTGCGAATGCCTACTGCCTCGGACTTCAAGGGGTCAGTCACAATTGGCGTCAGTGTAGTTGTGTTC
ENSG00000061492_WNT8A_TMM_200173.5	TTGACGTACGTAGGTTCTCCCCACCTTGTTGGGGTGACTTCGAAAACTGGTTTAAGAGCTAAGCAGTCGGAATTCGAAGAAGGTATATTGCTGTTGACAGTGAGCGAATGAACGCACTGACGGAGGAGTCAGAAAAACTACCCCGTCAGTGCGTTCATGTGCCTACTGCCTCGGACTTCAAGGGGTCAGTCACAATTGGCGTCAGTGTAGTTGTGTTC
ENSG00000061492_WNT8A_TMM_200174.6	TTGACGTACGTAGGTTCTCCCCACCTTGTTGGTGCAAGTTCCAGTTTGCTTGTTTAAGAGCTAAGCAGTCGGAATTCGAAGAAGGTATATTGCTGTTGACAGTGAGCGCTTTGGTTCGTCCGCGGAGGAGTCAGAAAAACTACCCCGCGGACGAACCAAATTGCCTACTGCCTCGGACTTCAAGGGGTCAGTCACAATTGGCGTCAGTGTAGTTGTGTTC
ENSG00000061492_WNT8A_TMM_200175.7	TTGACGTACGTAGGTTCTCCCCACCTTGTTGGGATCTCCAAACTCTTTGGTTTAAGAGCTAAGCAGTCGGAATTCGAAGAAGGTATATTGCTGTTGACAGTGAGCGAGTAGCTTTGACGTTGGAGGAGTCAGAAAAACTACCCCAACGTCAAAGCTACGTGCCTACTGCCTCGGACTTCAAGGGGTCAGTCACAATTGGCGTCAGTGTAGTTGTGTTC
ENSG00000061492_WNT8A_TMM_200176.8	TTGACGTACGTAGGTTCTCCCCACCTTGTTGGCAGCGACAATGTGGAATTTGTTTAAGAGCTAAGCAGTCGGAATTCGAAGAAGGTATATTGCTGTTGACAGTGAGCGCAGGTCGCGTATATGGGAGGAGTCAGAAAAACTACCCCCATATACGCGACCTATGCCTACTGCCTCGGACTTCAAGGGGTCAGTCACAATTGGCGTCAGTGTAGTTGTGTTC
ENSG00000061492_WNT8A_TMM_200177.9	TTGACGTACGTAGGTTCTCCCCACCTTGTTGGGCTGAATTCCGGGAGATGTTTAAGAGCTAAGCAGTCGGAATTCGAAGAAGGTATATTGCTGTTGACAGTGAGCGCTGTGGCGATTAGCTGGAGGAGTCAGAAAAACTACCCCAGCTAATCGCCACATTGCCTACTGCCTCGGACTTCAAGGGGTCAGTCACAATTGGCGTCAGTGTAGTTGTGTTC
ENSG00000061492_WNT8A_TMM_200178.10	TTGACGTACGTAGGTTCTCCCCACCTTGTTGGATGAATCTTCACAACAACAGTTTAAGAGCTAAGCAGTCGGAATTCGAAGAAGGTATATTGCTGTTGACAGTGAGCGAGAAATGGCTTACAGGGAGGAGTCAGAAAAACTACCCCCTGTAAGCCATTTCCTGCCTACTGCCTCGGACTTCAAGGGGTCAGTCACAATTGGCGTCAGTGTAGTTGTGTTC
ENSG00000061656_SPAG4_TMM_16604.1	TTGACGTACGTAGGTTCTCCCCACCTTGTTGGCTCTTGAACACCCGCGGGTTTAAGAGCTAAGCAGTCGGAATTCGAAGAAGGTATATTGCTGTTGACAGTGAGCGACAAACCCTGCATATGGAGGAGTCAGAAAAACTACCCCATATGCAGGGTTTGCTGCCTACTGCCTCGGACTTCAAGGGGTCAGTCACAATTGGCGTCAGTGTAGTTGTGTTC
ENSG00000061656_SPAG4_TMM_16605.2	TTGACGTACGTAGGTTCTCCCCACCTTGTTGGTTCTCGCTGAAAAAGTTGTTTAAGAGCTAAGCAGTCGGAATTCGAAGAAGGTATATTGCTGTTGACAGTGAGCGCGTTAGTCGCCGGAAGGAGGAGTCAGAAAAACTACCCCTTCCGGCGACTAACTTGCCTACTGCCTCGGACTTCAAGGGGTCAGTCACAATTGGCGTCAGTGTAGTTGTGTTC
ENSG00000061656_SPAG4_TMM_16606.3	TTGACGTACGTAGGTTCTCCCCACCTTGTTGGCGTGTTGTTATCCCTGGCGTTTAAGAGCTAAGCAGTCGGAATTCGAAGAAGGTATATTGCTGTTGACAGTGAGCGACCTACTCCATGTTGGGAGGAGTCAGAAAAACTACCCCCAACATGGAGTAGGGTGCCTACTGCCTCGGACTTCAAGGGGTCAGTCACAATTGGCGTCAGTGTAGTTGTGTTC
ENSG00000061656_SPAG4_TMM_16607.4	TTGACGTACGTAGGTTCTCCCCACCTTGTTGGAGCGCGTGCGCTCCCAGGTTTAAGAGCTAAGCAGTCGGAATTCGAAGAAGGTATATTGCTGTTGACAGTGAGCGCCAGAGCGATCGTTAGGAGGAGTCAGAAAAACTACCCCTAACGATCGCTCTGATGCCTACTGCCTCGGACTTCAAGGGGTCAGTCACAATTGGCGTCAGTGTAGTTGTGTTC
ENSG00000061656_SPAG4_TMM_16608.5	TTGACGTACGTAGGTTCTCCCCACCTTGTTGGCAAAGGGCTCCGGTCAGGTTTAAGAGCTAAGCAGTCGGAATTCGAAGAAGGTATATTGCTGTTGACAGTGAGCGCAAGTAGTCGGACAGGGAGGAGTCAGAAAAACTACCCCCTGTCCGACTACTTATGCCTACTGCCTCGGACTTCAAGGGGTCAGTCACAATTGGCGTCAGTGTAGTTGTGTTC
ENSG00000061656_SPAG4_TMM_16609.6	TTGACGTACGTAGGTTCTCCCCACCTTGTTGGGCGGGCTCACCGCAGCTGTTTAAGAGCTAAGCAGTCGGAATTCGAAGAAGGTATATTGCTGTTGACAGTGAGCGCCAGGTAGTATGCCTGGAGGAGTCAGAAAAACTACCCCAGGCATACTACCTGTTGCCTACTGCCTCGGACTTCAAGGGGTCAGTCACAATTGGCGTCAGTGTAGTTGTGTTC
ENSG00000061656_SPAG4_TMM_16610.7	TTGACGTACGTAGGTTCTCCCCACCTTGTTGGCAGCGACACAGCCGTGAACGTTTAAGAGCTAAGCAGTCGGAATTCGAAGAAGGTATATTGCTGTTGACAGTGAGCGCCGGTAGAGCAGTAGGGAGGAGTCAGAAAAACTACCCCCTACTGCTCTACCGTTGCCTACTGCCTCGGACTTCAAGGGGTCAGTCACAATTGGCGTCAGTGTAGTTGTGTTC
ENSG00000061656_SPAG4_TMM_16611.8	TTGACGTACGTAGGTTCTCCCCACCTTGTTGGGCAGTTGGATCACCACCGTTTAAGAGCTAAGCAGTCGGAATTCGAAGAAGGTATATTGCTGTTGACAGTGAGCGCTCACCTGACGCCTTGGAGGAGTCAGAAAAACTACCCCAAGGCGTCAGGTGAATGCCTACTGCCTCGGACTTCAAGGGGTCAGTCACAATTGGCGTCAGTGTAGTTGTGTTC
ENSG00000061656_SPAG4_TMM_16612.9	TTGACGTACGTAGGTTCTCCCCACCTTGTTGGCTCAATGAGCATCACCTGTTTAAGAGCTAAGCAGTCGGAATTCGAAGAAGGTATATTGCTGTTGACAGTGAGCGCGCTAGCATCGAAGTGGAGGAGTCAGAAAAACTACCCCACTTCGATGCTAGCATGCCTACTGCCTCGGACTTCAAGGGGTCAGTCACAATTGGCGTCAGTGTAGTTGTGTTC
ENSG00000061656_SPAG4_TMM_16613.10	TTGACGTACGTAGGTTCTCCCCACCTTGTTGGCGCCTCGGAGCCACAACGTTTAAGAGCTAAGCAGTCGGAATTCGAAGAAGGTATATTGCTGTTGACAGTGAGCGCGAGTTCCAACGGTTGGAGGAGTCAGAAAAACTACCCCAACCGTTGGAACTCATGCCTACTGCCTCGGACTTCAAGGGGTCAGTCACAATTGGCGTCAGTGTAGTTGTGTTC
ENSG00000062038_CDH3_TMM_106669.1	TTGACGTACGTAGGTTCTCCCCACCTTGTTGGTAAGATACGTTTGGATGTTTAAGAGCTAAGCAGTCGGAATTCGAAGAAGGTATATTGCTGTTGACAGTGAGCGCTCTGCGGCAGTTTGGGAGGAGTCAGAAAAACTACCCCCAAACTGCCGCAGATTGCCTACTGCCTCGGACTTCAAGGGGTCAGTCACAATTGGCGTCAGTGTAGTTGTGTTC
ENSG00000062038_CDH3_TMM_106670.2	TTGACGTACGTAGGTTCTCCCCACCTTGTTGGACACAAGAGAGATTGGGGTTTAAGAGCTAAGCAGTCGGAATTCGAAGAAGGTATATTGCTGTTGACAGTGAGCGAAACTAGCTCCTTCGGGAGGAGTCAGAAAAACTACCCCCGAAGGAGCTAGTTGTGCCTACTGCCTCGGACTTCAAGGGGTCAGTCACAATTGGCGTCAGTGTAGTTGTGTTC
ENSG00000062038_CDH3_TMM_106671.3	TTGACGTACGTAGGTTCTCCCCACCTTGTTGGATGACTTCACTGTGCGGAAGTTTAAGAGCTAAGCAGTCGGAATTCGAAGAAGGTATATTGCTGTTGACAGTGAGCGATCACCAATCCTACCGGAGGAGTCAGAAAAACTACCCCGGTAGGATTGGTGAGTGCCTACTGCCTCGGACTTCAAGGGGTCAGTCACAATTGGCGTCAGTGTAGTTGTGTTC
ENSG00000062038_CDH3_TMM_106672.4	TTGACGTACGTAGGTTCTCCCCACCTTGTTGGAGACGCGAGAGGTCCACGAGTTTAAGAGCTAAGCAGTCGGAATTCGAAGAAGGTATATTGCTGTTGACAGTGAGCGAGAAACGCTAGATCCGGAGGAGTCAGAAAAACTACCCCGGATCTAGCGTTTCGTGCCTACTGCCTCGGACTTCAAGGGGTCAGTCACAATTGGCGTCAGTGTAGTTGTGTTC
ENSG00000062038_CDH3_TMM_106673.5	TTGACGTACGTAGGTTCTCCCCACCTTGTTGGGCTGAAGTGACCTTGGAGGGTTTAAGAGCTAAGCAGTCGGAATTCGAAGAAGGTATATTGCTGTTGACAGTGAGCGAACTATTCACGTGACGGAGGAGTCAGAAAAACTACCCCGTCACGTGAATAGTGTGCCTACTGCCTCGGACTTCAAGGGGTCAGTCACAATTGGCGTCAGTGTAGTTGTGTTC
ENSG00000062038_CDH3_TMM_106674.6	TTGACGTACGTAGGTTCTCCCCACCTTGTTGGTGATGCTGTAGAAAATCTGTTTAAGAGCTAAGCAGTCGGAATTCGAAGAAGGTATATTGCTGTTGACAGTGAGCGAAATATGGCCGGACAGGAGGAGTCAGAAAAACTACCCCTGTCCGGCCATATTGTGCCTACTGCCTCGGACTTCAAGGGGTCAGTCACAATTGGCGTCAGTGTAGTTGTGTTC
ENSG00000062038_CDH3_TMM_106675.7	TTGACGTACGTAGGTTCTCCCCACCTTGTTGGGGGCAGACAGCCCCCCTGAGTTTAAGAGCTAAGCAGTCGGAATTCGAAGAAGGTATATTGCTGTTGACAGTGAGCGAGCTTCTGAACGAGAGGAGGAGTCAGAAAAACTACCCCTCTCGTTCAGAAGCGTGCCTACTGCCTCGGACTTCAAGGGGTCAGTCACAATTGGCGTCAGTGTAGTTGTGTTC
ENSG00000062038_CDH3_TMM_106676.8	TTGACGTACGTAGGTTCTCCCCACCTTGTTGGTTGTTGTTGAATAAGCCACGTTTAAGAGCTAAGCAGTCGGAATTCGAAGAAGGTATATTGCTGTTGACAGTGAGCGAAAGCTCCTTAGGATGGAGGAGTCAGAAAAACTACCCCATCCTAAGGAGCTTGTGCCTACTGCCTCGGACTTCAAGGGGTCAGTCACAATTGGCGTCAGTGTAGTTGTGTTC
ENSG00000062038_CDH3_TMM_106677.9	TTGACGTACGTAGGTTCTCCCCACCTTGTTGGGTGTCCTGGGTAAACTTGTTTAAGAGCTAAGCAGTCGGAATTCGAAGAAGGTATATTGCTGTTGACAGTGAGCGAGAGGCGGAAATCTTGGAGGAGTCAGAAAAACTACCCCAAGATTTCCGCCTCCTGCCTACTGCCTCGGACTTCAAGGGGTCAGTCACAATTGGCGTCAGTGTAGTTGTGTTC
ENSG00000062038_CDH3_TMM_106678.10	TTGACGTACGTAGGTTCTCCCCACCTTGTTGGGTGAACATGAGGTCGTGGTTTAAGAGCTAAGCAGTCGGAATTCGAAGAAGGTATATTGCTGTTGACAGTGAGCGCTCGATTACGGGCATGGAGGAGTCAGAAAAACTACCCCATGCCCGTAATCGATTGCCTACTGCCTCGGACTTCAAGGGGTCAGTCACAATTGGCGTCAGTGTAGTTGTGTTC
ENSG00000062282_DGAT2_TMM_183837.1	TTGACGTACGTAGGTTCTCCCCACCTTGTTGGTGCTCTACTTCACTTGGCGTTTAAGAGCTAAGCAGTCGGAATTCGAAGAAGGTATATTGCTGTTGACAGTGAGCGACTTTCATCAGGGAAGGAGGAGTCAGAAAAACTACCCCTTCCCTGATGAAAGGTGCCTACTGCCTCGGACTTCAAGGGGTCAGTCACAATTGGCGTCAGTGTAGTTGTGTTC
ENSG00000062282_DGAT2_TMM_183838.2	TTGACGTACGTAGGTTCTCCCCACCTTGTTGGGTCACAGTGGGTCCGAAACGTTTAAGAGCTAAGCAGTCGGAATTCGAAGAAGGTATATTGCTGTTGACAGTGAGCGCCTAGCCATCCAGCAGGAGGAGTCAGAAAAACTACCCCTGCTGGATGGCTAGTTGCCTACTGCCTCGGACTTCAAGGGGTCAGTCACAATTGGCGTCAGTGTAGTTGTGTTC
ENSG00000062282_DGAT2_TMM_183839.3	TTGACGTACGTAGGTTCTCCCCACCTTGTTGGGCCCATGATACCATGGGTTTAAGAGCTAAGCAGTCGGAATTCGAAGAAGGTATATTGCTGTTGACAGTGAGCGATGACACTCAGTTCTGGAGGAGTCAGAAAAACTACCCCAGAACTGAGTGTCACTGCCTACTGCCTCGGACTTCAAGGGGTCAGTCACAATTGGCGTCAGTGTAGTTGTGTTC
ENSG00000062282_DGAT2_TMM_183840.4	TTGACGTACGTAGGTTCTCCCCACCTTGTTGGGTAAGGCCGTATGCCTGTTTAAGAGCTAAGCAGTCGGAATTCGAAGAAGGTATATTGCTGTTGACAGTGAGCGATCTAACCTAGCGTTGGAGGAGTCAGAAAAACTACCCCAACGCTAGGTTAGAGTGCCTACTGCCTCGGACTTCAAGGGGTCAGTCACAATTGGCGTCAGTGTAGTTGTGTTC
ENSG00000062282_DGAT2_TMM_183841.5	TTGACGTACGTAGGTTCTCCCCACCTTGTTGGGTCCTCCGTGAGAGCGCGTTTAAGAGCTAAGCAGTCGGAATTCGAAGAAGGTATATTGCTGTTGACAGTGAGCGAAAGCGTAGTTACCGGGAGGAGTCAGAAAAACTACCCCCGGTAACTACGCTTCTGCCTACTGCCTCGGACTTCAAGGGGTCAGTCACAATTGGCGTCAGTGTAGTTGTGTTC
ENSG00000062282_DGAT2_TMM_183842.6	TTGACGTACGTAGGTTCTCCCCACCTTGTTGGTATCCAAAGATATAGTTCCGTTTAAGAGCTAAGCAGTCGGAATTCGAAGAAGGTATATTGCTGTTGACAGTGAGCGCACGGAGATCGAGGAGGAGGAGTCAGAAAAACTACCCCTCCTCGATCTCCGTATGCCTACTGCCTCGGACTTCAAGGGGTCAGTCACAATTGGCGTCAGTGTAGTTGTGTTC
ENSG00000062282_DGAT2_TMM_183843.7	TTGACGTACGTAGGTTCTCCCCACCTTGTTGGGAGTAGGCGGCTATGAGTTTAAGAGCTAAGCAGTCGGAATTCGAAGAAGGTATATTGCTGTTGACAGTGAGCGCGTCAATCAGAGCCTGGAGGAGTCAGAAAAACTACCCCAGGCTCTGATTGACTTGCCTACTGCCTCGGACTTCAAGGGGTCAGTCACAATTGGCGTCAGTGTAGTTGTGTTC
ENSG00000062282_DGAT2_TMM_183844.8	TTGACGTACGTAGGTTCTCCCCACCTTGTTGGCGTCAGGCCGAGGCTGACGTTTAAGAGCTAAGCAGTCGGAATTCGAAGAAGGTATATTGCTGTTGACAGTGAGCGCTACCCGGGACGTTTGGAGGAGTCAGAAAAACTACCCCAAACGTCCCGGGTAATGCCTACTGCCTCGGACTTCAAGGGGTCAGTCACAATTGGCGTCAGTGTAGTTGTGTTC
ENSG00000062282_DGAT2_TMM_183845.9	TTGACGTACGTAGGTTCTCCCCACCTTGTTGGTACATGAGGATGGCACTGCGTTTAAGAGCTAAGCAGTCGGAATTCGAAGAAGGTATATTGCTGTTGACAGTGAGCGCCCGATAGGAACAGCGGAGGAGTCAGAAAAACTACCCCGCTGTTCCTATCGGATGCCTACTGCCTCGGACTTCAAGGGGTCAGTCACAATTGGCGTCAGTGTAGTTGTGTTC
ENSG00000062282_DGAT2_TMM_183846.10	TTGACGTACGTAGGTTCTCCCCACCTTGTTGGGCTCAATAGGTCCAAGGGTTTAAGAGCTAAGCAGTCGGAATTCGAAGAAGGTATATTGCTGTTGACAGTGAGCGAAGCATTGCAGAAAGGGAGGAGTCAGAAAAACTACCCCCTTTCTGCAATGCTCTGCCTACTGCCTCGGACTTCAAGGGGTCAGTCACAATTGGCGTCAGTGTAGTTGTGTTC
ENSG00000062582_MRPS24_TMM_62615.1	TTGACGTACGTAGGTTCTCCCCACCTTGTTGGGCGGCCTCCGTGTGCAGGTTTAAGAGCTAAGCAGTCGGAATTCGAAGAAGGTATATTGCTGTTGACAGTGAGCGCAACGGAGTCCTAACGGAGGAGTCAGAAAAACTACCCCGTTAGGACTCCGTTTTGCCTACTGCCTCGGACTTCAAGGGGTCAGTCACAATTGGCGTCAGTGTAGTTGTGTTC
ENSG00000062582_MRPS24_TMM_62616.2	TTGACGTACGTAGGTTCTCCCCACCTTGTTGGAGTACGCGTAAGCAAGGGTTTAAGAGCTAAGCAGTCGGAATTCGAAGAAGGTATATTGCTGTTGACAGTGAGCGCGTAAGCCTCCCGATGGAGGAGTCAGAAAAACTACCCCATCGGGAGGCTTACTTGCCTACTGCCTCGGACTTCAAGGGGTCAGTCACAATTGGCGTCAGTGTAGTTGTGTTC
ENSG00000062582_MRPS24_TMM_62617.3	TTGACGTACGTAGGTTCTCCCCACCTTGTTGGCAAGGCAGCTCTCGGCTCCGTTTAAGAGCTAAGCAGTCGGAATTCGAAGAAGGTATATTGCTGTTGACAGTGAGCGCGATCTCCAGAGGTGGGAGGAGTCAGAAAAACTACCCCCACCTCTGGAGATCATGCCTACTGCCTCGGACTTCAAGGGGTCAGTCACAATTGGCGTCAGTGTAGTTGTGTTC
ENSG00000062582_MRPS24_TMM_62618.4	TTGACGTACGTAGGTTCTCCCCACCTTGTTGGCAACCCGCTGCACACGGGTTTAAGAGCTAAGCAGTCGGAATTCGAAGAAGGTATATTGCTGTTGACAGTGAGCGCACGCGGTATCTGAGGGAGGAGTCAGAAAAACTACCCCCTCAGATACCGCGTATGCCTACTGCCTCGGACTTCAAGGGGTCAGTCACAATTGGCGTCAGTGTAGTTGTGTTC
ENSG00000062582_MRPS24_TMM_62619.5	TTGACGTACGTAGGTTCTCCCCACCTTGTTGGACAGCCAGCCTTTACGGTGTTTAAGAGCTAAGCAGTCGGAATTCGAAGAAGGTATATTGCTGTTGACAGTGAGCGAGTGGGTAAACCAGTGGAGGAGTCAGAAAAACTACCCCACTGGTTTACCCACGTGCCTACTGCCTCGGACTTCAAGGGGTCAGTCACAATTGGCGTCAGTGTAGTTGTGTTC
ENSG00000062582_MRPS24_TMM_62620.6	TTGACGTACGTAGGTTCTCCCCACCTTGTTGGGCGGCCTCCGTGTGCAGCGTTTAAGAGCTAAGCAGTCGGAATTCGAAGAAGGTATATTGCTGTTGACAGTGAGCGCGTACACAACCGTCGGGAGGAGTCAGAAAAACTACCCCCGACGGTTGTGTACATGCCTACTGCCTCGGACTTCAAGGGGTCAGTCACAATTGGCGTCAGTGTAGTTGTGTTC
ENSG00000062582_MRPS24_TMM_62621.7	TTGACGTACGTAGGTTCTCCCCACCTTGTTGGGCATGGTCCTCTCCATCCGTTTAAGAGCTAAGCAGTCGGAATTCGAAGAAGGTATATTGCTGTTGACAGTGAGCGCGGAGCGCGAGAAATGGAGGAGTCAGAAAAACTACCCCATTTCTCGCGCTCCTTGCCTACTGCCTCGGACTTCAAGGGGTCAGTCACAATTGGCGTCAGTGTAGTTGTGTTC
ENSG00000062582_MRPS24_TMM_62622.8	TTGACGTACGTAGGTTCTCCCCACCTTGTTGGCGCCGGGGTAACCAGTGTTTAAGAGCTAAGCAGTCGGAATTCGAAGAAGGTATATTGCTGTTGACAGTGAGCGCGACGAGAGGCGATTGGAGGAGTCAGAAAAACTACCCCAATCGCCTCTCGTCTTGCCTACTGCCTCGGACTTCAAGGGGTCAGTCACAATTGGCGTCAGTGTAGTTGTGTTC
ENSG00000062582_MRPS24_TMM_62623.9	TTGACGTACGTAGGTTCTCCCCACCTTGTTGGCAGCGGGTTGCTGGGGCCAGTTTAAGAGCTAAGCAGTCGGAATTCGAAGAAGGTATATTGCTGTTGACAGTGAGCGCCTGTCTGAATACCCGGAGGAGTCAGAAAAACTACCCCGGGTATTCAGACAGTTGCCTACTGCCTCGGACTTCAAGGGGTCAGTCACAATTGGCGTCAGTGTAGTTGTGTTC
ENSG00000062582_MRPS24_TMM_62624.10	TTGACGTACGTAGGTTCTCCCCACCTTGTTGGTGTGCAGCGGGTTGCTGGTTTAAGAGCTAAGCAGTCGGAATTCGAAGAAGGTATATTGCTGTTGACAGTGAGCGCGCGCAGCTGTGATAGGAGGAGTCAGAAAAACTACCCCTATCACAGCTGCGCATGCCTACTGCCTCGGACTTCAAGGGGTCAGTCACAATTGGCGTCAGTGTAGTTGTGTTC
ENSG00000062598_ELMO2_TMM_39705.1	TTGACGTACGTAGGTTCTCCCCACCTTGTTGGCCCCATCAAAACTGAGAGTTTAAGAGCTAAGCAGTCGGAATTCGAAGAAGGTATATTGCTGTTGACAGTGAGCGCCCGCCGTTAGTAAAGGAGGAGTCAGAAAAACTACCCCTTTACTAACGGCGGTTGCCTACTGCCTCGGACTTCAAGGGGTCAGTCACAATTGGCGTCAGTGTAGTTGTGTTC
ENSG00000062598_ELMO2_TMM_39706.2	TTGACGTACGTAGGTTCTCCCCACCTTGTTGGAAGGACATATAGCTGATGTTTAAGAGCTAAGCAGTCGGAATTCGAAGAAGGTATATTGCTGTTGACAGTGAGCGATTGCTTGGCGACTTGGAGGAGTCAGAAAAACTACCCCAAGTCGCCAAGCAACTGCCTACTGCCTCGGACTTCAAGGGGTCAGTCACAATTGGCGTCAGTGTAGTTGTGTTC
ENSG00000062598_ELMO2_TMM_39707.3	TTGACGTACGTAGGTTCTCCCCACCTTGTTGGATCCTAGCAATGCCCCTGTTTAAGAGCTAAGCAGTCGGAATTCGAAGAAGGTATATTGCTGTTGACAGTGAGCGATCATTACGTTCGCGGGAGGAGTCAGAAAAACTACCCCCGCGAACGTAATGACTGCCTACTGCCTCGGACTTCAAGGGGTCAGTCACAATTGGCGTCAGTGTAGTTGTGTTC
ENSG00000062598_ELMO2_TMM_39708.4	TTGACGTACGTAGGTTCTCCCCACCTTGTTGGTCAAAGTGGCCATTGAGGTTTAAGAGCTAAGCAGTCGGAATTCGAAGAAGGTATATTGCTGTTGACAGTGAGCGATAGGGACGTGATACGGAGGAGTCAGAAAAACTACCCCGTATCACGTCCCTAGTGCCTACTGCCTCGGACTTCAAGGGGTCAGTCACAATTGGCGTCAGTGTAGTTGTGTTC
ENSG00000062598_ELMO2_TMM_39709.5	TTGACGTACGTAGGTTCTCCCCACCTTGTTGGACAAGGCTCGTGGAAAGGTTTAAGAGCTAAGCAGTCGGAATTCGAAGAAGGTATATTGCTGTTGACAGTGAGCGCGCCGGATGATAGTTGGAGGAGTCAGAAAAACTACCCCAACTATCATCCGGCTTGCCTACTGCCTCGGACTTCAAGGGGTCAGTCACAATTGGCGTCAGTGTAGTTGTGTTC
ENSG00000062598_ELMO2_TMM_39710.6	TTGACGTACGTAGGTTCTCCCCACCTTGTTGGTACCAGAAGATAGCCGGTTTAAGAGCTAAGCAGTCGGAATTCGAAGAAGGTATATTGCTGTTGACAGTGAGCGCATATGATCGGCGCTGGAGGAGTCAGAAAAACTACCCCAGCGCCGATCATATATGCCTACTGCCTCGGACTTCAAGGGGTCAGTCACAATTGGCGTCAGTGTAGTTGTGTTC
ENSG00000062598_ELMO2_TMM_39711.7	TTGACGTACGTAGGTTCTCCCCACCTTGTTGGGGACATCATATTTGAACTGGTTTAAGAGCTAAGCAGTCGGAATTCGAAGAAGGTATATTGCTGTTGACAGTGAGCGCTCTCGAGTGTTTCGGGAGGAGTCAGAAAAACTACCCCCGAAACACTCGAGAATGCCTACTGCCTCGGACTTCAAGGGGTCAGTCACAATTGGCGTCAGTGTAGTTGTGTTC
ENSG00000062598_ELMO2_TMM_39712.8	TTGACGTACGTAGGTTCTCCCCACCTTGTTGGCACGCCAGCTGATGGAGGTTTAAGAGCTAAGCAGTCGGAATTCGAAGAAGGTATATTGCTGTTGACAGTGAGCGCTAGAGCGATCGGACGGAGGAGTCAGAAAAACTACCCCGTCCGATCGCTCTAATGCCTACTGCCTCGGACTTCAAGGGGTCAGTCACAATTGGCGTCAGTGTAGTTGTGTTC
ENSG00000062598_ELMO2_TMM_39713.9	TTGACGTACGTAGGTTCTCCCCACCTTGTTGGAAAGGATGATGACCAAGAGTTTAAGAGCTAAGCAGTCGGAATTCGAAGAAGGTATATTGCTGTTGACAGTGAGCGATCAGAGTCGCTAACGGAGGAGTCAGAAAAACTACCCCGTTAGCGACTCTGACTGCCTACTGCCTCGGACTTCAAGGGGTCAGTCACAATTGGCGTCAGTGTAGTTGTGTTC
ENSG00000062598_ELMO2_TMM_39714.10	TTGACGTACGTAGGTTCTCCCCACCTTGTTGGACACGTCCACCATGGGCGTTTAAGAGCTAAGCAGTCGGAATTCGAAGAAGGTATATTGCTGTTGACAGTGAGCGCACTGGGCTGATTTCGGAGGAGTCAGAAAAACTACCCCGAAATCAGCCCAGTATGCCTACTGCCTCGGACTTCAAGGGGTCAGTCACAATTGGCGTCAGTGTAGTTGTGTTC
ENSG00000062716_VMP1_TMM_26605.1	TTGACGTACGTAGGTTCTCCCCACCTTGTTGGTTCATTGCTACACGTCTCGTTTAAGAGCTAAGCAGTCGGAATTCGAAGAAGGTATATTGCTGTTGACAGTGAGCGCTCAAGCAGCCGGTTGGAGGAGTCAGAAAAACTACCCCAACCGGCTGCTTGAATGCCTACTGCCTCGGACTTCAAGGGGTCAGTCACAATTGGCGTCAGTGTAGTTGTGTTC
ENSG00000062716_VMP1_TMM_26606.2	TTGACGTACGTAGGTTCTCCCCACCTTGTTGGCTCTGGCCATGAAATATGGGTTTAAGAGCTAAGCAGTCGGAATTCGAAGAAGGTATATTGCTGTTGACAGTGAGCGCGGGCAGGTATGATGGGAGGAGTCAGAAAAACTACCCCCATCATACCTGCCCTTGCCTACTGCCTCGGACTTCAAGGGGTCAGTCACAATTGGCGTCAGTGTAGTTGTGTTC
ENSG00000062716_VMP1_TMM_26607.3	TTGACGTACGTAGGTTCTCCCCACCTTGTTGGGCAGAATATTGTCCTGGTTTAAGAGCTAAGCAGTCGGAATTCGAAGAAGGTATATTGCTGTTGACAGTGAGCGATAGCTTGATGTGCAGGAGGAGTCAGAAAAACTACCCCTGCACATCAAGCTACTGCCTACTGCCTCGGACTTCAAGGGGTCAGTCACAATTGGCGTCAGTGTAGTTGTGTTC
ENSG00000062716_VMP1_TMM_26608.4	TTGACGTACGTAGGTTCTCCCCACCTTGTTGGATCAGGATAGGGTGGTTGTTTAAGAGCTAAGCAGTCGGAATTCGAAGAAGGTATATTGCTGTTGACAGTGAGCGAACGATAGGTGACTTGGAGGAGTCAGAAAAACTACCCCAAGTCACCTATCGTCTGCCTACTGCCTCGGACTTCAAGGGGTCAGTCACAATTGGCGTCAGTGTAGTTGTGTTC
ENSG00000062716_VMP1_TMM_26609.5	TTGACGTACGTAGGTTCTCCCCACCTTGTTGGAACTGCCAGTTTGGCCCGTTTAAGAGCTAAGCAGTCGGAATTCGAAGAAGGTATATTGCTGTTGACAGTGAGCGCCAAGGCAGGGAATTGGAGGAGTCAGAAAAACTACCCCAATTCCCTGCCTTGATGCCTACTGCCTCGGACTTCAAGGGGTCAGTCACAATTGGCGTCAGTGTAGTTGTGTTC
ENSG00000062716_VMP1_TMM_26610.6	TTGACGTACGTAGGTTCTCCCCACCTTGTTGGGCATCGTCAAAGCATTGGTTTAAGAGCTAAGCAGTCGGAATTCGAAGAAGGTATATTGCTGTTGACAGTGAGCGCCGGAACACATACACGGAGGAGTCAGAAAAACTACCCCGTGTATGTGTTCCGTTGCCTACTGCCTCGGACTTCAAGGGGTCAGTCACAATTGGCGTCAGTGTAGTTGTGTTC
ENSG00000062716_VMP1_TMM_26611.7	TTGACGTACGTAGGTTCTCCCCACCTTGTTGGGAAATCCTTGTAATCTTGAGTTTAAGAGCTAAGCAGTCGGAATTCGAAGAAGGTATATTGCTGTTGACAGTGAGCGAACTCGTGTTCTCAGGGAGGAGTCAGAAAAACTACCCCCTGAGAACACGAGTCTGCCTACTGCCTCGGACTTCAAGGGGTCAGTCACAATTGGCGTCAGTGTAGTTGTGTTC
ENSG00000062716_VMP1_TMM_26612.8	TTGACGTACGTAGGTTCTCCCCACCTTGTTGGCTACGTATTATGTTGAGTTTAAGAGCTAAGCAGTCGGAATTCGAAGAAGGTATATTGCTGTTGACAGTGAGCGACACACTCGCATCAAGGAGGAGTCAGAAAAACTACCCCTTGATGCGAGTGTGCTGCCTACTGCCTCGGACTTCAAGGGGTCAGTCACAATTGGCGTCAGTGTAGTTGTGTTC
ENSG00000062716_VMP1_TMM_26613.9	TTGACGTACGTAGGTTCTCCCCACCTTGTTGGATTATTTGTCCAGATGAAGGTTTAAGAGCTAAGCAGTCGGAATTCGAAGAAGGTATATTGCTGTTGACAGTGAGCGACGTTCCGTTCCAAAGGAGGAGTCAGAAAAACTACCCCTTTGGAACGGAACGCTGCCTACTGCCTCGGACTTCAAGGGGTCAGTCACAATTGGCGTCAGTGTAGTTGTGTTC
ENSG00000062716_VMP1_TMM_26614.10	TTGACGTACGTAGGTTCTCCCCACCTTGTTGGCCTACTGGATAGGCTTGTTTAAGAGCTAAGCAGTCGGAATTCGAAGAAGGTATATTGCTGTTGACAGTGAGCGCCGTACGGTACACTTGGAGGAGTCAGAAAAACTACCCCAAGTGTACCGTACGTTGCCTACTGCCTCGGACTTCAAGGGGTCAGTCACAATTGGCGTCAGTGTAGTTGTGTTC
ENSG00000063177_RPL18_TMM_203111.1	TTGACGTACGTAGGTTCTCCCCACCTTGTTGGAATGTGGAGTTGGTTCTTCGTTTAAGAGCTAAGCAGTCGGAATTCGAAGAAGGTATATTGCTGTTGACAGTGAGCGCCACACAATCTGACGGGAGGAGTCAGAAAAACTACCCCCGTCAGATTGTGTGTTGCCTACTGCCTCGGACTTCAAGGGGTCAGTCACAATTGGCGTCAGTGTAGTTGTGTTC
ENSG00000063177_RPL18_TMM_203112.2	TTGACGTACGTAGGTTCTCCCCACCTTGTTGGTGGACATCCGCCATAACAGTTTAAGAGCTAAGCAGTCGGAATTCGAAGAAGGTATATTGCTGTTGACAGTGAGCGATATCCTCGATCGTCGGAGGAGTCAGAAAAACTACCCCGACGATCGAGGATACTGCCTACTGCCTCGGACTTCAAGGGGTCAGTCACAATTGGCGTCAGTGTAGTTGTGTTC
ENSG00000063177_RPL18_TMM_203113.3	TTGACGTACGTAGGTTCTCCCCACCTTGTTGGGCCGCCTCTGTCCCTTTCCGTTTAAGAGCTAAGCAGTCGGAATTCGAAGAAGGTATATTGCTGTTGACAGTGAGCGAGGAACAGCTCAAGAGGAGGAGTCAGAAAAACTACCCCTCTTGAGCTGTTCCGTGCCTACTGCCTCGGACTTCAAGGGGTCAGTCACAATTGGCGTCAGTGTAGTTGTGTTC
ENSG00000063177_RPL18_TMM_203114.4	TTGACGTACGTAGGTTCTCCCCACCTTGTTGGGGAAAACAAGACGGCCGGTTTAAGAGCTAAGCAGTCGGAATTCGAAGAAGGTATATTGCTGTTGACAGTGAGCGCGATAAGCTGTACCGGGAGGAGTCAGAAAAACTACCCCCGGTACAGCTTATCTTGCCTACTGCCTCGGACTTCAAGGGGTCAGTCACAATTGGCGTCAGTGTAGTTGTGTTC
ENSG00000063177_RPL18_TMM_203115.5	TTGACGTACGTAGGTTCTCCCCACCTTGTTGGGACCATAACTGATGATGTGGTTTAAGAGCTAAGCAGTCGGAATTCGAAGAAGGTATATTGCTGTTGACAGTGAGCGAGCTTAGTTAACGCAGGAGGAGTCAGAAAAACTACCCCTGCGTTAACTAAGCCTGCCTACTGCCTCGGACTTCAAGGGGTCAGTCACAATTGGCGTCAGTGTAGTTGTGTTC
ENSG00000063177_RPL18_TMM_203116.6	TTGACGTACGTAGGTTCTCCCCACCTTGTTGGGCCCTGGACTCCCCTAAGTTTAAGAGCTAAGCAGTCGGAATTCGAAGAAGGTATATTGCTGTTGACAGTGAGCGACACCGAATGACTTTGGAGGAGTCAGAAAAACTACCCCAAAGTCATTCGGTGGTGCCTACTGCCTCGGACTTCAAGGGGTCAGTCACAATTGGCGTCAGTGTAGTTGTGTTC
ENSG00000063177_RPL18_TMM_203117.7	TTGACGTACGTAGGTTCTCCCCACCTTGTTGGCCCCCTGCCCTGAGGATGGTTTAAGAGCTAAGCAGTCGGAATTCGAAGAAGGTATATTGCTGTTGACAGTGAGCGACCAACGTTACTTACGGAGGAGTCAGAAAAACTACCCCGTAAGTAACGTTGGCTGCCTACTGCCTCGGACTTCAAGGGGTCAGTCACAATTGGCGTCAGTGTAGTTGTGTTC
ENSG00000063177_RPL18_TMM_203118.8	TTGACGTACGTAGGTTCTCCCCACCTTGTTGGTGCACTGCGCGTGACCAGCGTTTAAGAGCTAAGCAGTCGGAATTCGAAGAAGGTATATTGCTGTTGACAGTGAGCGCAGCGACACGATTTGGGAGGAGTCAGAAAAACTACCCCCAAATCGTGTCGCTATGCCTACTGCCTCGGACTTCAAGGGGTCAGTCACAATTGGCGTCAGTGTAGTTGTGTTC
ENSG00000063177_RPL18_TMM_203119.9	TTGACGTACGTAGGTTCTCCCCACCTTGTTGGAGCGTGCCAGAGGCCGAGTTTAAGAGCTAAGCAGTCGGAATTCGAAGAAGGTATATTGCTGTTGACAGTGAGCGAACGCTTACGGTAACGGAGGAGTCAGAAAAACTACCCCGTTACCGTAAGCGTGTGCCTACTGCCTCGGACTTCAAGGGGTCAGTCACAATTGGCGTCAGTGTAGTTGTGTTC
ENSG00000063177_RPL18_TMM_203120.10	TTGACGTACGTAGGTTCTCCCCACCTTGTTGGTGGCTGTGCGGGGTTCCTGGTTTAAGAGCTAAGCAGTCGGAATTCGAAGAAGGTATATTGCTGTTGACAGTGAGCGATTTGCCGCGGATAAGGAGGAGTCAGAAAAACTACCCCTTATCCGCGGCAAACTGCCTACTGCCTCGGACTTCAAGGGGTCAGTCACAATTGGCGTCAGTGTAGTTGTGTTC
ENSG00000063241_ISOC2_TMM_68949.1	TTGACGTACGTAGGTTCTCCCCACCTTGTTGGGGAGGACTCGGCCCAGGCTGTTTAAGAGCTAAGCAGTCGGAATTCGAAGAAGGTATATTGCTGTTGACAGTGAGCGAAGTTGCTGTCTCGAGGAGGAGTCAGAAAAACTACCCCTCGAGACAGCAACTGTGCCTACTGCCTCGGACTTCAAGGGGTCAGTCACAATTGGCGTCAGTGTAGTTGTGTTC
ENSG00000063241_ISOC2_TMM_68950.2	TTGACGTACGTAGGTTCTCCCCACCTTGTTGGCCACTGAGACGATCTGTGTTTAAGAGCTAAGCAGTCGGAATTCGAAGAAGGTATATTGCTGTTGACAGTGAGCGAAAGCACCACTCTCTGGAGGAGTCAGAAAAACTACCCCAGAGAGTGGTGCTTGTGCCTACTGCCTCGGACTTCAAGGGGTCAGTCACAATTGGCGTCAGTGTAGTTGTGTTC
ENSG00000063241_ISOC2_TMM_68951.3	TTGACGTACGTAGGTTCTCCCCACCTTGTTGGGAGCAGTACCCACAAGGCCGTTTAAGAGCTAAGCAGTCGGAATTCGAAGAAGGTATATTGCTGTTGACAGTGAGCGCCTCACGGTTGTGGTGGAGGAGTCAGAAAAACTACCCCACCACAACCGTGAGTTGCCTACTGCCTCGGACTTCAAGGGGTCAGTCACAATTGGCGTCAGTGTAGTTGTGTTC
ENSG00000063241_ISOC2_TMM_68952.4	TTGACGTACGTAGGTTCTCCCCACCTTGTTGGTCCCCAGCTCGGGCACCGTGTTTAAGAGCTAAGCAGTCGGAATTCGAAGAAGGTATATTGCTGTTGACAGTGAGCGCCTTCACCAGGCTACGGAGGAGTCAGAAAAACTACCCCGTAGCCTGGTGAAGATGCCTACTGCCTCGGACTTCAAGGGGTCAGTCACAATTGGCGTCAGTGTAGTTGTGTTC
ENSG00000063241_ISOC2_TMM_68953.5	TTGACGTACGTAGGTTCTCCCCACCTTGTTGGAATGAGCCCTTCGCTGGGTTTAAGAGCTAAGCAGTCGGAATTCGAAGAAGGTATATTGCTGTTGACAGTGAGCGCCCTTAGTTGGGTGCGGAGGAGTCAGAAAAACTACCCCGCACCCAACTAAGGTTGCCTACTGCCTCGGACTTCAAGGGGTCAGTCACAATTGGCGTCAGTGTAGTTGTGTTC
ENSG00000063241_ISOC2_TMM_68954.6	TTGACGTACGTAGGTTCTCCCCACCTTGTTGGCAGCCCCCGGTCTAGGGTTTAAGAGCTAAGCAGTCGGAATTCGAAGAAGGTATATTGCTGTTGACAGTGAGCGCGAGGTATGAAGGCAGGAGGAGTCAGAAAAACTACCCCTGCCTTCATACCTCTTGCCTACTGCCTCGGACTTCAAGGGGTCAGTCACAATTGGCGTCAGTGTAGTTGTGTTC
ENSG00000063241_ISOC2_TMM_68955.7	TTGACGTACGTAGGTTCTCCCCACCTTGTTGGGTGGACCGGCTGGTGGCTCGTTTAAGAGCTAAGCAGTCGGAATTCGAAGAAGGTATATTGCTGTTGACAGTGAGCGCGGTACCTTCTGTCTGGAGGAGTCAGAAAAACTACCCCAGACAGAAGGTACCATGCCTACTGCCTCGGACTTCAAGGGGTCAGTCACAATTGGCGTCAGTGTAGTTGTGTTC
ENSG00000063241_ISOC2_TMM_68956.8	TTGACGTACGTAGGTTCTCCCCACCTTGTTGGAGCAGCACAGAGCGCAGCTGTTTAAGAGCTAAGCAGTCGGAATTCGAAGAAGGTATATTGCTGTTGACAGTGAGCGAAAACGCAGTCCAATGGAGGAGTCAGAAAAACTACCCCATTGGACTGCGTTTCTGCCTACTGCCTCGGACTTCAAGGGGTCAGTCACAATTGGCGTCAGTGTAGTTGTGTTC
ENSG00000063241_ISOC2_TMM_68957.9	TTGACGTACGTAGGTTCTCCCCACCTTGTTGGGCACCACTCTGTCTCATGCGTTTAAGAGCTAAGCAGTCGGAATTCGAAGAAGGTATATTGCTGTTGACAGTGAGCGACATACAAACAGCTGGGAGGAGTCAGAAAAACTACCCCCAGCTGTTTGTATGCTGCCTACTGCCTCGGACTTCAAGGGGTCAGTCACAATTGGCGTCAGTGTAGTTGTGTTC
ENSG00000063241_ISOC2_TMM_68958.10	TTGACGTACGTAGGTTCTCCCCACCTTGTTGGCAGCAGGAGCTGGACAGTGTTTAAGAGCTAAGCAGTCGGAATTCGAAGAAGGTATATTGCTGTTGACAGTGAGCGAAGCCATGACTTGTTGGAGGAGTCAGAAAAACTACCCCAACAAGTCATGGCTCTGCCTACTGCCTCGGACTTCAAGGGGTCAGTCACAATTGGCGTCAGTGTAGTTGTGTTC
ENSG00000063660_GPC1_TMM_119859.1	TTGACGTACGTAGGTTCTCCCCACCTTGTTGGGAGCGCGGTCTCCAGCTGTTTAAGAGCTAAGCAGTCGGAATTCGAAGAAGGTATATTGCTGTTGACAGTGAGCGATGGCTGGTTACTCTGGAGGAGTCAGAAAAACTACCCCAGAGTAACCAGCCACTGCCTACTGCCTCGGACTTCAAGGGGTCAGTCACAATTGGCGTCAGTGTAGTTGTGTTC
ENSG00000063660_GPC1_TMM_119860.2	TTGACGTACGTAGGTTCTCCCCACCTTGTTGGCCCTGGGGACAGATCCGCGTTTAAGAGCTAAGCAGTCGGAATTCGAAGAAGGTATATTGCTGTTGACAGTGAGCGCGGCCAAGGTATGATGGAGGAGTCAGAAAAACTACCCCATCATACCTTGGCCTTGCCTACTGCCTCGGACTTCAAGGGGTCAGTCACAATTGGCGTCAGTGTAGTTGTGTTC
ENSG00000063660_GPC1_TMM_119861.3	TTGACGTACGTAGGTTCTCCCCACCTTGTTGGCGAGATGGAGGAGAACCGTTTAAGAGCTAAGCAGTCGGAATTCGAAGAAGGTATATTGCTGTTGACAGTGAGCGAAGCACCTTGTGGATGGAGGAGTCAGAAAAACTACCCCATCCACAAGGTGCTGTGCCTACTGCCTCGGACTTCAAGGGGTCAGTCACAATTGGCGTCAGTGTAGTTGTGTTC
ENSG00000063660_GPC1_TMM_119862.4	TTGACGTACGTAGGTTCTCCCCACCTTGTTGGCGTGTACAGCTCTCCGAGTTTAAGAGCTAAGCAGTCGGAATTCGAAGAAGGTATATTGCTGTTGACAGTGAGCGCTTACGCACAGCACTGGAGGAGTCAGAAAAACTACCCCAGTGCTGTGCGTAATTGCCTACTGCCTCGGACTTCAAGGGGTCAGTCACAATTGGCGTCAGTGTAGTTGTGTTC
ENSG00000063660_GPC1_TMM_119863.5	TTGACGTACGTAGGTTCTCCCCACCTTGTTGGCTCCGAGTCGTTCAGCGTTTAAGAGCTAAGCAGTCGGAATTCGAAGAAGGTATATTGCTGTTGACAGTGAGCGATCATGAAAGCCAACGGAGGAGTCAGAAAAACTACCCCGTTGGCTTTCATGACTGCCTACTGCCTCGGACTTCAAGGGGTCAGTCACAATTGGCGTCAGTGTAGTTGTGTTC
ENSG00000063660_GPC1_TMM_119864.6	TTGACGTACGTAGGTTCTCCCCACCTTGTTGGGACAGCAGCCGCGTCCTGCGTTTAAGAGCTAAGCAGTCGGAATTCGAAGAAGGTATATTGCTGTTGACAGTGAGCGCAGAGCTTGACCCAAGGAGGAGTCAGAAAAACTACCCCTTGGGTCAAGCTCTATGCCTACTGCCTCGGACTTCAAGGGGTCAGTCACAATTGGCGTCAGTGTAGTTGTGTTC
ENSG00000063660_GPC1_TMM_119865.7	TTGACGTACGTAGGTTCTCCCCACCTTGTTGGCGGTGCCAACCTGCACCGTTTAAGAGCTAAGCAGTCGGAATTCGAAGAAGGTATATTGCTGTTGACAGTGAGCGAGCGTGCACTATAACGGAGGAGTCAGAAAAACTACCCCGTTATAGTGCACGCGTGCCTACTGCCTCGGACTTCAAGGGGTCAGTCACAATTGGCGTCAGTGTAGTTGTGTTC
ENSG00000063660_GPC1_TMM_119866.8	TTGACGTACGTAGGTTCTCCCCACCTTGTTGGGCGCAGCTCTGAGTACGTTTAAGAGCTAAGCAGTCGGAATTCGAAGAAGGTATATTGCTGTTGACAGTGAGCGCATCGGGAGTGGTTCGGAGGAGTCAGAAAAACTACCCCGAACCACTCCCGATATGCCTACTGCCTCGGACTTCAAGGGGTCAGTCACAATTGGCGTCAGTGTAGTTGTGTTC
ENSG00000063660_GPC1_TMM_119867.9	TTGACGTACGTAGGTTCTCCCCACCTTGTTGGGAGACGCTGGCCGAGTTCTGTTTAAGAGCTAAGCAGTCGGAATTCGAAGAAGGTATATTGCTGTTGACAGTGAGCGCGCAACCCTAACCCTGGAGGAGTCAGAAAAACTACCCCAGGGTTAGGGTTGCTTGCCTACTGCCTCGGACTTCAAGGGGTCAGTCACAATTGGCGTCAGTGTAGTTGTGTTC
ENSG00000063660_GPC1_TMM_119868.10	TTGACGTACGTAGGTTCTCCCCACCTTGTTGGCCTGAGCGACGTGCCCCGTTTAAGAGCTAAGCAGTCGGAATTCGAAGAAGGTATATTGCTGTTGACAGTGAGCGCTGAAACGGAGAGCGGGAGGAGTCAGAAAAACTACCCCCGCTCTCCGTTTCATTGCCTACTGCCTCGGACTTCAAGGGGTCAGTCACAATTGGCGTCAGTGTAGTTGTGTTC
ENSG00000064419_TNPO3_TMM_182752.1	TTGACGTACGTAGGTTCTCCCCACCTTGTTGGCAATGAGTCCCGTAAAGGTTTAAGAGCTAAGCAGTCGGAATTCGAAGAAGGTATATTGCTGTTGACAGTGAGCGCTATCGTTGTAGGGCGGAGGAGTCAGAAAAACTACCCCGCCCTACAACGATATTGCCTACTGCCTCGGACTTCAAGGGGTCAGTCACAATTGGCGTCAGTGTAGTTGTGTTC
ENSG00000064419_TNPO3_TMM_182753.2	TTGACGTACGTAGGTTCTCCCCACCTTGTTGGATTAGCTCCAATTCGTAGTTTAAGAGCTAAGCAGTCGGAATTCGAAGAAGGTATATTGCTGTTGACAGTGAGCGCAACTGGCACGGGATGGAGGAGTCAGAAAAACTACCCCATCCCGTGCCAGTTTTGCCTACTGCCTCGGACTTCAAGGGGTCAGTCACAATTGGCGTCAGTGTAGTTGTGTTC
ENSG00000064419_TNPO3_TMM_182754.3	TTGACGTACGTAGGTTCTCCCCACCTTGTTGGCCCTACAGATGCCTTCCGTTTAAGAGCTAAGCAGTCGGAATTCGAAGAAGGTATATTGCTGTTGACAGTGAGCGACTTCCAGCAAGAACGGAGGAGTCAGAAAAACTACCCCGTTCTTGCTGGAAGGTGCCTACTGCCTCGGACTTCAAGGGGTCAGTCACAATTGGCGTCAGTGTAGTTGTGTTC
ENSG00000064419_TNPO3_TMM_182755.4	TTGACGTACGTAGGTTCTCCCCACCTTGTTGGCCGGATCTGTAACAACGTTTAAGAGCTAAGCAGTCGGAATTCGAAGAAGGTATATTGCTGTTGACAGTGAGCGAGCACTTCCATTTGAGGAGGAGTCAGAAAAACTACCCCTCAAATGGAAGTGCGTGCCTACTGCCTCGGACTTCAAGGGGTCAGTCACAATTGGCGTCAGTGTAGTTGTGTTC
ENSG00000064419_TNPO3_TMM_182756.5	TTGACGTACGTAGGTTCTCCCCACCTTGTTGGACCTGTGTAGAAAAAGCGTTTAAGAGCTAAGCAGTCGGAATTCGAAGAAGGTATATTGCTGTTGACAGTGAGCGACTCTTCGATGATGAGGAGGAGTCAGAAAAACTACCCCTCATCATCGAAGAGGTGCCTACTGCCTCGGACTTCAAGGGGTCAGTCACAATTGGCGTCAGTGTAGTTGTGTTC
ENSG00000064419_TNPO3_TMM_182757.6	TTGACGTACGTAGGTTCTCCCCACCTTGTTGGGGAAGTTGGTTTAACTTGTTTAAGAGCTAAGCAGTCGGAATTCGAAGAAGGTATATTGCTGTTGACAGTGAGCGCAGACCGAGGCAGAAGGAGGAGTCAGAAAAACTACCCCTTCTGCCTCGGTCTTTGCCTACTGCCTCGGACTTCAAGGGGTCAGTCACAATTGGCGTCAGTGTAGTTGTGTTC
ENSG00000064419_TNPO3_TMM_182758.7	TTGACGTACGTAGGTTCTCCCCACCTTGTTGGTGACAAGTCTTTCAAGTTCGTTTAAGAGCTAAGCAGTCGGAATTCGAAGAAGGTATATTGCTGTTGACAGTGAGCGCGTGGTAAGGGTAGTGGAGGAGTCAGAAAAACTACCCCACTACCCTTACCACTTGCCTACTGCCTCGGACTTCAAGGGGTCAGTCACAATTGGCGTCAGTGTAGTTGTGTTC
ENSG00000064419_TNPO3_TMM_182759.8	TTGACGTACGTAGGTTCTCCCCACCTTGTTGGTGGGGAGCTCATAAAATGGTTTAAGAGCTAAGCAGTCGGAATTCGAAGAAGGTATATTGCTGTTGACAGTGAGCGCGACTTCTACTGCGTGGAGGAGTCAGAAAAACTACCCCACGCAGTAGAAGTCTTGCCTACTGCCTCGGACTTCAAGGGGTCAGTCACAATTGGCGTCAGTGTAGTTGTGTTC
ENSG00000064419_TNPO3_TMM_182760.9	TTGACGTACGTAGGTTCTCCCCACCTTGTTGGTGCCACGGCCATATGATGTTTAAGAGCTAAGCAGTCGGAATTCGAAGAAGGTATATTGCTGTTGACAGTGAGCGAACGGATACCTAGTTGGAGGAGTCAGAAAAACTACCCCAACTAGGTATCCGTCTGCCTACTGCCTCGGACTTCAAGGGGTCAGTCACAATTGGCGTCAGTGTAGTTGTGTTC
ENSG00000064419_TNPO3_TMM_182761.10	TTGACGTACGTAGGTTCTCCCCACCTTGTTGGTAAGGATCTCCAGCAAAAAGTTTAAGAGCTAAGCAGTCGGAATTCGAAGAAGGTATATTGCTGTTGACAGTGAGCGCCCAACGTGTGAAACGGAGGAGTCAGAAAAACTACCCCGTTTCACACGTTGGATGCCTACTGCCTCGGACTTCAAGGGGTCAGTCACAATTGGCGTCAGTGTAGTTGTGTTC
ENSG00000064545_TMEM161A_TMM_77292.1	TTGACGTACGTAGGTTCTCCCCACCTTGTTGGAGCAGCCAGCGCGCGAGTTTAAGAGCTAAGCAGTCGGAATTCGAAGAAGGTATATTGCTGTTGACAGTGAGCGAGTGTGTGGTTCATAGGAGGAGTCAGAAAAACTACCCCTATGAACCACACACCTGCCTACTGCCTCGGACTTCAAGGGGTCAGTCACAATTGGCGTCAGTGTAGTTGTGTTC
ENSG00000064545_TMEM161A_TMM_77293.2	TTGACGTACGTAGGTTCTCCCCACCTTGTTGGATACAAGCACCCGTCTGGTTTAAGAGCTAAGCAGTCGGAATTCGAAGAAGGTATATTGCTGTTGACAGTGAGCGATTAACAACGCGGGTGGAGGAGTCAGAAAAACTACCCCACCCGCGTTGTTAAGTGCCTACTGCCTCGGACTTCAAGGGGTCAGTCACAATTGGCGTCAGTGTAGTTGTGTTC
ENSG00000064545_TMEM161A_TMM_77294.3	TTGACGTACGTAGGTTCTCCCCACCTTGTTGGAGATGCCCCGTTCCAGCGTTTAAGAGCTAAGCAGTCGGAATTCGAAGAAGGTATATTGCTGTTGACAGTGAGCGAGCTGTATTACAGGTGGAGGAGTCAGAAAAACTACCCCACCTGTAATACAGCGTGCCTACTGCCTCGGACTTCAAGGGGTCAGTCACAATTGGCGTCAGTGTAGTTGTGTTC
ENSG00000064545_TMEM161A_TMM_77295.4	TTGACGTACGTAGGTTCTCCCCACCTTGTTGGCGGTCCTCGGAGTACAGCGTTTAAGAGCTAAGCAGTCGGAATTCGAAGAAGGTATATTGCTGTTGACAGTGAGCGCACCGTGAGAATGTCGGAGGAGTCAGAAAAACTACCCCGACATTCTCACGGTATGCCTACTGCCTCGGACTTCAAGGGGTCAGTCACAATTGGCGTCAGTGTAGTTGTGTTC
ENSG00000064545_TMEM161A_TMM_77296.5	TTGACGTACGTAGGTTCTCCCCACCTTGTTGGCATGAGGGTGGCAGTGAGCGTTTAAGAGCTAAGCAGTCGGAATTCGAAGAAGGTATATTGCTGTTGACAGTGAGCGCTTCTGTAGAGCCAGGGAGGAGTCAGAAAAACTACCCCCTGGCTCTACAGAATTGCCTACTGCCTCGGACTTCAAGGGGTCAGTCACAATTGGCGTCAGTGTAGTTGTGTTC
ENSG00000064545_TMEM161A_TMM_77297.6	TTGACGTACGTAGGTTCTCCCCACCTTGTTGGACTAACATTGCTGTGTTCGTTTAAGAGCTAAGCAGTCGGAATTCGAAGAAGGTATATTGCTGTTGACAGTGAGCGCCTGCCTTAGACCTGGGAGGAGTCAGAAAAACTACCCCCAGGTCTAAGGCAGTTGCCTACTGCCTCGGACTTCAAGGGGTCAGTCACAATTGGCGTCAGTGTAGTTGTGTTC
ENSG00000064545_TMEM161A_TMM_77298.7	TTGACGTACGTAGGTTCTCCCCACCTTGTTGGTGGGCCAATGGCCTTAGTGGTTTAAGAGCTAAGCAGTCGGAATTCGAAGAAGGTATATTGCTGTTGACAGTGAGCGCATGGTGTGGGATTCGGAGGAGTCAGAAAAACTACCCCGAATCCCACACCATTTGCCTACTGCCTCGGACTTCAAGGGGTCAGTCACAATTGGCGTCAGTGTAGTTGTGTTC
ENSG00000064545_TMEM161A_TMM_77299.8	TTGACGTACGTAGGTTCTCCCCACCTTGTTGGGCTGTACTTCAGCGCCGGTTTAAGAGCTAAGCAGTCGGAATTCGAAGAAGGTATATTGCTGTTGACAGTGAGCGATAATTCGAACGGAGGGAGGAGTCAGAAAAACTACCCCCTCCGTTCGAATTAGTGCCTACTGCCTCGGACTTCAAGGGGTCAGTCACAATTGGCGTCAGTGTAGTTGTGTTC
ENSG00000064545_TMEM161A_TMM_77300.9	TTGACGTACGTAGGTTCTCCCCACCTTGTTGGGCCTACTACTACATGCTGTTTAAGAGCTAAGCAGTCGGAATTCGAAGAAGGTATATTGCTGTTGACAGTGAGCGCGACTCCACAAAGAGGGAGGAGTCAGAAAAACTACCCCCTCTTTGTGGAGTCATGCCTACTGCCTCGGACTTCAAGGGGTCAGTCACAATTGGCGTCAGTGTAGTTGTGTTC
ENSG00000064545_TMEM161A_TMM_77301.10	TTGACGTACGTAGGTTCTCCCCACCTTGTTGGTGCGTCCCGGTGGGTCTGTTTAAGAGCTAAGCAGTCGGAATTCGAAGAAGGTATATTGCTGTTGACAGTGAGCGATATCCACCAAGCATGGAGGAGTCAGAAAAACTACCCCATGCTTGGTGGATACTGCCTACTGCCTCGGACTTCAAGGGGTCAGTCACAATTGGCGTCAGTGTAGTTGTGTTC
ENSG00000064547_LPAR2_TMM_77302.1	TTGACGTACGTAGGTTCTCCCCACCTTGTTGGGTCTCGTTGTAGTAGCACGTTTAAGAGCTAAGCAGTCGGAATTCGAAGAAGGTATATTGCTGTTGACAGTGAGCGATTCAGTTAACGGCTGGAGGAGTCAGAAAAACTACCCCAGCCGTTAACTGAACTGCCTACTGCCTCGGACTTCAAGGGGTCAGTCACAATTGGCGTCAGTGTAGTTGTGTTC
ENSG00000064547_LPAR2_TMM_77303.2	TTGACGTACGTAGGTTCTCCCCACCTTGTTGGCTCCCACTGGCGGCCCAGTTTAAGAGCTAAGCAGTCGGAATTCGAAGAAGGTATATTGCTGTTGACAGTGAGCGAGCGCGATAAATCACGGAGGAGTCAGAAAAACTACCCCGTGATTTATCGCGCGTGCCTACTGCCTCGGACTTCAAGGGGTCAGTCACAATTGGCGTCAGTGTAGTTGTGTTC
ENSG00000064547_LPAR2_TMM_77304.3	TTGACGTACGTAGGTTCTCCCCACCTTGTTGGCAGCACCAGCACGCTGAGTTTAAGAGCTAAGCAGTCGGAATTCGAAGAAGGTATATTGCTGTTGACAGTGAGCGAATTTCACCCTTCGCGGAGGAGTCAGAAAAACTACCCCGCGAAGGGTGAAATGTGCCTACTGCCTCGGACTTCAAGGGGTCAGTCACAATTGGCGTCAGTGTAGTTGTGTTC
ENSG00000064547_LPAR2_TMM_77305.4	TTGACGTACGTAGGTTCTCCCCACCTTGTTGGTGGTCGTGGTGGCACTGGTTTAAGAGCTAAGCAGTCGGAATTCGAAGAAGGTATATTGCTGTTGACAGTGAGCGCCACGTCCAAGCTAGGGAGGAGTCAGAAAAACTACCCCCTAGCTTGGACGTGTTGCCTACTGCCTCGGACTTCAAGGGGTCAGTCACAATTGGCGTCAGTGTAGTTGTGTTC
ENSG00000064547_LPAR2_TMM_77306.5	TTGACGTACGTAGGTTCTCCCCACCTTGTTGGCCGAGCAGGTAGTAGATGTTTAAGAGCTAAGCAGTCGGAATTCGAAGAAGGTATATTGCTGTTGACAGTGAGCGAGGATGTCCATCGAAGGAGGAGTCAGAAAAACTACCCCTTCGATGGACATCCGTGCCTACTGCCTCGGACTTCAAGGGGTCAGTCACAATTGGCGTCAGTGTAGTTGTGTTC
ENSG00000064547_LPAR2_TMM_77307.6	TTGACGTACGTAGGTTCTCCCCACCTTGTTGGGGCGTTCGTGGTCTGCGTTTAAGAGCTAAGCAGTCGGAATTCGAAGAAGGTATATTGCTGTTGACAGTGAGCGAAGTATTTCGATGCGGGAGGAGTCAGAAAAACTACCCCCGCATCGAAATACTGTGCCTACTGCCTCGGACTTCAAGGGGTCAGTCACAATTGGCGTCAGTGTAGTTGTGTTC
ENSG00000064547_LPAR2_TMM_77308.7	TTGACGTACGTAGGTTCTCCCCACCTTGTTGGTGAGTCCTGCAATGTCCGTTTAAGAGCTAAGCAGTCGGAATTCGAAGAAGGTATATTGCTGTTGACAGTGAGCGCCTTAATGGCCTCAGGGAGGAGTCAGAAAAACTACCCCCTGAGGCCATTAAGATGCCTACTGCCTCGGACTTCAAGGGGTCAGTCACAATTGGCGTCAGTGTAGTTGTGTTC
ENSG00000064547_LPAR2_TMM_77309.8	TTGACGTACGTAGGTTCTCCCCACCTTGTTGGGTGGTACTGCTCCTGGAGTTTAAGAGCTAAGCAGTCGGAATTCGAAGAAGGTATATTGCTGTTGACAGTGAGCGCGGCTGTCCTGTAATGGAGGAGTCAGAAAAACTACCCCATTACAGGACAGCCTTGCCTACTGCCTCGGACTTCAAGGGGTCAGTCACAATTGGCGTCAGTGTAGTTGTGTTC
ENSG00000064547_LPAR2_TMM_77310.9	TTGACGTACGTAGGTTCTCCCCACCTTGTTGGACTCGCGGGTGGACTGGGTTTAAGAGCTAAGCAGTCGGAATTCGAAGAAGGTATATTGCTGTTGACAGTGAGCGCTCTCTGCCCGGTAAGGAGGAGTCAGAAAAACTACCCCTTACCGGGCAGAGATTGCCTACTGCCTCGGACTTCAAGGGGTCAGTCACAATTGGCGTCAGTGTAGTTGTGTTC
ENSG00000064547_LPAR2_TMM_77311.10	TTGACGTACGTAGGTTCTCCCCACCTTGTTGGTACTTCCTACTGTTGGCCGGTTTAAGAGCTAAGCAGTCGGAATTCGAAGAAGGTATATTGCTGTTGACAGTGAGCGCGTATACACGTGCGAGGAGGAGTCAGAAAAACTACCCCTCGCACGTGTATACTTGCCTACTGCCTCGGACTTCAAGGGGTCAGTCACAATTGGCGTCAGTGTAGTTGTGTTC
ENSG00000064666_CNN2_TMM_53000.1	TTGACGTACGTAGGTTCTCCCCACCTTGTTGGTACGGGCTGTCGGCCGGTTTAAGAGCTAAGCAGTCGGAATTCGAAGAAGGTATATTGCTGTTGACAGTGAGCGCGCCGTAAATCTCCAGGAGGAGTCAGAAAAACTACCCCTGGAGATTTACGGCTTGCCTACTGCCTCGGACTTCAAGGGGTCAGTCACAATTGGCGTCAGTGTAGTTGTGTTC
ENSG00000064666_CNN2_TMM_53001.2	TTGACGTACGTAGGTTCTCCCCACCTTGTTGGCTACGGCATGAACCCTGGTTTAAGAGCTAAGCAGTCGGAATTCGAAGAAGGTATATTGCTGTTGACAGTGAGCGAAGGTTGTGAACGAGGGAGGAGTCAGAAAAACTACCCCCTCGTTCACAACCTCTGCCTACTGCCTCGGACTTCAAGGGGTCAGTCACAATTGGCGTCAGTGTAGTTGTGTTC
ENSG00000064666_CNN2_TMM_53002.3	TTGACGTACGTAGGTTCTCCCCACCTTGTTGGGAGCGGTTGATCTTGGGGAGTTTAAGAGCTAAGCAGTCGGAATTCGAAGAAGGTATATTGCTGTTGACAGTGAGCGACCGCTAATGGTTAAGGAGGAGTCAGAAAAACTACCCCTTAACCATTAGCGGGTGCCTACTGCCTCGGACTTCAAGGGGTCAGTCACAATTGGCGTCAGTGTAGTTGTGTTC
ENSG00000064666_CNN2_TMM_53003.4	TTGACGTACGTAGGTTCTCCCCACCTTGTTGGTCGGGCATGACTGCCTAGTTTAAGAGCTAAGCAGTCGGAATTCGAAGAAGGTATATTGCTGTTGACAGTGAGCGATGACCTACATACGCGGAGGAGTCAGAAAAACTACCCCGCGTATGTAGGTCACTGCCTACTGCCTCGGACTTCAAGGGGTCAGTCACAATTGGCGTCAGTGTAGTTGTGTTC
ENSG00000064666_CNN2_TMM_53004.5	TTGACGTACGTAGGTTCTCCCCACCTTGTTGGCCGGTGAGTCCCTCGATCCGTTTAAGAGCTAAGCAGTCGGAATTCGAAGAAGGTATATTGCTGTTGACAGTGAGCGAAAAGTTTGGCCAGTGGAGGAGTCAGAAAAACTACCCCACTGGCCAAACTTTGTGCCTACTGCCTCGGACTTCAAGGGGTCAGTCACAATTGGCGTCAGTGTAGTTGTGTTC
ENSG00000064666_CNN2_TMM_53005.6	TTGACGTACGTAGGTTCTCCCCACCTTGTTGGGCCTTGATGAAGTTGGACGTTTAAGAGCTAAGCAGTCGGAATTCGAAGAAGGTATATTGCTGTTGACAGTGAGCGCCTTCGAAGCAGGTAGGAGGAGTCAGAAAAACTACCCCTACCTGCTTCGAAGTTGCCTACTGCCTCGGACTTCAAGGGGTCAGTCACAATTGGCGTCAGTGTAGTTGTGTTC
ENSG00000064666_CNN2_TMM_53006.7	TTGACGTACGTAGGTTCTCCCCACCTTGTTGGGTCCATGGGGGGCAGGATAGTTTAAGAGCTAAGCAGTCGGAATTCGAAGAAGGTATATTGCTGTTGACAGTGAGCGACTTGACAGCTCAACGGAGGAGTCAGAAAAACTACCCCGTTGAGCTGTCAAGCTGCCTACTGCCTCGGACTTCAAGGGGTCAGTCACAATTGGCGTCAGTGTAGTTGTGTTC
ENSG00000064666_CNN2_TMM_53007.8	TTGACGTACGTAGGTTCTCCCCACCTTGTTGGAGAGTGGGAACATGACGCGTTTAAGAGCTAAGCAGTCGGAATTCGAAGAAGGTATATTGCTGTTGACAGTGAGCGAAAGAATCAGGACCCGGAGGAGTCAGAAAAACTACCCCGGGTCCTGATTCTTGTGCCTACTGCCTCGGACTTCAAGGGGTCAGTCACAATTGGCGTCAGTGTAGTTGTGTTC
ENSG00000064666_CNN2_TMM_53008.9	TTGACGTACGTAGGTTCTCCCCACCTTGTTGGGACATTGGCGTCAAGTACTGTTTAAGAGCTAAGCAGTCGGAATTCGAAGAAGGTATATTGCTGTTGACAGTGAGCGCGGACGAGATGCAACGGAGGAGTCAGAAAAACTACCCCGTTGCATCTCGTCCTTGCCTACTGCCTCGGACTTCAAGGGGTCAGTCACAATTGGCGTCAGTGTAGTTGTGTTC
ENSG00000064666_CNN2_TMM_53009.10	TTGACGTACGTAGGTTCTCCCCACCTTGTTGGTCTCTTCTCGCCCTGGCGGTTTAAGAGCTAAGCAGTCGGAATTCGAAGAAGGTATATTGCTGTTGACAGTGAGCGATTACTGACCCAGTCGGAGGAGTCAGAAAAACTACCCCGACTGGGTCAGTAAGTGCCTACTGCCTCGGACTTCAAGGGGTCAGTCACAATTGGCGTCAGTGTAGTTGTGTTC
ENSG00000064763_FAR2_TMM_21274.1	TTGACGTACGTAGGTTCTCCCCACCTTGTTGGTAAATGACTTTCAGGTCGTTTAAGAGCTAAGCAGTCGGAATTCGAAGAAGGTATATTGCTGTTGACAGTGAGCGCCCAATGAGAAGCAGGGAGGAGTCAGAAAAACTACCCCCTGCTTCTCATTGGATGCCTACTGCCTCGGACTTCAAGGGGTCAGTCACAATTGGCGTCAGTGTAGTTGTGTTC
ENSG00000064763_FAR2_TMM_21275.2	TTGACGTACGTAGGTTCTCCCCACCTTGTTGGTCCATTCTCATCACGGGTTTAAGAGCTAAGCAGTCGGAATTCGAAGAAGGTATATTGCTGTTGACAGTGAGCGAACTATACCACGCGAGGAGGAGTCAGAAAAACTACCCCTCGCGTGGTATAGTGTGCCTACTGCCTCGGACTTCAAGGGGTCAGTCACAATTGGCGTCAGTGTAGTTGTGTTC
ENSG00000064763_FAR2_TMM_21276.3	TTGACGTACGTAGGTTCTCCCCACCTTGTTGGCCATAGAAAGCTGCAATTGGTTTAAGAGCTAAGCAGTCGGAATTCGAAGAAGGTATATTGCTGTTGACAGTGAGCGCTGTCTGTATCGCCGGGAGGAGTCAGAAAAACTACCCCCGGCGATACAGACATTGCCTACTGCCTCGGACTTCAAGGGGTCAGTCACAATTGGCGTCAGTGTAGTTGTGTTC
ENSG00000064763_FAR2_TMM_21277.4	TTGACGTACGTAGGTTCTCCCCACCTTGTTGGCCATAAGCAAGAGCTGCGTTTAAGAGCTAAGCAGTCGGAATTCGAAGAAGGTATATTGCTGTTGACAGTGAGCGCCATTCCTCGATACGGGAGGAGTCAGAAAAACTACCCCCGTATCGAGGAATGTTGCCTACTGCCTCGGACTTCAAGGGGTCAGTCACAATTGGCGTCAGTGTAGTTGTGTTC
ENSG00000064763_FAR2_TMM_21278.5	TTGACGTACGTAGGTTCTCCCCACCTTGTTGGTGAAATATTATGTTTGTACGTTTAAGAGCTAAGCAGTCGGAATTCGAAGAAGGTATATTGCTGTTGACAGTGAGCGCAGCCATGCACGGTAGGAGGAGTCAGAAAAACTACCCCTACCGTGCATGGCTATGCCTACTGCCTCGGACTTCAAGGGGTCAGTCACAATTGGCGTCAGTGTAGTTGTGTTC
ENSG00000064763_FAR2_TMM_21279.6	TTGACGTACGTAGGTTCTCCCCACCTTGTTGGTGTCGTCAAAGCGTACAGGTTTAAGAGCTAAGCAGTCGGAATTCGAAGAAGGTATATTGCTGTTGACAGTGAGCGACTCGTCCTTCAAGTGGAGGAGTCAGAAAAACTACCCCACTTGAAGGACGAGGTGCCTACTGCCTCGGACTTCAAGGGGTCAGTCACAATTGGCGTCAGTGTAGTTGTGTTC
ENSG00000064763_FAR2_TMM_21280.7	TTGACGTACGTAGGTTCTCCCCACCTTGTTGGGCCAGCCTTGGGCCTCACAGTTTAAGAGCTAAGCAGTCGGAATTCGAAGAAGGTATATTGCTGTTGACAGTGAGCGCGATTGACAGAACCGGGAGGAGTCAGAAAAACTACCCCCGGTTCTGTCAATCATGCCTACTGCCTCGGACTTCAAGGGGTCAGTCACAATTGGCGTCAGTGTAGTTGTGTTC
ENSG00000064763_FAR2_TMM_21281.8	TTGACGTACGTAGGTTCTCCCCACCTTGTTGGATCTTCTCATGCACATTGTTTAAGAGCTAAGCAGTCGGAATTCGAAGAAGGTATATTGCTGTTGACAGTGAGCGCCGATCTGAGCACGAGGAGGAGTCAGAAAAACTACCCCTCGTGCTCAGATCGTTGCCTACTGCCTCGGACTTCAAGGGGTCAGTCACAATTGGCGTCAGTGTAGTTGTGTTC
ENSG00000064763_FAR2_TMM_21282.9	TTGACGTACGTAGGTTCTCCCCACCTTGTTGGGTGTAGGTATAAATATTGTTTAAGAGCTAAGCAGTCGGAATTCGAAGAAGGTATATTGCTGTTGACAGTGAGCGATAACGTTCCTCTGTGGAGGAGTCAGAAAAACTACCCCACAGAGGAACGTTAGTGCCTACTGCCTCGGACTTCAAGGGGTCAGTCACAATTGGCGTCAGTGTAGTTGTGTTC
ENSG00000064763_FAR2_TMM_21283.10	TTGACGTACGTAGGTTCTCCCCACCTTGTTGGTTATCTATCCGTGCCCTGGTTTAAGAGCTAAGCAGTCGGAATTCGAAGAAGGTATATTGCTGTTGACAGTGAGCGAACTGTTCTCGATGAGGAGGAGTCAGAAAAACTACCCCTCATCGAGAACAGTGTGCCTACTGCCTCGGACTTCAAGGGGTCAGTCACAATTGGCGTCAGTGTAGTTGTGTTC
ENSG00000064835_POU1F1_TMM_145475.1	TTGACGTACGTAGGTTCTCCCCACCTTGTTGGCAGAGGCGTCAGAATTCAGGTTTAAGAGCTAAGCAGTCGGAATTCGAAGAAGGTATATTGCTGTTGACAGTGAGCGCTGGGCGATACCGTTGGAGGAGTCAGAAAAACTACCCCAACGGTATCGCCCAATGCCTACTGCCTCGGACTTCAAGGGGTCAGTCACAATTGGCGTCAGTGTAGTTGTGTTC
ENSG00000064835_POU1F1_TMM_145476.2	TTGACGTACGTAGGTTCTCCCCACCTTGTTGGACATCACATTGGTGGCAGTTTAAGAGCTAAGCAGTCGGAATTCGAAGAAGGTATATTGCTGTTGACAGTGAGCGAAGATCGCGATCTAAGGAGGAGTCAGAAAAACTACCCCTTAGATCGCGATCTCTGCCTACTGCCTCGGACTTCAAGGGGTCAGTCACAATTGGCGTCAGTGTAGTTGTGTTC
ENSG00000064835_POU1F1_TMM_145477.3	TTGACGTACGTAGGTTCTCCCCACCTTGTTGGCACTGTGATGCATTATCAGGTTTAAGAGCTAAGCAGTCGGAATTCGAAGAAGGTATATTGCTGTTGACAGTGAGCGCGCTAGGAGGTCTTAGGAGGAGTCAGAAAAACTACCCCTAAGACCTCCTAGCTTGCCTACTGCCTCGGACTTCAAGGGGTCAGTCACAATTGGCGTCAGTGTAGTTGTGTTC
ENSG00000064835_POU1F1_TMM_145478.4	TTGACGTACGTAGGTTCTCCCCACCTTGTTGGGCTGGTTTCCATAATGACGTTTAAGAGCTAAGCAGTCGGAATTCGAAGAAGGTATATTGCTGTTGACAGTGAGCGCCGTCCAGTTGGAAGGGAGGAGTCAGAAAAACTACCCCCTTCCAACTGGACGATGCCTACTGCCTCGGACTTCAAGGGGTCAGTCACAATTGGCGTCAGTGTAGTTGTGTTC
ENSG00000064835_POU1F1_TMM_145479.5	TTGACGTACGTAGGTTCTCCCCACCTTGTTGGATTTCAAGCAGGAACTCGTTTAAGAGCTAAGCAGTCGGAATTCGAAGAAGGTATATTGCTGTTGACAGTGAGCGAAGAAATGCTCCCACGGAGGAGTCAGAAAAACTACCCCGTGGGAGCATTTCTCTGCCTACTGCCTCGGACTTCAAGGGGTCAGTCACAATTGGCGTCAGTGTAGTTGTGTTC
ENSG00000064835_POU1F1_TMM_145480.6	TTGACGTACGTAGGTTCTCCCCACCTTGTTGGAAATCCATGACTCAAGGTGGTTTAAGAGCTAAGCAGTCGGAATTCGAAGAAGGTATATTGCTGTTGACAGTGAGCGACTTACAGTCTGTGTGGAGGAGTCAGAAAAACTACCCCACACAGACTGTAAGCTGCCTACTGCCTCGGACTTCAAGGGGTCAGTCACAATTGGCGTCAGTGTAGTTGTGTTC
ENSG00000064835_POU1F1_TMM_145481.7	TTGACGTACGTAGGTTCTCCCCACCTTGTTGGTCTCACTTTAAATTCATGTTTAAGAGCTAAGCAGTCGGAATTCGAAGAAGGTATATTGCTGTTGACAGTGAGCGCTAGGTGCACTTCGAGGAGGAGTCAGAAAAACTACCCCTCGAAGTGCACCTAATGCCTACTGCCTCGGACTTCAAGGGGTCAGTCACAATTGGCGTCAGTGTAGTTGTGTTC
ENSG00000064835_POU1F1_TMM_145482.8	TTGACGTACGTAGGTTCTCCCCACCTTGTTGGGAGAATCCATGTCTATGTTTAAGAGCTAAGCAGTCGGAATTCGAAGAAGGTATATTGCTGTTGACAGTGAGCGCTGCTGGTTGTTCCCGGAGGAGTCAGAAAAACTACCCCGGGAACAACCAGCATTGCCTACTGCCTCGGACTTCAAGGGGTCAGTCACAATTGGCGTCAGTGTAGTTGTGTTC
ENSG00000064835_POU1F1_TMM_145483.9	TTGACGTACGTAGGTTCTCCCCACCTTGTTGGGCCTCCCCAACATTTGTCTGTTTAAGAGCTAAGCAGTCGGAATTCGAAGAAGGTATATTGCTGTTGACAGTGAGCGCCCTATCCTTCCACCGGAGGAGTCAGAAAAACTACCCCGGTGGAAGGATAGGTTGCCTACTGCCTCGGACTTCAAGGGGTCAGTCACAATTGGCGTCAGTGTAGTTGTGTTC
ENSG00000064835_POU1F1_TMM_145484.10	TTGACGTACGTAGGTTCTCCCCACCTTGTTGGATGCTCTGGAGAGACACTTGTTTAAGAGCTAAGCAGTCGGAATTCGAAGAAGGTATATTGCTGTTGACAGTGAGCGAGCTGATAACATGTCGGAGGAGTCAGAAAAACTACCCCGACATGTTATCAGCCTGCCTACTGCCTCGGACTTCAAGGGGTCAGTCACAATTGGCGTCAGTGTAGTTGTGTTC
ENSG00000065328_MCM10_TMM_136067.1	TTGACGTACGTAGGTTCTCCCCACCTTGTTGGAGCTCATCAAATGCGTCGTTTAAGAGCTAAGCAGTCGGAATTCGAAGAAGGTATATTGCTGTTGACAGTGAGCGCGTAGCCAGGTGTAAGGAGGAGTCAGAAAAACTACCCCTTACACCTGGCTACTTGCCTACTGCCTCGGACTTCAAGGGGTCAGTCACAATTGGCGTCAGTGTAGTTGTGTTC
ENSG00000065328_MCM10_TMM_136068.2	TTGACGTACGTAGGTTCTCCCCACCTTGTTGGAATTTGCAAGAGCAAATGAGTTTAAGAGCTAAGCAGTCGGAATTCGAAGAAGGTATATTGCTGTTGACAGTGAGCGCCATCGGAAACCCTTGGAGGAGTCAGAAAAACTACCCCAAGGGTTTCCGATGTTGCCTACTGCCTCGGACTTCAAGGGGTCAGTCACAATTGGCGTCAGTGTAGTTGTGTTC
ENSG00000065328_MCM10_TMM_136069.3	TTGACGTACGTAGGTTCTCCCCACCTTGTTGGTCTCTGCTGACCGCACTGCGTTTAAGAGCTAAGCAGTCGGAATTCGAAGAAGGTATATTGCTGTTGACAGTGAGCGCTTCCTCTTAAGGGCGGAGGAGTCAGAAAAACTACCCCGCCCTTAAGAGGAAATGCCTACTGCCTCGGACTTCAAGGGGTCAGTCACAATTGGCGTCAGTGTAGTTGTGTTC
ENSG00000065328_MCM10_TMM_136070.4	TTGACGTACGTAGGTTCTCCCCACCTTGTTGGAAAATAACTTCTTGACGCGTTTAAGAGCTAAGCAGTCGGAATTCGAAGAAGGTATATTGCTGTTGACAGTGAGCGCAAGCTCGGAAACGAGGAGGAGTCAGAAAAACTACCCCTCGTTTCCGAGCTTATGCCTACTGCCTCGGACTTCAAGGGGTCAGTCACAATTGGCGTCAGTGTAGTTGTGTTC
ENSG00000065328_MCM10_TMM_136071.5	TTGACGTACGTAGGTTCTCCCCACCTTGTTGGGTGAATCTTATACAGAAGGTTTAAGAGCTAAGCAGTCGGAATTCGAAGAAGGTATATTGCTGTTGACAGTGAGCGATCGCTGTGAACATTGGAGGAGTCAGAAAAACTACCCCAATGTTCACAGCGAGTGCCTACTGCCTCGGACTTCAAGGGGTCAGTCACAATTGGCGTCAGTGTAGTTGTGTTC
ENSG00000065328_MCM10_TMM_136072.6	TTGACGTACGTAGGTTCTCCCCACCTTGTTGGAAAATCTGGCCACTCTCTTGTTTAAGAGCTAAGCAGTCGGAATTCGAAGAAGGTATATTGCTGTTGACAGTGAGCGAATTGTCAGACGTTGGGAGGAGTCAGAAAAACTACCCCCAACGTCTGACAATGTGCCTACTGCCTCGGACTTCAAGGGGTCAGTCACAATTGGCGTCAGTGTAGTTGTGTTC
ENSG00000065328_MCM10_TMM_136073.7	TTGACGTACGTAGGTTCTCCCCACCTTGTTGGTTTCCCCAGAACTTCCTGTTTAAGAGCTAAGCAGTCGGAATTCGAAGAAGGTATATTGCTGTTGACAGTGAGCGCTCACGCGAAGAACAGGAGGAGTCAGAAAAACTACCCCTGTTCTTCGCGTGATTGCCTACTGCCTCGGACTTCAAGGGGTCAGTCACAATTGGCGTCAGTGTAGTTGTGTTC
ENSG00000065328_MCM10_TMM_136074.8	TTGACGTACGTAGGTTCTCCCCACCTTGTTGGTCTCCCCGGCCACCTCTTAGTTTAAGAGCTAAGCAGTCGGAATTCGAAGAAGGTATATTGCTGTTGACAGTGAGCGAACAACTGAAGTGCGGGAGGAGTCAGAAAAACTACCCCCGCACTTCAGTTGTGTGCCTACTGCCTCGGACTTCAAGGGGTCAGTCACAATTGGCGTCAGTGTAGTTGTGTTC
ENSG00000065328_MCM10_TMM_136075.9	TTGACGTACGTAGGTTCTCCCCACCTTGTTGGAGGAGAGTTCAGAGAATTCGTTTAAGAGCTAAGCAGTCGGAATTCGAAGAAGGTATATTGCTGTTGACAGTGAGCGCATGCAGTCGGCGTTGGAGGAGTCAGAAAAACTACCCCAACGCCGACTGCATATGCCTACTGCCTCGGACTTCAAGGGGTCAGTCACAATTGGCGTCAGTGTAGTTGTGTTC
ENSG00000065328_MCM10_TMM_136076.10	TTGACGTACGTAGGTTCTCCCCACCTTGTTGGCGCTACCAAGAACCAAGAGTTTAAGAGCTAAGCAGTCGGAATTCGAAGAAGGTATATTGCTGTTGACAGTGAGCGCGTACCACTACACGTGGAGGAGTCAGAAAAACTACCCCACGTGTAGTGGTACATGCCTACTGCCTCGGACTTCAAGGGGTCAGTCACAATTGGCGTCAGTGTAGTTGTGTTC
ENSG00000065548_ZC3H15_TMM_74641.1	TTGACGTACGTAGGTTCTCCCCACCTTGTTGGAAACAGGCTCAGGCCGGGTTTAAGAGCTAAGCAGTCGGAATTCGAAGAAGGTATATTGCTGTTGACAGTGAGCGATACGCTATCTACTGGGAGGAGTCAGAAAAACTACCCCCAGTAGATAGCGTAGTGCCTACTGCCTCGGACTTCAAGGGGTCAGTCACAATTGGCGTCAGTGTAGTTGTGTTC
ENSG00000065548_ZC3H15_TMM_74642.2	TTGACGTACGTAGGTTCTCCCCACCTTGTTGGTCACACATCAAGTTAAATTGTTTAAGAGCTAAGCAGTCGGAATTCGAAGAAGGTATATTGCTGTTGACAGTGAGCGATGAGCGTCATTACGGGAGGAGTCAGAAAAACTACCCCCGTAATGACGCTCACTGCCTACTGCCTCGGACTTCAAGGGGTCAGTCACAATTGGCGTCAGTGTAGTTGTGTTC
ENSG00000065548_ZC3H15_TMM_74643.3	TTGACGTACGTAGGTTCTCCCCACCTTGTTGGCAAGGACAGTGTACTAAGTTTAAGAGCTAAGCAGTCGGAATTCGAAGAAGGTATATTGCTGTTGACAGTGAGCGCCAGACCTGAAGGACGGAGGAGTCAGAAAAACTACCCCGTCCTTCAGGTCTGTTGCCTACTGCCTCGGACTTCAAGGGGTCAGTCACAATTGGCGTCAGTGTAGTTGTGTTC
ENSG00000065548_ZC3H15_TMM_74644.4	TTGACGTACGTAGGTTCTCCCCACCTTGTTGGAATGCACATACTACAGACTGTTTAAGAGCTAAGCAGTCGGAATTCGAAGAAGGTATATTGCTGTTGACAGTGAGCGCAGGGACTTTGGGACGGAGGAGTCAGAAAAACTACCCCGTCCCAAAGTCCCTATGCCTACTGCCTCGGACTTCAAGGGGTCAGTCACAATTGGCGTCAGTGTAGTTGTGTTC
ENSG00000065548_ZC3H15_TMM_74645.5	TTGACGTACGTAGGTTCTCCCCACCTTGTTGGTTCTCCCATGACTTGACTCGTTTAAGAGCTAAGCAGTCGGAATTCGAAGAAGGTATATTGCTGTTGACAGTGAGCGATAAAGCGATAGCTCGGAGGAGTCAGAAAAACTACCCCGAGCTATCGCTTTAGTGCCTACTGCCTCGGACTTCAAGGGGTCAGTCACAATTGGCGTCAGTGTAGTTGTGTTC
ENSG00000065548_ZC3H15_TMM_74646.6	TTGACGTACGTAGGTTCTCCCCACCTTGTTGGCTGAAAAGAAATTGAAGAGTTTAAGAGCTAAGCAGTCGGAATTCGAAGAAGGTATATTGCTGTTGACAGTGAGCGAGTTAGTGGATCTTGGGAGGAGTCAGAAAAACTACCCCCAAGATCCACTAACGTGCCTACTGCCTCGGACTTCAAGGGGTCAGTCACAATTGGCGTCAGTGTAGTTGTGTTC
ENSG00000065548_ZC3H15_TMM_74647.7	TTGACGTACGTAGGTTCTCCCCACCTTGTTGGACAAGAAGAAAGAATTGCGTTTAAGAGCTAAGCAGTCGGAATTCGAAGAAGGTATATTGCTGTTGACAGTGAGCGAGTGACTGTACTAGAGGAGGAGTCAGAAAAACTACCCCTCTAGTACAGTCACGTGCCTACTGCCTCGGACTTCAAGGGGTCAGTCACAATTGGCGTCAGTGTAGTTGTGTTC
ENSG00000065548_ZC3H15_TMM_74648.8	TTGACGTACGTAGGTTCTCCCCACCTTGTTGGGTAACATTTGGACCTAGTTTAAGAGCTAAGCAGTCGGAATTCGAAGAAGGTATATTGCTGTTGACAGTGAGCGCTCCACTCGACCGAAGGAGGAGTCAGAAAAACTACCCCTTCGGTCGAGTGGAATGCCTACTGCCTCGGACTTCAAGGGGTCAGTCACAATTGGCGTCAGTGTAGTTGTGTTC
ENSG00000065548_ZC3H15_TMM_74649.9	TTGACGTACGTAGGTTCTCCCCACCTTGTTGGATAAACTTGAACAAGATAGTTTAAGAGCTAAGCAGTCGGAATTCGAAGAAGGTATATTGCTGTTGACAGTGAGCGACTTCTTTGGCTTCCGGAGGAGTCAGAAAAACTACCCCGGAAGCCAAAGAAGCTGCCTACTGCCTCGGACTTCAAGGGGTCAGTCACAATTGGCGTCAGTGTAGTTGTGTTC
ENSG00000065548_ZC3H15_TMM_74650.10	TTGACGTACGTAGGTTCTCCCCACCTTGTTGGTTTCATCTACATCTCTTGTTTAAGAGCTAAGCAGTCGGAATTCGAAGAAGGTATATTGCTGTTGACAGTGAGCGCGTTAGCATCGGGAGGGAGGAGTCAGAAAAACTACCCCCTCCCGATGCTAACTTGCCTACTGCCTCGGACTTCAAGGGGTCAGTCACAATTGGCGTCAGTGTAGTTGTGTTC
ENSG00000065615_CYB5R4_TMM_114210.1	TTGACGTACGTAGGTTCTCCCCACCTTGTTGGGATCTAACGGGATTAAAGTTTAAGAGCTAAGCAGTCGGAATTCGAAGAAGGTATATTGCTGTTGACAGTGAGCGATGTAGGTTCCCATTGGAGGAGTCAGAAAAACTACCCCAATGGGAACCTACACTGCCTACTGCCTCGGACTTCAAGGGGTCAGTCACAATTGGCGTCAGTGTAGTTGTGTTC
ENSG00000065615_CYB5R4_TMM_114211.2	TTGACGTACGTAGGTTCTCCCCACCTTGTTGGGATGATACTCCATATAAGTTTAAGAGCTAAGCAGTCGGAATTCGAAGAAGGTATATTGCTGTTGACAGTGAGCGATACAATTCCTGGCAGGAGGAGTCAGAAAAACTACCCCTGCCAGGAATTGTAGTGCCTACTGCCTCGGACTTCAAGGGGTCAGTCACAATTGGCGTCAGTGTAGTTGTGTTC
ENSG00000065615_CYB5R4_TMM_114212.3	TTGACGTACGTAGGTTCTCCCCACCTTGTTGGATGAACTAATGAGAGCAGCGTTTAAGAGCTAAGCAGTCGGAATTCGAAGAAGGTATATTGCTGTTGACAGTGAGCGCAGGGCAGTACACAAGGAGGAGTCAGAAAAACTACCCCTTGTGTACTGCCCTTTGCCTACTGCCTCGGACTTCAAGGGGTCAGTCACAATTGGCGTCAGTGTAGTTGTGTTC
ENSG00000065615_CYB5R4_TMM_114213.4	TTGACGTACGTAGGTTCTCCCCACCTTGTTGGCTGAAAGAATGCCTGGTGTTTAAGAGCTAAGCAGTCGGAATTCGAAGAAGGTATATTGCTGTTGACAGTGAGCGCAGAGTGGCCGATGAGGAGGAGTCAGAAAAACTACCCCTCATCGGCCACTCTATGCCTACTGCCTCGGACTTCAAGGGGTCAGTCACAATTGGCGTCAGTGTAGTTGTGTTC
ENSG00000065615_CYB5R4_TMM_114214.5	TTGACGTACGTAGGTTCTCCCCACCTTGTTGGGGCCGGGAAAGACTGGGAAGTTTAAGAGCTAAGCAGTCGGAATTCGAAGAAGGTATATTGCTGTTGACAGTGAGCGAAGGTAGGGTTAAGCGGAGGAGTCAGAAAAACTACCCCGCTTAACCCTACCTCTGCCTACTGCCTCGGACTTCAAGGGGTCAGTCACAATTGGCGTCAGTGTAGTTGTGTTC
ENSG00000065615_CYB5R4_TMM_114215.6	TTGACGTACGTAGGTTCTCCCCACCTTGTTGGCGGGTTGTTGAGAGTGTGTTTAAGAGCTAAGCAGTCGGAATTCGAAGAAGGTATATTGCTGTTGACAGTGAGCGCGGCCTCTGAGCAAAGGAGGAGTCAGAAAAACTACCCCTTTGCTCAGAGGCCTTGCCTACTGCCTCGGACTTCAAGGGGTCAGTCACAATTGGCGTCAGTGTAGTTGTGTTC
ENSG00000065615_CYB5R4_TMM_114216.7	TTGACGTACGTAGGTTCTCCCCACCTTGTTGGTATCTGTCACTTGGCTCTTGTTTAAGAGCTAAGCAGTCGGAATTCGAAGAAGGTATATTGCTGTTGACAGTGAGCGATTTCAATGGCCTCAGGAGGAGTCAGAAAAACTACCCCTGAGGCCATTGAAACTGCCTACTGCCTCGGACTTCAAGGGGTCAGTCACAATTGGCGTCAGTGTAGTTGTGTTC
ENSG00000065615_CYB5R4_TMM_114217.8	TTGACGTACGTAGGTTCTCCCCACCTTGTTGGGATAACTAGGACCTTCTTGTTTAAGAGCTAAGCAGTCGGAATTCGAAGAAGGTATATTGCTGTTGACAGTGAGCGATTATGGCTTGCTCAGGAGGAGTCAGAAAAACTACCCCTGAGCAAGCCATAAGTGCCTACTGCCTCGGACTTCAAGGGGTCAGTCACAATTGGCGTCAGTGTAGTTGTGTTC
ENSG00000065615_CYB5R4_TMM_114218.9	TTGACGTACGTAGGTTCTCCCCACCTTGTTGGAGCAGAAACAATTATTAGTTTAAGAGCTAAGCAGTCGGAATTCGAAGAAGGTATATTGCTGTTGACAGTGAGCGACAGAATGTGGCATAGGAGGAGTCAGAAAAACTACCCCTATGCCACATTCTGCTGCCTACTGCCTCGGACTTCAAGGGGTCAGTCACAATTGGCGTCAGTGTAGTTGTGTTC
ENSG00000065615_CYB5R4_TMM_114219.10	TTGACGTACGTAGGTTCTCCCCACCTTGTTGGGTGACTAAAGAGTCTGTTGTTTAAGAGCTAAGCAGTCGGAATTCGAAGAAGGTATATTGCTGTTGACAGTGAGCGAGATCCGGAAATACTGGAGGAGTCAGAAAAACTACCCCAGTATTTCCGGATCGTGCCTACTGCCTCGGACTTCAAGGGGTCAGTCACAATTGGCGTCAGTGTAGTTGTGTTC
ENSG00000065665_SEC61A2_TMM_192876.1	TTGACGTACGTAGGTTCTCCCCACCTTGTTGGAAATTCAGAAACCGGAAGTTTAAGAGCTAAGCAGTCGGAATTCGAAGAAGGTATATTGCTGTTGACAGTGAGCGACCCAACATGACATAGGAGGAGTCAGAAAAACTACCCCTATGTCATGTTGGGCTGCCTACTGCCTCGGACTTCAAGGGGTCAGTCACAATTGGCGTCAGTGTAGTTGTGTTC
ENSG00000065665_SEC61A2_TMM_192877.2	TTGACGTACGTAGGTTCTCCCCACCTTGTTGGACATGATTCCAAACAGTGTTTAAGAGCTAAGCAGTCGGAATTCGAAGAAGGTATATTGCTGTTGACAGTGAGCGATGTAGGAACGGGTTGGAGGAGTCAGAAAAACTACCCCAACCCGTTCCTACACTGCCTACTGCCTCGGACTTCAAGGGGTCAGTCACAATTGGCGTCAGTGTAGTTGTGTTC
ENSG00000065665_SEC61A2_TMM_192878.3	TTGACGTACGTAGGTTCTCCCCACCTTGTTGGATTATGCAGTTGTTAGCGTTTAAGAGCTAAGCAGTCGGAATTCGAAGAAGGTATATTGCTGTTGACAGTGAGCGATCTCTCGTTTGCTTGGAGGAGTCAGAAAAACTACCCCAAGCAAACGAGAGAGTGCCTACTGCCTCGGACTTCAAGGGGTCAGTCACAATTGGCGTCAGTGTAGTTGTGTTC
ENSG00000065665_SEC61A2_TMM_192879.4	TTGACGTACGTAGGTTCTCCCCACCTTGTTGGGTATGATCATTACCATTGTTTAAGAGCTAAGCAGTCGGAATTCGAAGAAGGTATATTGCTGTTGACAGTGAGCGCCGAAATGAGGTCTCGGAGGAGTCAGAAAAACTACCCCGAGACCTCATTTCGTTGCCTACTGCCTCGGACTTCAAGGGGTCAGTCACAATTGGCGTCAGTGTAGTTGTGTTC
ENSG00000065665_SEC61A2_TMM_192880.5	TTGACGTACGTAGGTTCTCCCCACCTTGTTGGAACCTTCTCTCTAAACGTTTAAGAGCTAAGCAGTCGGAATTCGAAGAAGGTATATTGCTGTTGACAGTGAGCGCCGACGTTGATCGTAGGAGGAGTCAGAAAAACTACCCCTACGATCAACGTCGATGCCTACTGCCTCGGACTTCAAGGGGTCAGTCACAATTGGCGTCAGTGTAGTTGTGTTC
ENSG00000065665_SEC61A2_TMM_192881.6	TTGACGTACGTAGGTTCTCCCCACCTTGTTGGCCATTGTGTATGTCATGACGTTTAAGAGCTAAGCAGTCGGAATTCGAAGAAGGTATATTGCTGTTGACAGTGAGCGCTGTTCTGGAGGCTAGGAGGAGTCAGAAAAACTACCCCTAGCCTCCAGAACAATGCCTACTGCCTCGGACTTCAAGGGGTCAGTCACAATTGGCGTCAGTGTAGTTGTGTTC
ENSG00000065665_SEC61A2_TMM_192882.7	TTGACGTACGTAGGTTCTCCCCACCTTGTTGGATGATCAGGAGACAGATTCGTTTAAGAGCTAAGCAGTCGGAATTCGAAGAAGGTATATTGCTGTTGACAGTGAGCGATCAGTTATGGCGACGGAGGAGTCAGAAAAACTACCCCGTCGCCATAACTGACTGCCTACTGCCTCGGACTTCAAGGGGTCAGTCACAATTGGCGTCAGTGTAGTTGTGTTC
ENSG00000065665_SEC61A2_TMM_192883.8	TTGACGTACGTAGGTTCTCCCCACCTTGTTGGATAGAGCTTTATTCAAGTTTAAGAGCTAAGCAGTCGGAATTCGAAGAAGGTATATTGCTGTTGACAGTGAGCGCACGGCCAACCATGAGGAGGAGTCAGAAAAACTACCCCTCATGGTTGGCCGTATGCCTACTGCCTCGGACTTCAAGGGGTCAGTCACAATTGGCGTCAGTGTAGTTGTGTTC
ENSG00000065665_SEC61A2_TMM_192884.9	TTGACGTACGTAGGTTCTCCCCACCTTGTTGGGTAGAACTGCACAGAAGTTTAAGAGCTAAGCAGTCGGAATTCGAAGAAGGTATATTGCTGTTGACAGTGAGCGCGCTGCATCCAGTTAGGAGGAGTCAGAAAAACTACCCCTAACTGGATGCAGCATGCCTACTGCCTCGGACTTCAAGGGGTCAGTCACAATTGGCGTCAGTGTAGTTGTGTTC
ENSG00000065665_SEC61A2_TMM_192885.10	TTGACGTACGTAGGTTCTCCCCACCTTGTTGGGACTTTGTCCGTCCTGGGTTTAAGAGCTAAGCAGTCGGAATTCGAAGAAGGTATATTGCTGTTGACAGTGAGCGCAACGGGACTATCTGGGAGGAGTCAGAAAAACTACCCCCAGATAGTCCCGTTTTGCCTACTGCCTCGGACTTCAAGGGGTCAGTCACAATTGGCGTCAGTGTAGTTGTGTTC
ENSG00000065978_YBX1_SP_170371.1	TTGACGTACGTAGGTTCTCCCCACCTTGTTGGACCGGCCTCGTGCGCTCGTTTAAGAGCTAAGCAGTCGGAATTCGAAGAAGGTATATTGCTGTTGACAGTGAGCGACCGGTGAATTACAGGGAGGAGTCAGAAAAACTACCCCCTGTAATTCACCGGGTGCCTACTGCCTCGGACTTCAAGGGGTCAGTCACAATTGGCGTCAGTGTAGTTGTGTTC
ENSG00000065978_YBX1_SP_170372.2	TTGACGTACGTAGGTTCTCCCCACCTTGTTGGCGGACGGAGAGCACGTGGTTTAAGAGCTAAGCAGTCGGAATTCGAAGAAGGTATATTGCTGTTGACAGTGAGCGCTGACGTCCTGTCACGGAGGAGTCAGAAAAACTACCCCGTGACAGGACGTCAATGCCTACTGCCTCGGACTTCAAGGGGTCAGTCACAATTGGCGTCAGTGTAGTTGTGTTC
ENSG00000065978_YBX1_SP_170373.3	TTGACGTACGTAGGTTCTCCCCACCTTGTTGGCGTGTGCTCGGAGGGCGGTTTAAGAGCTAAGCAGTCGGAATTCGAAGAAGGTATATTGCTGTTGACAGTGAGCGAGAGCATGAGCGTTTGGAGGAGTCAGAAAAACTACCCCAAACGCTCATGCTCGTGCCTACTGCCTCGGACTTCAAGGGGTCAGTCACAATTGGCGTCAGTGTAGTTGTGTTC
ENSG00000065978_YBX1_SP_170374.4	TTGACGTACGTAGGTTCTCCCCACCTTGTTGGTGGGTGAGTCTGAAGCGGTTTAAGAGCTAAGCAGTCGGAATTCGAAGAAGGTATATTGCTGTTGACAGTGAGCGCATAAGCAGAGCCAGGGAGGAGTCAGAAAAACTACCCCCTGGCTCTGCTTATTTGCCTACTGCCTCGGACTTCAAGGGGTCAGTCACAATTGGCGTCAGTGTAGTTGTGTTC
ENSG00000065978_YBX1_SP_170375.5	TTGACGTACGTAGGTTCTCCCCACCTTGTTGGCGCACACACCCATCCTGGTTTAAGAGCTAAGCAGTCGGAATTCGAAGAAGGTATATTGCTGTTGACAGTGAGCGAGGAAACCTAATCGAGGAGGAGTCAGAAAAACTACCCCTCGATTAGGTTTCCGTGCCTACTGCCTCGGACTTCAAGGGGTCAGTCACAATTGGCGTCAGTGTAGTTGTGTTC
ENSG00000065978_YBX1_SP_170376.6	TTGACGTACGTAGGTTCTCCCCACCTTGTTGGGGGTTATTCTTCTTTAGTTTAAGAGCTAAGCAGTCGGAATTCGAAGAAGGTATATTGCTGTTGACAGTGAGCGAATAGGTTTGCCACGGGAGGAGTCAGAAAAACTACCCCCGTGGCAAACCTATCTGCCTACTGCCTCGGACTTCAAGGGGTCAGTCACAATTGGCGTCAGTGTAGTTGTGTTC
ENSG00000065978_YBX1_SP_170377.7	TTGACGTACGTAGGTTCTCCCCACCTTGTTGGACGCTATCCACGTCGTAGGTTTAAGAGCTAAGCAGTCGGAATTCGAAGAAGGTATATTGCTGTTGACAGTGAGCGCGTCGAGTCGCACTTGGAGGAGTCAGAAAAACTACCCCAAGTGCGACTCGACATGCCTACTGCCTCGGACTTCAAGGGGTCAGTCACAATTGGCGTCAGTGTAGTTGTGTTC
ENSG00000065978_YBX1_SP_170378.8	TTGACGTACGTAGGTTCTCCCCACCTTGTTGGCCTACGCAGGCCGGAGGTTTAAGAGCTAAGCAGTCGGAATTCGAAGAAGGTATATTGCTGTTGACAGTGAGCGCATGTCACATCGCAGGGAGGAGTCAGAAAAACTACCCCCTGCGATGTGACATTTGCCTACTGCCTCGGACTTCAAGGGGTCAGTCACAATTGGCGTCAGTGTAGTTGTGTTC
ENSG00000065978_YBX1_SP_170379.9	TTGACGTACGTAGGTTCTCCCCACCTTGTTGGTGACGCGAACAACGGCGTGGTTTAAGAGCTAAGCAGTCGGAATTCGAAGAAGGTATATTGCTGTTGACAGTGAGCGAACATCGAGCTTAACGGAGGAGTCAGAAAAACTACCCCGTTAAGCTCGATGTGTGCCTACTGCCTCGGACTTCAAGGGGTCAGTCACAATTGGCGTCAGTGTAGTTGTGTTC
ENSG00000065978_YBX1_SP_170380.10	TTGACGTACGTAGGTTCTCCCCACCTTGTTGGCCCAAGCCGGGCGGATTGTTTAAGAGCTAAGCAGTCGGAATTCGAAGAAGGTATATTGCTGTTGACAGTGAGCGACTATTAAATGGCCGGGAGGAGTCAGAAAAACTACCCCCGGCCATTTAATAGGTGCCTACTGCCTCGGACTTCAAGGGGTCAGTCACAATTGGCGTCAGTGTAGTTGTGTTC
ENSG00000066230_SLC9A3_TMM_76182.1	TTGACGTACGTAGGTTCTCCCCACCTTGTTGGCACGTGGGCCCACTCGAGTTTAAGAGCTAAGCAGTCGGAATTCGAAGAAGGTATATTGCTGTTGACAGTGAGCGAAAGGAAGCTCTGAGGGAGGAGTCAGAAAAACTACCCCCTCAGAGCTTCCTTGTGCCTACTGCCTCGGACTTCAAGGGGTCAGTCACAATTGGCGTCAGTGTAGTTGTGTTC
ENSG00000066230_SLC9A3_TMM_76183.2	TTGACGTACGTAGGTTCTCCCCACCTTGTTGGGATCCTCGTGGCCAGCTGTTTAAGAGCTAAGCAGTCGGAATTCGAAGAAGGTATATTGCTGTTGACAGTGAGCGAGCACAAATGCTCAGGGAGGAGTCAGAAAAACTACCCCCTGAGCATTTGTGCGTGCCTACTGCCTCGGACTTCAAGGGGTCAGTCACAATTGGCGTCAGTGTAGTTGTGTTC
ENSG00000066230_SLC9A3_TMM_76184.3	TTGACGTACGTAGGTTCTCCCCACCTTGTTGGCCGTCGTGGGTACCGTGGTTTAAGAGCTAAGCAGTCGGAATTCGAAGAAGGTATATTGCTGTTGACAGTGAGCGAGACTAAGAGGACATGGAGGAGTCAGAAAAACTACCCCATGTCCTCTTAGTCGTGCCTACTGCCTCGGACTTCAAGGGGTCAGTCACAATTGGCGTCAGTGTAGTTGTGTTC
ENSG00000066230_SLC9A3_TMM_76185.4	TTGACGTACGTAGGTTCTCCCCACCTTGTTGGCCGAAGAAGAGGCGGTTGTTTAAGAGCTAAGCAGTCGGAATTCGAAGAAGGTATATTGCTGTTGACAGTGAGCGATCAAGCATGCACTAGGAGGAGTCAGAAAAACTACCCCTAGTGCATGCTTGACTGCCTACTGCCTCGGACTTCAAGGGGTCAGTCACAATTGGCGTCAGTGTAGTTGTGTTC
ENSG00000066230_SLC9A3_TMM_76186.5	TTGACGTACGTAGGTTCTCCCCACCTTGTTGGAATCTTTCGTGGCGCTGTTTAAGAGCTAAGCAGTCGGAATTCGAAGAAGGTATATTGCTGTTGACAGTGAGCGAGTTACCGTCTCTATGGAGGAGTCAGAAAAACTACCCCATAGAGACGGTAACGTGCCTACTGCCTCGGACTTCAAGGGGTCAGTCACAATTGGCGTCAGTGTAGTTGTGTTC
ENSG00000066230_SLC9A3_TMM_76187.6	TTGACGTACGTAGGTTCTCCCCACCTTGTTGGTCCCACAAGGTCACCAGCGGTTTAAGAGCTAAGCAGTCGGAATTCGAAGAAGGTATATTGCTGTTGACAGTGAGCGCATGACGTGCCTCCTGGAGGAGTCAGAAAAACTACCCCAGGAGGCACGTCATATGCCTACTGCCTCGGACTTCAAGGGGTCAGTCACAATTGGCGTCAGTGTAGTTGTGTTC
ENSG00000066230_SLC9A3_TMM_76188.7	TTGACGTACGTAGGTTCTCCCCACCTTGTTGGGCGAGAGCGGGGGCTTCCGTTTAAGAGCTAAGCAGTCGGAATTCGAAGAAGGTATATTGCTGTTGACAGTGAGCGAAGGGAATCAGGGATGGAGGAGTCAGAAAAACTACCCCATCCCTGATTCCCTCTGCCTACTGCCTCGGACTTCAAGGGGTCAGTCACAATTGGCGTCAGTGTAGTTGTGTTC
ENSG00000066230_SLC9A3_TMM_76189.8	TTGACGTACGTAGGTTCTCCCCACCTTGTTGGTGTGAAGGACGCGATGGTTTAAGAGCTAAGCAGTCGGAATTCGAAGAAGGTATATTGCTGTTGACAGTGAGCGCGTCCCTTAATGCGAGGAGGAGTCAGAAAAACTACCCCTCGCATTAAGGGACATGCCTACTGCCTCGGACTTCAAGGGGTCAGTCACAATTGGCGTCAGTGTAGTTGTGTTC
ENSG00000066230_SLC9A3_TMM_76190.9	TTGACGTACGTAGGTTCTCCCCACCTTGTTGGGTGCTGGGCGGCATCGTCGTTTAAGAGCTAAGCAGTCGGAATTCGAAGAAGGTATATTGCTGTTGACAGTGAGCGAGTAGGATTAACCACGGAGGAGTCAGAAAAACTACCCCGTGGTTAATCCTACGTGCCTACTGCCTCGGACTTCAAGGGGTCAGTCACAATTGGCGTCAGTGTAGTTGTGTTC
ENSG00000066230_SLC9A3_TMM_76191.10	TTGACGTACGTAGGTTCTCCCCACCTTGTTGGCATCTCGGACGTCAGGTGTTTAAGAGCTAAGCAGTCGGAATTCGAAGAAGGTATATTGCTGTTGACAGTGAGCGCACTCTTCTCCTCGTGGAGGAGTCAGAAAAACTACCCCACGAGGAGAAGAGTATGCCTACTGCCTCGGACTTCAAGGGGTCAGTCACAATTGGCGTCAGTGTAGTTGTGTTC
ENSG00000066322_ELOVL1_TMM_118966.1	TTGACGTACGTAGGTTCTCCCCACCTTGTTGGCGTGCTTCATCACCTCTGTTTAAGAGCTAAGCAGTCGGAATTCGAAGAAGGTATATTGCTGTTGACAGTGAGCGATGCAAGTACGTCACGGAGGAGTCAGAAAAACTACCCCGTGACGTACTTGCACTGCCTACTGCCTCGGACTTCAAGGGGTCAGTCACAATTGGCGTCAGTGTAGTTGTGTTC
ENSG00000066322_ELOVL1_TMM_118967.2	TTGACGTACGTAGGTTCTCCCCACCTTGTTGGAGGGTAGCCCTGGATCCGGTTTAAGAGCTAAGCAGTCGGAATTCGAAGAAGGTATATTGCTGTTGACAGTGAGCGATCGCCGTCTAATAAGGAGGAGTCAGAAAAACTACCCCTTATTAGACGGCGACTGCCTACTGCCTCGGACTTCAAGGGGTCAGTCACAATTGGCGTCAGTGTAGTTGTGTTC
ENSG00000066322_ELOVL1_TMM_118968.3	TTGACGTACGTAGGTTCTCCCCACCTTGTTGGATTGTCTACAACTTCTCACGTTTAAGAGCTAAGCAGTCGGAATTCGAAGAAGGTATATTGCTGTTGACAGTGAGCGCCAAAGGTTCATCGCGGAGGAGTCAGAAAAACTACCCCGCGATGAACCTTTGATGCCTACTGCCTCGGACTTCAAGGGGTCAGTCACAATTGGCGTCAGTGTAGTTGTGTTC
ENSG00000066322_ELOVL1_TMM_118969.4	TTGACGTACGTAGGTTCTCCCCACCTTGTTGGCTCAATGAACTTGGAGAAGGTTTAAGAGCTAAGCAGTCGGAATTCGAAGAAGGTATATTGCTGTTGACAGTGAGCGCGAGCAGTTCTCTCTGGAGGAGTCAGAAAAACTACCCCAGAGAGAACTGCTCTTGCCTACTGCCTCGGACTTCAAGGGGTCAGTCACAATTGGCGTCAGTGTAGTTGTGTTC
ENSG00000066322_ELOVL1_TMM_118970.5	TTGACGTACGTAGGTTCTCCCCACCTTGTTGGCACGGAAGAGTTTATCAGTTTAAGAGCTAAGCAGTCGGAATTCGAAGAAGGTATATTGCTGTTGACAGTGAGCGCGTTTGCTTGAGGAGGGAGGAGTCAGAAAAACTACCCCCTCCTCAAGCAAACTTGCCTACTGCCTCGGACTTCAAGGGGTCAGTCACAATTGGCGTCAGTGTAGTTGTGTTC
ENSG00000066322_ELOVL1_TMM_118971.6	TTGACGTACGTAGGTTCTCCCCACCTTGTTGGCTTCCCTGGAGCTGGTGGTGTTTAAGAGCTAAGCAGTCGGAATTCGAAGAAGGTATATTGCTGTTGACAGTGAGCGCTGACAGGTTTCGCTGGAGGAGTCAGAAAAACTACCCCAGCGAAACCTGTCATTGCCTACTGCCTCGGACTTCAAGGGGTCAGTCACAATTGGCGTCAGTGTAGTTGTGTTC
ENSG00000066322_ELOVL1_TMM_118972.7	TTGACGTACGTAGGTTCTCCCCACCTTGTTGGTGGCACAACCCTACCTTGTTTAAGAGCTAAGCAGTCGGAATTCGAAGAAGGTATATTGCTGTTGACAGTGAGCGCGCATTCCGGAACCTGGAGGAGTCAGAAAAACTACCCCAGGTTCCGGAATGCATGCCTACTGCCTCGGACTTCAAGGGGTCAGTCACAATTGGCGTCAGTGTAGTTGTGTTC
ENSG00000066322_ELOVL1_TMM_118973.8	TTGACGTACGTAGGTTCTCCCCACCTTGTTGGTCATTATTCACCTCATCGTTTAAGAGCTAAGCAGTCGGAATTCGAAGAAGGTATATTGCTGTTGACAGTGAGCGCGCTGTCAACGATCCGGAGGAGTCAGAAAAACTACCCCGGATCGTTGACAGCTTGCCTACTGCCTCGGACTTCAAGGGGTCAGTCACAATTGGCGTCAGTGTAGTTGTGTTC
ENSG00000066322_ELOVL1_TMM_118974.9	TTGACGTACGTAGGTTCTCCCCACCTTGTTGGCAGTGAGACCAGGACAAACGTTTAAGAGCTAAGCAGTCGGAATTCGAAGAAGGTATATTGCTGTTGACAGTGAGCGAAGAGACATACCGTCGGAGGAGTCAGAAAAACTACCCCGACGGTATGTCTCTCTGCCTACTGCCTCGGACTTCAAGGGGTCAGTCACAATTGGCGTCAGTGTAGTTGTGTTC
ENSG00000066322_ELOVL1_TMM_118975.10	TTGACGTACGTAGGTTCTCCCCACCTTGTTGGGTATCACTCTTATACCAGTTTAAGAGCTAAGCAGTCGGAATTCGAAGAAGGTATATTGCTGTTGACAGTGAGCGCGCGGAATAAGGGTGGGAGGAGTCAGAAAAACTACCCCCACCCTTATTCCGCATGCCTACTGCCTCGGACTTCAAGGGGTCAGTCACAATTGGCGTCAGTGTAGTTGTGTTC
ENSG00000066735_KIF26A_TMM_109660.1	TTGACGTACGTAGGTTCTCCCCACCTTGTTGGCACCACGACCAGCTCGAGTTTAAGAGCTAAGCAGTCGGAATTCGAAGAAGGTATATTGCTGTTGACAGTGAGCGATGGCACTGAAGGAAGGAGGAGTCAGAAAAACTACCCCTTCCTTCAGTGCCAGTGCCTACTGCCTCGGACTTCAAGGGGTCAGTCACAATTGGCGTCAGTGTAGTTGTGTTC
ENSG00000066735_KIF26A_TMM_109661.2	TTGACGTACGTAGGTTCTCCCCACCTTGTTGGTCGAAGGCCTGGGGCCGGTTTAAGAGCTAAGCAGTCGGAATTCGAAGAAGGTATATTGCTGTTGACAGTGAGCGCGACAACGGGTCAGTGGAGGAGTCAGAAAAACTACCCCACTGACCCGTTGTCATGCCTACTGCCTCGGACTTCAAGGGGTCAGTCACAATTGGCGTCAGTGTAGTTGTGTTC
ENSG00000066735_KIF26A_TMM_109662.3	TTGACGTACGTAGGTTCTCCCCACCTTGTTGGGACCCCGCTGAAGTCGGGTTTAAGAGCTAAGCAGTCGGAATTCGAAGAAGGTATATTGCTGTTGACAGTGAGCGCTATAGGTGCCTCAGGGAGGAGTCAGAAAAACTACCCCCTGAGGCACCTATAATGCCTACTGCCTCGGACTTCAAGGGGTCAGTCACAATTGGCGTCAGTGTAGTTGTGTTC
ENSG00000066735_KIF26A_TMM_109663.4	TTGACGTACGTAGGTTCTCCCCACCTTGTTGGGACGAGCTGGGCCAGACGTTTAAGAGCTAAGCAGTCGGAATTCGAAGAAGGTATATTGCTGTTGACAGTGAGCGATAGACCTCAGACGTGGAGGAGTCAGAAAAACTACCCCACGTCTGAGGTCTAGTGCCTACTGCCTCGGACTTCAAGGGGTCAGTCACAATTGGCGTCAGTGTAGTTGTGTTC
ENSG00000066735_KIF26A_TMM_109664.5	TTGACGTACGTAGGTTCTCCCCACCTTGTTGGGCGTCAAGGTCCTCATGGCGTTTAAGAGCTAAGCAGTCGGAATTCGAAGAAGGTATATTGCTGTTGACAGTGAGCGATATGCCTCTAGACTGGAGGAGTCAGAAAAACTACCCCAGTCTAGAGGCATACTGCCTACTGCCTCGGACTTCAAGGGGTCAGTCACAATTGGCGTCAGTGTAGTTGTGTTC
ENSG00000066735_KIF26A_TMM_109665.6	TTGACGTACGTAGGTTCTCCCCACCTTGTTGGCCCCACTGACCACCGACGTTTAAGAGCTAAGCAGTCGGAATTCGAAGAAGGTATATTGCTGTTGACAGTGAGCGAGTTTGTGGTCGTATGGAGGAGTCAGAAAAACTACCCCATACGACCACAAACGTGCCTACTGCCTCGGACTTCAAGGGGTCAGTCACAATTGGCGTCAGTGTAGTTGTGTTC
ENSG00000066735_KIF26A_TMM_109666.7	TTGACGTACGTAGGTTCTCCCCACCTTGTTGGGCTCTTCAGGCTCATCGGTTTAAGAGCTAAGCAGTCGGAATTCGAAGAAGGTATATTGCTGTTGACAGTGAGCGCGAACCCAGAGAGTAGGAGGAGTCAGAAAAACTACCCCTACTCTCTGGGTTCATGCCTACTGCCTCGGACTTCAAGGGGTCAGTCACAATTGGCGTCAGTGTAGTTGTGTTC
ENSG00000066735_KIF26A_TMM_109667.8	TTGACGTACGTAGGTTCTCCCCACCTTGTTGGACACCTGGACACTGGGCCCGTTTAAGAGCTAAGCAGTCGGAATTCGAAGAAGGTATATTGCTGTTGACAGTGAGCGCTGGTTTGACGAGGTGGAGGAGTCAGAAAAACTACCCCACCTCGTCAAACCAATGCCTACTGCCTCGGACTTCAAGGGGTCAGTCACAATTGGCGTCAGTGTAGTTGTGTTC
ENSG00000066735_KIF26A_TMM_109668.9	TTGACGTACGTAGGTTCTCCCCACCTTGTTGGTAGCACCTGCGGGTCTTGGGTTTAAGAGCTAAGCAGTCGGAATTCGAAGAAGGTATATTGCTGTTGACAGTGAGCGCTGCGTTTAGTCGCCGGAGGAGTCAGAAAAACTACCCCGGCGACTAAACGCAATGCCTACTGCCTCGGACTTCAAGGGGTCAGTCACAATTGGCGTCAGTGTAGTTGTGTTC
ENSG00000066735_KIF26A_TMM_109669.10	TTGACGTACGTAGGTTCTCCCCACCTTGTTGGAGACCCGGACGGAGAAGGTTTAAGAGCTAAGCAGTCGGAATTCGAAGAAGGTATATTGCTGTTGACAGTGAGCGAGAGACCTATGCTGTGGAGGAGTCAGAAAAACTACCCCACAGCATAGGTCTCGTGCCTACTGCCTCGGACTTCAAGGGGTCAGTCACAATTGGCGTCAGTGTAGTTGTGTTC
ENSG00000066855_MTFR1_TMM_136549.1	TTGACGTACGTAGGTTCTCCCCACCTTGTTGGCTGGATTAAGCGCCTAATTGTTTAAGAGCTAAGCAGTCGGAATTCGAAGAAGGTATATTGCTGTTGACAGTGAGCGCTGGTTAGAGAGGCCGGAGGAGTCAGAAAAACTACCCCGGCCTCTCTAACCATTGCCTACTGCCTCGGACTTCAAGGGGTCAGTCACAATTGGCGTCAGTGTAGTTGTGTTC
ENSG00000066855_MTFR1_TMM_136550.2	TTGACGTACGTAGGTTCTCCCCACCTTGTTGGGGACTCCATTCTGTTGCAGTTTAAGAGCTAAGCAGTCGGAATTCGAAGAAGGTATATTGCTGTTGACAGTGAGCGATAACGAAGGAGGGTGGAGGAGTCAGAAAAACTACCCCACCCTCCTTCGTTAGTGCCTACTGCCTCGGACTTCAAGGGGTCAGTCACAATTGGCGTCAGTGTAGTTGTGTTC
ENSG00000066855_MTFR1_TMM_136551.3	TTGACGTACGTAGGTTCTCCCCACCTTGTTGGATCAACAGCAGATGTACTTGTTTAAGAGCTAAGCAGTCGGAATTCGAAGAAGGTATATTGCTGTTGACAGTGAGCGATAAGCGGACCTAACGGAGGAGTCAGAAAAACTACCCCGTTAGGTCCGCTTACTGCCTACTGCCTCGGACTTCAAGGGGTCAGTCACAATTGGCGTCAGTGTAGTTGTGTTC
ENSG00000066855_MTFR1_TMM_136552.4	TTGACGTACGTAGGTTCTCCCCACCTTGTTGGAAAAGAAGGTCATCCTGAAGTTTAAGAGCTAAGCAGTCGGAATTCGAAGAAGGTATATTGCTGTTGACAGTGAGCGCCATTCCTGGCTTTCGGAGGAGTCAGAAAAACTACCCCGAAAGCCAGGAATGATGCCTACTGCCTCGGACTTCAAGGGGTCAGTCACAATTGGCGTCAGTGTAGTTGTGTTC
ENSG00000066855_MTFR1_TMM_136553.5	TTGACGTACGTAGGTTCTCCCCACCTTGTTGGGATGGGTAGCCAAAGAAGAGTTTAAGAGCTAAGCAGTCGGAATTCGAAGAAGGTATATTGCTGTTGACAGTGAGCGATCCTCAAGTAACGTGGAGGAGTCAGAAAAACTACCCCACGTTACTTGAGGAGTGCCTACTGCCTCGGACTTCAAGGGGTCAGTCACAATTGGCGTCAGTGTAGTTGTGTTC
ENSG00000066855_MTFR1_TMM_136554.6	TTGACGTACGTAGGTTCTCCCCACCTTGTTGGCCAATGCTGGAAAGACTTGTTTAAGAGCTAAGCAGTCGGAATTCGAAGAAGGTATATTGCTGTTGACAGTGAGCGATGTAACGTAAGGGCGGAGGAGTCAGAAAAACTACCCCGCCCTTACGTTACACTGCCTACTGCCTCGGACTTCAAGGGGTCAGTCACAATTGGCGTCAGTGTAGTTGTGTTC
ENSG00000066855_MTFR1_TMM_136555.7	TTGACGTACGTAGGTTCTCCCCACCTTGTTGGCTTCCTCATTTGCCAGCGCGTTTAAGAGCTAAGCAGTCGGAATTCGAAGAAGGTATATTGCTGTTGACAGTGAGCGATGATCAGTCTCCTGGGAGGAGTCAGAAAAACTACCCCCAGGAGACTGATCACTGCCTACTGCCTCGGACTTCAAGGGGTCAGTCACAATTGGCGTCAGTGTAGTTGTGTTC
ENSG00000066855_MTFR1_TMM_136556.8	TTGACGTACGTAGGTTCTCCCCACCTTGTTGGATGAACAGTGTAAAACTTGTTTAAGAGCTAAGCAGTCGGAATTCGAAGAAGGTATATTGCTGTTGACAGTGAGCGAGTTCGTTCTTCCCAGGAGGAGTCAGAAAAACTACCCCTGGGAAGAACGAACCTGCCTACTGCCTCGGACTTCAAGGGGTCAGTCACAATTGGCGTCAGTGTAGTTGTGTTC
ENSG00000066855_MTFR1_TMM_136557.9	TTGACGTACGTAGGTTCTCCCCACCTTGTTGGCCAAAATTGTGACCCAGCGTTTAAGAGCTAAGCAGTCGGAATTCGAAGAAGGTATATTGCTGTTGACAGTGAGCGCCAAGGCGCGAGTAAGGAGGAGTCAGAAAAACTACCCCTTACTCGCGCCTTGATGCCTACTGCCTCGGACTTCAAGGGGTCAGTCACAATTGGCGTCAGTGTAGTTGTGTTC
ENSG00000066855_MTFR1_TMM_136558.10	TTGACGTACGTAGGTTCTCCCCACCTTGTTGGCAGGGTCAGTAGCATCCACGTTTAAGAGCTAAGCAGTCGGAATTCGAAGAAGGTATATTGCTGTTGACAGTGAGCGAAATACGGTTCGAGCGGAGGAGTCAGAAAAACTACCCCGCTCGAACCGTATTCTGCCTACTGCCTCGGACTTCAAGGGGTCAGTCACAATTGGCGTCAGTGTAGTTGTGTTC
ENSG00000066933_MYO9A_TMM_8240.1	TTGACGTACGTAGGTTCTCCCCACCTTGTTGGTCGCAGGATGATGGAACGTTTAAGAGCTAAGCAGTCGGAATTCGAAGAAGGTATATTGCTGTTGACAGTGAGCGAGAGTTGAGTCAGACGGAGGAGTCAGAAAAACTACCCCGTCTGACTCAACTCGTGCCTACTGCCTCGGACTTCAAGGGGTCAGTCACAATTGGCGTCAGTGTAGTTGTGTTC
ENSG00000066933_MYO9A_TMM_8241.2	TTGACGTACGTAGGTTCTCCCCACCTTGTTGGATAATGAACATACATTAGTTTAAGAGCTAAGCAGTCGGAATTCGAAGAAGGTATATTGCTGTTGACAGTGAGCGCACGCCACCATCGATGGAGGAGTCAGAAAAACTACCCCATCGATGGTGGCGTATGCCTACTGCCTCGGACTTCAAGGGGTCAGTCACAATTGGCGTCAGTGTAGTTGTGTTC
ENSG00000066933_MYO9A_TMM_8242.3	TTGACGTACGTAGGTTCTCCCCACCTTGTTGGTTCAGCGAATGATGCTGGTTTAAGAGCTAAGCAGTCGGAATTCGAAGAAGGTATATTGCTGTTGACAGTGAGCGCATCGGCAGCTGATAGGAGGAGTCAGAAAAACTACCCCTATCAGCTGCCGATATGCCTACTGCCTCGGACTTCAAGGGGTCAGTCACAATTGGCGTCAGTGTAGTTGTGTTC
ENSG00000066933_MYO9A_TMM_8243.4	TTGACGTACGTAGGTTCTCCCCACCTTGTTGGTATGATAACCACCAACTGTTTAAGAGCTAAGCAGTCGGAATTCGAAGAAGGTATATTGCTGTTGACAGTGAGCGACACGTAGGGTTGTAGGAGGAGTCAGAAAAACTACCCCTACAACCCTACGTGCTGCCTACTGCCTCGGACTTCAAGGGGTCAGTCACAATTGGCGTCAGTGTAGTTGTGTTC
ENSG00000066933_MYO9A_TMM_8244.5	TTGACGTACGTAGGTTCTCCCCACCTTGTTGGCAGAGGTAAAGGAATTTGGGTTTAAGAGCTAAGCAGTCGGAATTCGAAGAAGGTATATTGCTGTTGACAGTGAGCGCCAGATCAAGGTCGCGGAGGAGTCAGAAAAACTACCCCGCGACCTTGATCTGATGCCTACTGCCTCGGACTTCAAGGGGTCAGTCACAATTGGCGTCAGTGTAGTTGTGTTC
ENSG00000066933_MYO9A_TMM_8245.6	TTGACGTACGTAGGTTCTCCCCACCTTGTTGGCTCCTGATAAACGAGTCGTTTAAGAGCTAAGCAGTCGGAATTCGAAGAAGGTATATTGCTGTTGACAGTGAGCGAGAAGGCGTTCTTACGGAGGAGTCAGAAAAACTACCCCGTAAGAACGCCTTCGTGCCTACTGCCTCGGACTTCAAGGGGTCAGTCACAATTGGCGTCAGTGTAGTTGTGTTC
ENSG00000066933_MYO9A_TMM_8246.7	TTGACGTACGTAGGTTCTCCCCACCTTGTTGGCTCGGAGAATTGCCCATGTTTAAGAGCTAAGCAGTCGGAATTCGAAGAAGGTATATTGCTGTTGACAGTGAGCGCAGTACAGCTCGACAGGAGGAGTCAGAAAAACTACCCCTGTCGAGCTGTACTATGCCTACTGCCTCGGACTTCAAGGGGTCAGTCACAATTGGCGTCAGTGTAGTTGTGTTC
ENSG00000066933_MYO9A_TMM_8247.8	TTGACGTACGTAGGTTCTCCCCACCTTGTTGGATACATTTGATATTGCCGTTTAAGAGCTAAGCAGTCGGAATTCGAAGAAGGTATATTGCTGTTGACAGTGAGCGAAGAACAGCCAACTGGGAGGAGTCAGAAAAACTACCCCCAGTTGGCTGTTCTGTGCCTACTGCCTCGGACTTCAAGGGGTCAGTCACAATTGGCGTCAGTGTAGTTGTGTTC
ENSG00000066933_MYO9A_TMM_8248.9	TTGACGTACGTAGGTTCTCCCCACCTTGTTGGAGATAATGATATTCCTCGTTTAAGAGCTAAGCAGTCGGAATTCGAAGAAGGTATATTGCTGTTGACAGTGAGCGCAAGTCTGCACAGTGGGAGGAGTCAGAAAAACTACCCCCACTGTGCAGACTTTTGCCTACTGCCTCGGACTTCAAGGGGTCAGTCACAATTGGCGTCAGTGTAGTTGTGTTC
ENSG00000066933_MYO9A_TMM_8249.10	TTGACGTACGTAGGTTCTCCCCACCTTGTTGGATATTACCCAAATGTAGTAGTTTAAGAGCTAAGCAGTCGGAATTCGAAGAAGGTATATTGCTGTTGACAGTGAGCGCCCTCCGGTAGATTTGGAGGAGTCAGAAAAACTACCCCAAATCTACCGGAGGTTGCCTACTGCCTCGGACTTCAAGGGGTCAGTCACAATTGGCGTCAGTGTAGTTGTGTTC
ENSG00000067221_STOML1_TMM_130490.1	TTGACGTACGTAGGTTCTCCCCACCTTGTTGGGTCACCTTCCCCATTTCGTTTAAGAGCTAAGCAGTCGGAATTCGAAGAAGGTATATTGCTGTTGACAGTGAGCGAGTTGATGAGCGTTCGGAGGAGTCAGAAAAACTACCCCGAACGCTCATCAACGTGCCTACTGCCTCGGACTTCAAGGGGTCAGTCACAATTGGCGTCAGTGTAGTTGTGTTC
ENSG00000067221_STOML1_TMM_130491.2	TTGACGTACGTAGGTTCTCCCCACCTTGTTGGATGTCCAGTTTCGCATCGTTTAAGAGCTAAGCAGTCGGAATTCGAAGAAGGTATATTGCTGTTGACAGTGAGCGCAATATCGAGCGGGAGGAGGAGTCAGAAAAACTACCCCTCCCGCTCGATATTTTGCCTACTGCCTCGGACTTCAAGGGGTCAGTCACAATTGGCGTCAGTGTAGTTGTGTTC
ENSG00000067221_STOML1_TMM_130492.3	TTGACGTACGTAGGTTCTCCCCACCTTGTTGGGCCTCATCAGTTTCCTGGTTTAAGAGCTAAGCAGTCGGAATTCGAAGAAGGTATATTGCTGTTGACAGTGAGCGCGGAGTACCATGTTCGGAGGAGTCAGAAAAACTACCCCGAACATGGTACTCCATGCCTACTGCCTCGGACTTCAAGGGGTCAGTCACAATTGGCGTCAGTGTAGTTGTGTTC
ENSG00000067221_STOML1_TMM_130493.4	TTGACGTACGTAGGTTCTCCCCACCTTGTTGGCGGTCAAAATCACCCAGGTTTAAGAGCTAAGCAGTCGGAATTCGAAGAAGGTATATTGCTGTTGACAGTGAGCGATGAGGACGCAGAATGGAGGAGTCAGAAAAACTACCCCATTCTGCGTCCTCAGTGCCTACTGCCTCGGACTTCAAGGGGTCAGTCACAATTGGCGTCAGTGTAGTTGTGTTC
ENSG00000067221_STOML1_TMM_130494.5	TTGACGTACGTAGGTTCTCCCCACCTTGTTGGGACGGGGCTGTGCTGTCCGGTTTAAGAGCTAAGCAGTCGGAATTCGAAGAAGGTATATTGCTGTTGACAGTGAGCGACTTGCATCCTAAACGGAGGAGTCAGAAAAACTACCCCGTTTAGGATGCAAGGTGCCTACTGCCTCGGACTTCAAGGGGTCAGTCACAATTGGCGTCAGTGTAGTTGTGTTC
ENSG00000067221_STOML1_TMM_130495.6	TTGACGTACGTAGGTTCTCCCCACCTTGTTGGATTGTGTTCCGCCTGGGCGTTTAAGAGCTAAGCAGTCGGAATTCGAAGAAGGTATATTGCTGTTGACAGTGAGCGCGTAGTTGCGCACTAGGAGGAGTCAGAAAAACTACCCCTAGTGCGCAACTACATGCCTACTGCCTCGGACTTCAAGGGGTCAGTCACAATTGGCGTCAGTGTAGTTGTGTTC
ENSG00000067221_STOML1_TMM_130496.7	TTGACGTACGTAGGTTCTCCCCACCTTGTTGGTCGAGCTTCGGCTTTCTGTTTAAGAGCTAAGCAGTCGGAATTCGAAGAAGGTATATTGCTGTTGACAGTGAGCGAATGTGGCAGAGAGTGGAGGAGTCAGAAAAACTACCCCACTCTCTGCCACATGTGCCTACTGCCTCGGACTTCAAGGGGTCAGTCACAATTGGCGTCAGTGTAGTTGTGTTC
ENSG00000067221_STOML1_TMM_130497.8	TTGACGTACGTAGGTTCTCCCCACCTTGTTGGTTCTGGGCTGTCATGCGTGGTTTAAGAGCTAAGCAGTCGGAATTCGAAGAAGGTATATTGCTGTTGACAGTGAGCGCCTGAGACGTGCATTGGAGGAGTCAGAAAAACTACCCCAATGCACGTCTCAGATGCCTACTGCCTCGGACTTCAAGGGGTCAGTCACAATTGGCGTCAGTGTAGTTGTGTTC
ENSG00000067221_STOML1_TMM_130498.9	TTGACGTACGTAGGTTCTCCCCACCTTGTTGGCTCGGCAGGTCTGGGTACCGTTTAAGAGCTAAGCAGTCGGAATTCGAAGAAGGTATATTGCTGTTGACAGTGAGCGCCGCAAGTACTCTCAGGAGGAGTCAGAAAAACTACCCCTGAGAGTACTTGCGTTGCCTACTGCCTCGGACTTCAAGGGGTCAGTCACAATTGGCGTCAGTGTAGTTGTGTTC
ENSG00000067221_STOML1_TMM_130499.10	TTGACGTACGTAGGTTCTCCCCACCTTGTTGGCAGAAGGGCTGCTTGTCCCGTTTAAGAGCTAAGCAGTCGGAATTCGAAGAAGGTATATTGCTGTTGACAGTGAGCGATTGTCGCAGTAATGGGAGGAGTCAGAAAAACTACCCCCATTACTGCGACAAGTGCCTACTGCCTCGGACTTCAAGGGGTCAGTCACAATTGGCGTCAGTGTAGTTGTGTTC
ENSG00000067248_DHX29_TMM_94672.1	TTGACGTACGTAGGTTCTCCCCACCTTGTTGGCTTGACACGGGGCTCCCGTTTAAGAGCTAAGCAGTCGGAATTCGAAGAAGGTATATTGCTGTTGACAGTGAGCGATCCGGTTGGATCTAGGAGGAGTCAGAAAAACTACCCCTAGATCCAACCGGACTGCCTACTGCCTCGGACTTCAAGGGGTCAGTCACAATTGGCGTCAGTGTAGTTGTGTTC
ENSG00000067248_DHX29_TMM_94673.2	TTGACGTACGTAGGTTCTCCCCACCTTGTTGGGCTCTGGAAGCAGACACGGGTTTAAGAGCTAAGCAGTCGGAATTCGAAGAAGGTATATTGCTGTTGACAGTGAGCGAGTAGTTAGCGGCTTGGAGGAGTCAGAAAAACTACCCCAAGCCGCTAACTACGTGCCTACTGCCTCGGACTTCAAGGGGTCAGTCACAATTGGCGTCAGTGTAGTTGTGTTC
ENSG00000067248_DHX29_TMM_94674.3	TTGACGTACGTAGGTTCTCCCCACCTTGTTGGGACACTGGCTTCTTGCTTTGTTTAAGAGCTAAGCAGTCGGAATTCGAAGAAGGTATATTGCTGTTGACAGTGAGCGCGCCACTCGTAGTCAGGAGGAGTCAGAAAAACTACCCCTGACTACGAGTGGCTTGCCTACTGCCTCGGACTTCAAGGGGTCAGTCACAATTGGCGTCAGTGTAGTTGTGTTC
ENSG00000067248_DHX29_TMM_94675.4	TTGACGTACGTAGGTTCTCCCCACCTTGTTGGACCAATACACTCTTATAGTTTAAGAGCTAAGCAGTCGGAATTCGAAGAAGGTATATTGCTGTTGACAGTGAGCGACGAGTAACCTGTAGGGAGGAGTCAGAAAAACTACCCCCTACAGGTTACTCGGTGCCTACTGCCTCGGACTTCAAGGGGTCAGTCACAATTGGCGTCAGTGTAGTTGTGTTC
ENSG00000067248_DHX29_TMM_94676.5	TTGACGTACGTAGGTTCTCCCCACCTTGTTGGAGCAGCAACCTAAAAGTGTTTAAGAGCTAAGCAGTCGGAATTCGAAGAAGGTATATTGCTGTTGACAGTGAGCGCCGCAAATCATGGAGGGAGGAGTCAGAAAAACTACCCCCTCCATGATTTGCGTTGCCTACTGCCTCGGACTTCAAGGGGTCAGTCACAATTGGCGTCAGTGTAGTTGTGTTC
ENSG00000067248_DHX29_TMM_94677.6	TTGACGTACGTAGGTTCTCCCCACCTTGTTGGCAATGGAGGTGAAATAGGTTTAAGAGCTAAGCAGTCGGAATTCGAAGAAGGTATATTGCTGTTGACAGTGAGCGCTATCCATCCATGGCGGAGGAGTCAGAAAAACTACCCCGCCATGGATGGATAATGCCTACTGCCTCGGACTTCAAGGGGTCAGTCACAATTGGCGTCAGTGTAGTTGTGTTC
ENSG00000067248_DHX29_TMM_94678.7	TTGACGTACGTAGGTTCTCCCCACCTTGTTGGACTATACTGCTCGAAGTGTTTAAGAGCTAAGCAGTCGGAATTCGAAGAAGGTATATTGCTGTTGACAGTGAGCGATCGCGGTAATTAAGGGAGGAGTCAGAAAAACTACCCCCTTAATTACCGCGACTGCCTACTGCCTCGGACTTCAAGGGGTCAGTCACAATTGGCGTCAGTGTAGTTGTGTTC
ENSG00000067248_DHX29_TMM_94679.8	TTGACGTACGTAGGTTCTCCCCACCTTGTTGGTTCCAGTAGGTAGATACGTTTAAGAGCTAAGCAGTCGGAATTCGAAGAAGGTATATTGCTGTTGACAGTGAGCGCCGATTGGGCGTCATGGAGGAGTCAGAAAAACTACCCCATGACGCCCAATCGATGCCTACTGCCTCGGACTTCAAGGGGTCAGTCACAATTGGCGTCAGTGTAGTTGTGTTC
ENSG00000067248_DHX29_TMM_94680.9	TTGACGTACGTAGGTTCTCCCCACCTTGTTGGAAGATCCCGAGGAATCTGTTTAAGAGCTAAGCAGTCGGAATTCGAAGAAGGTATATTGCTGTTGACAGTGAGCGCCTCGTCCGCTCATAGGAGGAGTCAGAAAAACTACCCCTATGAGCGGACGAGTTGCCTACTGCCTCGGACTTCAAGGGGTCAGTCACAATTGGCGTCAGTGTAGTTGTGTTC
ENSG00000067248_DHX29_TMM_94681.10	TTGACGTACGTAGGTTCTCCCCACCTTGTTGGAATTCTAAAAGTTTAGAAGGTTTAAGAGCTAAGCAGTCGGAATTCGAAGAAGGTATATTGCTGTTGACAGTGAGCGCACGCCACCGACTAAGGAGGAGTCAGAAAAACTACCCCTTAGTCGGTGGCGTTTGCCTACTGCCTCGGACTTCAAGGGGTCAGTCACAATTGGCGTCAGTGTAGTTGTGTTC
ENSG00000067533_RRP15_TMM_199634.1	TTGACGTACGTAGGTTCTCCCCACCTTGTTGGGACTCACGTGTGAGTGGTTTAAGAGCTAAGCAGTCGGAATTCGAAGAAGGTATATTGCTGTTGACAGTGAGCGCATCAGGAGGCATTCGGAGGAGTCAGAAAAACTACCCCGAATGCCTCCTGATATGCCTACTGCCTCGGACTTCAAGGGGTCAGTCACAATTGGCGTCAGTGTAGTTGTGTTC
ENSG00000067533_RRP15_TMM_199635.2	TTGACGTACGTAGGTTCTCCCCACCTTGTTGGAAGATGAAAATGGTAACGTTTAAGAGCTAAGCAGTCGGAATTCGAAGAAGGTATATTGCTGTTGACAGTGAGCGAATCGTGTTCTAGCTGGAGGAGTCAGAAAAACTACCCCAGCTAGAACACGATCTGCCTACTGCCTCGGACTTCAAGGGGTCAGTCACAATTGGCGTCAGTGTAGTTGTGTTC
ENSG00000067533_RRP15_TMM_199636.3	TTGACGTACGTAGGTTCTCCCCACCTTGTTGGCAATAGAAGCTGACAGTGAGTTTAAGAGCTAAGCAGTCGGAATTCGAAGAAGGTATATTGCTGTTGACAGTGAGCGACCTTCCTATGATCTGGAGGAGTCAGAAAAACTACCCCAGATCATAGGAAGGGTGCCTACTGCCTCGGACTTCAAGGGGTCAGTCACAATTGGCGTCAGTGTAGTTGTGTTC
ENSG00000067533_RRP15_TMM_199637.4	TTGACGTACGTAGGTTCTCCCCACCTTGTTGGATGGAGAATCAAGTGTTGTTTAAGAGCTAAGCAGTCGGAATTCGAAGAAGGTATATTGCTGTTGACAGTGAGCGAGGCTTATCTTGTACGGAGGAGTCAGAAAAACTACCCCGTACAAGATAAGCCGTGCCTACTGCCTCGGACTTCAAGGGGTCAGTCACAATTGGCGTCAGTGTAGTTGTGTTC
ENSG00000067533_RRP15_TMM_199638.5	TTGACGTACGTAGGTTCTCCCCACCTTGTTGGTCATCATCAGAATAAAAGGTTTAAGAGCTAAGCAGTCGGAATTCGAAGAAGGTATATTGCTGTTGACAGTGAGCGATCTAATGTCCAGACGGAGGAGTCAGAAAAACTACCCCGTCTGGACATTAGACTGCCTACTGCCTCGGACTTCAAGGGGTCAGTCACAATTGGCGTCAGTGTAGTTGTGTTC
ENSG00000067533_RRP15_TMM_199639.6	TTGACGTACGTAGGTTCTCCCCACCTTGTTGGAATAGTAGGTTTACTTTCGTTTAAGAGCTAAGCAGTCGGAATTCGAAGAAGGTATATTGCTGTTGACAGTGAGCGATATCAAGCTGCGATGGAGGAGTCAGAAAAACTACCCCATCGCAGCTTGATAGTGCCTACTGCCTCGGACTTCAAGGGGTCAGTCACAATTGGCGTCAGTGTAGTTGTGTTC
ENSG00000067533_RRP15_TMM_199640.7	TTGACGTACGTAGGTTCTCCCCACCTTGTTGGTGATAAGAGGCTGGAGTGTTTAAGAGCTAAGCAGTCGGAATTCGAAGAAGGTATATTGCTGTTGACAGTGAGCGCGGTTGTTTGGTGGCGGAGGAGTCAGAAAAACTACCCCGCCACCAAACAACCTTGCCTACTGCCTCGGACTTCAAGGGGTCAGTCACAATTGGCGTCAGTGTAGTTGTGTTC
ENSG00000067533_RRP15_TMM_199641.8	TTGACGTACGTAGGTTCTCCCCACCTTGTTGGAATGTTGATGAAAAGGTTAGTTTAAGAGCTAAGCAGTCGGAATTCGAAGAAGGTATATTGCTGTTGACAGTGAGCGAAGTGAGAGCCACAAGGAGGAGTCAGAAAAACTACCCCTTGTGGCTCTCACTGTGCCTACTGCCTCGGACTTCAAGGGGTCAGTCACAATTGGCGTCAGTGTAGTTGTGTTC
ENSG00000067533_RRP15_TMM_199642.9	TTGACGTACGTAGGTTCTCCCCACCTTGTTGGTAGGATCGTCCAACCTGTTTAAGAGCTAAGCAGTCGGAATTCGAAGAAGGTATATTGCTGTTGACAGTGAGCGCGTGCCTCATGACTAGGAGGAGTCAGAAAAACTACCCCTAGTCATGAGGCACTTGCCTACTGCCTCGGACTTCAAGGGGTCAGTCACAATTGGCGTCAGTGTAGTTGTGTTC
ENSG00000067533_RRP15_TMM_199643.10	TTGACGTACGTAGGTTCTCCCCACCTTGTTGGGGAGCATCTATGAAAGACTGTTTAAGAGCTAAGCAGTCGGAATTCGAAGAAGGTATATTGCTGTTGACAGTGAGCGACTGAAGTTAACCGTGGAGGAGTCAGAAAAACTACCCCACGGTTAACTTCAGGTGCCTACTGCCTCGGACTTCAAGGGGTCAGTCACAATTGGCGTCAGTGTAGTTGTGTTC
ENSG00000067715_SYT1_TMM_8530.1	TTGACGTACGTAGGTTCTCCCCACCTTGTTGGCGACAGTGGTGACAGGCGTTTAAGAGCTAAGCAGTCGGAATTCGAAGAAGGTATATTGCTGTTGACAGTGAGCGAGATTACCTATGGGCGGAGGAGTCAGAAAAACTACCCCGCCCATAGGTAATCGTGCCTACTGCCTCGGACTTCAAGGGGTCAGTCACAATTGGCGTCAGTGTAGTTGTGTTC
ENSG00000067715_SYT1_TMM_8531.2	TTGACGTACGTAGGTTCTCCCCACCTTGTTGGGTGAGCGAGAGTCACCATGGTTTAAGAGCTAAGCAGTCGGAATTCGAAGAAGGTATATTGCTGTTGACAGTGAGCGACTTCTGATACAGTGGGAGGAGTCAGAAAAACTACCCCCACTGTATCAGAAGCTGCCTACTGCCTCGGACTTCAAGGGGTCAGTCACAATTGGCGTCAGTGTAGTTGTGTTC
ENSG00000067715_SYT1_TMM_8532.3	TTGACGTACGTAGGTTCTCCCCACCTTGTTGGCTATTGCAATTAAGGCCCAGTTTAAGAGCTAAGCAGTCGGAATTCGAAGAAGGTATATTGCTGTTGACAGTGAGCGCACCACAACTGGGCAGGAGGAGTCAGAAAAACTACCCCTGCCCAGTTGTGGTTTGCCTACTGCCTCGGACTTCAAGGGGTCAGTCACAATTGGCGTCAGTGTAGTTGTGTTC
ENSG00000067715_SYT1_TMM_8533.4	TTGACGTACGTAGGTTCTCCCCACCTTGTTGGCAGCAGGTCAGGACTAAAGTTTAAGAGCTAAGCAGTCGGAATTCGAAGAAGGTATATTGCTGTTGACAGTGAGCGCGCGCTCAATGAGTTGGAGGAGTCAGAAAAACTACCCCAACTCATTGAGCGCTTGCCTACTGCCTCGGACTTCAAGGGGTCAGTCACAATTGGCGTCAGTGTAGTTGTGTTC
ENSG00000067715_SYT1_TMM_8534.5	TTGACGTACGTAGGTTCTCCCCACCTTGTTGGCCCGCCTTGGACATGGGGTTTAAGAGCTAAGCAGTCGGAATTCGAAGAAGGTATATTGCTGTTGACAGTGAGCGCAATATCCGCCTCCAGGAGGAGTCAGAAAAACTACCCCTGGAGGCGGATATTATGCCTACTGCCTCGGACTTCAAGGGGTCAGTCACAATTGGCGTCAGTGTAGTTGTGTTC
ENSG00000067715_SYT1_TMM_8535.6	TTGACGTACGTAGGTTCTCCCCACCTTGTTGGCTGAAACTGGATTGACAGAGTTTAAGAGCTAAGCAGTCGGAATTCGAAGAAGGTATATTGCTGTTGACAGTGAGCGAAGTTAATGGCGATGGGAGGAGTCAGAAAAACTACCCCCATCGCCATTAACTCTGCCTACTGCCTCGGACTTCAAGGGGTCAGTCACAATTGGCGTCAGTGTAGTTGTGTTC
ENSG00000067715_SYT1_TMM_8536.7	TTGACGTACGTAGGTTCTCCCCACCTTGTTGGGGAAAACTTCAGTATTCACGTTTAAGAGCTAAGCAGTCGGAATTCGAAGAAGGTATATTGCTGTTGACAGTGAGCGCCTCACCTGTAAGGCGGAGGAGTCAGAAAAACTACCCCGCCTTACAGGTGAGTTGCCTACTGCCTCGGACTTCAAGGGGTCAGTCACAATTGGCGTCAGTGTAGTTGTGTTC
ENSG00000067715_SYT1_TMM_8537.8	TTGACGTACGTAGGTTCTCCCCACCTTGTTGGAAAGATGTAAAAGACTTAGTTTAAGAGCTAAGCAGTCGGAATTCGAAGAAGGTATATTGCTGTTGACAGTGAGCGCCTCTGAAGCTCATGGGAGGAGTCAGAAAAACTACCCCCATGAGCTTCAGAGATGCCTACTGCCTCGGACTTCAAGGGGTCAGTCACAATTGGCGTCAGTGTAGTTGTGTTC
ENSG00000067715_SYT1_TMM_8538.9	TTGACGTACGTAGGTTCTCCCCACCTTGTTGGCCACCCAATTCCGAGTAGTTTAAGAGCTAAGCAGTCGGAATTCGAAGAAGGTATATTGCTGTTGACAGTGAGCGCGGTCTACCAGGAACGGAGGAGTCAGAAAAACTACCCCGTTCCTGGTAGACCATGCCTACTGCCTCGGACTTCAAGGGGTCAGTCACAATTGGCGTCAGTGTAGTTGTGTTC
ENSG00000067715_SYT1_TMM_8539.10	TTGACGTACGTAGGTTCTCCCCACCTTGTTGGCAGAAACACTTTCACGTAGTTTAAGAGCTAAGCAGTCGGAATTCGAAGAAGGTATATTGCTGTTGACAGTGAGCGCTCGTTCGAACAACGGGAGGAGTCAGAAAAACTACCCCCGTTGTTCGAACGATTGCCTACTGCCTCGGACTTCAAGGGGTCAGTCACAATTGGCGTCAGTGTAGTTGTGTTC
ENSG00000068137_PLEKHH3_TMM_173749.1	TTGACGTACGTAGGTTCTCCCCACCTTGTTGGCACCGGGACTACGGGGAGTTTAAGAGCTAAGCAGTCGGAATTCGAAGAAGGTATATTGCTGTTGACAGTGAGCGAGAATATCGCACGTTGGAGGAGTCAGAAAAACTACCCCAACGTGCGATATTCCTGCCTACTGCCTCGGACTTCAAGGGGTCAGTCACAATTGGCGTCAGTGTAGTTGTGTTC
ENSG00000068137_PLEKHH3_TMM_173750.2	TTGACGTACGTAGGTTCTCCCCACCTTGTTGGCGGACCCCGAGTCCAGCGTTTAAGAGCTAAGCAGTCGGAATTCGAAGAAGGTATATTGCTGTTGACAGTGAGCGAACCATAGTTCTCCTGGAGGAGTCAGAAAAACTACCCCAGGAGAACTATGGTCTGCCTACTGCCTCGGACTTCAAGGGGTCAGTCACAATTGGCGTCAGTGTAGTTGTGTTC
ENSG00000068137_PLEKHH3_TMM_173751.3	TTGACGTACGTAGGTTCTCCCCACCTTGTTGGATGTCCGGGTCGTCCTCGTTTAAGAGCTAAGCAGTCGGAATTCGAAGAAGGTATATTGCTGTTGACAGTGAGCGCTGACTACGACTGGAGGAGGAGTCAGAAAAACTACCCCTCCAGTCGTAGTCAATGCCTACTGCCTCGGACTTCAAGGGGTCAGTCACAATTGGCGTCAGTGTAGTTGTGTTC
ENSG00000068137_PLEKHH3_TMM_173752.4	TTGACGTACGTAGGTTCTCCCCACCTTGTTGGAAGCCACCATAGTCCCCCGGTTTAAGAGCTAAGCAGTCGGAATTCGAAGAAGGTATATTGCTGTTGACAGTGAGCGCCGTGATTGGATTCCGGAGGAGTCAGAAAAACTACCCCGGAATCCAATCACGTTGCCTACTGCCTCGGACTTCAAGGGGTCAGTCACAATTGGCGTCAGTGTAGTTGTGTTC
ENSG00000068137_PLEKHH3_TMM_173753.5	TTGACGTACGTAGGTTCTCCCCACCTTGTTGGGGCCGGTCACCGAGCACGTTTAAGAGCTAAGCAGTCGGAATTCGAAGAAGGTATATTGCTGTTGACAGTGAGCGATGCATTACCACTGAGGAGGAGTCAGAAAAACTACCCCTCAGTGGTAATGCACTGCCTACTGCCTCGGACTTCAAGGGGTCAGTCACAATTGGCGTCAGTGTAGTTGTGTTC
ENSG00000068137_PLEKHH3_TMM_173754.6	TTGACGTACGTAGGTTCTCCCCACCTTGTTGGAGTCAGCGTCACTTCCAGGTTTAAGAGCTAAGCAGTCGGAATTCGAAGAAGGTATATTGCTGTTGACAGTGAGCGATTGAGACATATCCGGGAGGAGTCAGAAAAACTACCCCCGGATATGTCTCAACTGCCTACTGCCTCGGACTTCAAGGGGTCAGTCACAATTGGCGTCAGTGTAGTTGTGTTC
ENSG00000068137_PLEKHH3_TMM_173755.7	TTGACGTACGTAGGTTCTCCCCACCTTGTTGGGAGCCTCATCCCGGAGAAAGTTTAAGAGCTAAGCAGTCGGAATTCGAAGAAGGTATATTGCTGTTGACAGTGAGCGACTCAATCGAATCACGGAGGAGTCAGAAAAACTACCCCGTGATTCGATTGAGGTGCCTACTGCCTCGGACTTCAAGGGGTCAGTCACAATTGGCGTCAGTGTAGTTGTGTTC
ENSG00000068137_PLEKHH3_TMM_173756.8	TTGACGTACGTAGGTTCTCCCCACCTTGTTGGTTCAGCAGCAGCGGGAAGTTTAAGAGCTAAGCAGTCGGAATTCGAAGAAGGTATATTGCTGTTGACAGTGAGCGATTTATCCGGCCAGAGGAGGAGTCAGAAAAACTACCCCTCTGGCCGGATAAACTGCCTACTGCCTCGGACTTCAAGGGGTCAGTCACAATTGGCGTCAGTGTAGTTGTGTTC
ENSG00000068137_PLEKHH3_TMM_173757.9	TTGACGTACGTAGGTTCTCCCCACCTTGTTGGCACAAACCAGGCTCGGCGCGTTTAAGAGCTAAGCAGTCGGAATTCGAAGAAGGTATATTGCTGTTGACAGTGAGCGCGCCATTGTGGCGAAGGAGGAGTCAGAAAAACTACCCCTTCGCCACAATGGCTTGCCTACTGCCTCGGACTTCAAGGGGTCAGTCACAATTGGCGTCAGTGTAGTTGTGTTC
ENSG00000068137_PLEKHH3_TMM_173758.10	TTGACGTACGTAGGTTCTCCCCACCTTGTTGGGCTGTACCGGGAGCCCCGGTTTAAGAGCTAAGCAGTCGGAATTCGAAGAAGGTATATTGCTGTTGACAGTGAGCGCGGATGGCTGTATCGGGAGGAGTCAGAAAAACTACCCCCGATACAGCCATCCATGCCTACTGCCTCGGACTTCAAGGGGTCAGTCACAATTGGCGTCAGTGTAGTTGTGTTC
ENSG00000068400_GRIPAP1_TMM_196124.1	TTGACGTACGTAGGTTCTCCCCACCTTGTTGGACAGAAGGTCGCCTACTGTTTAAGAGCTAAGCAGTCGGAATTCGAAGAAGGTATATTGCTGTTGACAGTGAGCGCACCTTCTCAGGCTTGGAGGAGTCAGAAAAACTACCCCAAGCCTGAGAAGGTATGCCTACTGCCTCGGACTTCAAGGGGTCAGTCACAATTGGCGTCAGTGTAGTTGTGTTC
ENSG00000068400_GRIPAP1_TMM_196125.2	TTGACGTACGTAGGTTCTCCCCACCTTGTTGGATGAACTACGCAAGAAGTTTAAGAGCTAAGCAGTCGGAATTCGAAGAAGGTATATTGCTGTTGACAGTGAGCGCCGTCACCCATTATGGGAGGAGTCAGAAAAACTACCCCCATAATGGGTGACGTTGCCTACTGCCTCGGACTTCAAGGGGTCAGTCACAATTGGCGTCAGTGTAGTTGTGTTC
ENSG00000068400_GRIPAP1_TMM_196126.3	TTGACGTACGTAGGTTCTCCCCACCTTGTTGGGCGCAAGCTCTGTCTGAGGGTTTAAGAGCTAAGCAGTCGGAATTCGAAGAAGGTATATTGCTGTTGACAGTGAGCGCGTCAGCTTCAGAGAGGAGGAGTCAGAAAAACTACCCCTCTCTGAAGCTGACTTGCCTACTGCCTCGGACTTCAAGGGGTCAGTCACAATTGGCGTCAGTGTAGTTGTGTTC
ENSG00000068400_GRIPAP1_TMM_196127.4	TTGACGTACGTAGGTTCTCCCCACCTTGTTGGTTGTTTGTCCGGAGTTCCGTTTAAGAGCTAAGCAGTCGGAATTCGAAGAAGGTATATTGCTGTTGACAGTGAGCGCGCACTCAGAGTCGAGGAGGAGTCAGAAAAACTACCCCTCGACTCTGAGTGCTTGCCTACTGCCTCGGACTTCAAGGGGTCAGTCACAATTGGCGTCAGTGTAGTTGTGTTC
ENSG00000068400_GRIPAP1_TMM_196128.5	TTGACGTACGTAGGTTCTCCCCACCTTGTTGGAACGCTATGGGAAAGAAGCGTTTAAGAGCTAAGCAGTCGGAATTCGAAGAAGGTATATTGCTGTTGACAGTGAGCGAGGTTAGCACCAACAGGAGGAGTCAGAAAAACTACCCCTGTTGGTGCTAACCGTGCCTACTGCCTCGGACTTCAAGGGGTCAGTCACAATTGGCGTCAGTGTAGTTGTGTTC
ENSG00000068400_GRIPAP1_TMM_196129.6	TTGACGTACGTAGGTTCTCCCCACCTTGTTGGAAGTTCTCAGCTGTCAGTGGTTTAAGAGCTAAGCAGTCGGAATTCGAAGAAGGTATATTGCTGTTGACAGTGAGCGCAACCTCTTGGCACAGGAGGAGTCAGAAAAACTACCCCTGTGCCAAGAGGTTTTGCCTACTGCCTCGGACTTCAAGGGGTCAGTCACAATTGGCGTCAGTGTAGTTGTGTTC
ENSG00000068400_GRIPAP1_TMM_196130.7	TTGACGTACGTAGGTTCTCCCCACCTTGTTGGGCATGGGGGCCAGGACGGTGTTTAAGAGCTAAGCAGTCGGAATTCGAAGAAGGTATATTGCTGTTGACAGTGAGCGATCTCGACTCCAGTAGGAGGAGTCAGAAAAACTACCCCTACTGGAGTCGAGACTGCCTACTGCCTCGGACTTCAAGGGGTCAGTCACAATTGGCGTCAGTGTAGTTGTGTTC
ENSG00000068400_GRIPAP1_TMM_196131.8	TTGACGTACGTAGGTTCTCCCCACCTTGTTGGGGCCAATAGTCGACTGCGTTTAAGAGCTAAGCAGTCGGAATTCGAAGAAGGTATATTGCTGTTGACAGTGAGCGACAGACCCATACTTAGGAGGAGTCAGAAAAACTACCCCTAAGTATGGGTCTGGTGCCTACTGCCTCGGACTTCAAGGGGTCAGTCACAATTGGCGTCAGTGTAGTTGTGTTC
ENSG00000068400_GRIPAP1_TMM_196132.9	TTGACGTACGTAGGTTCTCCCCACCTTGTTGGGCCGAAACATCCAGGCTGCGTTTAAGAGCTAAGCAGTCGGAATTCGAAGAAGGTATATTGCTGTTGACAGTGAGCGATGAAGGTATTTCCCGGAGGAGTCAGAAAAACTACCCCGGGAAATACCTTCACTGCCTACTGCCTCGGACTTCAAGGGGTCAGTCACAATTGGCGTCAGTGTAGTTGTGTTC
ENSG00000068400_GRIPAP1_TMM_196133.10	TTGACGTACGTAGGTTCTCCCCACCTTGTTGGCTCCGGGAACAGACCACGTTTAAGAGCTAAGCAGTCGGAATTCGAAGAAGGTATATTGCTGTTGACAGTGAGCGCGTCAGTAGTGTCAGGGAGGAGTCAGAAAAACTACCCCCTGACACTACTGACATGCCTACTGCCTCGGACTTCAAGGGGTCAGTCACAATTGGCGTCAGTGTAGTTGTGTTC
ENSG00000068615_REEP1_TMM_201009.1	TTGACGTACGTAGGTTCTCCCCACCTTGTTGGTCAAATGGATGATGTACGTTTAAGAGCTAAGCAGTCGGAATTCGAAGAAGGTATATTGCTGTTGACAGTGAGCGCGTCACTACAGCACCGGAGGAGTCAGAAAAACTACCCCGGTGCTGTAGTGACTTGCCTACTGCCTCGGACTTCAAGGGGTCAGTCACAATTGGCGTCAGTGTAGTTGTGTTC
ENSG00000068615_REEP1_TMM_201010.2	TTGACGTACGTAGGTTCTCCCCACCTTGTTGGTCTGTGAATGTCTCTGCTGGTTTAAGAGCTAAGCAGTCGGAATTCGAAGAAGGTATATTGCTGTTGACAGTGAGCGCTCGAGCATTGACTGGGAGGAGTCAGAAAAACTACCCCCAGTCAATGCTCGAATGCCTACTGCCTCGGACTTCAAGGGGTCAGTCACAATTGGCGTCAGTGTAGTTGTGTTC
ENSG00000068615_REEP1_TMM_201011.3	TTGACGTACGTAGGTTCTCCCCACCTTGTTGGCTGTCTCCCTACACAAAGTTTAAGAGCTAAGCAGTCGGAATTCGAAGAAGGTATATTGCTGTTGACAGTGAGCGACCACAGTACAAAGCGGAGGAGTCAGAAAAACTACCCCGCTTTGTACTGTGGCTGCCTACTGCCTCGGACTTCAAGGGGTCAGTCACAATTGGCGTCAGTGTAGTTGTGTTC
ENSG00000068615_REEP1_TMM_201012.4	TTGACGTACGTAGGTTCTCCCCACCTTGTTGGGATCATCTCCAGGCTGGGTTTAAGAGCTAAGCAGTCGGAATTCGAAGAAGGTATATTGCTGTTGACAGTGAGCGCTCTTTGGACACGTCGGAGGAGTCAGAAAAACTACCCCGACGTGTCCAAAGATTGCCTACTGCCTCGGACTTCAAGGGGTCAGTCACAATTGGCGTCAGTGTAGTTGTGTTC
ENSG00000068615_REEP1_TMM_201013.5	TTGACGTACGTAGGTTCTCCCCACCTTGTTGGTGAAATCAAAGGACATTAGTTTAAGAGCTAAGCAGTCGGAATTCGAAGAAGGTATATTGCTGTTGACAGTGAGCGCGTGAATAGGCGACCGGAGGAGTCAGAAAAACTACCCCGGTCGCCTATTCACTTGCCTACTGCCTCGGACTTCAAGGGGTCAGTCACAATTGGCGTCAGTGTAGTTGTGTTC
ENSG00000068615_REEP1_TMM_201014.6	TTGACGTACGTAGGTTCTCCCCACCTTGTTGGGAATAATACGCAGGGTAAAGTTTAAGAGCTAAGCAGTCGGAATTCGAAGAAGGTATATTGCTGTTGACAGTGAGCGAAAGCTCATGTCTGTGGAGGAGTCAGAAAAACTACCCCACAGACATGAGCTTCTGCCTACTGCCTCGGACTTCAAGGGGTCAGTCACAATTGGCGTCAGTGTAGTTGTGTTC
ENSG00000068615_REEP1_TMM_201015.7	TTGACGTACGTAGGTTCTCCCCACCTTGTTGGACTGAAGAGGTTAGGTCGTTTAAGAGCTAAGCAGTCGGAATTCGAAGAAGGTATATTGCTGTTGACAGTGAGCGCTAGGGTCACGAACGGGAGGAGTCAGAAAAACTACCCCCGTTCGTGACCCTAATGCCTACTGCCTCGGACTTCAAGGGGTCAGTCACAATTGGCGTCAGTGTAGTTGTGTTC
ENSG00000068615_REEP1_TMM_201016.8	TTGACGTACGTAGGTTCTCCCCACCTTGTTGGCTTCCCGAAGTGCACAAGTTTAAGAGCTAAGCAGTCGGAATTCGAAGAAGGTATATTGCTGTTGACAGTGAGCGCCGATCTGTCATGGCGGAGGAGTCAGAAAAACTACCCCGCCATGACAGATCGATGCCTACTGCCTCGGACTTCAAGGGGTCAGTCACAATTGGCGTCAGTGTAGTTGTGTTC
ENSG00000068615_REEP1_TMM_201017.9	TTGACGTACGTAGGTTCTCCCCACCTTGTTGGGACCTCACCACCATCAGGTTTAAGAGCTAAGCAGTCGGAATTCGAAGAAGGTATATTGCTGTTGACAGTGAGCGCATGGGATCATCTGCGGAGGAGTCAGAAAAACTACCCCGCAGATGATCCCATTTGCCTACTGCCTCGGACTTCAAGGGGTCAGTCACAATTGGCGTCAGTGTAGTTGTGTTC
ENSG00000068615_REEP1_TMM_201018.10	TTGACGTACGTAGGTTCTCCCCACCTTGTTGGTGCCTTATCGGAGAGACTGGTTTAAGAGCTAAGCAGTCGGAATTCGAAGAAGGTATATTGCTGTTGACAGTGAGCGACTCGCGTAAATTCTGGAGGAGTCAGAAAAACTACCCCAGAATTTACGCGAGCTGCCTACTGCCTCGGACTTCAAGGGGTCAGTCACAATTGGCGTCAGTGTAGTTGTGTTC
ENSG00000068793_CYFIP1_TMM_113667.1	TTGACGTACGTAGGTTCTCCCCACCTTGTTGGCGCGTCCTCCAGAGTCACCGTTTAAGAGCTAAGCAGTCGGAATTCGAAGAAGGTATATTGCTGTTGACAGTGAGCGCCCCGTATAGTTCGTGGAGGAGTCAGAAAAACTACCCCACGAACTATACGGGATGCCTACTGCCTCGGACTTCAAGGGGTCAGTCACAATTGGCGTCAGTGTAGTTGTGTTC
ENSG00000068793_CYFIP1_TMM_113668.2	TTGACGTACGTAGGTTCTCCCCACCTTGTTGGATGGCGGGGGCTCGATGCAGTTTAAGAGCTAAGCAGTCGGAATTCGAAGAAGGTATATTGCTGTTGACAGTGAGCGCTACCCGAAACGGTAGGAGGAGTCAGAAAAACTACCCCTACCGTTTCGGGTAATGCCTACTGCCTCGGACTTCAAGGGGTCAGTCACAATTGGCGTCAGTGTAGTTGTGTTC
ENSG00000068793_CYFIP1_TMM_113669.3	TTGACGTACGTAGGTTCTCCCCACCTTGTTGGCAGCTCGAAGTGATTTCGTTTAAGAGCTAAGCAGTCGGAATTCGAAGAAGGTATATTGCTGTTGACAGTGAGCGCCCATTGTAGCTGACGGAGGAGTCAGAAAAACTACCCCGTCAGCTACAATGGTTGCCTACTGCCTCGGACTTCAAGGGGTCAGTCACAATTGGCGTCAGTGTAGTTGTGTTC
ENSG00000068793_CYFIP1_TMM_113670.4	TTGACGTACGTAGGTTCTCCCCACCTTGTTGGACAGAAATGCATTTGTTACGTTTAAGAGCTAAGCAGTCGGAATTCGAAGAAGGTATATTGCTGTTGACAGTGAGCGCGCAGCATTCCCTATGGAGGAGTCAGAAAAACTACCCCATAGGGAATGCTGCATGCCTACTGCCTCGGACTTCAAGGGGTCAGTCACAATTGGCGTCAGTGTAGTTGTGTTC
ENSG00000068793_CYFIP1_TMM_113671.5	TTGACGTACGTAGGTTCTCCCCACCTTGTTGGTAGATTTCCACTCTGTTGTTTAAGAGCTAAGCAGTCGGAATTCGAAGAAGGTATATTGCTGTTGACAGTGAGCGACAATGGTTGAGGTTGGAGGAGTCAGAAAAACTACCCCAACCTCAACCATTGGTGCCTACTGCCTCGGACTTCAAGGGGTCAGTCACAATTGGCGTCAGTGTAGTTGTGTTC
ENSG00000068793_CYFIP1_TMM_113672.6	TTGACGTACGTAGGTTCTCCCCACCTTGTTGGATTCTGCGATTCCTGGAGTTTAAGAGCTAAGCAGTCGGAATTCGAAGAAGGTATATTGCTGTTGACAGTGAGCGCCTCCATGTGTACGAGGAGGAGTCAGAAAAACTACCCCTCGTACACATGGAGATGCCTACTGCCTCGGACTTCAAGGGGTCAGTCACAATTGGCGTCAGTGTAGTTGTGTTC
ENSG00000068793_CYFIP1_TMM_113673.7	TTGACGTACGTAGGTTCTCCCCACCTTGTTGGCTCCGCTACGCCCTGGTGTTTAAGAGCTAAGCAGTCGGAATTCGAAGAAGGTATATTGCTGTTGACAGTGAGCGCCGCTGCTAGGTACTGGAGGAGTCAGAAAAACTACCCCAGTACCTAGCAGCGATGCCTACTGCCTCGGACTTCAAGGGGTCAGTCACAATTGGCGTCAGTGTAGTTGTGTTC
ENSG00000068793_CYFIP1_TMM_113674.8	TTGACGTACGTAGGTTCTCCCCACCTTGTTGGTGTGATCTTGTTATGATGTTTAAGAGCTAAGCAGTCGGAATTCGAAGAAGGTATATTGCTGTTGACAGTGAGCGACATTGAGATGCCATGGAGGAGTCAGAAAAACTACCCCATGGCATCTCAATGGTGCCTACTGCCTCGGACTTCAAGGGGTCAGTCACAATTGGCGTCAGTGTAGTTGTGTTC
ENSG00000068793_CYFIP1_TMM_113675.9	TTGACGTACGTAGGTTCTCCCCACCTTGTTGGGGCAAACTTCTCCTCGCGTTTAAGAGCTAAGCAGTCGGAATTCGAAGAAGGTATATTGCTGTTGACAGTGAGCGCGAGTACAAGGCGGTGGAGGAGTCAGAAAAACTACCCCACCGCCTTGTACTCATGCCTACTGCCTCGGACTTCAAGGGGTCAGTCACAATTGGCGTCAGTGTAGTTGTGTTC
ENSG00000068793_CYFIP1_TMM_113676.10	TTGACGTACGTAGGTTCTCCCCACCTTGTTGGGTCTGTACCTGATGGATGTTTAAGAGCTAAGCAGTCGGAATTCGAAGAAGGTATATTGCTGTTGACAGTGAGCGACGTTGTGAAATCCGGGAGGAGTCAGAAAAACTACCCCCGGATTTCACAACGGTGCCTACTGCCTCGGACTTCAAGGGGTCAGTCACAATTGGCGTCAGTGTAGTTGTGTTC
ENSG00000068831_RASGRP2_TMM_169831.1	TTGACGTACGTAGGTTCTCCCCACCTTGTTGGCAGCCCTTGTCCAGGTCCAGTTTAAGAGCTAAGCAGTCGGAATTCGAAGAAGGTATATTGCTGTTGACAGTGAGCGCCAATCCTTGGTCGTGGAGGAGTCAGAAAAACTACCCCACGACCAAGGATTGTTGCCTACTGCCTCGGACTTCAAGGGGTCAGTCACAATTGGCGTCAGTGTAGTTGTGTTC
ENSG00000068831_RASGRP2_TMM_169832.2	TTGACGTACGTAGGTTCTCCCCACCTTGTTGGAAGGCTTCGATGCACCCGGTTTAAGAGCTAAGCAGTCGGAATTCGAAGAAGGTATATTGCTGTTGACAGTGAGCGCAATCAGTGCTCGGTGGAGGAGTCAGAAAAACTACCCCACCGAGCACTGATTTTGCCTACTGCCTCGGACTTCAAGGGGTCAGTCACAATTGGCGTCAGTGTAGTTGTGTTC
ENSG00000068831_RASGRP2_TMM_169833.3	TTGACGTACGTAGGTTCTCCCCACCTTGTTGGCGGGTCCCGCACCTTCCGTTTAAGAGCTAAGCAGTCGGAATTCGAAGAAGGTATATTGCTGTTGACAGTGAGCGATCTTTATCGCGGACGGAGGAGTCAGAAAAACTACCCCGTCCGCGATAAAGAGTGCCTACTGCCTCGGACTTCAAGGGGTCAGTCACAATTGGCGTCAGTGTAGTTGTGTTC
ENSG00000068831_RASGRP2_TMM_169834.4	TTGACGTACGTAGGTTCTCCCCACCTTGTTGGCTTGGCCGCCAGCTGAGGTTTAAGAGCTAAGCAGTCGGAATTCGAAGAAGGTATATTGCTGTTGACAGTGAGCGAAATCACTAGGTGGAGGAGGAGTCAGAAAAACTACCCCTCCACCTAGTGATTGTGCCTACTGCCTCGGACTTCAAGGGGTCAGTCACAATTGGCGTCAGTGTAGTTGTGTTC
ENSG00000068831_RASGRP2_TMM_169835.5	TTGACGTACGTAGGTTCTCCCCACCTTGTTGGTTGTCCTTCCGGGATTGTGTTTAAGAGCTAAGCAGTCGGAATTCGAAGAAGGTATATTGCTGTTGACAGTGAGCGACGTTGAGCACTGTTGGAGGAGTCAGAAAAACTACCCCAACAGTGCTCAACGCTGCCTACTGCCTCGGACTTCAAGGGGTCAGTCACAATTGGCGTCAGTGTAGTTGTGTTC
ENSG00000068831_RASGRP2_TMM_169836.6	TTGACGTACGTAGGTTCTCCCCACCTTGTTGGGATCTCCGCCTTCCCAGGTTTAAGAGCTAAGCAGTCGGAATTCGAAGAAGGTATATTGCTGTTGACAGTGAGCGCATGGAGGTGAGGATGGAGGAGTCAGAAAAACTACCCCATCCTCACCTCCATTTGCCTACTGCCTCGGACTTCAAGGGGTCAGTCACAATTGGCGTCAGTGTAGTTGTGTTC
ENSG00000068831_RASGRP2_TMM_169837.7	TTGACGTACGTAGGTTCTCCCCACCTTGTTGGGCTCTGCTAGACCAAGAGTTTAAGAGCTAAGCAGTCGGAATTCGAAGAAGGTATATTGCTGTTGACAGTGAGCGAAATCTTGAACGCACGGAGGAGTCAGAAAAACTACCCCGTGCGTTCAAGATTCTGCCTACTGCCTCGGACTTCAAGGGGTCAGTCACAATTGGCGTCAGTGTAGTTGTGTTC
ENSG00000068831_RASGRP2_TMM_169838.8	TTGACGTACGTAGGTTCTCCCCACCTTGTTGGCCGCTTCCACTTGTAGGTAGTTTAAGAGCTAAGCAGTCGGAATTCGAAGAAGGTATATTGCTGTTGACAGTGAGCGAAGTGGATAGTGACCGGAGGAGTCAGAAAAACTACCCCGGTCACTATCCACTCTGCCTACTGCCTCGGACTTCAAGGGGTCAGTCACAATTGGCGTCAGTGTAGTTGTGTTC
ENSG00000068831_RASGRP2_TMM_169839.9	TTGACGTACGTAGGTTCTCCCCACCTTGTTGGTGAGACGCTGTTGAAGAGTTTAAGAGCTAAGCAGTCGGAATTCGAAGAAGGTATATTGCTGTTGACAGTGAGCGCTTCGTTAACCCGCAGGAGGAGTCAGAAAAACTACCCCTGCGGGTTAACGAATTGCCTACTGCCTCGGACTTCAAGGGGTCAGTCACAATTGGCGTCAGTGTAGTTGTGTTC
ENSG00000068831_RASGRP2_TMM_169840.10	TTGACGTACGTAGGTTCTCCCCACCTTGTTGGTCCCTGTTGTTTGACCACCGTTTAAGAGCTAAGCAGTCGGAATTCGAAGAAGGTATATTGCTGTTGACAGTGAGCGCTCTACGTCGACACAGGAGGAGTCAGAAAAACTACCCCTGTGTCGACGTAGAATGCCTACTGCCTCGGACTTCAAGGGGTCAGTCACAATTGGCGTCAGTGTAGTTGTGTTC
ENSG00000069764_PLA2G10_TMM_103223.1	TTGACGTACGTAGGTTCTCCCCACCTTGTTGGTCACACTTGGGCGAGTCGTTTAAGAGCTAAGCAGTCGGAATTCGAAGAAGGTATATTGCTGTTGACAGTGAGCGACACCTCTAGTATCTGGAGGAGTCAGAAAAACTACCCCAGATACTAGAGGTGGTGCCTACTGCCTCGGACTTCAAGGGGTCAGTCACAATTGGCGTCAGTGTAGTTGTGTTC
ENSG00000069764_PLA2G10_TMM_103224.2	TTGACGTACGTAGGTTCTCCCCACCTTGTTGGTTGTGCAAGTGTGACCGTTTAAGAGCTAAGCAGTCGGAATTCGAAGAAGGTATATTGCTGTTGACAGTGAGCGCAGCGATCGGTAGAAGGAGGAGTCAGAAAAACTACCCCTTCTACCGATCGCTTTGCCTACTGCCTCGGACTTCAAGGGGTCAGTCACAATTGGCGTCAGTGTAGTTGTGTTC
ENSG00000069764_PLA2G10_TMM_103225.3	TTGACGTACGTAGGTTCTCCCCACCTTGTTGGCAGCAGCGACGGCAGTAGCGTTTAAGAGCTAAGCAGTCGGAATTCGAAGAAGGTATATTGCTGTTGACAGTGAGCGCCAGAAGCTTTCTGCGGAGGAGTCAGAAAAACTACCCCGCAGAAAGCTTCTGTTGCCTACTGCCTCGGACTTCAAGGGGTCAGTCACAATTGGCGTCAGTGTAGTTGTGTTC
ENSG00000069764_PLA2G10_TMM_103226.4	TTGACGTACGTAGGTTCTCCCCACCTTGTTGGCATGATTGGCAGGCACACGTTTAAGAGCTAAGCAGTCGGAATTCGAAGAAGGTATATTGCTGTTGACAGTGAGCGCACCCGTTAACCCTCGGAGGAGTCAGAAAAACTACCCCGAGGGTTAACGGGTTTGCCTACTGCCTCGGACTTCAAGGGGTCAGTCACAATTGGCGTCAGTGTAGTTGTGTTC
ENSG00000069764_PLA2G10_TMM_103227.5	TTGACGTACGTAGGTTCTCCCCACCTTGTTGGCTGCTTCTACCTGGCCCCGTTTAAGAGCTAAGCAGTCGGAATTCGAAGAAGGTATATTGCTGTTGACAGTGAGCGATTCGACGTACTACAGGAGGAGTCAGAAAAACTACCCCTGTAGTACGTCGAAGTGCCTACTGCCTCGGACTTCAAGGGGTCAGTCACAATTGGCGTCAGTGTAGTTGTGTTC
ENSG00000069764_PLA2G10_TMM_103228.6	TTGACGTACGTAGGTTCTCCCCACCTTGTTGGGCTCACATAGGAACTGGGTTTAAGAGCTAAGCAGTCGGAATTCGAAGAAGGTATATTGCTGTTGACAGTGAGCGCTTTCGCGGGAAGTAGGAGGAGTCAGAAAAACTACCCCTACTTCCCGCGAAATTGCCTACTGCCTCGGACTTCAAGGGGTCAGTCACAATTGGCGTCAGTGTAGTTGTGTTC
ENSG00000069764_PLA2G10_TMM_103229.7	TTGACGTACGTAGGTTCTCCCCACCTTGTTGGTCCGGCTCACATAGGAACTGTTTAAGAGCTAAGCAGTCGGAATTCGAAGAAGGTATATTGCTGTTGACAGTGAGCGCAAGTGTGCGAGCCTGGAGGAGTCAGAAAAACTACCCCAGGCTCGCACACTTATGCCTACTGCCTCGGACTTCAAGGGGTCAGTCACAATTGGCGTCAGTGTAGTTGTGTTC
ENSG00000069764_PLA2G10_TMM_103230.8	TTGACGTACGTAGGTTCTCCCCACCTTGTTGGGGCGAGTCCGGCTCACATGTTTAAGAGCTAAGCAGTCGGAATTCGAAGAAGGTATATTGCTGTTGACAGTGAGCGCATTACGCCGATCAGGGAGGAGTCAGAAAAACTACCCCCTGATCGGCGTAATTTGCCTACTGCCTCGGACTTCAAGGGGTCAGTCACAATTGGCGTCAGTGTAGTTGTGTTC
[truncated: 23,601 more rows]

## Sheet: DTKP associations
ENSG00000000457_SCYL3_DTKP_58566.1	CTTAAACCGGCCAACATACCCCACCTTGTTGGCCATCTTGCAGTACAGCGTTTAAGAGCTAAGCAGTCGGAATTCGAAGAAGGTATATTGCTGTTGACAGTGAGCGACGCAGATCTTACTTGGAGGAGTCAGAAAAACTACCCCAAGTAAGATCTGCGGTGCCTACTGCCTCGGACTTCAAGGGGTCAGTCACAATTGTCGAAAGGAACGAGTAGCAT
[truncated: 25,364 more rows]

[truncated: 7 more sheets: ACOC associations, GEEX associations, PROT associations, MEPR associations, UNA1 associations, UNA2 associations, UNA3 associations]
