# Supplementary material for: Genome-wide interrogation of extracellular vesicle biology using barcoded miRNAs
Source: eLife. 2018 Dec 17;7:e41460. doi: 10.7554/eLife.41460 (PMC6312402; doi:10.7554/eLife.41460)
Supplement: Supplementary file 5. [file elife-41460-supp5.xlsx]

## Sheet: Summary
This file contains sequencing counts of bEXOmiRs in EV fraction sublibrary screens
Sublibrary screens	gene category	data (derived from EV fraction)
MMM	Membrane trafficking, Mitochondrial and Motility	Two independent screens
DTKP	Drug target, Kinase, Phosphatase	Two replicated screens
ACOC	Apoptosis and Cancer genes	Two replicated screens
GEEX	Gene expression	Two replicated screens
PROT	Proteostasis	Two replicated screens
MEPR	Membrane Proteins	Two replicated screens
UNA1	Unassigned Library #1	Two replicated screens
UNA2	Unassigned Library #2	Two replicated screens
UNA3	Unassigned Library #3	Two replicated screens

## Sheet:  WT MMM screen #1
0None_none_ACOC_204550.4501	147
0None_none_ACOC_204550.4519	18
0None_none_ACOC_204550.4529	89
0None_none_ACOC_204550.4536	39
0None_none_ACOC_204550.4538	52
0None_none_ACOC_204550.4542	486
0None_none_ACOC_204550.4548	215
0None_none_ACOC_204550.4555	110
0None_none_ACOC_204550.4558	144
0None_none_ACOC_204550.4559	1269
0None_none_ACOC_204550.4561	90
0None_none_ACOC_204550.4567	142
0None_none_ACOC_204550.4572	16
0None_none_ACOC_204550.4573	102
0None_none_ACOC_204550.4579	42
0None_none_ACOC_204550.4582	11
0None_none_ACOC_204550.4584	61
0None_none_ACOC_204550.4585	181
0None_none_ACOC_204550.4592	107
0None_none_ACOC_204550.4600	183
0None_none_ACOC_204550.4606	60
0None_none_ACOC_204550.4608	379
0None_none_ACOC_204550.4610	92
0None_none_ACOC_204550.4613	174
0None_none_ACOC_204550.4621	649
0None_none_ACOC_204550.4625	219
0None_none_ACOC_204550.4627	63
0None_none_ACOC_204550.4636	180
0None_none_ACOC_204550.4637	463
0None_none_ACOC_204550.4640	40
0None_none_ACOC_204550.4647	76
0None_none_ACOC_204550.4652	65
0None_none_ACOC_204550.4655	42
0None_none_ACOC_204550.4658	3742
0None_none_ACOC_204550.4659	299
0None_none_ACOC_204550.4680	346
0None_none_ACOC_204550.4682	15
0None_none_ACOC_204550.4689	311
0None_none_ACOC_204550.4694	148
0None_none_ACOC_204550.4701	14
0None_none_ACOC_204550.4702	48
0None_none_ACOC_204550.4703	118
0None_none_ACOC_204550.4713	134
0None_none_ACOC_204550.4714	124
0None_none_ACOC_204550.4731	80
0None_none_ACOC_204550.4734	4
0None_none_ACOC_204550.4737	478
0None_none_ACOC_204550.4740	5
0None_none_ACOC_204550.4753	455
0None_none_ACOC_204550.4759	98
0None_none_ACOC_204550.4766	74
0None_none_ACOC_204550.4770	600
0None_none_ACOC_204550.4775	140
0None_none_ACOC_204550.4780	1636
0None_none_ACOC_204550.4785	144
0None_none_ACOC_204550.4805	36
0None_none_ACOC_204550.4811	562
0None_none_ACOC_204550.4814	18
0None_none_ACOC_204550.4815	1011
0None_none_ACOC_204550.4818	84
0None_none_ACOC_204550.4837	4
0None_none_ACOC_204550.4838	163
0None_none_ACOC_204550.4839	4250
0None_none_ACOC_204550.4841	102
0None_none_ACOC_204550.4842	70
0None_none_ACOC_204550.4856	52
0None_none_ACOC_204550.4862	157
0None_none_ACOC_204550.4874	883
0None_none_ACOC_204550.4876	31
0None_none_ACOC_204550.4878	1597
0None_none_ACOC_204550.4881	107
0None_none_ACOC_204550.4887	72
0None_none_ACOC_204550.4890	86
0None_none_ACOC_204550.4894	121
0None_none_ACOC_204550.4898	34
0None_none_ACOC_204550.4921	42
0None_none_ACOC_204550.4923	182
0None_none_ACOC_204550.4924	184
0None_none_ACOC_204550.4927	629
0None_none_ACOC_204550.4934	225
0None_none_ACOC_204550.4937	173
0None_none_ACOC_204550.4948	58
0None_none_ACOC_204550.4949	97
0None_none_ACOC_204550.4961	90
0None_none_ACOC_204550.4965	111
0None_none_ACOC_204550.4972	617
0None_none_ACOC_204550.4987	395
0None_none_ACOC_204550.4993	89
0None_none_ACOC_204550.5005	77
0None_none_ACOC_204550.5006	652
0None_none_ACOC_204550.5017	257
0None_none_ACOC_204550.5019	4097
0None_none_ACOC_204550.5020	19
0None_none_ACOC_204550.5029	72
0None_none_ACOC_204550.5032	476
0None_none_ACOC_204550.5040	21
0None_none_ACOC_204550.5043	1453
0None_none_ACOC_204550.5046	338
0None_none_ACOC_204550.5047	239
0None_none_ACOC_204550.5059	97
0None_none_ACOC_204550.5065	229
0None_none_ACOC_204550.5068	71
0None_none_ACOC_204550.5081	103
0None_none_ACOC_204550.5095	589
0None_none_ACOC_204550.5101	158
0None_none_ACOC_204550.5103	747
0None_none_ACOC_204550.5115	71
0None_none_ACOC_204550.5126	457
0None_none_ACOC_204550.5127	48
0None_none_ACOC_204550.5130	58
0None_none_ACOC_204550.5134	111
0None_none_ACOC_204550.5144	120
0None_none_ACOC_204550.5150	123
0None_none_ACOC_204550.5155	91
0None_none_ACOC_204550.5159	506
0None_none_ACOC_204550.5163	439
0None_none_ACOC_204550.5172	66
0None_none_ACOC_204550.5174	408
0None_none_ACOC_204550.5178	302
0None_none_ACOC_204550.5182	987
0None_none_ACOC_204550.5187	46
0None_none_ACOC_204550.5191	409
0None_none_ACOC_204550.5193	1072
0None_none_ACOC_204550.5200	185
0None_none_ACOC_204550.5203	39
0None_none_ACOC_204550.5218	121
0None_none_ACOC_204550.5230	4638
0None_none_ACOC_204550.5234	2508
0None_none_DTKP_204550.5255	490
0None_none_DTKP_204550.5266	45
0None_none_DTKP_204550.5275	163
0None_none_DTKP_204550.5276	12
0None_none_DTKP_204550.5296	42
0None_none_DTKP_204550.5303	29
0None_none_DTKP_204550.5309	444
0None_none_DTKP_204550.5320	457
0None_none_DTKP_204550.5321	38
0None_none_DTKP_204550.5351	135
0None_none_DTKP_204550.5355	40
0None_none_DTKP_204550.5356	77
0None_none_DTKP_204550.5365	224
0None_none_DTKP_204550.5366	139
0None_none_DTKP_204550.5368	315
0None_none_DTKP_204550.5373	79
0None_none_DTKP_204550.5382	44
0None_none_DTKP_204550.5387	944
0None_none_DTKP_204550.5390	46
0None_none_DTKP_204550.5401	117
0None_none_DTKP_204550.5403	51
0None_none_DTKP_204550.5409	101
0None_none_DTKP_204550.5424	1097
0None_none_DTKP_204550.5432	12
0None_none_DTKP_204550.5434	28
0None_none_DTKP_204550.5435	822
0None_none_DTKP_204550.5439	415
0None_none_DTKP_204550.5440	29453
0None_none_DTKP_204550.5451	189
0None_none_DTKP_204550.5453	5280
0None_none_DTKP_204550.5462	515
0None_none_DTKP_204550.5465	48
0None_none_DTKP_204550.5474	64
0None_none_DTKP_204550.5486	138
0None_none_DTKP_204550.5497	13587
0None_none_DTKP_204550.5517	38
0None_none_DTKP_204550.5519	545
0None_none_DTKP_204550.5524	701
0None_none_DTKP_204550.5536	69
0None_none_DTKP_204550.5542	11
0None_none_DTKP_204550.5546	1548
0None_none_DTKP_204550.5549	113
0None_none_DTKP_204550.5555	92
0None_none_DTKP_204550.5560	6
0None_none_DTKP_204550.5561	266
0None_none_DTKP_204550.5566	57
0None_none_DTKP_204550.5572	93
0None_none_DTKP_204550.5581	497
0None_none_DTKP_204550.5587	201
0None_none_DTKP_204550.5598	53
0None_none_DTKP_204550.5611	228
0None_none_DTKP_204550.5623	89
0None_none_DTKP_204550.5624	10
0None_none_DTKP_204550.5626	173
0None_none_DTKP_204550.5627	348
0None_none_DTKP_204550.5630	23
0None_none_DTKP_204550.5637	101
0None_none_DTKP_204550.5647	158
0None_none_DTKP_204550.5653	105
0None_none_DTKP_204550.5654	396
0None_none_DTKP_204550.5691	530
0None_none_DTKP_204550.5699	43721
0None_none_DTKP_204550.5703	802
0None_none_DTKP_204550.5704	137
0None_none_DTKP_204550.5708	1567
0None_none_DTKP_204550.5710	5306
0None_none_DTKP_204550.5714	1730
0None_none_DTKP_204550.5718	111
0None_none_DTKP_204550.5726	63
0None_none_DTKP_204550.5737	412
0None_none_DTKP_204550.5744	85
0None_none_DTKP_204550.5750	361
0None_none_DTKP_204550.5753	347
0None_none_DTKP_204550.5755	187
0None_none_DTKP_204550.5769	537
0None_none_DTKP_204550.5774	96
0None_none_DTKP_204550.5782	9029
0None_none_DTKP_204550.5784	28
0None_none_DTKP_204550.5787	169
0None_none_DTKP_204550.5791	89
0None_none_DTKP_204550.5813	82
0None_none_DTKP_204550.5815	43
0None_none_DTKP_204550.5819	151
0None_none_DTKP_204550.5821	57
0None_none_DTKP_204550.5825	259
0None_none_DTKP_204550.5833	190
0None_none_DTKP_204550.5861	171
0None_none_DTKP_204550.5867	290
0None_none_DTKP_204550.5870	439
0None_none_DTKP_204550.5877	253
0None_none_DTKP_204550.5886	3434
0None_none_DTKP_204550.5888	56
0None_none_DTKP_204550.5889	574
0None_none_DTKP_204550.5890	75
0None_none_DTKP_204550.5891	5
0None_none_DTKP_204550.5908	44
0None_none_DTKP_204550.5915	91
0None_none_DTKP_204550.5919	33
0None_none_DTKP_204550.5960	498
0None_none_DTKP_204550.5977	374
0None_none_DTKP_204550.5978	1166
0None_none_DTKP_204550.5982	250
0None_none_GE_204550.1519	467
0None_none_GE_204550.1533	54
0None_none_GE_204550.1553	1289
0None_none_GE_204550.1562	181
0None_none_GE_204550.1563	405
0None_none_GE_204550.1572	281
0None_none_GE_204550.1576	170
0None_none_GE_204550.1590	146
0None_none_GE_204550.1595	118
0None_none_GE_204550.1599	147
0None_none_GE_204550.1605	40
0None_none_GE_204550.1607	155
0None_none_GE_204550.1609	435
0None_none_GE_204550.1612	189
0None_none_GE_204550.1613	98
0None_none_GE_204550.1614	27
0None_none_GE_204550.1618	64
0None_none_GE_204550.1623	30
0None_none_GE_204550.1625	222
0None_none_GE_204550.1635	2992
0None_none_GE_204550.1658	110
0None_none_GE_204550.1663	7
0None_none_GE_204550.1667	58
0None_none_GE_204550.1697	1375
0None_none_GE_204550.1701	157
0None_none_GE_204550.1702	131
0None_none_GE_204550.1704	52
0None_none_GE_204550.1708	516
0None_none_GE_204550.1711	63
0None_none_GE_204550.1716	152
0None_none_GE_204550.1723	2725
0None_none_GE_204550.1728	39
0None_none_GE_204550.1737	118
0None_none_GE_204550.1757	68
0None_none_GE_204550.1770	98
0None_none_GE_204550.1776	950
0None_none_GE_204550.1783	361
0None_none_GE_204550.1793	994
0None_none_GE_204550.1806	52
0None_none_GE_204550.1814	536
0None_none_GE_204550.1821	888
0None_none_GE_204550.1822	10
0None_none_GE_204550.1827	514
0None_none_GE_204550.1829	15
0None_none_GE_204550.1842	97
0None_none_GE_204550.1857	216
0None_none_GE_204550.1872	96
0None_none_GE_204550.1877	154
0None_none_GE_204550.1889	387
0None_none_GE_204550.1890	20
0None_none_GE_204550.1892	91
0None_none_GE_204550.1895	219
0None_none_GE_204550.1905	90
0None_none_GE_204550.1910	1286
0None_none_GE_204550.1923	768
0None_none_GE_204550.1936	248
0None_none_GE_204550.1952	59
0None_none_GE_204550.1958	233
0None_none_GE_204550.1959	116
0None_none_GE_204550.1967	52
0None_none_GE_204550.1969	657
0None_none_GE_204550.1974	355
0None_none_GE_204550.1976	115
0None_none_GE_204550.1984	185
0None_none_GE_204550.1991	98
0None_none_GE_204550.1994	150
0None_none_GE_204550.1995	47
0None_none_GE_204550.2000	61
0None_none_GE_204550.2002	801
0None_none_GE_204550.2006	253
0None_none_GE_204550.2008	97
0None_none_GE_204550.2016	84
0None_none_GE_204550.2017	394
0None_none_GE_204550.2020	542
0None_none_GE_204550.2023	19
0None_none_GE_204550.2027	1174
0None_none_GE_204550.2035	70
0None_none_GE_204550.2044	102
0None_none_GE_204550.2046	96
0None_none_GE_204550.2057	173
0None_none_GE_204550.2061	430
0None_none_GE_204550.2063	165
0None_none_GE_204550.2068	65
0None_none_GE_204550.2074	27
0None_none_GE_204550.2079	1903
0None_none_GE_204550.2081	14
0None_none_GE_204550.2083	26
0None_none_GE_204550.2085	5
0None_none_GE_204550.2099	47
0None_none_GE_204550.2108	807
0None_none_GE_204550.2117	38
0None_none_GE_204550.2124	412
0None_none_GE_204550.2135	199
0None_none_GE_204550.2151	42
0None_none_GE_204550.2160	85
0None_none_GE_204550.2161	596
0None_none_GE_204550.2169	254
0None_none_GE_204550.2176	243
0None_none_GE_204550.2183	255
0None_none_GE_204550.2206	3871
0None_none_GE_204550.2207	334
0None_none_GE_204550.2216	82
0None_none_GE_204550.2225	506
0None_none_GE_204550.2228	40
0None_none_GE_204550.2235	157
0None_none_GE_204550.2237	50
0None_none_GE_204550.2239	165
0None_none_MP_204550.1000	181
0None_none_MP_204550.1008	119
0None_none_MP_204550.1009	178
0None_none_MP_204550.1026	68
0None_none_MP_204550.1039	242
0None_none_MP_204550.1040	18
0None_none_MP_204550.1042	425
0None_none_MP_204550.1045	218
0None_none_MP_204550.1056	1575
0None_none_MP_204550.1057	36
0None_none_MP_204550.1060	110
0None_none_MP_204550.1074	126
0None_none_MP_204550.1080	29
0None_none_MP_204550.1088	90
0None_none_MP_204550.1095	375
0None_none_MP_204550.1098	211
0None_none_MP_204550.1109	173
0None_none_MP_204550.1112	78
0None_none_MP_204550.1114	599
0None_none_MP_204550.1119	293
0None_none_MP_204550.1122	32
0None_none_MP_204550.1123	116
0None_none_MP_204550.1130	106
0None_none_MP_204550.1136	7
0None_none_MP_204550.1142	172
0None_none_MP_204550.1144	363
0None_none_MP_204550.1148	3961
0None_none_MP_204550.1149	43
0None_none_MP_204550.1150	715
0None_none_MP_204550.1152	147
0None_none_MP_204550.1157	53
0None_none_MP_204550.1178	147
0None_none_MP_204550.1183	147
0None_none_MP_204550.1193	95
0None_none_MP_204550.1194	42
0None_none_MP_204550.1197	213
0None_none_MP_204550.1206	364
0None_none_MP_204550.1214	2704
0None_none_MP_204550.1215	43
0None_none_MP_204550.1227	268
0None_none_MP_204550.1229	1043
0None_none_MP_204550.1230	101
0None_none_MP_204550.1231	286
0None_none_MP_204550.1239	103
0None_none_MP_204550.1251	305
0None_none_MP_204550.1253	18
0None_none_MP_204550.1261	419
0None_none_MP_204550.1264	2
0None_none_MP_204550.1266	96
0None_none_MP_204550.1273	65700
0None_none_MP_204550.1282	105
0None_none_MP_204550.1299	86
0None_none_MP_204550.1311	363
0None_none_MP_204550.1313	187
0None_none_MP_204550.1324	48
0None_none_MP_204550.1325	118
0None_none_MP_204550.1332	216
0None_none_MP_204550.1346	17
0None_none_MP_204550.1347	572
0None_none_MP_204550.1369	869
0None_none_MP_204550.1373	108
0None_none_MP_204550.1375	40
0None_none_MP_204550.1379	391
0None_none_MP_204550.1380	368
0None_none_MP_204550.1384	28
0None_none_MP_204550.1388	169
0None_none_MP_204550.1414	179
0None_none_MP_204550.1417	479
0None_none_MP_204550.1427	134
0None_none_MP_204550.1431	507
0None_none_MP_204550.1440	119
0None_none_MP_204550.1441	243
0None_none_MP_204550.1443	793
0None_none_MP_204550.1449	331
0None_none_MP_204550.1455	101
0None_none_MP_204550.1465	122
0None_none_MP_204550.1470	112
0None_none_MP_204550.1478	351
0None_none_MP_204550.1482	54
0None_none_MP_204550.1484	8620
0None_none_MP_204550.1485	60
0None_none_MP_204550.1494	135
0None_none_MP_204550.1495	287
0None_none_MP_204550.1497	787
0None_none_MP_204550.752	62
0None_none_MP_204550.755	137
0None_none_MP_204550.759	205
0None_none_MP_204550.766	189
0None_none_MP_204550.769	96
0None_none_MP_204550.785	519
0None_none_MP_204550.800	156
0None_none_MP_204550.812	53
0None_none_MP_204550.819	17
0None_none_MP_204550.830	752
0None_none_MP_204550.832	351
0None_none_MP_204550.835	32
0None_none_MP_204550.843	270
0None_none_MP_204550.855	90
0None_none_MP_204550.863	46
0None_none_MP_204550.868	99
0None_none_MP_204550.872	812
0None_none_MP_204550.876	24
0None_none_MP_204550.882	170
0None_none_MP_204550.885	100
0None_none_MP_204550.890	254
0None_none_MP_204550.897	83
0None_none_MP_204550.906	142
0None_none_MP_204550.910	32
0None_none_MP_204550.916	799
0None_none_MP_204550.922	31
0None_none_MP_204550.935	911
0None_none_MP_204550.936	374
0None_none_MP_204550.939	107
0None_none_MP_204550.946	702
0None_none_MP_204550.948	5
0None_none_MP_204550.952	34
0None_none_MP_204550.957	107
0None_none_MP_204550.965	233
0None_none_MP_204550.966	208
0None_none_MP_204550.974	544
0None_none_MP_204550.987	92
0None_none_MP_204550.990	43
0None_none_MP_204550.993	191
0None_none_MP_204550.999	71
0None_none_SP_204550.2252	229
0None_none_SP_204550.2255	87
0None_none_SP_204550.2262	1425
0None_none_SP_204550.2268	41
0None_none_SP_204550.2272	6
0None_none_SP_204550.2282	68
0None_none_SP_204550.2285	829
0None_none_SP_204550.2290	68
0None_none_SP_204550.2300	1155
0None_none_SP_204550.2301	124
0None_none_SP_204550.2304	5239
0None_none_SP_204550.2314	368
0None_none_SP_204550.2322	45
0None_none_SP_204550.2326	1292
0None_none_SP_204550.2330	79
0None_none_SP_204550.2354	66
0None_none_SP_204550.2361	207
0None_none_SP_204550.2366	812
0None_none_SP_204550.2379	119
0None_none_SP_204550.2389	114
0None_none_SP_204550.2400	44
0None_none_SP_204550.2403	1396
0None_none_SP_204550.2409	279
0None_none_SP_204550.2442	33
0None_none_SP_204550.2455	1614
0None_none_SP_204550.2456	112
0None_none_SP_204550.2477	50
0None_none_SP_204550.2483	25
0None_none_SP_204550.2485	126
0None_none_SP_204550.2487	26
0None_none_SP_204550.2489	23
0None_none_SP_204550.2494	74
0None_none_SP_204550.2507	274
0None_none_SP_204550.2510	195
0None_none_SP_204550.2522	163
0None_none_SP_204550.2524	377
0None_none_SP_204550.2538	109
0None_none_SP_204550.2548	131
0None_none_SP_204550.2563	33
0None_none_SP_204550.2564	546
0None_none_SP_204550.2568	78
0None_none_SP_204550.2575	108
0None_none_SP_204550.2577	144
0None_none_SP_204550.2581	4371
0None_none_SP_204550.2583	62
0None_none_SP_204550.2586	241
0None_none_SP_204550.2592	1224
0None_none_SP_204550.2595	767
0None_none_SP_204550.2596	379
0None_none_SP_204550.2597	63
0None_none_SP_204550.2599	130
0None_none_SP_204550.2602	200
0None_none_SP_204550.2606	31
0None_none_SP_204550.2609	560
0None_none_SP_204550.2611	1916
0None_none_SP_204550.2632	113
0None_none_SP_204550.2638	44
0None_none_SP_204550.2645	3733
0None_none_SP_204550.2651	108
0None_none_SP_204550.2653	42
0None_none_SP_204550.2658	214
0None_none_SP_204550.2667	97
0None_none_SP_204550.2680	177
0None_none_SP_204550.2704	387
0None_none_SP_204550.2706	35
0None_none_SP_204550.2712	65
0None_none_SP_204550.2715	63
0None_none_SP_204550.2717	113
0None_none_SP_204550.2718	190
0None_none_SP_204550.2760	9822
0None_none_SP_204550.2770	128
0None_none_SP_204550.2778	97
0None_none_SP_204550.2782	40
0None_none_SP_204550.2784	329
0None_none_SP_204550.2796	217
0None_none_SP_204550.2800	108
0None_none_SP_204550.2805	415
0None_none_SP_204550.2815	174
0None_none_SP_204550.2819	18
0None_none_SP_204550.2820	56
0None_none_SP_204550.2827	38
0None_none_SP_204550.2833	50
0None_none_SP_204550.2839	1392
0None_none_SP_204550.2843	180
0None_none_SP_204550.2862	28
0None_none_SP_204550.2864	56
0None_none_SP_204550.2874	348
0None_none_SP_204550.2882	162
0None_none_SP_204550.2887	184
0None_none_SP_204550.2895	773
0None_none_SP_204550.2899	40
0None_none_SP_204550.2907	246
0None_none_SP_204550.2919	140
0None_none_SP_204550.2929	13
0None_none_SP_204550.2933	100
0None_none_SP_204550.2935	572
0None_none_SP_204550.2937	7
0None_none_SP_204550.2943	801
0None_none_SP_204550.2946	382
0None_none_SP_204550.2962	563
0None_none_SP_204550.2963	22
0None_none_SP_204550.2974	27
0None_none_SP_204550.2982	18
0None_none_TMM_204550.113	21
0None_none_TMM_204550.117	393
0None_none_TMM_204550.12	523
0None_none_TMM_204550.123	92
0None_none_TMM_204550.137	451
0None_none_TMM_204550.140	49
0None_none_TMM_204550.142	117
0None_none_TMM_204550.144	390
0None_none_TMM_204550.145	6
0None_none_TMM_204550.152	71
0None_none_TMM_204550.17	167
0None_none_TMM_204550.188	35
0None_none_TMM_204550.191	253
0None_none_TMM_204550.197	381
0None_none_TMM_204550.204	199
0None_none_TMM_204550.215	396
0None_none_TMM_204550.217	61
0None_none_TMM_204550.22	372
0None_none_TMM_204550.23	199
0None_none_TMM_204550.240	65
0None_none_TMM_204550.25	13
0None_none_TMM_204550.251	61
0None_none_TMM_204550.256	341
0None_none_TMM_204550.257	284
0None_none_TMM_204550.273	165
0None_none_TMM_204550.275	124
0None_none_TMM_204550.284	47
0None_none_TMM_204550.294	22
0None_none_TMM_204550.3	9
0None_none_TMM_204550.30	60
0None_none_TMM_204550.302	82
0None_none_TMM_204550.317	92
0None_none_TMM_204550.322	1306
0None_none_TMM_204550.328	96
0None_none_TMM_204550.337	5
0None_none_TMM_204550.341	67
0None_none_TMM_204550.36	72
0None_none_TMM_204550.364	593
0None_none_TMM_204550.367	198
0None_none_TMM_204550.370	103
0None_none_TMM_204550.376	840
0None_none_TMM_204550.39	49
0None_none_TMM_204550.396	73
0None_none_TMM_204550.40	81
0None_none_TMM_204550.415	185
0None_none_TMM_204550.416	33
0None_none_TMM_204550.418	889
0None_none_TMM_204550.421	220
0None_none_TMM_204550.432	425
0None_none_TMM_204550.433	57
0None_none_TMM_204550.434	23
0None_none_TMM_204550.439	95
0None_none_TMM_204550.44	97
0None_none_TMM_204550.440	69
0None_none_TMM_204550.445	635
0None_none_TMM_204550.450	370
0None_none_TMM_204550.452	136
0None_none_TMM_204550.46	36
0None_none_TMM_204550.468	123
0None_none_TMM_204550.475	3405
0None_none_TMM_204550.482	169
0None_none_TMM_204550.484	255
0None_none_TMM_204550.499	261
0None_none_TMM_204550.501	55
0None_none_TMM_204550.505	1087
0None_none_TMM_204550.511	20
0None_none_TMM_204550.536	961
0None_none_TMM_204550.542	1367
0None_none_TMM_204550.546	124
0None_none_TMM_204550.551	216
0None_none_TMM_204550.580	1065
0None_none_TMM_204550.601	726
0None_none_TMM_204550.610	605
0None_none_TMM_204550.612	27
0None_none_TMM_204550.615	128
0None_none_TMM_204550.618	96
0None_none_TMM_204550.619	2672
0None_none_TMM_204550.630	206
0None_none_TMM_204550.635	111
0None_none_TMM_204550.643	32
0None_none_TMM_204550.651	179
0None_none_TMM_204550.652	653
0None_none_TMM_204550.654	171
0None_none_TMM_204550.659	1197
0None_none_TMM_204550.665	69
0None_none_TMM_204550.666	348
0None_none_TMM_204550.667	89
0None_none_TMM_204550.668	1046
0None_none_TMM_204550.67	17
0None_none_TMM_204550.677	136
0None_none_TMM_204550.686	896
0None_none_TMM_204550.688	77
0None_none_TMM_204550.699	24
0None_none_TMM_204550.712	3
0None_none_TMM_204550.720	254
0None_none_TMM_204550.723	404
0None_none_TMM_204550.725	383
0None_none_TMM_204550.727	970
0None_none_TMM_204550.73	858
0None_none_TMM_204550.731	501
0None_none_TMM_204550.750	96
0None_none_TMM_204550.79	261
0None_none_TMM_204550.9	229
0None_none_U1_204550.3754	4
0None_none_U1_204550.3764	188
0None_none_U1_204550.3767	28
0None_none_U1_204550.3775	28
0None_none_U1_204550.3800	3201
0None_none_U1_204550.3808	195
0None_none_U1_204550.3828	161
0None_none_U1_204550.3834	1785
0None_none_U1_204550.3836	40
0None_none_U1_204550.3841	171
0None_none_U1_204550.3845	76
0None_none_U1_204550.3848	314
0None_none_U1_204550.3852	31
0None_none_U1_204550.3853	91
0None_none_U1_204550.3856	6532
0None_none_U1_204550.3859	96
0None_none_U1_204550.3860	722
0None_none_U1_204550.3861	33
0None_none_U1_204550.3862	113
0None_none_U1_204550.3863	16
0None_none_U1_204550.3864	113
0None_none_U1_204550.3869	363
0None_none_U1_204550.3887	449
0None_none_U1_204550.3895	35
0None_none_U1_204550.3900	35
0None_none_U1_204550.3907	48
0None_none_U1_204550.3908	778
0None_none_U1_204550.3913	37
0None_none_U1_204550.3917	96
0None_none_U1_204550.3927	141
0None_none_U1_204550.3928	365
0None_none_U1_204550.3932	2054
0None_none_U1_204550.3943	136
0None_none_U1_204550.3948	77
0None_none_U1_204550.3949	52
0None_none_U1_204550.3959	236
0None_none_U1_204550.3965	60
0None_none_U1_204550.3974	912
0None_none_U1_204550.3984	323
0None_none_U1_204550.3987	154
0None_none_U1_204550.3988	72
0None_none_U1_204550.4006	22
0None_none_U1_204550.4007	599
0None_none_U1_204550.4020	32
0None_none_U1_204550.4023	2839
0None_none_U1_204550.4030	53
0None_none_U1_204550.4032	56
0None_none_U1_204550.4039	148
0None_none_U1_204550.4040	235
0None_none_U1_204550.4043	212
0None_none_U1_204550.4055	832
0None_none_U1_204550.4058	56
0None_none_U1_204550.4061	147
0None_none_U1_204550.4069	201
0None_none_U1_204550.4071	149
0None_none_U1_204550.4076	1465
0None_none_U1_204550.4078	142
0None_none_U1_204550.4083	612
0None_none_U1_204550.4087	136
0None_none_U1_204550.4088	183
0None_none_U1_204550.4098	74
0None_none_U1_204550.4110	896
0None_none_U1_204550.4112	220
0None_none_U1_204550.4113	90
0None_none_U1_204550.4117	115
0None_none_U1_204550.4119	270
0None_none_U1_204550.4120	69
0None_none_U1_204550.4139	30
0None_none_U1_204550.4142	91
0None_none_U1_204550.4162	81
0None_none_U1_204550.4186	838
0None_none_U1_204550.4189	126
0None_none_U1_204550.4203	198
0None_none_U1_204550.4205	561
0None_none_U1_204550.4210	653
0None_none_U1_204550.4213	2443
0None_none_U1_204550.4224	64
0None_none_U1_204550.4234	4925
0None_none_U1_204550.4244	35
0None_none_U1_204550.4254	83
0None_none_U1_204550.4265	100
0None_none_U1_204550.4266	54
0None_none_U1_204550.4268	18
0None_none_U1_204550.4273	318
0None_none_U1_204550.4285	365
0None_none_U1_204550.4289	20
0None_none_U1_204550.4293	231
0None_none_U1_204550.4297	61
0None_none_U1_204550.4310	2533
0None_none_U1_204550.4311	109
0None_none_U1_204550.4324	927
0None_none_U1_204550.4325	1240
0None_none_U1_204550.4328	177
0None_none_U1_204550.4329	107
0None_none_U1_204550.4339	427
0None_none_U1_204550.4351	207
0None_none_U1_204550.4353	1639
0None_none_U1_204550.4357	111
0None_none_U1_204550.4360	20
0None_none_U1_204550.4364	4
0None_none_U1_204550.4369	33
0None_none_U1_204550.4371	272
0None_none_U1_204550.4406	600
0None_none_U1_204550.4418	348
0None_none_U1_204550.4420	3145
0None_none_U1_204550.4426	251
0None_none_U1_204550.4433	124
0None_none_U1_204550.4439	470
0None_none_U1_204550.4443	170
0None_none_U1_204550.4450	156
0None_none_U1_204550.4466	236
0None_none_U1_204550.4468	48
0None_none_U1_204550.4472	34
0None_none_U1_204550.4487	13375
0None_none_U1_204550.4491	191
0None_none_U1_204550.4495	527
0None_none_U1_204550.4498	104
0None_none_U2_204550.3003	78
0None_none_U2_204550.3005	24
0None_none_U2_204550.3006	546
0None_none_U2_204550.3012	20
0None_none_U2_204550.3016	106
0None_none_U2_204550.3017	353
0None_none_U2_204550.3027	70
0None_none_U2_204550.3030	45
0None_none_U2_204550.3036	767
0None_none_U2_204550.3039	225
0None_none_U2_204550.3049	451
0None_none_U2_204550.3056	238
0None_none_U2_204550.3064	142
0None_none_U2_204550.3066	1517
0None_none_U2_204550.3068	73
0None_none_U2_204550.3078	123
0None_none_U2_204550.3085	591
0None_none_U2_204550.3118	45
0None_none_U2_204550.3120	589
0None_none_U2_204550.3124	1400
0None_none_U2_204550.3133	431
0None_none_U2_204550.3141	62
0None_none_U2_204550.3147	369
0None_none_U2_204550.3150	53
0None_none_U2_204550.3152	130
0None_none_U2_204550.3154	89
0None_none_U2_204550.3158	207
0None_none_U2_204550.3161	3893
0None_none_U2_204550.3163	48
0None_none_U2_204550.3164	149
0None_none_U2_204550.3170	1225
0None_none_U2_204550.3177	88
0None_none_U2_204550.3185	26
0None_none_U2_204550.3188	1878
0None_none_U2_204550.3190	71
0None_none_U2_204550.3191	37
0None_none_U2_204550.3192	240
0None_none_U2_204550.3206	2
0None_none_U2_204550.3207	130
0None_none_U2_204550.3213	718
0None_none_U2_204550.3215	96
0None_none_U2_204550.3220	131
0None_none_U2_204550.3230	62
0None_none_U2_204550.3236	137
0None_none_U2_204550.3241	8
0None_none_U2_204550.3252	16
0None_none_U2_204550.3254	242
0None_none_U2_204550.3255	143
0None_none_U2_204550.3264	80
0None_none_U2_204550.3280	91
0None_none_U2_204550.3285	58
0None_none_U2_204550.3288	703
0None_none_U2_204550.3300	92
0None_none_U2_204550.3309	179
0None_none_U2_204550.3310	394
0None_none_U2_204550.3325	523
0None_none_U2_204550.3331	749
0None_none_U2_204550.3337	112
0None_none_U2_204550.3338	43
0None_none_U2_204550.3351	34
0None_none_U2_204550.3356	377
0None_none_U2_204550.3362	83
0None_none_U2_204550.3363	41
0None_none_U2_204550.3364	35
0None_none_U2_204550.3372	99
0None_none_U2_204550.3396	128
0None_none_U2_204550.3408	51
0None_none_U2_204550.3412	75
0None_none_U2_204550.3422	1070
0None_none_U2_204550.3430	1901
0None_none_U2_204550.3449	85
0None_none_U2_204550.3450	192
0None_none_U2_204550.3451	1642
0None_none_U2_204550.3478	34
0None_none_U2_204550.3487	284
0None_none_U2_204550.3494	997
0None_none_U2_204550.3501	60
0None_none_U2_204550.3505	141
0None_none_U2_204550.3508	40
0None_none_U2_204550.3510	389
0None_none_U2_204550.3516	205
0None_none_U2_204550.3540	291
0None_none_U2_204550.3568	42
0None_none_U2_204550.3576	142
0None_none_U2_204550.3587	82
0None_none_U2_204550.3591	126
0None_none_U2_204550.3606	240
0None_none_U2_204550.3615	216
0None_none_U2_204550.3618	15
0None_none_U2_204550.3619	584
0None_none_U2_204550.3621	133
0None_none_U2_204550.3633	535
0None_none_U2_204550.3638	210
0None_none_U2_204550.3645	260
0None_none_U2_204550.3648	17
0None_none_U2_204550.3661	47
0None_none_U2_204550.3662	97
0None_none_U2_204550.3663	82
0None_none_U2_204550.3668	33
0None_none_U2_204550.3669	65
0None_none_U2_204550.3692	174
0None_none_U2_204550.3693	528
0None_none_U2_204550.3698	196
0None_none_U2_204550.3702	317
0None_none_U2_204550.3704	1122
0None_none_U2_204550.3709	391
0None_none_U2_204550.3712	262
0None_none_U3_204550.6020	378
0None_none_U3_204550.6022	2120
0None_none_U3_204550.6026	999
0None_none_U3_204550.6038	648
0None_none_U3_204550.6042	386
0None_none_U3_204550.6050	18
0None_none_U3_204550.6060	169
0None_none_U3_204550.6065	87
0None_none_U3_204550.6088	169
0None_none_U3_204550.6092	15
0None_none_U3_204550.6094	21514
0None_none_U3_204550.6109	324
0None_none_U3_204550.6113	61
0None_none_U3_204550.6133	176
0None_none_U3_204550.6138	377
0None_none_U3_204550.6144	58
0None_none_U3_204550.6151	388
0None_none_U3_204550.6153	490
0None_none_U3_204550.6159	766
0None_none_U3_204550.6162	175
0None_none_U3_204550.6166	189
0None_none_U3_204550.6169	200
0None_none_U3_204550.6175	16
0None_none_U3_204550.6178	251
0None_none_U3_204550.6179	302
0None_none_U3_204550.6184	84
0None_none_U3_204550.6187	132
0None_none_U3_204550.6194	47
0None_none_U3_204550.6199	9
0None_none_U3_204550.6202	17
0None_none_U3_204550.6209	214
0None_none_U3_204550.6229	23
0None_none_U3_204550.6245	66
0None_none_U3_204550.6248	114
0None_none_U3_204550.6254	828
0None_none_U3_204550.6259	39
0None_none_U3_204550.6260	33
0None_none_U3_204550.6261	49
0None_none_U3_204550.6262	60
0None_none_U3_204550.6278	127
0None_none_U3_204550.6283	1556
0None_none_U3_204550.6294	859
0None_none_U3_204550.6297	321
0None_none_U3_204550.6305	335
0None_none_U3_204550.6320	48
0None_none_U3_204550.6332	131
0None_none_U3_204550.6338	85
0None_none_U3_204550.6343	22
0None_none_U3_204550.6350	1390
0None_none_U3_204550.6353	551
0None_none_U3_204550.6354	258
0None_none_U3_204550.6363	665
0None_none_U3_204550.6377	65
0None_none_U3_204550.6382	37
0None_none_U3_204550.6395	62
0None_none_U3_204550.6396	145
0None_none_U3_204550.6402	147
0None_none_U3_204550.6411	40
0None_none_U3_204550.6412	180
0None_none_U3_204550.6416	192
0None_none_U3_204550.6426	88
0None_none_U3_204550.6429	78
0None_none_U3_204550.6441	336
0None_none_U3_204550.6447	114
0None_none_U3_204550.6454	54
0None_none_U3_204550.6456	109
0None_none_U3_204550.6462	70
0None_none_U3_204550.6464	188
0None_none_U3_204550.6469	39
0None_none_U3_204550.6486	12
0None_none_U3_204550.6489	66
0None_none_U3_204550.6494	133
0None_none_U3_204550.6509	147
0None_none_U3_204550.6511	585
0None_none_U3_204550.6514	258
0None_none_U3_204550.6518	718
0None_none_U3_204550.6519	375
0None_none_U3_204550.6526	301
0None_none_U3_204550.6538	163
0None_none_U3_204550.6540	322
0None_none_U3_204550.6541	231
0None_none_U3_204550.6544	3018
0None_none_U3_204550.6551	113
0None_none_U3_204550.6589	103
0None_none_U3_204550.6595	1290
0None_none_U3_204550.6596	955
0None_none_U3_204550.6598	1267
0None_none_U3_204550.6601	36
0None_none_U3_204550.6611	45
0None_none_U3_204550.6616	248
0None_none_U3_204550.6623	6391
0None_none_U3_204550.6630	273
0None_none_U3_204550.6635	117
0None_none_U3_204550.6647	342
0None_none_U3_204550.6649	36
0None_none_U3_204550.6654	6
0None_none_U3_204550.6656	48
0None_none_U3_204550.6660	51
0None_none_U3_204550.6665	173
0None_none_U3_204550.6672	231
0None_none_U3_204550.6673	355
0None_none_U3_204550.6690	204
0None_none_U3_204550.6703	71
0None_none_U3_204550.6707	48
0None_none_U3_204550.6714	275
0None_none_U3_204550.6715	25
0None_none_U3_204550.6721	18
0None_none_U3_204550.6723	44
0Safe_safe_ACOC_204550.4508	203
0Safe_safe_ACOC_204550.4512	2143
0Safe_safe_ACOC_204550.4517	29
0Safe_safe_ACOC_204550.4521	208
0Safe_safe_ACOC_204550.4527	213
0Safe_safe_ACOC_204550.4529	998
0Safe_safe_ACOC_204550.4537	13
0Safe_safe_ACOC_204550.4540	736
0Safe_safe_ACOC_204550.4546	269
0Safe_safe_ACOC_204550.4549	427
0Safe_safe_ACOC_204550.4561	1218
0Safe_safe_ACOC_204550.4564	71
0Safe_safe_ACOC_204550.4566	44
0Safe_safe_ACOC_204550.4567	20
0Safe_safe_ACOC_204550.4583	136
0Safe_safe_ACOC_204550.4589	96
0Safe_safe_ACOC_204550.4590	533
0Safe_safe_ACOC_204550.4603	2
0Safe_safe_ACOC_204550.4611	132
0Safe_safe_ACOC_204550.4614	812
0Safe_safe_ACOC_204550.4623	348
0Safe_safe_ACOC_204550.4633	105
0Safe_safe_ACOC_204550.4687	1055
0Safe_safe_ACOC_204550.4692	158
0Safe_safe_ACOC_204550.4701	100
0Safe_safe_ACOC_204550.4705	44
0Safe_safe_ACOC_204550.4714	65
0Safe_safe_ACOC_204550.4716	353
0Safe_safe_ACOC_204550.4717	50
0Safe_safe_ACOC_204550.4727	78
0Safe_safe_ACOC_204550.4731	1132
0Safe_safe_ACOC_204550.4738	276
0Safe_safe_ACOC_204550.4746	319
0Safe_safe_ACOC_204550.4749	122
0Safe_safe_ACOC_204550.4750	67
0Safe_safe_ACOC_204550.4752	60
0Safe_safe_ACOC_204550.4753	850
0Safe_safe_ACOC_204550.4758	47
0Safe_safe_ACOC_204550.4774	97
0Safe_safe_ACOC_204550.4782	114
0Safe_safe_ACOC_204550.4788	107
0Safe_safe_ACOC_204550.4796	55
0Safe_safe_ACOC_204550.4798	83
0Safe_safe_ACOC_204550.4826	499
0Safe_safe_ACOC_204550.4850	60
0Safe_safe_ACOC_204550.4852	194
0Safe_safe_ACOC_204550.4860	217
0Safe_safe_ACOC_204550.4866	109
0Safe_safe_ACOC_204550.4870	579
0Safe_safe_ACOC_204550.4873	120
0Safe_safe_ACOC_204550.4875	65
0Safe_safe_ACOC_204550.4882	62
0Safe_safe_ACOC_204550.4884	1192
0Safe_safe_ACOC_204550.4891	584
0Safe_safe_ACOC_204550.4896	37
0Safe_safe_ACOC_204550.4902	684
0Safe_safe_ACOC_204550.4909	206
0Safe_safe_ACOC_204550.4910	311
0Safe_safe_ACOC_204550.4916	26
0Safe_safe_ACOC_204550.4924	60
0Safe_safe_ACOC_204550.4925	637
0Safe_safe_ACOC_204550.4935	216
0Safe_safe_ACOC_204550.4943	115
0Safe_safe_ACOC_204550.4945	92
0Safe_safe_ACOC_204550.4960	1356
0Safe_safe_ACOC_204550.4964	223
0Safe_safe_ACOC_204550.4973	256
0Safe_safe_ACOC_204550.4982	180
0Safe_safe_ACOC_204550.4991	760
0Safe_safe_ACOC_204550.4999	666
0Safe_safe_ACOC_204550.5005	810
0Safe_safe_ACOC_204550.5007	141
0Safe_safe_ACOC_204550.5013	91
0Safe_safe_ACOC_204550.5024	285
0Safe_safe_ACOC_204550.5025	60
0Safe_safe_ACOC_204550.5035	84
0Safe_safe_ACOC_204550.5038	115
0Safe_safe_ACOC_204550.5039	61
0Safe_safe_ACOC_204550.5045	184
0Safe_safe_ACOC_204550.5049	636
0Safe_safe_ACOC_204550.5060	323
0Safe_safe_ACOC_204550.5085	16
0Safe_safe_ACOC_204550.5105	394
0Safe_safe_ACOC_204550.5110	23
0Safe_safe_ACOC_204550.5119	114
0Safe_safe_ACOC_204550.5125	21
0Safe_safe_ACOC_204550.5129	12
0Safe_safe_ACOC_204550.5130	187
0Safe_safe_ACOC_204550.5131	1311
0Safe_safe_ACOC_204550.5132	31
0Safe_safe_ACOC_204550.5149	95
0Safe_safe_ACOC_204550.5159	232
0Safe_safe_ACOC_204550.5162	247
0Safe_safe_ACOC_204550.5164	2734
0Safe_safe_ACOC_204550.5173	241
0Safe_safe_ACOC_204550.5178	35
0Safe_safe_ACOC_204550.5179	261
0Safe_safe_ACOC_204550.5181	1648
0Safe_safe_ACOC_204550.5182	920
0Safe_safe_ACOC_204550.5184	118
0Safe_safe_ACOC_204550.5186	416
0Safe_safe_ACOC_204550.5196	59
0Safe_safe_ACOC_204550.5200	241
0Safe_safe_ACOC_204550.5202	98
0Safe_safe_ACOC_204550.5216	121
0Safe_safe_ACOC_204550.5221	264
0Safe_safe_ACOC_204550.5223	7
0Safe_safe_ACOC_204550.5230	107
0Safe_safe_ACOC_204550.5241	278
0Safe_safe_ACOC_204550.5242	74
0Safe_safe_ACOC_204550.5249	280
0Safe_safe_ACOC_204550.5250	84
0Safe_safe_DTKP_204550.5254	59
0Safe_safe_DTKP_204550.5256	27
0Safe_safe_DTKP_204550.5260	47
0Safe_safe_DTKP_204550.5262	403
0Safe_safe_DTKP_204550.5265	73
0Safe_safe_DTKP_204550.5267	430
0Safe_safe_DTKP_204550.5289	168
0Safe_safe_DTKP_204550.5295	58
0Safe_safe_DTKP_204550.5307	50
0Safe_safe_DTKP_204550.5308	1642
0Safe_safe_DTKP_204550.5312	80
0Safe_safe_DTKP_204550.5315	18
0Safe_safe_DTKP_204550.5316	132
0Safe_safe_DTKP_204550.5329	425
0Safe_safe_DTKP_204550.5332	61
0Safe_safe_DTKP_204550.5333	346
0Safe_safe_DTKP_204550.5346	478
0Safe_safe_DTKP_204550.5349	113
0Safe_safe_DTKP_204550.5351	100
0Safe_safe_DTKP_204550.5354	131
0Safe_safe_DTKP_204550.5366	688
0Safe_safe_DTKP_204550.5369	717
0Safe_safe_DTKP_204550.5370	20
0Safe_safe_DTKP_204550.5372	691
0Safe_safe_DTKP_204550.5375	86
0Safe_safe_DTKP_204550.5378	4954
0Safe_safe_DTKP_204550.5383	249
0Safe_safe_DTKP_204550.5397	9
0Safe_safe_DTKP_204550.5400	109
0Safe_safe_DTKP_204550.5404	467
0Safe_safe_DTKP_204550.5421	220
0Safe_safe_DTKP_204550.5428	1017
0Safe_safe_DTKP_204550.5430	197
0Safe_safe_DTKP_204550.5439	319
0Safe_safe_DTKP_204550.5454	5
0Safe_safe_DTKP_204550.5455	963
0Safe_safe_DTKP_204550.5460	149
0Safe_safe_DTKP_204550.5461	577
0Safe_safe_DTKP_204550.5462	58
0Safe_safe_DTKP_204550.5471	1096
0Safe_safe_DTKP_204550.5477	76
0Safe_safe_DTKP_204550.5482	36
0Safe_safe_DTKP_204550.5485	68
0Safe_safe_DTKP_204550.5486	164
0Safe_safe_DTKP_204550.5506	16
0Safe_safe_DTKP_204550.5510	142
0Safe_safe_DTKP_204550.5517	179
0Safe_safe_DTKP_204550.5525	353
0Safe_safe_DTKP_204550.5540	38
0Safe_safe_DTKP_204550.5551	213
0Safe_safe_DTKP_204550.5552	565
0Safe_safe_DTKP_204550.5572	207
0Safe_safe_DTKP_204550.5576	12
0Safe_safe_DTKP_204550.5582	868
0Safe_safe_DTKP_204550.5585	75
0Safe_safe_DTKP_204550.5588	1125
0Safe_safe_DTKP_204550.5592	360
0Safe_safe_DTKP_204550.5595	262
0Safe_safe_DTKP_204550.5602	69
0Safe_safe_DTKP_204550.5606	93
0Safe_safe_DTKP_204550.5607	114
0Safe_safe_DTKP_204550.5609	302
0Safe_safe_DTKP_204550.5610	147
0Safe_safe_DTKP_204550.5616	5078
0Safe_safe_DTKP_204550.5619	253
0Safe_safe_DTKP_204550.5621	321
0Safe_safe_DTKP_204550.5639	88
0Safe_safe_DTKP_204550.5652	245
0Safe_safe_DTKP_204550.5654	138
0Safe_safe_DTKP_204550.5657	502
0Safe_safe_DTKP_204550.5662	50
0Safe_safe_DTKP_204550.5668	39
0Safe_safe_DTKP_204550.5669	88
0Safe_safe_DTKP_204550.5676	80
0Safe_safe_DTKP_204550.5693	48
0Safe_safe_DTKP_204550.5699	157
0Safe_safe_DTKP_204550.5703	276
0Safe_safe_DTKP_204550.5717	129
0Safe_safe_DTKP_204550.5721	209
0Safe_safe_DTKP_204550.5732	322
0Safe_safe_DTKP_204550.5733	240
0Safe_safe_DTKP_204550.5737	73
0Safe_safe_DTKP_204550.5748	59
0Safe_safe_DTKP_204550.5753	175
0Safe_safe_DTKP_204550.5758	111
0Safe_safe_DTKP_204550.5761	29
0Safe_safe_DTKP_204550.5772	65
0Safe_safe_DTKP_204550.5773	596
0Safe_safe_DTKP_204550.5774	80
0Safe_safe_DTKP_204550.5797	199
0Safe_safe_DTKP_204550.5803	201
0Safe_safe_DTKP_204550.5808	741
0Safe_safe_DTKP_204550.5816	682
0Safe_safe_DTKP_204550.5819	83
0Safe_safe_DTKP_204550.5820	179
0Safe_safe_DTKP_204550.5830	753
0Safe_safe_DTKP_204550.5840	561
0Safe_safe_DTKP_204550.5842	84
0Safe_safe_DTKP_204550.5846	116
0Safe_safe_DTKP_204550.5848	350
0Safe_safe_DTKP_204550.5852	39
0Safe_safe_DTKP_204550.5855	26
0Safe_safe_DTKP_204550.5861	74
0Safe_safe_DTKP_204550.5875	167
0Safe_safe_DTKP_204550.5879	4161
0Safe_safe_DTKP_204550.5882	24
0Safe_safe_DTKP_204550.5888	904
0Safe_safe_DTKP_204550.5890	919
0Safe_safe_DTKP_204550.5892	1423
0Safe_safe_DTKP_204550.5904	158
0Safe_safe_DTKP_204550.5905	243
0Safe_safe_DTKP_204550.5916	65
0Safe_safe_DTKP_204550.5928	53
0Safe_safe_DTKP_204550.5929	113
0Safe_safe_DTKP_204550.5933	626
0Safe_safe_DTKP_204550.5947	419
0Safe_safe_DTKP_204550.5953	34
0Safe_safe_DTKP_204550.5956	167
0Safe_safe_DTKP_204550.5960	26
0Safe_safe_DTKP_204550.5970	89
0Safe_safe_DTKP_204550.5971	33
0Safe_safe_DTKP_204550.5988	270
0Safe_safe_DTKP_204550.5991	786
0Safe_safe_DTKP_204550.5995	631
0Safe_safe_GE_204550.1520	85
0Safe_safe_GE_204550.1523	32
0Safe_safe_GE_204550.1531	1270
0Safe_safe_GE_204550.1553	93
0Safe_safe_GE_204550.1562	4910
0Safe_safe_GE_204550.1575	55
0Safe_safe_GE_204550.1581	219
0Safe_safe_GE_204550.1582	317
0Safe_safe_GE_204550.1583	21
0Safe_safe_GE_204550.1596	293
0Safe_safe_GE_204550.1600	14
0Safe_safe_GE_204550.1603	42
0Safe_safe_GE_204550.1605	97
0Safe_safe_GE_204550.1617	115
0Safe_safe_GE_204550.1618	108
0Safe_safe_GE_204550.1622	5
0Safe_safe_GE_204550.1628	1726
0Safe_safe_GE_204550.1637	148
0Safe_safe_GE_204550.1641	186
0Safe_safe_GE_204550.1645	127
0Safe_safe_GE_204550.1646	54
0Safe_safe_GE_204550.1662	33
0Safe_safe_GE_204550.1664	326
0Safe_safe_GE_204550.1667	398
0Safe_safe_GE_204550.1679	3217
0Safe_safe_GE_204550.1687	899
0Safe_safe_GE_204550.1716	42
0Safe_safe_GE_204550.1720	119
0Safe_safe_GE_204550.1723	34
0Safe_safe_GE_204550.1731	102
0Safe_safe_GE_204550.1748	26
0Safe_safe_GE_204550.1752	292
0Safe_safe_GE_204550.1754	90
0Safe_safe_GE_204550.1767	73
0Safe_safe_GE_204550.1773	111
0Safe_safe_GE_204550.1781	702
0Safe_safe_GE_204550.1788	48
0Safe_safe_GE_204550.1791	170
0Safe_safe_GE_204550.1795	3176
0Safe_safe_GE_204550.1803	2627
0Safe_safe_GE_204550.1807	73
0Safe_safe_GE_204550.1832	40
0Safe_safe_GE_204550.1833	210
0Safe_safe_GE_204550.1835	1033
0Safe_safe_GE_204550.1852	38
0Safe_safe_GE_204550.1853	6117
0Safe_safe_GE_204550.1864	58
0Safe_safe_GE_204550.1881	28
0Safe_safe_GE_204550.1882	427
0Safe_safe_GE_204550.1889	1051
0Safe_safe_GE_204550.1890	310
0Safe_safe_GE_204550.1894	121
0Safe_safe_GE_204550.1895	507
0Safe_safe_GE_204550.1901	432
0Safe_safe_GE_204550.1913	1161
0Safe_safe_GE_204550.1918	68
0Safe_safe_GE_204550.1933	98
0Safe_safe_GE_204550.1955	266
0Safe_safe_GE_204550.1962	271
0Safe_safe_GE_204550.1967	219
0Safe_safe_GE_204550.1969	410
0Safe_safe_GE_204550.1974	263
0Safe_safe_GE_204550.1996	43
0Safe_safe_GE_204550.1999	223
0Safe_safe_GE_204550.2023	231
0Safe_safe_GE_204550.2035	32
0Safe_safe_GE_204550.2038	159
0Safe_safe_GE_204550.2042	73
0Safe_safe_GE_204550.2044	95
0Safe_safe_GE_204550.2046	230
0Safe_safe_GE_204550.2047	196
0Safe_safe_GE_204550.2049	2234
0Safe_safe_GE_204550.2051	130
0Safe_safe_GE_204550.2056	17
0Safe_safe_GE_204550.2063	232
0Safe_safe_GE_204550.2077	784
0Safe_safe_GE_204550.2087	25
0Safe_safe_GE_204550.2091	189
0Safe_safe_GE_204550.2093	666
0Safe_safe_GE_204550.2108	1313
0Safe_safe_GE_204550.2134	714
0Safe_safe_GE_204550.2136	176
0Safe_safe_GE_204550.2143	49
0Safe_safe_GE_204550.2148	1214
0Safe_safe_GE_204550.2153	258
0Safe_safe_GE_204550.2165	85
0Safe_safe_GE_204550.2167	2864
0Safe_safe_GE_204550.2168	254
0Safe_safe_GE_204550.2175	133
0Safe_safe_GE_204550.2184	725
0Safe_safe_GE_204550.2186	69
0Safe_safe_GE_204550.2191	348
0Safe_safe_GE_204550.2204	80
0Safe_safe_GE_204550.2216	987
0Safe_safe_GE_204550.2223	540
0Safe_safe_GE_204550.2225	75
0Safe_safe_GE_204550.2229	10
0Safe_safe_GE_204550.2239	110
0Safe_safe_GE_204550.2249	460
0Safe_safe_MP_204550.1011	122
0Safe_safe_MP_204550.1018	131
0Safe_safe_MP_204550.1023	302
0Safe_safe_MP_204550.1024	571
0Safe_safe_MP_204550.1041	72
0Safe_safe_MP_204550.1071	42
0Safe_safe_MP_204550.1079	144
0Safe_safe_MP_204550.1084	9
0Safe_safe_MP_204550.1097	2540
0Safe_safe_MP_204550.1113	332
0Safe_safe_MP_204550.1117	24
0Safe_safe_MP_204550.1121	47
0Safe_safe_MP_204550.1124	195
0Safe_safe_MP_204550.1126	89
0Safe_safe_MP_204550.1127	612
0Safe_safe_MP_204550.1129	40
0Safe_safe_MP_204550.1163	123
0Safe_safe_MP_204550.1176	90
0Safe_safe_MP_204550.1177	94
0Safe_safe_MP_204550.1178	110
0Safe_safe_MP_204550.1181	401
0Safe_safe_MP_204550.1184	82
0Safe_safe_MP_204550.1193	72
0Safe_safe_MP_204550.1194	1471
0Safe_safe_MP_204550.1212	277
0Safe_safe_MP_204550.1213	648
0Safe_safe_MP_204550.1216	1
0Safe_safe_MP_204550.1217	149
0Safe_safe_MP_204550.1254	323
0Safe_safe_MP_204550.1256	59
0Safe_safe_MP_204550.1273	270
0Safe_safe_MP_204550.1279	48
0Safe_safe_MP_204550.1288	228
0Safe_safe_MP_204550.1289	573
0Safe_safe_MP_204550.1290	55
0Safe_safe_MP_204550.1297	313
0Safe_safe_MP_204550.1315	119
0Safe_safe_MP_204550.1326	178
0Safe_safe_MP_204550.1329	486
0Safe_safe_MP_204550.1334	22
0Safe_safe_MP_204550.1339	70
0Safe_safe_MP_204550.1342	333
0Safe_safe_MP_204550.1344	274
0Safe_safe_MP_204550.1346	108
0Safe_safe_MP_204550.1348	1665
0Safe_safe_MP_204550.1349	64
0Safe_safe_MP_204550.1357	27
0Safe_safe_MP_204550.1358	1142
0Safe_safe_MP_204550.1376	73
0Safe_safe_MP_204550.1378	12959
0Safe_safe_MP_204550.1387	1029
0Safe_safe_MP_204550.1389	588
0Safe_safe_MP_204550.1394	141
0Safe_safe_MP_204550.1396	640
0Safe_safe_MP_204550.1397	60
0Safe_safe_MP_204550.1409	103
0Safe_safe_MP_204550.1410	47
0Safe_safe_MP_204550.1423	9
0Safe_safe_MP_204550.1426	384
0Safe_safe_MP_204550.1427	61
0Safe_safe_MP_204550.1428	157
0Safe_safe_MP_204550.1442	1249
0Safe_safe_MP_204550.1454	81
0Safe_safe_MP_204550.1456	289
0Safe_safe_MP_204550.1485	19
0Safe_safe_MP_204550.1498	12
0Safe_safe_MP_204550.1500	1395
0Safe_safe_MP_204550.755	482
0Safe_safe_MP_204550.758	870
0Safe_safe_MP_204550.759	30
0Safe_safe_MP_204550.769	229
0Safe_safe_MP_204550.770	188
0Safe_safe_MP_204550.786	15
0Safe_safe_MP_204550.787	550
0Safe_safe_MP_204550.799	93
0Safe_safe_MP_204550.806	11
0Safe_safe_MP_204550.807	633
0Safe_safe_MP_204550.814	98
0Safe_safe_MP_204550.817	51
0Safe_safe_MP_204550.823	190
0Safe_safe_MP_204550.825	255
0Safe_safe_MP_204550.831	5307
0Safe_safe_MP_204550.835	71
0Safe_safe_MP_204550.838	127
0Safe_safe_MP_204550.841	72
0Safe_safe_MP_204550.854	111
0Safe_safe_MP_204550.865	52
0Safe_safe_MP_204550.866	384
0Safe_safe_MP_204550.867	165
0Safe_safe_MP_204550.868	68
0Safe_safe_MP_204550.869	267
0Safe_safe_MP_204550.873	179
0Safe_safe_MP_204550.876	1570
0Safe_safe_MP_204550.877	207
0Safe_safe_MP_204550.885	432
0Safe_safe_MP_204550.887	3934
0Safe_safe_MP_204550.894	158
0Safe_safe_MP_204550.897	512
0Safe_safe_MP_204550.903	34
0Safe_safe_MP_204550.909	16
0Safe_safe_MP_204550.911	154
0Safe_safe_MP_204550.915	348
0Safe_safe_MP_204550.917	41
0Safe_safe_MP_204550.931	517
0Safe_safe_MP_204550.937	73
0Safe_safe_MP_204550.951	46
0Safe_safe_MP_204550.966	54
0Safe_safe_MP_204550.968	451
0Safe_safe_MP_204550.974	467
0Safe_safe_MP_204550.984	67
0Safe_safe_MP_204550.999	32
0Safe_safe_SP_204550.2255	990
0Safe_safe_SP_204550.2262	124
0Safe_safe_SP_204550.2264	181
0Safe_safe_SP_204550.2272	186
0Safe_safe_SP_204550.2277	123
0Safe_safe_SP_204550.2279	35
0Safe_safe_SP_204550.2280	3883
0Safe_safe_SP_204550.2282	97
0Safe_safe_SP_204550.2283	708
0Safe_safe_SP_204550.2287	56
0Safe_safe_SP_204550.2294	66
0Safe_safe_SP_204550.2296	75
0Safe_safe_SP_204550.2305	6925
0Safe_safe_SP_204550.2307	82
0Safe_safe_SP_204550.2308	102
0Safe_safe_SP_204550.2309	625
0Safe_safe_SP_204550.2319	186
0Safe_safe_SP_204550.2337	107
0Safe_safe_SP_204550.2342	29
0Safe_safe_SP_204550.2354	122
0Safe_safe_SP_204550.2361	293
0Safe_safe_SP_204550.2363	565
0Safe_safe_SP_204550.2373	496
0Safe_safe_SP_204550.2383	915
0Safe_safe_SP_204550.2385	212
0Safe_safe_SP_204550.2387	84
0Safe_safe_SP_204550.2398	70
0Safe_safe_SP_204550.2403	93
0Safe_safe_SP_204550.2404	59
0Safe_safe_SP_204550.2410	561
0Safe_safe_SP_204550.2417	225
0Safe_safe_SP_204550.2421	53
0Safe_safe_SP_204550.2423	47
0Safe_safe_SP_204550.2425	87
0Safe_safe_SP_204550.2426	1829
0Safe_safe_SP_204550.2429	101
0Safe_safe_SP_204550.2457	15
0Safe_safe_SP_204550.2471	259
0Safe_safe_SP_204550.2473	167
0Safe_safe_SP_204550.2475	106
0Safe_safe_SP_204550.2478	175
0Safe_safe_SP_204550.2479	25
0Safe_safe_SP_204550.2486	1424
0Safe_safe_SP_204550.2490	67
0Safe_safe_SP_204550.2494	165
0Safe_safe_SP_204550.2499	123
0Safe_safe_SP_204550.2510	144
0Safe_safe_SP_204550.2512	1470
0Safe_safe_SP_204550.2515	2512
0Safe_safe_SP_204550.2518	150
0Safe_safe_SP_204550.2536	4395
0Safe_safe_SP_204550.2542	10
0Safe_safe_SP_204550.2552	1772
0Safe_safe_SP_204550.2554	463
0Safe_safe_SP_204550.2565	326
0Safe_safe_SP_204550.2569	196
0Safe_safe_SP_204550.2578	110
0Safe_safe_SP_204550.2579	149
0Safe_safe_SP_204550.2584	469
0Safe_safe_SP_204550.2592	109
0Safe_safe_SP_204550.2603	145
0Safe_safe_SP_204550.2606	72
0Safe_safe_SP_204550.2611	153
0Safe_safe_SP_204550.2619	820
0Safe_safe_SP_204550.2626	105
0Safe_safe_SP_204550.2630	140
0Safe_safe_SP_204550.2648	54
0Safe_safe_SP_204550.2649	43
0Safe_safe_SP_204550.2654	44
0Safe_safe_SP_204550.2655	26
0Safe_safe_SP_204550.2656	85
0Safe_safe_SP_204550.2668	1612
0Safe_safe_SP_204550.2673	36
0Safe_safe_SP_204550.2679	98
0Safe_safe_SP_204550.2714	11
0Safe_safe_SP_204550.2722	22
0Safe_safe_SP_204550.2724	25
0Safe_safe_SP_204550.2737	277
0Safe_safe_SP_204550.2748	493
0Safe_safe_SP_204550.2756	16
0Safe_safe_SP_204550.2758	39
0Safe_safe_SP_204550.2759	239
0Safe_safe_SP_204550.2762	109
0Safe_safe_SP_204550.2777	798
0Safe_safe_SP_204550.2787	883
0Safe_safe_SP_204550.2797	214
0Safe_safe_SP_204550.2800	222
0Safe_safe_SP_204550.2801	367
0Safe_safe_SP_204550.2816	132
0Safe_safe_SP_204550.2819	35
0Safe_safe_SP_204550.2827	22
0Safe_safe_SP_204550.2830	335
0Safe_safe_SP_204550.2834	423
0Safe_safe_SP_204550.2841	1367
0Safe_safe_SP_204550.2871	117
0Safe_safe_SP_204550.2874	54
0Safe_safe_SP_204550.2880	46
0Safe_safe_SP_204550.2882	39
0Safe_safe_SP_204550.2894	354
0Safe_safe_SP_204550.2896	119
0Safe_safe_SP_204550.2902	129
0Safe_safe_SP_204550.2904	4320
0Safe_safe_SP_204550.2908	37
0Safe_safe_SP_204550.2911	102
0Safe_safe_SP_204550.2915	165
0Safe_safe_SP_204550.2916	186
0Safe_safe_SP_204550.2918	891
0Safe_safe_SP_204550.2935	178
0Safe_safe_SP_204550.2943	36
0Safe_safe_SP_204550.2960	80
0Safe_safe_SP_204550.2961	4408
0Safe_safe_SP_204550.2965	33
0Safe_safe_SP_204550.2979	781
0Safe_safe_SP_204550.2985	418
0Safe_safe_SP_204550.2989	137
0Safe_safe_SP_204550.2991	884
0Safe_safe_TMM_204550.100	68
0Safe_safe_TMM_204550.11	65
0Safe_safe_TMM_204550.110	57
0Safe_safe_TMM_204550.113	249
0Safe_safe_TMM_204550.120	181
0Safe_safe_TMM_204550.129	144
0Safe_safe_TMM_204550.133	61
0Safe_safe_TMM_204550.142	402
0Safe_safe_TMM_204550.143	188
0Safe_safe_TMM_204550.145	43
0Safe_safe_TMM_204550.146	999
0Safe_safe_TMM_204550.158	2465
0Safe_safe_TMM_204550.166	165
0Safe_safe_TMM_204550.167	177
0Safe_safe_TMM_204550.179	280
0Safe_safe_TMM_204550.186	100
0Safe_safe_TMM_204550.193	117
0Safe_safe_TMM_204550.196	131
0Safe_safe_TMM_204550.211	67
0Safe_safe_TMM_204550.22	59
0Safe_safe_TMM_204550.222	83
0Safe_safe_TMM_204550.230	354
0Safe_safe_TMM_204550.24	207
0Safe_safe_TMM_204550.240	73
0Safe_safe_TMM_204550.250	9
0Safe_safe_TMM_204550.259	133
0Safe_safe_TMM_204550.26	98
0Safe_safe_TMM_204550.264	640
0Safe_safe_TMM_204550.270	23
0Safe_safe_TMM_204550.29	35
0Safe_safe_TMM_204550.309	169
0Safe_safe_TMM_204550.321	53
0Safe_safe_TMM_204550.33	703
0Safe_safe_TMM_204550.336	97
0Safe_safe_TMM_204550.347	27
0Safe_safe_TMM_204550.35	138
0Safe_safe_TMM_204550.350	262
0Safe_safe_TMM_204550.354	424
0Safe_safe_TMM_204550.357	67
0Safe_safe_TMM_204550.361	69
0Safe_safe_TMM_204550.372	93
0Safe_safe_TMM_204550.374	74
0Safe_safe_TMM_204550.376	197
0Safe_safe_TMM_204550.377	591
0Safe_safe_TMM_204550.380	572
0Safe_safe_TMM_204550.390	174
0Safe_safe_TMM_204550.405	697
0Safe_safe_TMM_204550.410	114
0Safe_safe_TMM_204550.411	239
0Safe_safe_TMM_204550.434	30
0Safe_safe_TMM_204550.44	2833
0Safe_safe_TMM_204550.450	328
0Safe_safe_TMM_204550.455	855
0Safe_safe_TMM_204550.472	68
0Safe_safe_TMM_204550.477	235
0Safe_safe_TMM_204550.478	58
0Safe_safe_TMM_204550.491	812
0Safe_safe_TMM_204550.497	46
0Safe_safe_TMM_204550.501	51
0Safe_safe_TMM_204550.507	118
0Safe_safe_TMM_204550.510	49
0Safe_safe_TMM_204550.511	49
0Safe_safe_TMM_204550.514	89
0Safe_safe_TMM_204550.520	72
0Safe_safe_TMM_204550.526	16
0Safe_safe_TMM_204550.527	308
0Safe_safe_TMM_204550.530	803
0Safe_safe_TMM_204550.531	267
0Safe_safe_TMM_204550.534	120
0Safe_safe_TMM_204550.537	896
0Safe_safe_TMM_204550.539	15
0Safe_safe_TMM_204550.541	445
0Safe_safe_TMM_204550.543	431
0Safe_safe_TMM_204550.552	344
0Safe_safe_TMM_204550.558	188
0Safe_safe_TMM_204550.570	21
0Safe_safe_TMM_204550.573	44
0Safe_safe_TMM_204550.575	451
0Safe_safe_TMM_204550.587	385
0Safe_safe_TMM_204550.602	15
0Safe_safe_TMM_204550.625	376
0Safe_safe_TMM_204550.634	142
0Safe_safe_TMM_204550.655	900
0Safe_safe_TMM_204550.657	188
0Safe_safe_TMM_204550.660	75
0Safe_safe_TMM_204550.661	349
0Safe_safe_TMM_204550.663	631
0Safe_safe_TMM_204550.671	259
0Safe_safe_TMM_204550.676	163
0Safe_safe_TMM_204550.677	790
0Safe_safe_TMM_204550.684	250
0Safe_safe_TMM_204550.686	135
0Safe_safe_TMM_204550.688	1021
0Safe_safe_TMM_204550.698	188
0Safe_safe_TMM_204550.710	9
0Safe_safe_TMM_204550.717	152
0Safe_safe_TMM_204550.720	217
0Safe_safe_TMM_204550.724	57
0Safe_safe_TMM_204550.727	1545
0Safe_safe_TMM_204550.728	78
0Safe_safe_TMM_204550.746	520
0Safe_safe_TMM_204550.749	201
0Safe_safe_TMM_204550.84	744
0Safe_safe_TMM_204550.86	65
0Safe_safe_TMM_204550.9	175
0Safe_safe_TMM_204550.91	2313
0Safe_safe_TMM_204550.93	113
0Safe_safe_TMM_204550.94	79
0Safe_safe_TMM_204550.97	241
0Safe_safe_U1_204550.3761	610
0Safe_safe_U1_204550.3768	286
0Safe_safe_U1_204550.3785	99
0Safe_safe_U1_204550.3788	310
0Safe_safe_U1_204550.3790	368
0Safe_safe_U1_204550.3793	416
0Safe_safe_U1_204550.3806	365
0Safe_safe_U1_204550.3810	23
0Safe_safe_U1_204550.3811	175
0Safe_safe_U1_204550.3812	1366
0Safe_safe_U1_204550.3813	243
0Safe_safe_U1_204550.3816	58
0Safe_safe_U1_204550.3849	75
0Safe_safe_U1_204550.3851	14
0Safe_safe_U1_204550.3857	48
0Safe_safe_U1_204550.3859	188
0Safe_safe_U1_204550.3866	830
0Safe_safe_U1_204550.3870	1117
0Safe_safe_U1_204550.3873	259
0Safe_safe_U1_204550.3878	1458
0Safe_safe_U1_204550.3881	1931
0Safe_safe_U1_204550.3883	477
0Safe_safe_U1_204550.3894	2211
0Safe_safe_U1_204550.3907	426
0Safe_safe_U1_204550.3909	9269
0Safe_safe_U1_204550.3914	941
0Safe_safe_U1_204550.3922	84
0Safe_safe_U1_204550.3926	151
0Safe_safe_U1_204550.3933	236
0Safe_safe_U1_204550.3936	18555
0Safe_safe_U1_204550.3946	314
0Safe_safe_U1_204550.3951	828
0Safe_safe_U1_204550.3956	92
0Safe_safe_U1_204550.3957	62
0Safe_safe_U1_204550.3970	384
0Safe_safe_U1_204550.3973	116
0Safe_safe_U1_204550.3975	87
0Safe_safe_U1_204550.3981	1624
0Safe_safe_U1_204550.4012	424
0Safe_safe_U1_204550.4027	1085
0Safe_safe_U1_204550.4040	2283
0Safe_safe_U1_204550.4043	121
0Safe_safe_U1_204550.4048	15
0Safe_safe_U1_204550.4054	93
0Safe_safe_U1_204550.4071	394
0Safe_safe_U1_204550.4074	72
0Safe_safe_U1_204550.4077	100
0Safe_safe_U1_204550.4078	150
0Safe_safe_U1_204550.4079	151
0Safe_safe_U1_204550.4093	1467
0Safe_safe_U1_204550.4096	164
0Safe_safe_U1_204550.4106	279
0Safe_safe_U1_204550.4108	1010
0Safe_safe_U1_204550.4113	390
0Safe_safe_U1_204550.4115	4
0Safe_safe_U1_204550.4119	67
0Safe_safe_U1_204550.4120	238
0Safe_safe_U1_204550.4129	18
0Safe_safe_U1_204550.4133	167
0Safe_safe_U1_204550.4141	65
0Safe_safe_U1_204550.4167	53
0Safe_safe_U1_204550.4178	357
0Safe_safe_U1_204550.4181	94
0Safe_safe_U1_204550.4187	359
0Safe_safe_U1_204550.4189	209
0Safe_safe_U1_204550.4190	1608
0Safe_safe_U1_204550.4192	92
0Safe_safe_U1_204550.4199	38
0Safe_safe_U1_204550.4211	194
0Safe_safe_U1_204550.4218	159
0Safe_safe_U1_204550.4231	176
0Safe_safe_U1_204550.4236	29
0Safe_safe_U1_204550.4237	161
0Safe_safe_U1_204550.4245	651
0Safe_safe_U1_204550.4250	2204
0Safe_safe_U1_204550.4255	677
0Safe_safe_U1_204550.4256	332
0Safe_safe_U1_204550.4257	450
0Safe_safe_U1_204550.4263	58
0Safe_safe_U1_204550.4274	19
0Safe_safe_U1_204550.4278	300
0Safe_safe_U1_204550.4289	223
0Safe_safe_U1_204550.4290	18
0Safe_safe_U1_204550.4293	46
0Safe_safe_U1_204550.4298	270
0Safe_safe_U1_204550.4303	328
0Safe_safe_U1_204550.4356	534
0Safe_safe_U1_204550.4366	4886
0Safe_safe_U1_204550.4372	35
0Safe_safe_U1_204550.4379	2490
0Safe_safe_U1_204550.4382	71
0Safe_safe_U1_204550.4384	412
0Safe_safe_U1_204550.4390	383
0Safe_safe_U1_204550.4394	2620
0Safe_safe_U1_204550.4396	81
0Safe_safe_U1_204550.4415	187
0Safe_safe_U1_204550.4424	172
0Safe_safe_U1_204550.4430	364
0Safe_safe_U1_204550.4444	258
0Safe_safe_U1_204550.4446	84
0Safe_safe_U1_204550.4461	282
0Safe_safe_U1_204550.4465	43
0Safe_safe_U1_204550.4466	781
0Safe_safe_U1_204550.4473	697
0Safe_safe_U1_204550.4479	31
0Safe_safe_U2_204550.3002	222
0Safe_safe_U2_204550.3015	19
0Safe_safe_U2_204550.3027	660
0Safe_safe_U2_204550.3034	79
0Safe_safe_U2_204550.3039	160
0Safe_safe_U2_204550.3043	342
0Safe_safe_U2_204550.3052	125
0Safe_safe_U2_204550.3058	531
0Safe_safe_U2_204550.3063	2111
0Safe_safe_U2_204550.3066	156
0Safe_safe_U2_204550.3074	285
0Safe_safe_U2_204550.3078	326
0Safe_safe_U2_204550.3086	129
0Safe_safe_U2_204550.3095	27
0Safe_safe_U2_204550.3108	370
0Safe_safe_U2_204550.3110	215
0Safe_safe_U2_204550.3121	107
0Safe_safe_U2_204550.3125	56
0Safe_safe_U2_204550.3145	1235
0Safe_safe_U2_204550.3147	1076
0Safe_safe_U2_204550.3153	208
0Safe_safe_U2_204550.3162	67
0Safe_safe_U2_204550.3163	24
0Safe_safe_U2_204550.3170	85
0Safe_safe_U2_204550.3182	19
0Safe_safe_U2_204550.3189	78
0Safe_safe_U2_204550.3190	767
0Safe_safe_U2_204550.3192	56
0Safe_safe_U2_204550.3193	224
0Safe_safe_U2_204550.3194	80
0Safe_safe_U2_204550.3227	152
0Safe_safe_U2_204550.3233	47
0Safe_safe_U2_204550.3234	7
0Safe_safe_U2_204550.3256	280
0Safe_safe_U2_204550.3286	543
0Safe_safe_U2_204550.3302	1294
0Safe_safe_U2_204550.3303	455
0Safe_safe_U2_204550.3304	118
0Safe_safe_U2_204550.3307	85
0Safe_safe_U2_204550.3308	613
0Safe_safe_U2_204550.3312	758
0Safe_safe_U2_204550.3313	423
0Safe_safe_U2_204550.3314	1328
0Safe_safe_U2_204550.3319	212
0Safe_safe_U2_204550.3320	88
0Safe_safe_U2_204550.3325	279
0Safe_safe_U2_204550.3326	186
0Safe_safe_U2_204550.3327	282
0Safe_safe_U2_204550.3328	127
0Safe_safe_U2_204550.3330	94
0Safe_safe_U2_204550.3340	512
0Safe_safe_U2_204550.3341	71
0Safe_safe_U2_204550.3371	72
0Safe_safe_U2_204550.3380	435
0Safe_safe_U2_204550.3382	212
0Safe_safe_U2_204550.3390	62
0Safe_safe_U2_204550.3403	82
0Safe_safe_U2_204550.3413	54
0Safe_safe_U2_204550.3422	134
0Safe_safe_U2_204550.3423	877
0Safe_safe_U2_204550.3429	22
0Safe_safe_U2_204550.3436	1565
0Safe_safe_U2_204550.3443	707
0Safe_safe_U2_204550.3446	116
0Safe_safe_U2_204550.3450	211
0Safe_safe_U2_204550.3456	173
0Safe_safe_U2_204550.3462	165
0Safe_safe_U2_204550.3465	49
0Safe_safe_U2_204550.3469	3763
0Safe_safe_U2_204550.3475	1678
0Safe_safe_U2_204550.3476	454
0Safe_safe_U2_204550.3479	12
0Safe_safe_U2_204550.3481	97
0Safe_safe_U2_204550.3485	169
0Safe_safe_U2_204550.3491	280
0Safe_safe_U2_204550.3493	89
0Safe_safe_U2_204550.3494	5555
0Safe_safe_U2_204550.3507	45
0Safe_safe_U2_204550.3531	28
0Safe_safe_U2_204550.3532	66
0Safe_safe_U2_204550.3533	138
0Safe_safe_U2_204550.3548	447
0Safe_safe_U2_204550.3550	45
0Safe_safe_U2_204550.3556	1432
0Safe_safe_U2_204550.3560	290
0Safe_safe_U2_204550.3569	588
0Safe_safe_U2_204550.3570	21
0Safe_safe_U2_204550.3581	235
0Safe_safe_U2_204550.3583	66
0Safe_safe_U2_204550.3593	205
0Safe_safe_U2_204550.3597	375
0Safe_safe_U2_204550.3608	110
0Safe_safe_U2_204550.3615	3070
0Safe_safe_U2_204550.3618	43
0Safe_safe_U2_204550.3623	1078
0Safe_safe_U2_204550.3626	163
0Safe_safe_U2_204550.3643	95
0Safe_safe_U2_204550.3671	217
0Safe_safe_U2_204550.3677	5
0Safe_safe_U2_204550.3707	125
0Safe_safe_U2_204550.3712	64
0Safe_safe_U2_204550.3717	110
0Safe_safe_U2_204550.3730	2333
0Safe_safe_U2_204550.3731	414
0Safe_safe_U2_204550.3738	29
0Safe_safe_U2_204550.3748	135
0Safe_safe_U2_204550.3750	694
0Safe_safe_U3_204550.6001	48
0Safe_safe_U3_204550.6002	1759
0Safe_safe_U3_204550.6003	267
0Safe_safe_U3_204550.6006	97
0Safe_safe_U3_204550.6011	272
0Safe_safe_U3_204550.6014	162
0Safe_safe_U3_204550.6025	58
0Safe_safe_U3_204550.6034	21058
0Safe_safe_U3_204550.6040	660
0Safe_safe_U3_204550.6045	12
0Safe_safe_U3_204550.6049	137
0Safe_safe_U3_204550.6059	62
0Safe_safe_U3_204550.6070	1510
0Safe_safe_U3_204550.6072	185
0Safe_safe_U3_204550.6073	3
0Safe_safe_U3_204550.6074	113
0Safe_safe_U3_204550.6082	38
0Safe_safe_U3_204550.6086	1318
0Safe_safe_U3_204550.6089	559
0Safe_safe_U3_204550.6091	785
0Safe_safe_U3_204550.6098	22
0Safe_safe_U3_204550.6108	588
0Safe_safe_U3_204550.6112	660
0Safe_safe_U3_204550.6117	67
0Safe_safe_U3_204550.6140	1844
0Safe_safe_U3_204550.6151	329
0Safe_safe_U3_204550.6154	1025
0Safe_safe_U3_204550.6157	43
0Safe_safe_U3_204550.6167	195
0Safe_safe_U3_204550.6171	16
0Safe_safe_U3_204550.6177	334
0Safe_safe_U3_204550.6194	31
0Safe_safe_U3_204550.6202	68
0Safe_safe_U3_204550.6211	92
0Safe_safe_U3_204550.6231	71
0Safe_safe_U3_204550.6238	578
0Safe_safe_U3_204550.6243	76
0Safe_safe_U3_204550.6266	53
0Safe_safe_U3_204550.6276	182
0Safe_safe_U3_204550.6283	80
0Safe_safe_U3_204550.6287	151
0Safe_safe_U3_204550.6294	814
0Safe_safe_U3_204550.6297	476
0Safe_safe_U3_204550.6299	114
0Safe_safe_U3_204550.6300	261
0Safe_safe_U3_204550.6305	627
0Safe_safe_U3_204550.6323	140
0Safe_safe_U3_204550.6328	626
0Safe_safe_U3_204550.6344	609
0Safe_safe_U3_204550.6349	135
0Safe_safe_U3_204550.6365	2642
0Safe_safe_U3_204550.6369	500
0Safe_safe_U3_204550.6371	3
0Safe_safe_U3_204550.6372	113
0Safe_safe_U3_204550.6373	148
0Safe_safe_U3_204550.6377	112
0Safe_safe_U3_204550.6379	92
0Safe_safe_U3_204550.6380	745
0Safe_safe_U3_204550.6386	222
0Safe_safe_U3_204550.6394	214
0Safe_safe_U3_204550.6397	56
0Safe_safe_U3_204550.6399	102
0Safe_safe_U3_204550.6400	21
0Safe_safe_U3_204550.6421	38
0Safe_safe_U3_204550.6427	224
0Safe_safe_U3_204550.6429	32
0Safe_safe_U3_204550.6433	131
0Safe_safe_U3_204550.6436	55
0Safe_safe_U3_204550.6445	179
0Safe_safe_U3_204550.6458	81
0Safe_safe_U3_204550.6459	272
0Safe_safe_U3_204550.6460	464
0Safe_safe_U3_204550.6463	20
0Safe_safe_U3_204550.6471	155
0Safe_safe_U3_204550.6475	240
0Safe_safe_U3_204550.6477	149
0Safe_safe_U3_204550.6482	410
0Safe_safe_U3_204550.6488	2504
0Safe_safe_U3_204550.6496	470
0Safe_safe_U3_204550.6506	236
0Safe_safe_U3_204550.6507	194
0Safe_safe_U3_204550.6523	497
0Safe_safe_U3_204550.6527	220
0Safe_safe_U3_204550.6529	55
0Safe_safe_U3_204550.6536	227
0Safe_safe_U3_204550.6548	238
0Safe_safe_U3_204550.6549	20
0Safe_safe_U3_204550.6558	439
0Safe_safe_U3_204550.6566	479
0Safe_safe_U3_204550.6570	342
0Safe_safe_U3_204550.6572	1605
0Safe_safe_U3_204550.6577	43
0Safe_safe_U3_204550.6579	30
0Safe_safe_U3_204550.6585	210
0Safe_safe_U3_204550.6595	369
0Safe_safe_U3_204550.6597	97
0Safe_safe_U3_204550.6605	351
0Safe_safe_U3_204550.6607	154
0Safe_safe_U3_204550.6615	132
0Safe_safe_U3_204550.6621	1432
0Safe_safe_U3_204550.6636	392
0Safe_safe_U3_204550.6641	323
0Safe_safe_U3_204550.6646	909
0Safe_safe_U3_204550.6647	847
0Safe_safe_U3_204550.6648	88
0Safe_safe_U3_204550.6656	77
0Safe_safe_U3_204550.6658	463
0Safe_safe_U3_204550.6674	2969
0Safe_safe_U3_204550.6682	324
0Safe_safe_U3_204550.6687	815
0Safe_safe_U3_204550.6689	24
0Safe_safe_U3_204550.6696	66
0Safe_safe_U3_204550.6709	23
0Safe_safe_U3_204550.6727	110
0Safe_safe_U3_204550.6742	1817
0Safe_safe_U3_204550.6743	34
0Safe_safe_U3_204550.6750	38
ENSG00000000419_DPM1_TMM_44683.1	2870
[truncated: 23,144 more rows]

## Sheet: WT MMM screen #2
0None_none_ACOC_204550.4501	59
0None_none_ACOC_204550.4519	3
0None_none_ACOC_204550.4529	45
0None_none_ACOC_204550.4536	5
0None_none_ACOC_204550.4538	8
0None_none_ACOC_204550.4542	289
0None_none_ACOC_204550.4548	97
0None_none_ACOC_204550.4555	55
0None_none_ACOC_204550.4558	54
0None_none_ACOC_204550.4559	749
0None_none_ACOC_204550.4561	37
0None_none_ACOC_204550.4567	109
0None_none_ACOC_204550.4572	17
0None_none_ACOC_204550.4573	64
0None_none_ACOC_204550.4579	17
0None_none_ACOC_204550.4582	2
0None_none_ACOC_204550.4584	28
0None_none_ACOC_204550.4585	209
0None_none_ACOC_204550.4592	37
0None_none_ACOC_204550.4600	92
0None_none_ACOC_204550.4606	18
0None_none_ACOC_204550.4608	120
0None_none_ACOC_204550.4610	56
0None_none_ACOC_204550.4613	59
0None_none_ACOC_204550.4621	301
0None_none_ACOC_204550.4625	240
0None_none_ACOC_204550.4627	33
0None_none_ACOC_204550.4636	144
0None_none_ACOC_204550.4637	265
0None_none_ACOC_204550.4640	22
0None_none_ACOC_204550.4647	30
0None_none_ACOC_204550.4652	33
0None_none_ACOC_204550.4655	24
0None_none_ACOC_204550.4658	1394
0None_none_ACOC_204550.4659	139
0None_none_ACOC_204550.4680	135
0None_none_ACOC_204550.4682	23
0None_none_ACOC_204550.4689	164
0None_none_ACOC_204550.4694	79
0None_none_ACOC_204550.4701	5
0None_none_ACOC_204550.4702	25
0None_none_ACOC_204550.4703	73
0None_none_ACOC_204550.4713	78
0None_none_ACOC_204550.4714	48
0None_none_ACOC_204550.4731	1627
0None_none_ACOC_204550.4734	11
0None_none_ACOC_204550.4737	242
0None_none_ACOC_204550.4740	5
0None_none_ACOC_204550.4753	220
0None_none_ACOC_204550.4759	45
0None_none_ACOC_204550.4766	31
0None_none_ACOC_204550.4770	291
0None_none_ACOC_204550.4775	107
0None_none_ACOC_204550.4780	450
0None_none_ACOC_204550.4785	68
0None_none_ACOC_204550.4805	18
0None_none_ACOC_204550.4811	242
0None_none_ACOC_204550.4814	6
0None_none_ACOC_204550.4815	363
0None_none_ACOC_204550.4818	13
0None_none_ACOC_204550.4837	4
0None_none_ACOC_204550.4838	76
0None_none_ACOC_204550.4839	1695
0None_none_ACOC_204550.4841	42
0None_none_ACOC_204550.4842	37
0None_none_ACOC_204550.4856	29
0None_none_ACOC_204550.4862	44
0None_none_ACOC_204550.4874	322
0None_none_ACOC_204550.4876	17
0None_none_ACOC_204550.4878	346
0None_none_ACOC_204550.4881	81
0None_none_ACOC_204550.4887	20
0None_none_ACOC_204550.4890	73
0None_none_ACOC_204550.4894	59
0None_none_ACOC_204550.4898	14
0None_none_ACOC_204550.4921	23
0None_none_ACOC_204550.4923	145
0None_none_ACOC_204550.4924	87
0None_none_ACOC_204550.4927	332
0None_none_ACOC_204550.4934	79
0None_none_ACOC_204550.4937	76
0None_none_ACOC_204550.4948	44
0None_none_ACOC_204550.4949	42
0None_none_ACOC_204550.4961	50
0None_none_ACOC_204550.4965	40
0None_none_ACOC_204550.4972	170
0None_none_ACOC_204550.4987	221
0None_none_ACOC_204550.4993	43
0None_none_ACOC_204550.5005	36
0None_none_ACOC_204550.5006	203
0None_none_ACOC_204550.5017	126
0None_none_ACOC_204550.5019	1645
0None_none_ACOC_204550.5020	7
0None_none_ACOC_204550.5029	39
0None_none_ACOC_204550.5032	138
0None_none_ACOC_204550.5040	21
0None_none_ACOC_204550.5043	594
0None_none_ACOC_204550.5046	123
0None_none_ACOC_204550.5047	97
0None_none_ACOC_204550.5059	91
0None_none_ACOC_204550.5065	122
0None_none_ACOC_204550.5068	38
0None_none_ACOC_204550.5081	39
0None_none_ACOC_204550.5095	301
0None_none_ACOC_204550.5101	81
0None_none_ACOC_204550.5103	308
0None_none_ACOC_204550.5115	26
0None_none_ACOC_204550.5126	233
0None_none_ACOC_204550.5127	50
0None_none_ACOC_204550.5130	28
0None_none_ACOC_204550.5134	59
0None_none_ACOC_204550.5144	65
0None_none_ACOC_204550.5150	84
0None_none_ACOC_204550.5155	49
0None_none_ACOC_204550.5159	196
0None_none_ACOC_204550.5163	215
0None_none_ACOC_204550.5172	41
0None_none_ACOC_204550.5174	192
0None_none_ACOC_204550.5178	397
0None_none_ACOC_204550.5182	524
0None_none_ACOC_204550.5187	12
0None_none_ACOC_204550.5191	149
0None_none_ACOC_204550.5193	1001
0None_none_ACOC_204550.5200	109
0None_none_ACOC_204550.5203	36
0None_none_ACOC_204550.5218	45
0None_none_ACOC_204550.5230	3780
0None_none_ACOC_204550.5234	1118
0None_none_DTKP_204550.5255	211
0None_none_DTKP_204550.5266	17
0None_none_DTKP_204550.5275	22
0None_none_DTKP_204550.5276	8
0None_none_DTKP_204550.5296	9
0None_none_DTKP_204550.5303	17
0None_none_DTKP_204550.5309	335
0None_none_DTKP_204550.5320	349
0None_none_DTKP_204550.5321	15
0None_none_DTKP_204550.5351	61
0None_none_DTKP_204550.5355	9
0None_none_DTKP_204550.5356	44
0None_none_DTKP_204550.5365	93
0None_none_DTKP_204550.5366	81
0None_none_DTKP_204550.5368	237
0None_none_DTKP_204550.5373	42
0None_none_DTKP_204550.5382	8
0None_none_DTKP_204550.5387	269
0None_none_DTKP_204550.5390	37
0None_none_DTKP_204550.5401	95
0None_none_DTKP_204550.5403	22
0None_none_DTKP_204550.5409	40
0None_none_DTKP_204550.5424	511
0None_none_DTKP_204550.5434	11
0None_none_DTKP_204550.5435	646
0None_none_DTKP_204550.5439	148
0None_none_DTKP_204550.5440	9566
0None_none_DTKP_204550.5451	92
0None_none_DTKP_204550.5453	3000
0None_none_DTKP_204550.5462	182
0None_none_DTKP_204550.5465	10
0None_none_DTKP_204550.5474	57
0None_none_DTKP_204550.5486	53
0None_none_DTKP_204550.5497	6801
0None_none_DTKP_204550.5517	12
0None_none_DTKP_204550.5519	640
0None_none_DTKP_204550.5524	277
0None_none_DTKP_204550.5536	45
0None_none_DTKP_204550.5542	6
0None_none_DTKP_204550.5546	577
0None_none_DTKP_204550.5549	53
0None_none_DTKP_204550.5555	29
0None_none_DTKP_204550.5560	3
0None_none_DTKP_204550.5561	153
0None_none_DTKP_204550.5566	24
0None_none_DTKP_204550.5572	50
0None_none_DTKP_204550.5581	278
0None_none_DTKP_204550.5587	85
0None_none_DTKP_204550.5598	31
0None_none_DTKP_204550.5611	73
0None_none_DTKP_204550.5623	172
0None_none_DTKP_204550.5624	11
0None_none_DTKP_204550.5626	75
0None_none_DTKP_204550.5627	154
0None_none_DTKP_204550.5630	11
0None_none_DTKP_204550.5637	43
0None_none_DTKP_204550.5647	63
0None_none_DTKP_204550.5653	49
0None_none_DTKP_204550.5654	187
0None_none_DTKP_204550.5691	167
0None_none_DTKP_204550.5699	32062
0None_none_DTKP_204550.5703	348
0None_none_DTKP_204550.5704	57
0None_none_DTKP_204550.5708	387
0None_none_DTKP_204550.5710	2338
0None_none_DTKP_204550.5714	703
0None_none_DTKP_204550.5718	63
0None_none_DTKP_204550.5726	42
0None_none_DTKP_204550.5737	274
0None_none_DTKP_204550.5744	42
0None_none_DTKP_204550.5750	225
0None_none_DTKP_204550.5753	171
0None_none_DTKP_204550.5755	71
0None_none_DTKP_204550.5769	92
0None_none_DTKP_204550.5774	61
0None_none_DTKP_204550.5782	4636
0None_none_DTKP_204550.5784	12
0None_none_DTKP_204550.5787	57
0None_none_DTKP_204550.5791	33
0None_none_DTKP_204550.5813	22
0None_none_DTKP_204550.5815	9
0None_none_DTKP_204550.5819	58
0None_none_DTKP_204550.5821	39
0None_none_DTKP_204550.5825	175
0None_none_DTKP_204550.5833	72
0None_none_DTKP_204550.5861	76
0None_none_DTKP_204550.5867	168
0None_none_DTKP_204550.5870	254
0None_none_DTKP_204550.5877	151
0None_none_DTKP_204550.5886	2300
0None_none_DTKP_204550.5888	29
0None_none_DTKP_204550.5889	197
0None_none_DTKP_204550.5890	24
0None_none_DTKP_204550.5891	8
0None_none_DTKP_204550.5908	22
0None_none_DTKP_204550.5915	70
0None_none_DTKP_204550.5919	25
0None_none_DTKP_204550.5960	226
0None_none_DTKP_204550.5977	145
0None_none_DTKP_204550.5978	709
0None_none_DTKP_204550.5982	127
0None_none_GE_204550.1519	238
0None_none_GE_204550.1533	39
0None_none_GE_204550.1553	518
0None_none_GE_204550.1562	70
0None_none_GE_204550.1563	171
0None_none_GE_204550.1572	306
0None_none_GE_204550.1576	79
0None_none_GE_204550.1590	42
0None_none_GE_204550.1595	76
0None_none_GE_204550.1599	89
0None_none_GE_204550.1605	25
0None_none_GE_204550.1607	61
0None_none_GE_204550.1609	182
0None_none_GE_204550.1612	112
0None_none_GE_204550.1613	24
0None_none_GE_204550.1614	6
0None_none_GE_204550.1618	17
0None_none_GE_204550.1623	23
0None_none_GE_204550.1625	102
0None_none_GE_204550.1635	1198
0None_none_GE_204550.1658	69
0None_none_GE_204550.1663	4
0None_none_GE_204550.1667	11
0None_none_GE_204550.1697	602
0None_none_GE_204550.1701	94
0None_none_GE_204550.1702	79
0None_none_GE_204550.1704	16
0None_none_GE_204550.1708	298
0None_none_GE_204550.1711	17
0None_none_GE_204550.1716	70
0None_none_GE_204550.1723	1135
0None_none_GE_204550.1728	19
0None_none_GE_204550.1737	61
0None_none_GE_204550.1757	25
0None_none_GE_204550.1770	33
0None_none_GE_204550.1776	552
0None_none_GE_204550.1783	191
0None_none_GE_204550.1793	538
0None_none_GE_204550.1806	21
0None_none_GE_204550.1814	92
0None_none_GE_204550.1821	436
0None_none_GE_204550.1827	314
0None_none_GE_204550.1829	4
0None_none_GE_204550.1842	69
0None_none_GE_204550.1857	52
0None_none_GE_204550.1872	44
0None_none_GE_204550.1877	56
0None_none_GE_204550.1889	252
0None_none_GE_204550.1890	11
0None_none_GE_204550.1892	32
0None_none_GE_204550.1895	102
0None_none_GE_204550.1905	64
0None_none_GE_204550.1910	473
0None_none_GE_204550.1923	485
0None_none_GE_204550.1936	151
0None_none_GE_204550.1952	29
0None_none_GE_204550.1958	98
0None_none_GE_204550.1959	77
0None_none_GE_204550.1967	29
0None_none_GE_204550.1969	323
0None_none_GE_204550.1974	184
0None_none_GE_204550.1976	69
0None_none_GE_204550.1984	120
0None_none_GE_204550.1991	47
0None_none_GE_204550.1994	101
0None_none_GE_204550.1995	25
0None_none_GE_204550.2000	30
0None_none_GE_204550.2002	604
0None_none_GE_204550.2006	118
0None_none_GE_204550.2008	52
0None_none_GE_204550.2016	34
0None_none_GE_204550.2017	204
0None_none_GE_204550.2020	178
0None_none_GE_204550.2023	11
0None_none_GE_204550.2027	646
0None_none_GE_204550.2035	29
0None_none_GE_204550.2044	50
0None_none_GE_204550.2046	63
0None_none_GE_204550.2057	128
0None_none_GE_204550.2061	122
0None_none_GE_204550.2063	90
0None_none_GE_204550.2068	32
0None_none_GE_204550.2074	13
0None_none_GE_204550.2079	713
0None_none_GE_204550.2081	4
0None_none_GE_204550.2083	3
0None_none_GE_204550.2085	11
0None_none_GE_204550.2099	34
0None_none_GE_204550.2108	401
0None_none_GE_204550.2117	7
0None_none_GE_204550.2124	183
0None_none_GE_204550.2135	75
0None_none_GE_204550.2151	28
0None_none_GE_204550.2160	42
0None_none_GE_204550.2161	275
0None_none_GE_204550.2169	91
0None_none_GE_204550.2176	138
0None_none_GE_204550.2183	96
0None_none_GE_204550.2206	1680
0None_none_GE_204550.2207	126
0None_none_GE_204550.2216	23
0None_none_GE_204550.2225	255
0None_none_GE_204550.2228	38
0None_none_GE_204550.2235	105
0None_none_GE_204550.2237	40
0None_none_GE_204550.2239	64
0None_none_MP_204550.1000	140
0None_none_MP_204550.1008	39
0None_none_MP_204550.1009	80
0None_none_MP_204550.1026	30
0None_none_MP_204550.1039	175
0None_none_MP_204550.1040	20
0None_none_MP_204550.1042	239
0None_none_MP_204550.1045	84
0None_none_MP_204550.1056	613
0None_none_MP_204550.1057	17
0None_none_MP_204550.1060	62
0None_none_MP_204550.1074	72
0None_none_MP_204550.1080	22
0None_none_MP_204550.1088	22
0None_none_MP_204550.1095	127
0None_none_MP_204550.1098	105
0None_none_MP_204550.1109	1308
0None_none_MP_204550.1112	42
0None_none_MP_204550.1114	134
0None_none_MP_204550.1119	98
0None_none_MP_204550.1122	24
0None_none_MP_204550.1123	76
0None_none_MP_204550.1130	40
0None_none_MP_204550.1136	10
0None_none_MP_204550.1142	53
0None_none_MP_204550.1144	183
0None_none_MP_204550.1148	1714
0None_none_MP_204550.1149	6
0None_none_MP_204550.1150	259
0None_none_MP_204550.1152	65
0None_none_MP_204550.1157	11
0None_none_MP_204550.1178	78
0None_none_MP_204550.1183	83
0None_none_MP_204550.1193	57
0None_none_MP_204550.1194	16
0None_none_MP_204550.1197	63
0None_none_MP_204550.1206	176
0None_none_MP_204550.1214	1510
0None_none_MP_204550.1215	21
0None_none_MP_204550.1227	129
0None_none_MP_204550.1229	455
0None_none_MP_204550.1230	38
0None_none_MP_204550.1231	143
0None_none_MP_204550.1239	51
0None_none_MP_204550.1251	130
0None_none_MP_204550.1253	6
0None_none_MP_204550.1261	278
0None_none_MP_204550.1264	2
0None_none_MP_204550.1266	40
0None_none_MP_204550.1273	19675
0None_none_MP_204550.1282	41
0None_none_MP_204550.1299	65
0None_none_MP_204550.1311	173
0None_none_MP_204550.1313	93
0None_none_MP_204550.1324	28
0None_none_MP_204550.1325	66
0None_none_MP_204550.1332	123
0None_none_MP_204550.1346	2
0None_none_MP_204550.1347	195
0None_none_MP_204550.1369	344
0None_none_MP_204550.1373	50
0None_none_MP_204550.1375	26
0None_none_MP_204550.1379	198
0None_none_MP_204550.1380	207
0None_none_MP_204550.1384	24
0None_none_MP_204550.1388	102
0None_none_MP_204550.1414	76
0None_none_MP_204550.1417	219
0None_none_MP_204550.1427	62
0None_none_MP_204550.1431	256
0None_none_MP_204550.1440	421
0None_none_MP_204550.1441	95
0None_none_MP_204550.1443	374
0None_none_MP_204550.1449	200
0None_none_MP_204550.1455	53
0None_none_MP_204550.1465	71
0None_none_MP_204550.1470	77
0None_none_MP_204550.1478	163
0None_none_MP_204550.1482	19
0None_none_MP_204550.1484	4790
0None_none_MP_204550.1485	98
0None_none_MP_204550.1494	34
0None_none_MP_204550.1495	145
0None_none_MP_204550.1497	299
0None_none_MP_204550.752	36
0None_none_MP_204550.755	64
0None_none_MP_204550.759	139
0None_none_MP_204550.766	80
0None_none_MP_204550.769	49
0None_none_MP_204550.785	264
0None_none_MP_204550.800	39
0None_none_MP_204550.812	46
0None_none_MP_204550.819	5
0None_none_MP_204550.830	887
0None_none_MP_204550.832	145
0None_none_MP_204550.835	28
0None_none_MP_204550.843	138
0None_none_MP_204550.855	35
0None_none_MP_204550.863	35
0None_none_MP_204550.868	44
0None_none_MP_204550.872	307
0None_none_MP_204550.876	9
0None_none_MP_204550.882	72
0None_none_MP_204550.885	42
0None_none_MP_204550.890	131
0None_none_MP_204550.897	48
0None_none_MP_204550.906	49
0None_none_MP_204550.910	3
0None_none_MP_204550.916	325
0None_none_MP_204550.922	16
0None_none_MP_204550.935	792
0None_none_MP_204550.936	131
0None_none_MP_204550.939	48
0None_none_MP_204550.946	269
0None_none_MP_204550.948	6
0None_none_MP_204550.952	20
0None_none_MP_204550.957	62
0None_none_MP_204550.965	140
0None_none_MP_204550.966	137
0None_none_MP_204550.974	333
0None_none_MP_204550.987	32
0None_none_MP_204550.990	27
0None_none_MP_204550.993	114
0None_none_MP_204550.999	44
0None_none_SP_204550.2252	129
0None_none_SP_204550.2255	125
0None_none_SP_204550.2262	711
0None_none_SP_204550.2268	40
0None_none_SP_204550.2272	3
0None_none_SP_204550.2282	27
0None_none_SP_204550.2285	418
0None_none_SP_204550.2290	24
0None_none_SP_204550.2300	1457
0None_none_SP_204550.2301	56
0None_none_SP_204550.2304	2215
0None_none_SP_204550.2314	270
0None_none_SP_204550.2322	89
0None_none_SP_204550.2326	468
0None_none_SP_204550.2330	52
0None_none_SP_204550.2354	47
0None_none_SP_204550.2361	223
0None_none_SP_204550.2366	505
0None_none_SP_204550.2379	61
0None_none_SP_204550.2389	40
0None_none_SP_204550.2400	13
0None_none_SP_204550.2403	449
0None_none_SP_204550.2409	112
0None_none_SP_204550.2442	46
0None_none_SP_204550.2455	478
0None_none_SP_204550.2456	63
0None_none_SP_204550.2477	11
0None_none_SP_204550.2483	11
0None_none_SP_204550.2485	124
0None_none_SP_204550.2487	10
0None_none_SP_204550.2489	17
0None_none_SP_204550.2494	62
0None_none_SP_204550.2507	332
0None_none_SP_204550.2510	98
0None_none_SP_204550.2522	62
0None_none_SP_204550.2524	182
0None_none_SP_204550.2538	93
0None_none_SP_204550.2548	78
0None_none_SP_204550.2563	27
0None_none_SP_204550.2564	369
0None_none_SP_204550.2568	56
0None_none_SP_204550.2575	46
0None_none_SP_204550.2577	54
0None_none_SP_204550.2581	1997
0None_none_SP_204550.2583	32
0None_none_SP_204550.2586	93
0None_none_SP_204550.2592	626
0None_none_SP_204550.2595	310
0None_none_SP_204550.2596	193
0None_none_SP_204550.2597	34
0None_none_SP_204550.2599	37
0None_none_SP_204550.2602	108
0None_none_SP_204550.2606	4
0None_none_SP_204550.2609	370
0None_none_SP_204550.2611	784
0None_none_SP_204550.2632	100
0None_none_SP_204550.2638	16
0None_none_SP_204550.2645	1222
0None_none_SP_204550.2651	38
0None_none_SP_204550.2653	27
0None_none_SP_204550.2658	100
0None_none_SP_204550.2667	60
0None_none_SP_204550.2680	79
0None_none_SP_204550.2704	304
0None_none_SP_204550.2706	12
0None_none_SP_204550.2712	31
0None_none_SP_204550.2715	37
0None_none_SP_204550.2717	41
0None_none_SP_204550.2718	74
0None_none_SP_204550.2760	7570
0None_none_SP_204550.2770	47
0None_none_SP_204550.2778	48
0None_none_SP_204550.2782	43
0None_none_SP_204550.2784	132
0None_none_SP_204550.2796	76
0None_none_SP_204550.2800	63
0None_none_SP_204550.2805	362
0None_none_SP_204550.2815	86
0None_none_SP_204550.2819	6
0None_none_SP_204550.2820	32
0None_none_SP_204550.2827	31
0None_none_SP_204550.2833	34
0None_none_SP_204550.2839	304
0None_none_SP_204550.2843	102
0None_none_SP_204550.2862	8
0None_none_SP_204550.2864	59
0None_none_SP_204550.2874	108
0None_none_SP_204550.2882	92
0None_none_SP_204550.2887	102
0None_none_SP_204550.2895	288
0None_none_SP_204550.2899	18
0None_none_SP_204550.2907	109
0None_none_SP_204550.2919	175
0None_none_SP_204550.2929	9
0None_none_SP_204550.2933	38
0None_none_SP_204550.2935	248
0None_none_SP_204550.2937	7
0None_none_SP_204550.2943	587
0None_none_SP_204550.2946	149
0None_none_SP_204550.2962	228
0None_none_SP_204550.2963	13
0None_none_SP_204550.2974	14
0None_none_SP_204550.2982	6
0None_none_TMM_204550.113	20
0None_none_TMM_204550.117	358
0None_none_TMM_204550.12	559
0None_none_TMM_204550.123	45
0None_none_TMM_204550.137	253
0None_none_TMM_204550.140	19
0None_none_TMM_204550.142	56
0None_none_TMM_204550.144	194
0None_none_TMM_204550.145	7
0None_none_TMM_204550.152	38
0None_none_TMM_204550.17	65
0None_none_TMM_204550.188	15
0None_none_TMM_204550.191	87
0None_none_TMM_204550.197	146
0None_none_TMM_204550.204	105
0None_none_TMM_204550.215	156
0None_none_TMM_204550.217	43
0None_none_TMM_204550.22	127
0None_none_TMM_204550.23	112
0None_none_TMM_204550.240	40
0None_none_TMM_204550.25	3
0None_none_TMM_204550.251	16
0None_none_TMM_204550.256	247
0None_none_TMM_204550.257	136
0None_none_TMM_204550.273	86
0None_none_TMM_204550.275	40
0None_none_TMM_204550.284	29
0None_none_TMM_204550.294	10
0None_none_TMM_204550.3	3
0None_none_TMM_204550.30	14
0None_none_TMM_204550.302	24
0None_none_TMM_204550.317	19
0None_none_TMM_204550.322	458
0None_none_TMM_204550.328	52
0None_none_TMM_204550.337	8
0None_none_TMM_204550.341	32
0None_none_TMM_204550.36	13
0None_none_TMM_204550.364	251
0None_none_TMM_204550.367	89
0None_none_TMM_204550.370	25
0None_none_TMM_204550.376	286
0None_none_TMM_204550.39	14
0None_none_TMM_204550.396	34
0None_none_TMM_204550.40	38
0None_none_TMM_204550.415	74
0None_none_TMM_204550.416	32
0None_none_TMM_204550.418	826
0None_none_TMM_204550.421	92
0None_none_TMM_204550.432	182
0None_none_TMM_204550.433	63
0None_none_TMM_204550.434	9
0None_none_TMM_204550.439	63
0None_none_TMM_204550.44	39
0None_none_TMM_204550.440	30
0None_none_TMM_204550.445	309
0None_none_TMM_204550.450	168
0None_none_TMM_204550.452	84
0None_none_TMM_204550.46	34
0None_none_TMM_204550.468	59
0None_none_TMM_204550.475	1515
0None_none_TMM_204550.482	106
0None_none_TMM_204550.484	104
0None_none_TMM_204550.499	143
0None_none_TMM_204550.501	29
0None_none_TMM_204550.505	442
0None_none_TMM_204550.511	10
0None_none_TMM_204550.536	461
0None_none_TMM_204550.542	751
0None_none_TMM_204550.546	83
0None_none_TMM_204550.551	116
0None_none_TMM_204550.580	403
0None_none_TMM_204550.601	282
0None_none_TMM_204550.610	243
0None_none_TMM_204550.612	7
0None_none_TMM_204550.615	85
0None_none_TMM_204550.618	252
0None_none_TMM_204550.619	1045
0None_none_TMM_204550.630	89
0None_none_TMM_204550.635	79
0None_none_TMM_204550.643	20
0None_none_TMM_204550.651	80
0None_none_TMM_204550.652	630
0None_none_TMM_204550.654	120
0None_none_TMM_204550.659	638
0None_none_TMM_204550.665	56
0None_none_TMM_204550.666	103
0None_none_TMM_204550.667	112
0None_none_TMM_204550.668	693
0None_none_TMM_204550.67	6
0None_none_TMM_204550.677	26
0None_none_TMM_204550.686	321
0None_none_TMM_204550.688	13
0None_none_TMM_204550.699	13
0None_none_TMM_204550.712	3
0None_none_TMM_204550.720	144
0None_none_TMM_204550.723	202
0None_none_TMM_204550.725	168
0None_none_TMM_204550.727	313
0None_none_TMM_204550.73	403
0None_none_TMM_204550.731	238
0None_none_TMM_204550.750	44
0None_none_TMM_204550.79	144
0None_none_TMM_204550.9	79
0None_none_U1_204550.3754	1
0None_none_U1_204550.3764	80
0None_none_U1_204550.3767	17
0None_none_U1_204550.3775	10
0None_none_U1_204550.3800	1799
0None_none_U1_204550.3808	102
0None_none_U1_204550.3828	96
0None_none_U1_204550.3834	918
0None_none_U1_204550.3836	27
0None_none_U1_204550.3841	92
0None_none_U1_204550.3845	142
0None_none_U1_204550.3848	164
0None_none_U1_204550.3852	13
0None_none_U1_204550.3853	27
0None_none_U1_204550.3856	3057
0None_none_U1_204550.3859	44
0None_none_U1_204550.3860	504
0None_none_U1_204550.3861	39
0None_none_U1_204550.3862	41
0None_none_U1_204550.3863	13
0None_none_U1_204550.3864	92
0None_none_U1_204550.3869	143
0None_none_U1_204550.3887	272
0None_none_U1_204550.3895	24
0None_none_U1_204550.3900	18
0None_none_U1_204550.3907	23
0None_none_U1_204550.3908	606
0None_none_U1_204550.3913	18
0None_none_U1_204550.3917	40
0None_none_U1_204550.3927	85
0None_none_U1_204550.3928	169
0None_none_U1_204550.3932	1102
0None_none_U1_204550.3943	62
0None_none_U1_204550.3948	37
0None_none_U1_204550.3949	31
0None_none_U1_204550.3959	82
0None_none_U1_204550.3965	76
0None_none_U1_204550.3974	506
0None_none_U1_204550.3984	128
0None_none_U1_204550.3987	51
0None_none_U1_204550.3988	27
0None_none_U1_204550.4006	16
0None_none_U1_204550.4007	300
0None_none_U1_204550.4020	9
0None_none_U1_204550.4023	985
0None_none_U1_204550.4030	34
0None_none_U1_204550.4032	21
0None_none_U1_204550.4039	109
0None_none_U1_204550.4040	117
0None_none_U1_204550.4043	93
0None_none_U1_204550.4055	216
0None_none_U1_204550.4058	11
0None_none_U1_204550.4061	84
0None_none_U1_204550.4069	116
0None_none_U1_204550.4071	94
0None_none_U1_204550.4076	696
0None_none_U1_204550.4078	111
0None_none_U1_204550.4083	330
0None_none_U1_204550.4087	55
0None_none_U1_204550.4088	97
0None_none_U1_204550.4098	38
0None_none_U1_204550.4110	428
0None_none_U1_204550.4112	79
0None_none_U1_204550.4113	48
0None_none_U1_204550.4117	50
0None_none_U1_204550.4119	169
0None_none_U1_204550.4120	45
0None_none_U1_204550.4139	25
0None_none_U1_204550.4142	49
0None_none_U1_204550.4162	36
0None_none_U1_204550.4186	492
0None_none_U1_204550.4189	106
0None_none_U1_204550.4203	98
0None_none_U1_204550.4205	341
0None_none_U1_204550.4210	308
0None_none_U1_204550.4213	865
0None_none_U1_204550.4224	32
0None_none_U1_204550.4234	1629
0None_none_U1_204550.4244	11
0None_none_U1_204550.4254	54
0None_none_U1_204550.4265	46
0None_none_U1_204550.4266	17
0None_none_U1_204550.4268	6
0None_none_U1_204550.4273	175
0None_none_U1_204550.4285	115
0None_none_U1_204550.4289	9
0None_none_U1_204550.4293	75
0None_none_U1_204550.4297	22
0None_none_U1_204550.4310	1282
0None_none_U1_204550.4311	65
0None_none_U1_204550.4324	585
0None_none_U1_204550.4325	802
0None_none_U1_204550.4328	79
0None_none_U1_204550.4329	55
0None_none_U1_204550.4339	191
0None_none_U1_204550.4351	107
0None_none_U1_204550.4353	678
0None_none_U1_204550.4357	44
0None_none_U1_204550.4360	5
0None_none_U1_204550.4364	12
0None_none_U1_204550.4369	22
0None_none_U1_204550.4371	134
0None_none_U1_204550.4406	263
0None_none_U1_204550.4418	208
0None_none_U1_204550.4420	1147
0None_none_U1_204550.4426	109
0None_none_U1_204550.4433	125
0None_none_U1_204550.4439	251
0None_none_U1_204550.4443	65
0None_none_U1_204550.4450	69
0None_none_U1_204550.4466	76
0None_none_U1_204550.4468	49
0None_none_U1_204550.4472	33
0None_none_U1_204550.4487	2411
0None_none_U1_204550.4491	137
0None_none_U1_204550.4495	297
0None_none_U1_204550.4498	48
0None_none_U2_204550.3003	32
0None_none_U2_204550.3005	24
0None_none_U2_204550.3006	304
0None_none_U2_204550.3012	24
0None_none_U2_204550.3016	45
0None_none_U2_204550.3017	232
0None_none_U2_204550.3027	23
0None_none_U2_204550.3030	31
0None_none_U2_204550.3036	321
0None_none_U2_204550.3039	64
0None_none_U2_204550.3049	194
0None_none_U2_204550.3056	72
0None_none_U2_204550.3064	73
0None_none_U2_204550.3066	819
0None_none_U2_204550.3068	48
0None_none_U2_204550.3078	59
0None_none_U2_204550.3085	527
0None_none_U2_204550.3118	21
0None_none_U2_204550.3120	340
0None_none_U2_204550.3124	588
0None_none_U2_204550.3133	114
0None_none_U2_204550.3141	21
0None_none_U2_204550.3147	238
0None_none_U2_204550.3150	21
0None_none_U2_204550.3152	65
0None_none_U2_204550.3154	60
0None_none_U2_204550.3158	71
0None_none_U2_204550.3161	650
0None_none_U2_204550.3163	13
0None_none_U2_204550.3164	79
0None_none_U2_204550.3170	516
0None_none_U2_204550.3177	31
0None_none_U2_204550.3185	11
0None_none_U2_204550.3188	656
0None_none_U2_204550.3190	38
0None_none_U2_204550.3191	21
0None_none_U2_204550.3192	198
0None_none_U2_204550.3206	11
0None_none_U2_204550.3207	54
0None_none_U2_204550.3213	277
0None_none_U2_204550.3215	68
0None_none_U2_204550.3220	57
0None_none_U2_204550.3230	46
0None_none_U2_204550.3236	93
0None_none_U2_204550.3241	5
0None_none_U2_204550.3252	13
0None_none_U2_204550.3254	90
0None_none_U2_204550.3255	54
0None_none_U2_204550.3264	38
0None_none_U2_204550.3280	45
0None_none_U2_204550.3285	22
0None_none_U2_204550.3288	223
0None_none_U2_204550.3300	55
0None_none_U2_204550.3309	82
0None_none_U2_204550.3310	422
0None_none_U2_204550.3323	6
0None_none_U2_204550.3325	189
0None_none_U2_204550.3331	318
0None_none_U2_204550.3337	44
0None_none_U2_204550.3338	22
0None_none_U2_204550.3351	14
0None_none_U2_204550.3356	90
0None_none_U2_204550.3362	55
0None_none_U2_204550.3363	19
0None_none_U2_204550.3364	14
0None_none_U2_204550.3372	44
0None_none_U2_204550.3396	44
0None_none_U2_204550.3408	10
0None_none_U2_204550.3412	45
0None_none_U2_204550.3422	548
0None_none_U2_204550.3430	1038
0None_none_U2_204550.3449	31
0None_none_U2_204550.3450	85
0None_none_U2_204550.3451	1023
0None_none_U2_204550.3478	5
0None_none_U2_204550.3487	109
0None_none_U2_204550.3494	368
0None_none_U2_204550.3501	41
0None_none_U2_204550.3505	46
0None_none_U2_204550.3508	39
0None_none_U2_204550.3510	285
0None_none_U2_204550.3516	85
0None_none_U2_204550.3540	109
0None_none_U2_204550.3568	34
0None_none_U2_204550.3576	68
0None_none_U2_204550.3587	70
0None_none_U2_204550.3591	66
0None_none_U2_204550.3606	73
0None_none_U2_204550.3615	103
0None_none_U2_204550.3618	6
0None_none_U2_204550.3619	271
0None_none_U2_204550.3621	48
0None_none_U2_204550.3633	286
0None_none_U2_204550.3638	76
0None_none_U2_204550.3645	113
0None_none_U2_204550.3648	4
0None_none_U2_204550.3661	20
0None_none_U2_204550.3662	31
0None_none_U2_204550.3663	56
0None_none_U2_204550.3668	8
0None_none_U2_204550.3669	24
0None_none_U2_204550.3692	59
0None_none_U2_204550.3693	243
0None_none_U2_204550.3698	94
0None_none_U2_204550.3702	154
0None_none_U2_204550.3704	469
0None_none_U2_204550.3709	165
0None_none_U2_204550.3712	112
0None_none_U3_204550.6020	196
0None_none_U3_204550.6022	544
0None_none_U3_204550.6026	400
0None_none_U3_204550.6038	267
0None_none_U3_204550.6042	116
0None_none_U3_204550.6050	26
0None_none_U3_204550.6060	94
0None_none_U3_204550.6065	20
0None_none_U3_204550.6088	82
0None_none_U3_204550.6092	7
0None_none_U3_204550.6094	2950
0None_none_U3_204550.6109	170
0None_none_U3_204550.6113	28
0None_none_U3_204550.6133	104
0None_none_U3_204550.6138	115
0None_none_U3_204550.6144	41
0None_none_U3_204550.6151	174
0None_none_U3_204550.6153	155
0None_none_U3_204550.6159	277
0None_none_U3_204550.6162	99
0None_none_U3_204550.6166	79
0None_none_U3_204550.6169	102
0None_none_U3_204550.6175	14
0None_none_U3_204550.6178	89
0None_none_U3_204550.6179	105
0None_none_U3_204550.6184	31
0None_none_U3_204550.6187	60
0None_none_U3_204550.6194	26
0None_none_U3_204550.6199	23
0None_none_U3_204550.6202	14
0None_none_U3_204550.6209	103
0None_none_U3_204550.6229	19
0None_none_U3_204550.6245	26
0None_none_U3_204550.6248	49
0None_none_U3_204550.6254	350
0None_none_U3_204550.6259	21
0None_none_U3_204550.6260	9
0None_none_U3_204550.6261	11
0None_none_U3_204550.6262	32
0None_none_U3_204550.6278	347
0None_none_U3_204550.6283	838
0None_none_U3_204550.6294	348
0None_none_U3_204550.6297	115
0None_none_U3_204550.6305	141
0None_none_U3_204550.6320	18
0None_none_U3_204550.6332	61
0None_none_U3_204550.6338	35
0None_none_U3_204550.6343	11
0None_none_U3_204550.6350	879
0None_none_U3_204550.6353	165
0None_none_U3_204550.6354	91
0None_none_U3_204550.6363	335
0None_none_U3_204550.6377	43
0None_none_U3_204550.6382	44
0None_none_U3_204550.6395	9
0None_none_U3_204550.6396	76
0None_none_U3_204550.6402	136
0None_none_U3_204550.6411	40
0None_none_U3_204550.6412	75
0None_none_U3_204550.6416	121
0None_none_U3_204550.6426	32
0None_none_U3_204550.6429	413
0None_none_U3_204550.6441	126
0None_none_U3_204550.6447	71
0None_none_U3_204550.6454	10
0None_none_U3_204550.6456	61
0None_none_U3_204550.6462	31
0None_none_U3_204550.6464	88
0None_none_U3_204550.6469	25
0None_none_U3_204550.6486	25
0None_none_U3_204550.6489	26
0None_none_U3_204550.6494	80
0None_none_U3_204550.6509	69
0None_none_U3_204550.6511	262
0None_none_U3_204550.6514	120
0None_none_U3_204550.6518	244
0None_none_U3_204550.6519	183
0None_none_U3_204550.6526	105
0None_none_U3_204550.6538	80
0None_none_U3_204550.6540	146
0None_none_U3_204550.6541	95
0None_none_U3_204550.6544	1455
0None_none_U3_204550.6551	95
0None_none_U3_204550.6589	39
0None_none_U3_204550.6595	576
0None_none_U3_204550.6596	396
0None_none_U3_204550.6598	527
0None_none_U3_204550.6601	15
0None_none_U3_204550.6611	22
0None_none_U3_204550.6616	132
0None_none_U3_204550.6623	1522
0None_none_U3_204550.6630	104
0None_none_U3_204550.6635	52
0None_none_U3_204550.6647	134
0None_none_U3_204550.6649	8
0None_none_U3_204550.6654	4
0None_none_U3_204550.6656	36
0None_none_U3_204550.6660	29
0None_none_U3_204550.6665	66
0None_none_U3_204550.6672	128
0None_none_U3_204550.6673	182
0None_none_U3_204550.6690	149
0None_none_U3_204550.6703	144
0None_none_U3_204550.6707	40
0None_none_U3_204550.6714	165
0None_none_U3_204550.6715	16
0None_none_U3_204550.6721	4
0None_none_U3_204550.6723	9
0Safe_safe_ACOC_204550.4508	127
0Safe_safe_ACOC_204550.4512	993
0Safe_safe_ACOC_204550.4517	14
0Safe_safe_ACOC_204550.4521	115
0Safe_safe_ACOC_204550.4527	74
0Safe_safe_ACOC_204550.4529	350
0Safe_safe_ACOC_204550.4537	6
0Safe_safe_ACOC_204550.4540	316
0Safe_safe_ACOC_204550.4546	179
0Safe_safe_ACOC_204550.4549	278
0Safe_safe_ACOC_204550.4561	693
0Safe_safe_ACOC_204550.4564	49
0Safe_safe_ACOC_204550.4566	22
0Safe_safe_ACOC_204550.4567	25
0Safe_safe_ACOC_204550.4583	68
0Safe_safe_ACOC_204550.4589	46
0Safe_safe_ACOC_204550.4590	209
0Safe_safe_ACOC_204550.4603	1
0Safe_safe_ACOC_204550.4611	75
0Safe_safe_ACOC_204550.4614	370
0Safe_safe_ACOC_204550.4623	153
0Safe_safe_ACOC_204550.4633	58
0Safe_safe_ACOC_204550.4687	409
0Safe_safe_ACOC_204550.4692	44
0Safe_safe_ACOC_204550.4701	61
0Safe_safe_ACOC_204550.4705	4
0Safe_safe_ACOC_204550.4714	30
0Safe_safe_ACOC_204550.4716	144
0Safe_safe_ACOC_204550.4717	23
0Safe_safe_ACOC_204550.4727	36
0Safe_safe_ACOC_204550.4731	754
0Safe_safe_ACOC_204550.4738	141
0Safe_safe_ACOC_204550.4746	106
0Safe_safe_ACOC_204550.4749	117
0Safe_safe_ACOC_204550.4750	35
0Safe_safe_ACOC_204550.4752	28
0Safe_safe_ACOC_204550.4753	282
0Safe_safe_ACOC_204550.4758	27
0Safe_safe_ACOC_204550.4774	36
0Safe_safe_ACOC_204550.4782	58
0Safe_safe_ACOC_204550.4788	85
0Safe_safe_ACOC_204550.4796	26
0Safe_safe_ACOC_204550.4798	87
0Safe_safe_ACOC_204550.4826	195
0Safe_safe_ACOC_204550.4850	19
0Safe_safe_ACOC_204550.4852	105
0Safe_safe_ACOC_204550.4860	46
0Safe_safe_ACOC_204550.4866	57
0Safe_safe_ACOC_204550.4870	210
0Safe_safe_ACOC_204550.4873	38
0Safe_safe_ACOC_204550.4875	31
0Safe_safe_ACOC_204550.4882	37
0Safe_safe_ACOC_204550.4884	525
0Safe_safe_ACOC_204550.4891	306
0Safe_safe_ACOC_204550.4896	4
0Safe_safe_ACOC_204550.4902	244
0Safe_safe_ACOC_204550.4909	107
0Safe_safe_ACOC_204550.4910	156
0Safe_safe_ACOC_204550.4916	8
0Safe_safe_ACOC_204550.4924	29
0Safe_safe_ACOC_204550.4925	336
0Safe_safe_ACOC_204550.4935	142
0Safe_safe_ACOC_204550.4943	44
0Safe_safe_ACOC_204550.4945	55
0Safe_safe_ACOC_204550.4960	452
0Safe_safe_ACOC_204550.4964	100
0Safe_safe_ACOC_204550.4973	896
0Safe_safe_ACOC_204550.4982	74
0Safe_safe_ACOC_204550.4991	276
0Safe_safe_ACOC_204550.4999	375
0Safe_safe_ACOC_204550.5005	365
0Safe_safe_ACOC_204550.5007	53
0Safe_safe_ACOC_204550.5013	42
0Safe_safe_ACOC_204550.5024	72
0Safe_safe_ACOC_204550.5025	47
0Safe_safe_ACOC_204550.5035	96
0Safe_safe_ACOC_204550.5038	42
0Safe_safe_ACOC_204550.5039	31
0Safe_safe_ACOC_204550.5045	105
0Safe_safe_ACOC_204550.5049	274
0Safe_safe_ACOC_204550.5060	127
0Safe_safe_ACOC_204550.5085	9
0Safe_safe_ACOC_204550.5105	209
0Safe_safe_ACOC_204550.5110	17
0Safe_safe_ACOC_204550.5119	46
0Safe_safe_ACOC_204550.5125	30
0Safe_safe_ACOC_204550.5129	29
0Safe_safe_ACOC_204550.5130	103
0Safe_safe_ACOC_204550.5131	869
0Safe_safe_ACOC_204550.5132	27
0Safe_safe_ACOC_204550.5149	45
0Safe_safe_ACOC_204550.5159	120
0Safe_safe_ACOC_204550.5162	88
0Safe_safe_ACOC_204550.5164	1161
0Safe_safe_ACOC_204550.5173	87
0Safe_safe_ACOC_204550.5178	10
0Safe_safe_ACOC_204550.5179	174
0Safe_safe_ACOC_204550.5181	1179
0Safe_safe_ACOC_204550.5182	399
0Safe_safe_ACOC_204550.5184	86
0Safe_safe_ACOC_204550.5186	193
0Safe_safe_ACOC_204550.5196	20
0Safe_safe_ACOC_204550.5200	96
0Safe_safe_ACOC_204550.5202	80
0Safe_safe_ACOC_204550.5216	92
0Safe_safe_ACOC_204550.5221	133
0Safe_safe_ACOC_204550.5223	13
0Safe_safe_ACOC_204550.5230	50
0Safe_safe_ACOC_204550.5241	116
0Safe_safe_ACOC_204550.5242	54
0Safe_safe_ACOC_204550.5249	104
0Safe_safe_ACOC_204550.5250	35
0Safe_safe_DTKP_204550.5254	34
0Safe_safe_DTKP_204550.5256	11
0Safe_safe_DTKP_204550.5260	27
0Safe_safe_DTKP_204550.5262	168
0Safe_safe_DTKP_204550.5265	22
0Safe_safe_DTKP_204550.5267	239
0Safe_safe_DTKP_204550.5289	92
0Safe_safe_DTKP_204550.5295	24
0Safe_safe_DTKP_204550.5307	28
0Safe_safe_DTKP_204550.5308	716
0Safe_safe_DTKP_204550.5312	65
0Safe_safe_DTKP_204550.5315	7
0Safe_safe_DTKP_204550.5316	41
0Safe_safe_DTKP_204550.5329	174
0Safe_safe_DTKP_204550.5332	18
0Safe_safe_DTKP_204550.5333	170
0Safe_safe_DTKP_204550.5346	131
0Safe_safe_DTKP_204550.5349	65
0Safe_safe_DTKP_204550.5351	23
0Safe_safe_DTKP_204550.5354	61
0Safe_safe_DTKP_204550.5366	301
0Safe_safe_DTKP_204550.5369	318
0Safe_safe_DTKP_204550.5370	16
0Safe_safe_DTKP_204550.5372	291
0Safe_safe_DTKP_204550.5375	66
0Safe_safe_DTKP_204550.5378	2789
0Safe_safe_DTKP_204550.5383	131
0Safe_safe_DTKP_204550.5397	8
0Safe_safe_DTKP_204550.5400	87
0Safe_safe_DTKP_204550.5404	369
0Safe_safe_DTKP_204550.5421	120
0Safe_safe_DTKP_204550.5428	532
0Safe_safe_DTKP_204550.5430	70
0Safe_safe_DTKP_204550.5439	177
0Safe_safe_DTKP_204550.5454	1
0Safe_safe_DTKP_204550.5455	572
0Safe_safe_DTKP_204550.5460	58
0Safe_safe_DTKP_204550.5461	247
0Safe_safe_DTKP_204550.5462	37
0Safe_safe_DTKP_204550.5471	437
0Safe_safe_DTKP_204550.5477	21
0Safe_safe_DTKP_204550.5482	18
0Safe_safe_DTKP_204550.5485	41
0Safe_safe_DTKP_204550.5486	62
0Safe_safe_DTKP_204550.5506	15
0Safe_safe_DTKP_204550.5510	72
0Safe_safe_DTKP_204550.5517	86
0Safe_safe_DTKP_204550.5525	178
0Safe_safe_DTKP_204550.5540	32
0Safe_safe_DTKP_204550.5551	96
0Safe_safe_DTKP_204550.5552	192
0Safe_safe_DTKP_204550.5572	72
0Safe_safe_DTKP_204550.5576	5
0Safe_safe_DTKP_204550.5582	243
0Safe_safe_DTKP_204550.5585	31
0Safe_safe_DTKP_204550.5588	502
0Safe_safe_DTKP_204550.5592	285
0Safe_safe_DTKP_204550.5595	76
0Safe_safe_DTKP_204550.5602	23
0Safe_safe_DTKP_204550.5606	41
0Safe_safe_DTKP_204550.5607	93
0Safe_safe_DTKP_204550.5609	114
0Safe_safe_DTKP_204550.5610	90
0Safe_safe_DTKP_204550.5616	3401
0Safe_safe_DTKP_204550.5619	121
0Safe_safe_DTKP_204550.5621	90
0Safe_safe_DTKP_204550.5639	69
0Safe_safe_DTKP_204550.5652	199
0Safe_safe_DTKP_204550.5654	47
0Safe_safe_DTKP_204550.5657	241
0Safe_safe_DTKP_204550.5662	17
0Safe_safe_DTKP_204550.5668	22
0Safe_safe_DTKP_204550.5669	36
0Safe_safe_DTKP_204550.5676	60
0Safe_safe_DTKP_204550.5693	43
0Safe_safe_DTKP_204550.5699	138
0Safe_safe_DTKP_204550.5703	171
0Safe_safe_DTKP_204550.5717	57
0Safe_safe_DTKP_204550.5721	77
0Safe_safe_DTKP_204550.5732	170
0Safe_safe_DTKP_204550.5733	58
0Safe_safe_DTKP_204550.5737	18
0Safe_safe_DTKP_204550.5748	29
0Safe_safe_DTKP_204550.5753	113
0Safe_safe_DTKP_204550.5758	45
0Safe_safe_DTKP_204550.5761	21
0Safe_safe_DTKP_204550.5772	50
0Safe_safe_DTKP_204550.5773	325
0Safe_safe_DTKP_204550.5774	49
0Safe_safe_DTKP_204550.5797	80
0Safe_safe_DTKP_204550.5803	125
0Safe_safe_DTKP_204550.5808	348
0Safe_safe_DTKP_204550.5816	583
0Safe_safe_DTKP_204550.5819	26
0Safe_safe_DTKP_204550.5820	139
0Safe_safe_DTKP_204550.5830	344
0Safe_safe_DTKP_204550.5840	265
0Safe_safe_DTKP_204550.5842	47
0Safe_safe_DTKP_204550.5846	45
0Safe_safe_DTKP_204550.5848	161
0Safe_safe_DTKP_204550.5852	23
0Safe_safe_DTKP_204550.5855	11
0Safe_safe_DTKP_204550.5861	39
0Safe_safe_DTKP_204550.5875	83
0Safe_safe_DTKP_204550.5879	1866
0Safe_safe_DTKP_204550.5882	4
0Safe_safe_DTKP_204550.5888	346
0Safe_safe_DTKP_204550.5890	421
0Safe_safe_DTKP_204550.5892	571
0Safe_safe_DTKP_204550.5904	48
0Safe_safe_DTKP_204550.5905	89
0Safe_safe_DTKP_204550.5916	39
0Safe_safe_DTKP_204550.5928	51
0Safe_safe_DTKP_204550.5929	62
0Safe_safe_DTKP_204550.5933	292
0Safe_safe_DTKP_204550.5947	166
0Safe_safe_DTKP_204550.5953	8
0Safe_safe_DTKP_204550.5956	102
0Safe_safe_DTKP_204550.5960	13
0Safe_safe_DTKP_204550.5970	32
0Safe_safe_DTKP_204550.5971	39
0Safe_safe_DTKP_204550.5988	64
0Safe_safe_DTKP_204550.5991	469
0Safe_safe_DTKP_204550.5995	356
0Safe_safe_GE_204550.1520	41
0Safe_safe_GE_204550.1523	14
0Safe_safe_GE_204550.1531	715
0Safe_safe_GE_204550.1553	38
0Safe_safe_GE_204550.1562	1849
0Safe_safe_GE_204550.1575	38
0Safe_safe_GE_204550.1581	106
0Safe_safe_GE_204550.1582	102
0Safe_safe_GE_204550.1583	22
0Safe_safe_GE_204550.1596	140
0Safe_safe_GE_204550.1600	18
0Safe_safe_GE_204550.1603	3
0Safe_safe_GE_204550.1605	69
0Safe_safe_GE_204550.1617	65
0Safe_safe_GE_204550.1618	59
0Safe_safe_GE_204550.1622	12
0Safe_safe_GE_204550.1628	716
0Safe_safe_GE_204550.1637	61
0Safe_safe_GE_204550.1641	84
0Safe_safe_GE_204550.1645	55
0Safe_safe_GE_204550.1646	50
0Safe_safe_GE_204550.1662	13
0Safe_safe_GE_204550.1664	114
0Safe_safe_GE_204550.1667	176
0Safe_safe_GE_204550.1679	1608
0Safe_safe_GE_204550.1687	757
0Safe_safe_GE_204550.1716	11
0Safe_safe_GE_204550.1720	38
0Safe_safe_GE_204550.1723	14
0Safe_safe_GE_204550.1731	55
0Safe_safe_GE_204550.1748	13
0Safe_safe_GE_204550.1752	112
0Safe_safe_GE_204550.1754	46
0Safe_safe_GE_204550.1767	26
0Safe_safe_GE_204550.1773	74
0Safe_safe_GE_204550.1781	308
0Safe_safe_GE_204550.1788	53
0Safe_safe_GE_204550.1791	52
0Safe_safe_GE_204550.1795	1616
0Safe_safe_GE_204550.1803	1210
0Safe_safe_GE_204550.1807	39
0Safe_safe_GE_204550.1832	21
0Safe_safe_GE_204550.1833	73
0Safe_safe_GE_204550.1835	535
0Safe_safe_GE_204550.1852	20
0Safe_safe_GE_204550.1853	3079
0Safe_safe_GE_204550.1864	39
0Safe_safe_GE_204550.1881	17
0Safe_safe_GE_204550.1882	195
0Safe_safe_GE_204550.1889	412
0Safe_safe_GE_204550.1890	158
0Safe_safe_GE_204550.1894	117
0Safe_safe_GE_204550.1895	278
0Safe_safe_GE_204550.1901	134
0Safe_safe_GE_204550.1913	617
0Safe_safe_GE_204550.1918	22
0Safe_safe_GE_204550.1933	102
0Safe_safe_GE_204550.1955	151
0Safe_safe_GE_204550.1962	201
0Safe_safe_GE_204550.1967	93
0Safe_safe_GE_204550.1969	169
0Safe_safe_GE_204550.1974	164
0Safe_safe_GE_204550.1996	105
0Safe_safe_GE_204550.1999	167
0Safe_safe_GE_204550.2023	131
0Safe_safe_GE_204550.2035	20
0Safe_safe_GE_204550.2038	59
0Safe_safe_GE_204550.2042	14
0Safe_safe_GE_204550.2044	53
0Safe_safe_GE_204550.2046	139
0Safe_safe_GE_204550.2047	60
0Safe_safe_GE_204550.2049	943
0Safe_safe_GE_204550.2051	51
0Safe_safe_GE_204550.2056	12
0Safe_safe_GE_204550.2063	100
0Safe_safe_GE_204550.2077	695
0Safe_safe_GE_204550.2087	12
0Safe_safe_GE_204550.2091	74
0Safe_safe_GE_204550.2093	370
0Safe_safe_GE_204550.2108	825
0Safe_safe_GE_204550.2134	416
0Safe_safe_GE_204550.2136	56
0Safe_safe_GE_204550.2143	32
0Safe_safe_GE_204550.2148	564
0Safe_safe_GE_204550.2153	169
0Safe_safe_GE_204550.2165	54
0Safe_safe_GE_204550.2167	1294
0Safe_safe_GE_204550.2168	125
0Safe_safe_GE_204550.2175	64
0Safe_safe_GE_204550.2184	214
0Safe_safe_GE_204550.2186	43
0Safe_safe_GE_204550.2191	153
0Safe_safe_GE_204550.2204	25
0Safe_safe_GE_204550.2216	480
0Safe_safe_GE_204550.2223	157
0Safe_safe_GE_204550.2225	63
0Safe_safe_GE_204550.2229	8
0Safe_safe_GE_204550.2239	59
0Safe_safe_GE_204550.2249	371
0Safe_safe_MP_204550.1011	69
0Safe_safe_MP_204550.1018	59
0Safe_safe_MP_204550.1023	103
0Safe_safe_MP_204550.1024	246
0Safe_safe_MP_204550.1041	63
0Safe_safe_MP_204550.1071	17
0Safe_safe_MP_204550.1079	60
0Safe_safe_MP_204550.1084	2
0Safe_safe_MP_204550.1097	999
0Safe_safe_MP_204550.1113	130
0Safe_safe_MP_204550.1117	22
0Safe_safe_MP_204550.1121	18
0Safe_safe_MP_204550.1124	72
0Safe_safe_MP_204550.1126	51
0Safe_safe_MP_204550.1127	260
0Safe_safe_MP_204550.1129	11
0Safe_safe_MP_204550.1163	58
0Safe_safe_MP_204550.1176	55
0Safe_safe_MP_204550.1177	54
0Safe_safe_MP_204550.1178	55
0Safe_safe_MP_204550.1181	97
0Safe_safe_MP_204550.1184	44
0Safe_safe_MP_204550.1193	35
0Safe_safe_MP_204550.1194	834
0Safe_safe_MP_204550.1212	115
0Safe_safe_MP_204550.1213	358
0Safe_safe_MP_204550.1216	4
0Safe_safe_MP_204550.1217	57
0Safe_safe_MP_204550.1254	159
0Safe_safe_MP_204550.1256	32
0Safe_safe_MP_204550.1273	74
0Safe_safe_MP_204550.1279	64
0Safe_safe_MP_204550.1288	125
0Safe_safe_MP_204550.1289	247
0Safe_safe_MP_204550.1290	41
0Safe_safe_MP_204550.1297	191
0Safe_safe_MP_204550.1315	33
0Safe_safe_MP_204550.1326	73
0Safe_safe_MP_204550.1329	209
0Safe_safe_MP_204550.1334	16
0Safe_safe_MP_204550.1339	39
0Safe_safe_MP_204550.1342	156
0Safe_safe_MP_204550.1344	139
0Safe_safe_MP_204550.1346	39
0Safe_safe_MP_204550.1348	661
0Safe_safe_MP_204550.1349	18
0Safe_safe_MP_204550.1357	3
0Safe_safe_MP_204550.1358	554
0Safe_safe_MP_204550.1376	35
0Safe_safe_MP_204550.1378	46664
0Safe_safe_MP_204550.1387	442
0Safe_safe_MP_204550.1389	385
0Safe_safe_MP_204550.1394	66
0Safe_safe_MP_204550.1396	290
0Safe_safe_MP_204550.1397	20
0Safe_safe_MP_204550.1409	97
0Safe_safe_MP_204550.1410	38
0Safe_safe_MP_204550.1423	6
0Safe_safe_MP_204550.1426	173
0Safe_safe_MP_204550.1427	56
0Safe_safe_MP_204550.1428	53
0Safe_safe_MP_204550.1442	698
0Safe_safe_MP_204550.1454	55
0Safe_safe_MP_204550.1456	137
0Safe_safe_MP_204550.1485	14
0Safe_safe_MP_204550.1498	24
0Safe_safe_MP_204550.1500	651
0Safe_safe_MP_204550.755	215
0Safe_safe_MP_204550.758	402
0Safe_safe_MP_204550.759	21
0Safe_safe_MP_204550.769	189
0Safe_safe_MP_204550.770	110
0Safe_safe_MP_204550.786	25
0Safe_safe_MP_204550.787	254
0Safe_safe_MP_204550.799	38
0Safe_safe_MP_204550.806	13
0Safe_safe_MP_204550.807	354
0Safe_safe_MP_204550.814	49
0Safe_safe_MP_204550.817	20
0Safe_safe_MP_204550.823	117
0Safe_safe_MP_204550.825	187
0Safe_safe_MP_204550.831	1557
0Safe_safe_MP_204550.835	66
0Safe_safe_MP_204550.838	61
0Safe_safe_MP_204550.841	54
0Safe_safe_MP_204550.854	31
0Safe_safe_MP_204550.865	21
0Safe_safe_MP_204550.866	138
0Safe_safe_MP_204550.867	82
0Safe_safe_MP_204550.868	29
0Safe_safe_MP_204550.869	228
0Safe_safe_MP_204550.873	121
0Safe_safe_MP_204550.876	717
0Safe_safe_MP_204550.877	129
0Safe_safe_MP_204550.885	209
0Safe_safe_MP_204550.887	2066
0Safe_safe_MP_204550.894	74
0Safe_safe_MP_204550.897	313
0Safe_safe_MP_204550.903	33
0Safe_safe_MP_204550.909	13
0Safe_safe_MP_204550.911	87
0Safe_safe_MP_204550.915	162
0Safe_safe_MP_204550.917	13
0Safe_safe_MP_204550.931	216
0Safe_safe_MP_204550.937	17
0Safe_safe_MP_204550.951	34
0Safe_safe_MP_204550.966	6
0Safe_safe_MP_204550.968	140
0Safe_safe_MP_204550.974	292
0Safe_safe_MP_204550.984	22
0Safe_safe_MP_204550.999	26
0Safe_safe_SP_204550.2255	344
0Safe_safe_SP_204550.2262	69
0Safe_safe_SP_204550.2264	116
0Safe_safe_SP_204550.2272	312
0Safe_safe_SP_204550.2277	77
0Safe_safe_SP_204550.2279	16
0Safe_safe_SP_204550.2280	4315
0Safe_safe_SP_204550.2282	38
0Safe_safe_SP_204550.2283	322
0Safe_safe_SP_204550.2287	22
0Safe_safe_SP_204550.2294	48
0Safe_safe_SP_204550.2296	29
0Safe_safe_SP_204550.2305	3142
0Safe_safe_SP_204550.2307	49
0Safe_safe_SP_204550.2308	50
0Safe_safe_SP_204550.2309	325
0Safe_safe_SP_204550.2319	94
0Safe_safe_SP_204550.2337	32
0Safe_safe_SP_204550.2342	24
0Safe_safe_SP_204550.2354	60
0Safe_safe_SP_204550.2361	132
0Safe_safe_SP_204550.2363	205
0Safe_safe_SP_204550.2373	237
0Safe_safe_SP_204550.2383	278
0Safe_safe_SP_204550.2385	58
0Safe_safe_SP_204550.2387	72
0Safe_safe_SP_204550.2398	90
0Safe_safe_SP_204550.2403	56
0Safe_safe_SP_204550.2404	23
0Safe_safe_SP_204550.2410	266
0Safe_safe_SP_204550.2417	115
0Safe_safe_SP_204550.2421	23
0Safe_safe_SP_204550.2423	34
0Safe_safe_SP_204550.2425	38
0Safe_safe_SP_204550.2426	1076
0Safe_safe_SP_204550.2429	57
0Safe_safe_SP_204550.2457	9
0Safe_safe_SP_204550.2471	298
0Safe_safe_SP_204550.2473	111
0Safe_safe_SP_204550.2475	56
0Safe_safe_SP_204550.2478	61
0Safe_safe_SP_204550.2479	15
0Safe_safe_SP_204550.2486	887
0Safe_safe_SP_204550.2490	41
0Safe_safe_SP_204550.2494	81
0Safe_safe_SP_204550.2499	68
0Safe_safe_SP_204550.2510	70
0Safe_safe_SP_204550.2512	414
0Safe_safe_SP_204550.2515	970
0Safe_safe_SP_204550.2518	118
0Safe_safe_SP_204550.2536	1714
0Safe_safe_SP_204550.2542	7
0Safe_safe_SP_204550.2552	871
0Safe_safe_SP_204550.2554	234
0Safe_safe_SP_204550.2565	205
0Safe_safe_SP_204550.2569	110
0Safe_safe_SP_204550.2578	29
0Safe_safe_SP_204550.2579	169
0Safe_safe_SP_204550.2584	240
0Safe_safe_SP_204550.2592	17
0Safe_safe_SP_204550.2603	59
0Safe_safe_SP_204550.2606	31
0Safe_safe_SP_204550.2611	70
0Safe_safe_SP_204550.2619	214
0Safe_safe_SP_204550.2626	77
0Safe_safe_SP_204550.2630	57
0Safe_safe_SP_204550.2648	10
0Safe_safe_SP_204550.2649	23
0Safe_safe_SP_204550.2654	101
0Safe_safe_SP_204550.2655	12
0Safe_safe_SP_204550.2656	42
0Safe_safe_SP_204550.2668	619
0Safe_safe_SP_204550.2673	9
0Safe_safe_SP_204550.2679	63
0Safe_safe_SP_204550.2714	5
0Safe_safe_SP_204550.2722	6
0Safe_safe_SP_204550.2724	13
0Safe_safe_SP_204550.2737	180
0Safe_safe_SP_204550.2748	253
0Safe_safe_SP_204550.2756	5
0Safe_safe_SP_204550.2758	17
0Safe_safe_SP_204550.2759	95
0Safe_safe_SP_204550.2762	43
0Safe_safe_SP_204550.2777	327
0Safe_safe_SP_204550.2787	435
0Safe_safe_SP_204550.2797	56
0Safe_safe_SP_204550.2800	81
0Safe_safe_SP_204550.2801	104
0Safe_safe_SP_204550.2816	91
0Safe_safe_SP_204550.2819	22
0Safe_safe_SP_204550.2827	7
0Safe_safe_SP_204550.2830	195
0Safe_safe_SP_204550.2834	396
0Safe_safe_SP_204550.2841	540
0Safe_safe_SP_204550.2871	45
0Safe_safe_SP_204550.2874	16
0Safe_safe_SP_204550.2880	29
0Safe_safe_SP_204550.2882	17
0Safe_safe_SP_204550.2894	138
0Safe_safe_SP_204550.2896	64
0Safe_safe_SP_204550.2902	54
0Safe_safe_SP_204550.2904	1417
0Safe_safe_SP_204550.2908	36
0Safe_safe_SP_204550.2911	31
0Safe_safe_SP_204550.2915	120
0Safe_safe_SP_204550.2916	96
0Safe_safe_SP_204550.2918	423
0Safe_safe_SP_204550.2935	104
0Safe_safe_SP_204550.2943	20
0Safe_safe_SP_204550.2960	45
0Safe_safe_SP_204550.2961	2255
0Safe_safe_SP_204550.2965	24
0Safe_safe_SP_204550.2979	298
0Safe_safe_SP_204550.2985	220
0Safe_safe_SP_204550.2989	28
0Safe_safe_SP_204550.2991	319
0Safe_safe_TMM_204550.100	30
0Safe_safe_TMM_204550.11	30
0Safe_safe_TMM_204550.110	37
0Safe_safe_TMM_204550.113	219
0Safe_safe_TMM_204550.120	73
0Safe_safe_TMM_204550.129	69
0Safe_safe_TMM_204550.133	35
0Safe_safe_TMM_204550.142	216
0Safe_safe_TMM_204550.143	59
0Safe_safe_TMM_204550.145	16
0Safe_safe_TMM_204550.146	433
0Safe_safe_TMM_204550.158	871
0Safe_safe_TMM_204550.166	54
0Safe_safe_TMM_204550.167	134
0Safe_safe_TMM_204550.179	155
0Safe_safe_TMM_204550.186	100
0Safe_safe_TMM_204550.193	48
0Safe_safe_TMM_204550.196	92
0Safe_safe_TMM_204550.211	22
0Safe_safe_TMM_204550.22	20
0Safe_safe_TMM_204550.222	34
0Safe_safe_TMM_204550.230	123
0Safe_safe_TMM_204550.24	92
0Safe_safe_TMM_204550.240	15
0Safe_safe_TMM_204550.250	3
0Safe_safe_TMM_204550.259	68
0Safe_safe_TMM_204550.26	25
0Safe_safe_TMM_204550.264	229
0Safe_safe_TMM_204550.270	18
0Safe_safe_TMM_204550.29	23
0Safe_safe_TMM_204550.309	70
0Safe_safe_TMM_204550.321	22
0Safe_safe_TMM_204550.33	333
0Safe_safe_TMM_204550.336	34
0Safe_safe_TMM_204550.347	12
0Safe_safe_TMM_204550.35	68
0Safe_safe_TMM_204550.350	194
0Safe_safe_TMM_204550.354	162
0Safe_safe_TMM_204550.357	38
0Safe_safe_TMM_204550.361	45
0Safe_safe_TMM_204550.372	34
0Safe_safe_TMM_204550.374	37
0Safe_safe_TMM_204550.376	127
0Safe_safe_TMM_204550.377	255
0Safe_safe_TMM_204550.380	198
0Safe_safe_TMM_204550.390	67
0Safe_safe_TMM_204550.405	229
0Safe_safe_TMM_204550.410	44
0Safe_safe_TMM_204550.411	92
0Safe_safe_TMM_204550.434	7
0Safe_safe_TMM_204550.44	1527
0Safe_safe_TMM_204550.450	177
0Safe_safe_TMM_204550.455	282
0Safe_safe_TMM_204550.472	15
0Safe_safe_TMM_204550.477	96
0Safe_safe_TMM_204550.478	28
0Safe_safe_TMM_204550.491	316
0Safe_safe_TMM_204550.497	27
0Safe_safe_TMM_204550.501	29
0Safe_safe_TMM_204550.507	66
0Safe_safe_TMM_204550.510	44
0Safe_safe_TMM_204550.511	30
0Safe_safe_TMM_204550.514	30
0Safe_safe_TMM_204550.520	32
0Safe_safe_TMM_204550.526	6
0Safe_safe_TMM_204550.527	181
0Safe_safe_TMM_204550.530	340
0Safe_safe_TMM_204550.531	236
0Safe_safe_TMM_204550.534	61
0Safe_safe_TMM_204550.537	592
0Safe_safe_TMM_204550.539	12
0Safe_safe_TMM_204550.541	200
0Safe_safe_TMM_204550.543	140
0Safe_safe_TMM_204550.552	367
0Safe_safe_TMM_204550.558	64
0Safe_safe_TMM_204550.570	22
0Safe_safe_TMM_204550.573	14
0Safe_safe_TMM_204550.575	252
0Safe_safe_TMM_204550.587	185
0Safe_safe_TMM_204550.602	8
0Safe_safe_TMM_204550.625	143
0Safe_safe_TMM_204550.634	92
0Safe_safe_TMM_204550.655	357
0Safe_safe_TMM_204550.657	79
0Safe_safe_TMM_204550.660	42
0Safe_safe_TMM_204550.661	235
0Safe_safe_TMM_204550.663	323
0Safe_safe_TMM_204550.671	117
0Safe_safe_TMM_204550.676	59
0Safe_safe_TMM_204550.677	246
0Safe_safe_TMM_204550.684	128
0Safe_safe_TMM_204550.686	67
0Safe_safe_TMM_204550.688	503
0Safe_safe_TMM_204550.698	58
0Safe_safe_TMM_204550.710	9
0Safe_safe_TMM_204550.717	86
0Safe_safe_TMM_204550.720	90
0Safe_safe_TMM_204550.724	39
0Safe_safe_TMM_204550.727	571
0Safe_safe_TMM_204550.728	45
0Safe_safe_TMM_204550.746	355
0Safe_safe_TMM_204550.749	68
0Safe_safe_TMM_204550.84	296
0Safe_safe_TMM_204550.86	21
0Safe_safe_TMM_204550.9	75
0Safe_safe_TMM_204550.91	883
0Safe_safe_TMM_204550.93	66
0Safe_safe_TMM_204550.94	36
0Safe_safe_TMM_204550.97	119
0Safe_safe_U1_204550.3761	350
0Safe_safe_U1_204550.3768	116
0Safe_safe_U1_204550.3785	49
0Safe_safe_U1_204550.3788	174
0Safe_safe_U1_204550.3790	155
0Safe_safe_U1_204550.3793	185
0Safe_safe_U1_204550.3806	353
0Safe_safe_U1_204550.3810	11
0Safe_safe_U1_204550.3811	122
0Safe_safe_U1_204550.3812	436
0Safe_safe_U1_204550.3813	162
0Safe_safe_U1_204550.3816	20
0Safe_safe_U1_204550.3849	28
0Safe_safe_U1_204550.3851	13
0Safe_safe_U1_204550.3857	18
0Safe_safe_U1_204550.3859	92
0Safe_safe_U1_204550.3866	358
0Safe_safe_U1_204550.3870	575
0Safe_safe_U1_204550.3873	138
0Safe_safe_U1_204550.3878	689
0Safe_safe_U1_204550.3881	878
0Safe_safe_U1_204550.3883	190
0Safe_safe_U1_204550.3894	863
0Safe_safe_U1_204550.3907	220
0Safe_safe_U1_204550.3909	6641
0Safe_safe_U1_204550.3914	526
0Safe_safe_U1_204550.3922	51
0Safe_safe_U1_204550.3926	67
0Safe_safe_U1_204550.3933	107
0Safe_safe_U1_204550.3936	16030
0Safe_safe_U1_204550.3946	142
0Safe_safe_U1_204550.3951	433
0Safe_safe_U1_204550.3956	40
0Safe_safe_U1_204550.3957	27
0Safe_safe_U1_204550.3970	174
0Safe_safe_U1_204550.3973	37
0Safe_safe_U1_204550.3975	59
0Safe_safe_U1_204550.3981	1148
0Safe_safe_U1_204550.4012	153
0Safe_safe_U1_204550.4027	376
0Safe_safe_U1_204550.4040	1101
0Safe_safe_U1_204550.4043	121
0Safe_safe_U1_204550.4048	7
0Safe_safe_U1_204550.4054	36
0Safe_safe_U1_204550.4071	156
0Safe_safe_U1_204550.4074	19
0Safe_safe_U1_204550.4077	44
0Safe_safe_U1_204550.4078	85
0Safe_safe_U1_204550.4079	108
0Safe_safe_U1_204550.4093	1133
0Safe_safe_U1_204550.4096	97
0Safe_safe_U1_204550.4106	121
0Safe_safe_U1_204550.4108	425
0Safe_safe_U1_204550.4113	108
0Safe_safe_U1_204550.4115	2
0Safe_safe_U1_204550.4119	28
0Safe_safe_U1_204550.4120	94
0Safe_safe_U1_204550.4129	6
0Safe_safe_U1_204550.4133	66
0Safe_safe_U1_204550.4141	26
0Safe_safe_U1_204550.4167	16
0Safe_safe_U1_204550.4178	189
0Safe_safe_U1_204550.4181	47
0Safe_safe_U1_204550.4187	213
0Safe_safe_U1_204550.4189	103
0Safe_safe_U1_204550.4190	541
0Safe_safe_U1_204550.4192	45
0Safe_safe_U1_204550.4199	22
0Safe_safe_U1_204550.4211	106
0Safe_safe_U1_204550.4218	62
0Safe_safe_U1_204550.4231	225
0Safe_safe_U1_204550.4236	10
0Safe_safe_U1_204550.4237	83
0Safe_safe_U1_204550.4245	447
0Safe_safe_U1_204550.4250	684
0Safe_safe_U1_204550.4255	388
0Safe_safe_U1_204550.4256	162
0Safe_safe_U1_204550.4257	242
0Safe_safe_U1_204550.4263	24
0Safe_safe_U1_204550.4274	20
0Safe_safe_U1_204550.4278	135
0Safe_safe_U1_204550.4289	98
0Safe_safe_U1_204550.4290	11
0Safe_safe_U1_204550.4293	31
0Safe_safe_U1_204550.4298	119
0Safe_safe_U1_204550.4303	131
0Safe_safe_U1_204550.4356	268
0Safe_safe_U1_204550.4366	2763
0Safe_safe_U1_204550.4372	18
0Safe_safe_U1_204550.4379	1309
0Safe_safe_U1_204550.4382	33
0Safe_safe_U1_204550.4384	207
0Safe_safe_U1_204550.4390	182
0Safe_safe_U1_204550.4394	1565
0Safe_safe_U1_204550.4396	71
0Safe_safe_U1_204550.4415	73
0Safe_safe_U1_204550.4424	86
0Safe_safe_U1_204550.4430	177
0Safe_safe_U1_204550.4444	649
0Safe_safe_U1_204550.4446	57
0Safe_safe_U1_204550.4461	176
0Safe_safe_U1_204550.4465	24
0Safe_safe_U1_204550.4466	324
0Safe_safe_U1_204550.4473	256
0Safe_safe_U1_204550.4479	41
0Safe_safe_U2_204550.3002	103
0Safe_safe_U2_204550.3015	14
0Safe_safe_U2_204550.3027	731
0Safe_safe_U2_204550.3034	50
0Safe_safe_U2_204550.3039	67
0Safe_safe_U2_204550.3043	129
0Safe_safe_U2_204550.3052	37
0Safe_safe_U2_204550.3058	217
0Safe_safe_U2_204550.3063	1085
0Safe_safe_U2_204550.3066	78
0Safe_safe_U2_204550.3074	159
0Safe_safe_U2_204550.3078	173
0Safe_safe_U2_204550.3086	52
0Safe_safe_U2_204550.3095	21
0Safe_safe_U2_204550.3108	142
0Safe_safe_U2_204550.3110	361
0Safe_safe_U2_204550.3121	95
0Safe_safe_U2_204550.3125	31
0Safe_safe_U2_204550.3145	444
0Safe_safe_U2_204550.3147	394
0Safe_safe_U2_204550.3153	179
0Safe_safe_U2_204550.3162	23
0Safe_safe_U2_204550.3163	16
0Safe_safe_U2_204550.3170	53
0Safe_safe_U2_204550.3182	9
0Safe_safe_U2_204550.3189	42
0Safe_safe_U2_204550.3190	394
0Safe_safe_U2_204550.3192	46
0Safe_safe_U2_204550.3193	145
0Safe_safe_U2_204550.3194	31
0Safe_safe_U2_204550.3227	69
0Safe_safe_U2_204550.3233	29
0Safe_safe_U2_204550.3234	2
0Safe_safe_U2_204550.3256	118
0Safe_safe_U2_204550.3286	304
0Safe_safe_U2_204550.3302	674
0Safe_safe_U2_204550.3303	152
0Safe_safe_U2_204550.3304	40
0Safe_safe_U2_204550.3307	36
0Safe_safe_U2_204550.3308	643
0Safe_safe_U2_204550.3312	362
0Safe_safe_U2_204550.3313	271
0Safe_safe_U2_204550.3314	577
0Safe_safe_U2_204550.3319	80
0Safe_safe_U2_204550.3320	49
0Safe_safe_U2_204550.3325	122
0Safe_safe_U2_204550.3326	77
0Safe_safe_U2_204550.3327	127
0Safe_safe_U2_204550.3328	62
0Safe_safe_U2_204550.3330	72
0Safe_safe_U2_204550.3340	277
0Safe_safe_U2_204550.3341	61
0Safe_safe_U2_204550.3371	60
0Safe_safe_U2_204550.3380	206
0Safe_safe_U2_204550.3382	73
0Safe_safe_U2_204550.3390	19
0Safe_safe_U2_204550.3403	24
0Safe_safe_U2_204550.3413	13
0Safe_safe_U2_204550.3422	76
0Safe_safe_U2_204550.3423	341
0Safe_safe_U2_204550.3429	5
0Safe_safe_U2_204550.3436	1015
0Safe_safe_U2_204550.3443	309
0Safe_safe_U2_204550.3446	114
0Safe_safe_U2_204550.3450	135
0Safe_safe_U2_204550.3456	97
0Safe_safe_U2_204550.3462	51
0Safe_safe_U2_204550.3465	38
0Safe_safe_U2_204550.3469	2086
0Safe_safe_U2_204550.3475	795
0Safe_safe_U2_204550.3476	223
0Safe_safe_U2_204550.3479	9
0Safe_safe_U2_204550.3481	45
0Safe_safe_U2_204550.3485	48
0Safe_safe_U2_204550.3491	119
0Safe_safe_U2_204550.3493	51
0Safe_safe_U2_204550.3494	17455
0Safe_safe_U2_204550.3507	24
0Safe_safe_U2_204550.3531	17
0Safe_safe_U2_204550.3532	50
0Safe_safe_U2_204550.3533	66
0Safe_safe_U2_204550.3548	191
0Safe_safe_U2_204550.3550	22
0Safe_safe_U2_204550.3556	602
0Safe_safe_U2_204550.3560	166
0Safe_safe_U2_204550.3569	401
0Safe_safe_U2_204550.3570	7
0Safe_safe_U2_204550.3581	131
0Safe_safe_U2_204550.3583	16
0Safe_safe_U2_204550.3593	76
0Safe_safe_U2_204550.3597	128
0Safe_safe_U2_204550.3608	54
0Safe_safe_U2_204550.3615	1315
0Safe_safe_U2_204550.3618	16
0Safe_safe_U2_204550.3623	729
0Safe_safe_U2_204550.3626	138
0Safe_safe_U2_204550.3643	42
0Safe_safe_U2_204550.3671	120
0Safe_safe_U2_204550.3677	4
0Safe_safe_U2_204550.3707	59
0Safe_safe_U2_204550.3712	35
0Safe_safe_U2_204550.3717	49
0Safe_safe_U2_204550.3730	1594
0Safe_safe_U2_204550.3731	138
0Safe_safe_U2_204550.3738	9
0Safe_safe_U2_204550.3748	60
0Safe_safe_U2_204550.3750	393
0Safe_safe_U3_204550.6001	17
0Safe_safe_U3_204550.6002	691
0Safe_safe_U3_204550.6003	135
0Safe_safe_U3_204550.6006	25
0Safe_safe_U3_204550.6011	151
0Safe_safe_U3_204550.6014	93
0Safe_safe_U3_204550.6025	40
0Safe_safe_U3_204550.6034	2988
0Safe_safe_U3_204550.6040	532
0Safe_safe_U3_204550.6045	15
0Safe_safe_U3_204550.6049	65
0Safe_safe_U3_204550.6059	42
0Safe_safe_U3_204550.6070	682
0Safe_safe_U3_204550.6072	77
0Safe_safe_U3_204550.6073	7
0Safe_safe_U3_204550.6074	72
0Safe_safe_U3_204550.6082	4
0Safe_safe_U3_204550.6086	591
0Safe_safe_U3_204550.6089	207
0Safe_safe_U3_204550.6091	332
0Safe_safe_U3_204550.6098	13
0Safe_safe_U3_204550.6108	216
0Safe_safe_U3_204550.6112	227
0Safe_safe_U3_204550.6117	40
0Safe_safe_U3_204550.6140	1241
0Safe_safe_U3_204550.6151	187
0Safe_safe_U3_204550.6154	506
0Safe_safe_U3_204550.6157	10
0Safe_safe_U3_204550.6167	90
0Safe_safe_U3_204550.6171	7
0Safe_safe_U3_204550.6177	170
0Safe_safe_U3_204550.6194	10
0Safe_safe_U3_204550.6202	27
0Safe_safe_U3_204550.6211	48
0Safe_safe_U3_204550.6231	40
0Safe_safe_U3_204550.6238	294
0Safe_safe_U3_204550.6243	66
0Safe_safe_U3_204550.6266	16
0Safe_safe_U3_204550.6276	59
0Safe_safe_U3_204550.6283	15
0Safe_safe_U3_204550.6287	68
0Safe_safe_U3_204550.6294	306
0Safe_safe_U3_204550.6297	217
0Safe_safe_U3_204550.6299	75
0Safe_safe_U3_204550.6300	122
0Safe_safe_U3_204550.6305	271
0Safe_safe_U3_204550.6323	50
0Safe_safe_U3_204550.6328	221
0Safe_safe_U3_204550.6344	142
0Safe_safe_U3_204550.6349	103
0Safe_safe_U3_204550.6365	1375
0Safe_safe_U3_204550.6369	164
0Safe_safe_U3_204550.6371	3
0Safe_safe_U3_204550.6372	124
0Safe_safe_U3_204550.6373	66
0Safe_safe_U3_204550.6377	36
0Safe_safe_U3_204550.6379	40
0Safe_safe_U3_204550.6380	382
0Safe_safe_U3_204550.6386	110
0Safe_safe_U3_204550.6394	144
0Safe_safe_U3_204550.6397	28
0Safe_safe_U3_204550.6399	45
0Safe_safe_U3_204550.6400	13
0Safe_safe_U3_204550.6421	18
0Safe_safe_U3_204550.6427	453
0Safe_safe_U3_204550.6429	19
0Safe_safe_U3_204550.6433	93
0Safe_safe_U3_204550.6436	33
0Safe_safe_U3_204550.6445	61
0Safe_safe_U3_204550.6458	29
0Safe_safe_U3_204550.6459	87
0Safe_safe_U3_204550.6460	333
0Safe_safe_U3_204550.6463	6
0Safe_safe_U3_204550.6471	61
0Safe_safe_U3_204550.6475	145
0Safe_safe_U3_204550.6477	108
0Safe_safe_U3_204550.6482	241
0Safe_safe_U3_204550.6488	1540
0Safe_safe_U3_204550.6496	177
0Safe_safe_U3_204550.6506	138
0Safe_safe_U3_204550.6507	199
0Safe_safe_U3_204550.6523	271
0Safe_safe_U3_204550.6527	84
0Safe_safe_U3_204550.6529	25
0Safe_safe_U3_204550.6536	69
0Safe_safe_U3_204550.6548	145
0Safe_safe_U3_204550.6549	13
0Safe_safe_U3_204550.6558	284
0Safe_safe_U3_204550.6566	228
0Safe_safe_U3_204550.6570	205
0Safe_safe_U3_204550.6572	810
0Safe_safe_U3_204550.6577	13
0Safe_safe_U3_204550.6579	10
0Safe_safe_U3_204550.6585	113
0Safe_safe_U3_204550.6595	156
0Safe_safe_U3_204550.6597	132
0Safe_safe_U3_204550.6605	190
0Safe_safe_U3_204550.6607	51
0Safe_safe_U3_204550.6615	106
0Safe_safe_U3_204550.6621	718
0Safe_safe_U3_204550.6636	292
0Safe_safe_U3_204550.6641	124
0Safe_safe_U3_204550.6646	304
0Safe_safe_U3_204550.6647	606
0Safe_safe_U3_204550.6648	43
0Safe_safe_U3_204550.6656	26
0Safe_safe_U3_204550.6658	254
0Safe_safe_U3_204550.6674	2212
0Safe_safe_U3_204550.6682	88
0Safe_safe_U3_204550.6687	373
0Safe_safe_U3_204550.6689	7
0Safe_safe_U3_204550.6696	37
0Safe_safe_U3_204550.6709	30
0Safe_safe_U3_204550.6727	141
0Safe_safe_U3_204550.6742	937
0Safe_safe_U3_204550.6743	14
0Safe_safe_U3_204550.6750	12
ENSG00000000419_DPM1_TMM_44683.1	977
ENSG00000000419_DPM1_TMM_44684.2	908
[truncated: 23,119 more rows]

## Sheet: Cas9 MMM screen #1
0None_none_ACOC_204550.4501	115
0None_none_ACOC_204550.4519	16
0None_none_ACOC_204550.4529	69
0None_none_ACOC_204550.4536	24
0None_none_ACOC_204550.4538	60
0None_none_ACOC_204550.4542	500
0None_none_ACOC_204550.4548	169
0None_none_ACOC_204550.4555	89
0None_none_ACOC_204550.4558	71
0None_none_ACOC_204550.4559	2601
0None_none_ACOC_204550.4561	64
0None_none_ACOC_204550.4567	172
0None_none_ACOC_204550.4572	13
0None_none_ACOC_204550.4573	131
0None_none_ACOC_204550.4579	16
0None_none_ACOC_204550.4582	23
0None_none_ACOC_204550.4584	63
0None_none_ACOC_204550.4585	235
0None_none_ACOC_204550.4592	71
0None_none_ACOC_204550.4600	262
0None_none_ACOC_204550.4606	75
0None_none_ACOC_204550.4608	300
0None_none_ACOC_204550.4610	91
0None_none_ACOC_204550.4613	99
0None_none_ACOC_204550.4621	448
0None_none_ACOC_204550.4625	275
0None_none_ACOC_204550.4627	25
0None_none_ACOC_204550.4636	101
0None_none_ACOC_204550.4637	428
0None_none_ACOC_204550.4640	29
0None_none_ACOC_204550.4647	69
0None_none_ACOC_204550.4652	65
0None_none_ACOC_204550.4655	37
0None_none_ACOC_204550.4658	1269
0None_none_ACOC_204550.4659	217
0None_none_ACOC_204550.4680	287
0None_none_ACOC_204550.4682	21
0None_none_ACOC_204550.4689	382
0None_none_ACOC_204550.4694	120
0None_none_ACOC_204550.4701	8
0None_none_ACOC_204550.4702	45
0None_none_ACOC_204550.4703	109
0None_none_ACOC_204550.4713	65
0None_none_ACOC_204550.4714	52
0None_none_ACOC_204550.4731	155
0None_none_ACOC_204550.4734	2
0None_none_ACOC_204550.4737	568
0None_none_ACOC_204550.4740	20
0None_none_ACOC_204550.4753	380
0None_none_ACOC_204550.4759	42
0None_none_ACOC_204550.4766	54
0None_none_ACOC_204550.4770	532
0None_none_ACOC_204550.4775	150
0None_none_ACOC_204550.4780	1348
0None_none_ACOC_204550.4785	142
0None_none_ACOC_204550.4805	64
0None_none_ACOC_204550.4811	576
0None_none_ACOC_204550.4814	15
0None_none_ACOC_204550.4815	1259
0None_none_ACOC_204550.4818	76
0None_none_ACOC_204550.4837	13
0None_none_ACOC_204550.4838	131
0None_none_ACOC_204550.4839	2029
0None_none_ACOC_204550.4841	87
0None_none_ACOC_204550.4842	64
0None_none_ACOC_204550.4856	72
0None_none_ACOC_204550.4862	101
0None_none_ACOC_204550.4874	1089
0None_none_ACOC_204550.4876	21
0None_none_ACOC_204550.4878	1448
0None_none_ACOC_204550.4881	150
0None_none_ACOC_204550.4887	101
0None_none_ACOC_204550.4890	303
0None_none_ACOC_204550.4894	92
0None_none_ACOC_204550.4898	48
0None_none_ACOC_204550.4921	15
0None_none_ACOC_204550.4923	156
0None_none_ACOC_204550.4924	130
0None_none_ACOC_204550.4927	699
0None_none_ACOC_204550.4934	216
0None_none_ACOC_204550.4937	142
0None_none_ACOC_204550.4948	61
0None_none_ACOC_204550.4949	65
0None_none_ACOC_204550.4961	110
0None_none_ACOC_204550.4965	62
0None_none_ACOC_204550.4972	206
0None_none_ACOC_204550.4987	336
0None_none_ACOC_204550.4993	117
0None_none_ACOC_204550.5005	95
0None_none_ACOC_204550.5006	617
0None_none_ACOC_204550.5017	133
0None_none_ACOC_204550.5019	1280
0None_none_ACOC_204550.5020	27
0None_none_ACOC_204550.5029	101
0None_none_ACOC_204550.5032	393
0None_none_ACOC_204550.5040	19
0None_none_ACOC_204550.5043	929
0None_none_ACOC_204550.5046	217
0None_none_ACOC_204550.5047	265
0None_none_ACOC_204550.5059	102
0None_none_ACOC_204550.5065	163
0None_none_ACOC_204550.5068	56
0None_none_ACOC_204550.5081	96
0None_none_ACOC_204550.5095	593
0None_none_ACOC_204550.5101	169
0None_none_ACOC_204550.5103	534
0None_none_ACOC_204550.5115	96
0None_none_ACOC_204550.5126	503
0None_none_ACOC_204550.5127	50
0None_none_ACOC_204550.5130	30
0None_none_ACOC_204550.5134	122
0None_none_ACOC_204550.5144	134
0None_none_ACOC_204550.5150	81
0None_none_ACOC_204550.5155	104
0None_none_ACOC_204550.5159	525
0None_none_ACOC_204550.5163	358
0None_none_ACOC_204550.5172	50
0None_none_ACOC_204550.5174	443
0None_none_ACOC_204550.5178	277
0None_none_ACOC_204550.5182	998
0None_none_ACOC_204550.5187	22
0None_none_ACOC_204550.5191	308
0None_none_ACOC_204550.5193	997
0None_none_ACOC_204550.5200	151
0None_none_ACOC_204550.5203	23
0None_none_ACOC_204550.5218	97
0None_none_ACOC_204550.5230	8773
0None_none_ACOC_204550.5234	3011
0None_none_DTKP_204550.5255	404
0None_none_DTKP_204550.5266	48
0None_none_DTKP_204550.5275	29
0None_none_DTKP_204550.5276	25
0None_none_DTKP_204550.5296	28
0None_none_DTKP_204550.5303	19
0None_none_DTKP_204550.5309	466
0None_none_DTKP_204550.5320	395
0None_none_DTKP_204550.5321	42
0None_none_DTKP_204550.5351	135
0None_none_DTKP_204550.5355	29
0None_none_DTKP_204550.5356	59
0None_none_DTKP_204550.5365	114
0None_none_DTKP_204550.5366	130
0None_none_DTKP_204550.5368	289
0None_none_DTKP_204550.5373	79
0None_none_DTKP_204550.5382	30
0None_none_DTKP_204550.5387	957
0None_none_DTKP_204550.5390	31
0None_none_DTKP_204550.5401	135
0None_none_DTKP_204550.5403	33
0None_none_DTKP_204550.5409	35
0None_none_DTKP_204550.5424	1020
0None_none_DTKP_204550.5432	10
0None_none_DTKP_204550.5434	28
0None_none_DTKP_204550.5435	1335
0None_none_DTKP_204550.5439	317
0None_none_DTKP_204550.5440	19904
0None_none_DTKP_204550.5451	287
0None_none_DTKP_204550.5453	5331
0None_none_DTKP_204550.5462	473
0None_none_DTKP_204550.5465	33
0None_none_DTKP_204550.5474	77
0None_none_DTKP_204550.5486	126
0None_none_DTKP_204550.5497	13799
0None_none_DTKP_204550.5517	22
0None_none_DTKP_204550.5519	466
0None_none_DTKP_204550.5524	525
0None_none_DTKP_204550.5536	41
0None_none_DTKP_204550.5542	15
0None_none_DTKP_204550.5546	1890
0None_none_DTKP_204550.5549	66
0None_none_DTKP_204550.5555	93
0None_none_DTKP_204550.5560	1
0None_none_DTKP_204550.5561	252
0None_none_DTKP_204550.5566	53
0None_none_DTKP_204550.5572	86
0None_none_DTKP_204550.5581	371
0None_none_DTKP_204550.5587	185
0None_none_DTKP_204550.5598	40
0None_none_DTKP_204550.5611	182
0None_none_DTKP_204550.5623	88
0None_none_DTKP_204550.5624	38
0None_none_DTKP_204550.5626	120
0None_none_DTKP_204550.5627	364
0None_none_DTKP_204550.5630	18
0None_none_DTKP_204550.5637	69
0None_none_DTKP_204550.5647	149
0None_none_DTKP_204550.5653	84
0None_none_DTKP_204550.5654	335
0None_none_DTKP_204550.5691	888
0None_none_DTKP_204550.5699	84400
0None_none_DTKP_204550.5703	829
0None_none_DTKP_204550.5704	73
0None_none_DTKP_204550.5708	1276
0None_none_DTKP_204550.5710	5748
0None_none_DTKP_204550.5714	1888
0None_none_DTKP_204550.5718	98
0None_none_DTKP_204550.5726	36
0None_none_DTKP_204550.5737	413
0None_none_DTKP_204550.5744	71
0None_none_DTKP_204550.5750	529
0None_none_DTKP_204550.5753	318
0None_none_DTKP_204550.5755	134
0None_none_DTKP_204550.5769	138
0None_none_DTKP_204550.5774	106
0None_none_DTKP_204550.5782	9567
0None_none_DTKP_204550.5784	26
0None_none_DTKP_204550.5787	121
0None_none_DTKP_204550.5791	95
0None_none_DTKP_204550.5813	87
0None_none_DTKP_204550.5815	39
0None_none_DTKP_204550.5819	126
0None_none_DTKP_204550.5821	71
0None_none_DTKP_204550.5825	306
0None_none_DTKP_204550.5833	119
0None_none_DTKP_204550.5861	123
0None_none_DTKP_204550.5867	283
0None_none_DTKP_204550.5870	449
0None_none_DTKP_204550.5877	203
0None_none_DTKP_204550.5886	6860
0None_none_DTKP_204550.5888	35
0None_none_DTKP_204550.5889	433
0None_none_DTKP_204550.5890	21
0None_none_DTKP_204550.5891	22
0None_none_DTKP_204550.5908	39
0None_none_DTKP_204550.5915	67
0None_none_DTKP_204550.5919	28
0None_none_DTKP_204550.5960	559
0None_none_DTKP_204550.5977	292
0None_none_DTKP_204550.5978	695
0None_none_DTKP_204550.5982	219
0None_none_GE_204550.1519	322
0None_none_GE_204550.1533	92
0None_none_GE_204550.1553	1224
0None_none_GE_204550.1562	167
0None_none_GE_204550.1563	411
0None_none_GE_204550.1572	314
0None_none_GE_204550.1576	82
0None_none_GE_204550.1590	122
0None_none_GE_204550.1595	119
0None_none_GE_204550.1599	167
0None_none_GE_204550.1605	25
0None_none_GE_204550.1607	140
0None_none_GE_204550.1609	294
0None_none_GE_204550.1612	160
0None_none_GE_204550.1613	50
0None_none_GE_204550.1614	16
0None_none_GE_204550.1618	29
0None_none_GE_204550.1623	51
0None_none_GE_204550.1625	216
0None_none_GE_204550.1635	3836
0None_none_GE_204550.1658	113
0None_none_GE_204550.1663	8
0None_none_GE_204550.1667	18
0None_none_GE_204550.1697	1335
0None_none_GE_204550.1701	133
0None_none_GE_204550.1702	62
0None_none_GE_204550.1704	25
0None_none_GE_204550.1708	432
0None_none_GE_204550.1711	50
0None_none_GE_204550.1716	114
0None_none_GE_204550.1723	351
0None_none_GE_204550.1728	21
0None_none_GE_204550.1737	109
0None_none_GE_204550.1757	56
0None_none_GE_204550.1770	77
0None_none_GE_204550.1776	851
0None_none_GE_204550.1783	335
0None_none_GE_204550.1793	1099
0None_none_GE_204550.1806	47
0None_none_GE_204550.1814	56
0None_none_GE_204550.1821	1007
0None_none_GE_204550.1822	11
0None_none_GE_204550.1827	562
0None_none_GE_204550.1829	8
0None_none_GE_204550.1842	119
0None_none_GE_204550.1857	211
0None_none_GE_204550.1872	80
0None_none_GE_204550.1877	119
0None_none_GE_204550.1889	312
0None_none_GE_204550.1890	8
0None_none_GE_204550.1892	58
0None_none_GE_204550.1895	198
0None_none_GE_204550.1905	123
0None_none_GE_204550.1910	949
0None_none_GE_204550.1923	1198
0None_none_GE_204550.1936	281
0None_none_GE_204550.1952	48
0None_none_GE_204550.1958	195
0None_none_GE_204550.1959	95
0None_none_GE_204550.1967	18
0None_none_GE_204550.1969	676
0None_none_GE_204550.1974	480
0None_none_GE_204550.1976	103
0None_none_GE_204550.1984	241
0None_none_GE_204550.1991	117
0None_none_GE_204550.1994	121
0None_none_GE_204550.1995	35
0None_none_GE_204550.2000	41
0None_none_GE_204550.2002	1303
0None_none_GE_204550.2006	277
0None_none_GE_204550.2008	34
0None_none_GE_204550.2016	85
0None_none_GE_204550.2017	389
0None_none_GE_204550.2020	527
0None_none_GE_204550.2023	12
0None_none_GE_204550.2027	918
0None_none_GE_204550.2035	61
0None_none_GE_204550.2044	96
0None_none_GE_204550.2046	50
0None_none_GE_204550.2057	118
0None_none_GE_204550.2061	122
0None_none_GE_204550.2063	189
0None_none_GE_204550.2068	59
0None_none_GE_204550.2074	33
0None_none_GE_204550.2079	1530
0None_none_GE_204550.2081	5
0None_none_GE_204550.2083	6
0None_none_GE_204550.2085	2
0None_none_GE_204550.2099	43
0None_none_GE_204550.2108	882
0None_none_GE_204550.2117	40
0None_none_GE_204550.2124	366
0None_none_GE_204550.2135	199
0None_none_GE_204550.2151	44
0None_none_GE_204550.2160	70
0None_none_GE_204550.2161	569
0None_none_GE_204550.2169	214
0None_none_GE_204550.2176	277
0None_none_GE_204550.2183	210
0None_none_GE_204550.2206	6226
0None_none_GE_204550.2207	342
0None_none_GE_204550.2216	64
0None_none_GE_204550.2225	337
0None_none_GE_204550.2228	73
0None_none_GE_204550.2235	127
0None_none_GE_204550.2237	65
0None_none_GE_204550.2239	193
0None_none_MP_204550.1000	233
0None_none_MP_204550.1008	110
0None_none_MP_204550.1009	116
0None_none_MP_204550.1026	64
0None_none_MP_204550.1039	233
0None_none_MP_204550.1040	43
0None_none_MP_204550.1042	434
0None_none_MP_204550.1045	159
0None_none_MP_204550.1056	1353
0None_none_MP_204550.1057	28
0None_none_MP_204550.1060	129
0None_none_MP_204550.1074	102
0None_none_MP_204550.1080	7
0None_none_MP_204550.1088	58
0None_none_MP_204550.1095	296
0None_none_MP_204550.1098	181
0None_none_MP_204550.1109	160
0None_none_MP_204550.1112	96
0None_none_MP_204550.1114	680
0None_none_MP_204550.1119	259
0None_none_MP_204550.1122	34
0None_none_MP_204550.1123	112
0None_none_MP_204550.1130	71
0None_none_MP_204550.1136	9
0None_none_MP_204550.1142	274
0None_none_MP_204550.1144	321
0None_none_MP_204550.1148	3856
0None_none_MP_204550.1149	45
0None_none_MP_204550.1150	638
0None_none_MP_204550.1152	143
0None_none_MP_204550.1157	30
0None_none_MP_204550.1178	103
0None_none_MP_204550.1183	106
0None_none_MP_204550.1193	95
0None_none_MP_204550.1194	31
0None_none_MP_204550.1197	133
0None_none_MP_204550.1206	283
0None_none_MP_204550.1214	2803
0None_none_MP_204550.1215	23
0None_none_MP_204550.1227	233
0None_none_MP_204550.1229	987
0None_none_MP_204550.1230	65
0None_none_MP_204550.1231	307
0None_none_MP_204550.1239	80
0None_none_MP_204550.1251	245
0None_none_MP_204550.1253	13
0None_none_MP_204550.1261	322
0None_none_MP_204550.1264	12
0None_none_MP_204550.1266	91
0None_none_MP_204550.1273	78075
0None_none_MP_204550.1282	89
0None_none_MP_204550.1299	79
0None_none_MP_204550.1311	145
0None_none_MP_204550.1313	160
0None_none_MP_204550.1324	39
0None_none_MP_204550.1325	138
0None_none_MP_204550.1332	163
0None_none_MP_204550.1346	8
0None_none_MP_204550.1347	747
0None_none_MP_204550.1369	288
0None_none_MP_204550.1373	161
0None_none_MP_204550.1375	66
0None_none_MP_204550.1379	350
0None_none_MP_204550.1380	341
0None_none_MP_204550.1384	49
0None_none_MP_204550.1388	176
0None_none_MP_204550.1414	118
0None_none_MP_204550.1417	556
0None_none_MP_204550.1427	133
0None_none_MP_204550.1431	544
0None_none_MP_204550.1440	133
0None_none_MP_204550.1441	138
0None_none_MP_204550.1443	742
0None_none_MP_204550.1449	327
0None_none_MP_204550.1455	93
0None_none_MP_204550.1465	70
0None_none_MP_204550.1470	115
0None_none_MP_204550.1478	373
0None_none_MP_204550.1482	52
0None_none_MP_204550.1484	6076
0None_none_MP_204550.1485	58
0None_none_MP_204550.1494	85
0None_none_MP_204550.1495	304
0None_none_MP_204550.1497	536
0None_none_MP_204550.752	29
0None_none_MP_204550.755	97
0None_none_MP_204550.759	229
0None_none_MP_204550.766	154
0None_none_MP_204550.769	92
0None_none_MP_204550.785	419
0None_none_MP_204550.800	81
0None_none_MP_204550.812	79
0None_none_MP_204550.819	16
0None_none_MP_204550.830	754
0None_none_MP_204550.832	302
0None_none_MP_204550.835	41
0None_none_MP_204550.843	204
0None_none_MP_204550.855	67
0None_none_MP_204550.863	40
0None_none_MP_204550.868	88
0None_none_MP_204550.872	802
0None_none_MP_204550.876	17
0None_none_MP_204550.882	131
0None_none_MP_204550.885	171
0None_none_MP_204550.890	172
0None_none_MP_204550.897	79
0None_none_MP_204550.906	112
0None_none_MP_204550.910	10
0None_none_MP_204550.916	883
0None_none_MP_204550.922	17
0None_none_MP_204550.935	2822
0None_none_MP_204550.936	312
0None_none_MP_204550.939	70
0None_none_MP_204550.946	932
0None_none_MP_204550.948	9
0None_none_MP_204550.952	41
0None_none_MP_204550.957	76
0None_none_MP_204550.965	315
0None_none_MP_204550.966	238
0None_none_MP_204550.974	738
0None_none_MP_204550.987	48
0None_none_MP_204550.990	28
0None_none_MP_204550.993	175
0None_none_MP_204550.999	131
0None_none_SP_204550.2252	238
0None_none_SP_204550.2255	73
0None_none_SP_204550.2262	1707
0None_none_SP_204550.2268	63
0None_none_SP_204550.2272	5
0None_none_SP_204550.2282	48
0None_none_SP_204550.2285	756
0None_none_SP_204550.2290	45
0None_none_SP_204550.2300	1025
0None_none_SP_204550.2301	124
0None_none_SP_204550.2304	4581
0None_none_SP_204550.2314	563
0None_none_SP_204550.2322	43
0None_none_SP_204550.2326	997
0None_none_SP_204550.2330	75
0None_none_SP_204550.2354	37
0None_none_SP_204550.2361	143
0None_none_SP_204550.2366	1100
0None_none_SP_204550.2379	177
0None_none_SP_204550.2389	106
0None_none_SP_204550.2400	25
0None_none_SP_204550.2403	1321
0None_none_SP_204550.2409	274
0None_none_SP_204550.2442	9
0None_none_SP_204550.2455	1648
0None_none_SP_204550.2456	104
0None_none_SP_204550.2477	27
0None_none_SP_204550.2483	17
0None_none_SP_204550.2485	166
0None_none_SP_204550.2487	29
0None_none_SP_204550.2489	20
0None_none_SP_204550.2494	76
0None_none_SP_204550.2507	213
0None_none_SP_204550.2510	141
0None_none_SP_204550.2522	162
0None_none_SP_204550.2524	324
0None_none_SP_204550.2538	212
0None_none_SP_204550.2548	143
0None_none_SP_204550.2563	37
0None_none_SP_204550.2564	720
0None_none_SP_204550.2568	101
0None_none_SP_204550.2575	82
0None_none_SP_204550.2577	64
0None_none_SP_204550.2581	4768
0None_none_SP_204550.2583	57
0None_none_SP_204550.2586	258
0None_none_SP_204550.2592	1047
0None_none_SP_204550.2595	256
0None_none_SP_204550.2596	402
0None_none_SP_204550.2597	46
0None_none_SP_204550.2599	70
0None_none_SP_204550.2602	146
0None_none_SP_204550.2606	29
0None_none_SP_204550.2609	433
0None_none_SP_204550.2611	1651
0None_none_SP_204550.2632	125
0None_none_SP_204550.2638	15
0None_none_SP_204550.2645	836
0None_none_SP_204550.2651	85
0None_none_SP_204550.2653	52
0None_none_SP_204550.2658	196
0None_none_SP_204550.2667	129
0None_none_SP_204550.2680	158
0None_none_SP_204550.2704	396
0None_none_SP_204550.2706	58
0None_none_SP_204550.2712	52
0None_none_SP_204550.2715	44
0None_none_SP_204550.2717	82
0None_none_SP_204550.2718	308
0None_none_SP_204550.2760	13236
0None_none_SP_204550.2770	136
0None_none_SP_204550.2778	131
0None_none_SP_204550.2782	34
0None_none_SP_204550.2784	283
0None_none_SP_204550.2796	172
0None_none_SP_204550.2800	63
0None_none_SP_204550.2805	441
0None_none_SP_204550.2815	154
0None_none_SP_204550.2819	18
0None_none_SP_204550.2820	99
0None_none_SP_204550.2827	48
0None_none_SP_204550.2833	48
0None_none_SP_204550.2839	789
0None_none_SP_204550.2843	169
0None_none_SP_204550.2862	7
0None_none_SP_204550.2864	52
0None_none_SP_204550.2874	149
0None_none_SP_204550.2882	236
0None_none_SP_204550.2887	167
0None_none_SP_204550.2895	620
0None_none_SP_204550.2899	47
0None_none_SP_204550.2907	177
0None_none_SP_204550.2919	126
0None_none_SP_204550.2929	22
0None_none_SP_204550.2933	39
0None_none_SP_204550.2935	656
0None_none_SP_204550.2937	22
0None_none_SP_204550.2943	426
0None_none_SP_204550.2946	560
0None_none_SP_204550.2962	424
0None_none_SP_204550.2963	24
0None_none_SP_204550.2974	33
0None_none_SP_204550.2982	5
0None_none_TMM_204550.113	13
0None_none_TMM_204550.117	104
0None_none_TMM_204550.12	330
0None_none_TMM_204550.123	71
0None_none_TMM_204550.137	515
0None_none_TMM_204550.140	67
0None_none_TMM_204550.142	175
0None_none_TMM_204550.144	400
0None_none_TMM_204550.152	50
0None_none_TMM_204550.17	130
0None_none_TMM_204550.188	47
0None_none_TMM_204550.191	250
0None_none_TMM_204550.197	312
0None_none_TMM_204550.204	233
0None_none_TMM_204550.215	338
0None_none_TMM_204550.217	60
0None_none_TMM_204550.22	419
0None_none_TMM_204550.23	194
0None_none_TMM_204550.240	40
0None_none_TMM_204550.25	23
0None_none_TMM_204550.251	54
0None_none_TMM_204550.256	602
0None_none_TMM_204550.257	213
0None_none_TMM_204550.273	209
0None_none_TMM_204550.275	98
0None_none_TMM_204550.284	36
0None_none_TMM_204550.294	25
0None_none_TMM_204550.3	21
0None_none_TMM_204550.30	31
0None_none_TMM_204550.302	68
0None_none_TMM_204550.317	51
0None_none_TMM_204550.322	1023
0None_none_TMM_204550.328	118
0None_none_TMM_204550.337	16
0None_none_TMM_204550.341	57
0None_none_TMM_204550.36	77
0None_none_TMM_204550.364	646
0None_none_TMM_204550.367	223
0None_none_TMM_204550.370	238
0None_none_TMM_204550.376	698
0None_none_TMM_204550.39	32
0None_none_TMM_204550.396	85
0None_none_TMM_204550.40	60
0None_none_TMM_204550.415	152
0None_none_TMM_204550.416	26
0None_none_TMM_204550.418	891
0None_none_TMM_204550.421	199
0None_none_TMM_204550.432	333
0None_none_TMM_204550.433	44
0None_none_TMM_204550.434	21
0None_none_TMM_204550.439	69
0None_none_TMM_204550.44	75
0None_none_TMM_204550.440	45
0None_none_TMM_204550.445	627
0None_none_TMM_204550.450	388
0None_none_TMM_204550.452	125
0None_none_TMM_204550.46	35
0None_none_TMM_204550.468	139
0None_none_TMM_204550.475	4241
0None_none_TMM_204550.482	133
0None_none_TMM_204550.484	191
0None_none_TMM_204550.499	294
0None_none_TMM_204550.501	53
0None_none_TMM_204550.505	1036
0None_none_TMM_204550.511	5
0None_none_TMM_204550.536	748
0None_none_TMM_204550.542	1639
0None_none_TMM_204550.546	131
0None_none_TMM_204550.551	156
0None_none_TMM_204550.580	885
0None_none_TMM_204550.601	567
0None_none_TMM_204550.610	557
0None_none_TMM_204550.612	18
0None_none_TMM_204550.615	227
0None_none_TMM_204550.618	96
0None_none_TMM_204550.619	2696
0None_none_TMM_204550.630	147
0None_none_TMM_204550.635	90
0None_none_TMM_204550.643	30
0None_none_TMM_204550.651	139
0None_none_TMM_204550.652	1194
0None_none_TMM_204550.654	164
0None_none_TMM_204550.659	1302
0None_none_TMM_204550.665	75
0None_none_TMM_204550.666	223
0None_none_TMM_204550.667	139
0None_none_TMM_204550.668	1011
0None_none_TMM_204550.67	2
0None_none_TMM_204550.677	45
0None_none_TMM_204550.686	839
0None_none_TMM_204550.688	41
0None_none_TMM_204550.699	17
0None_none_TMM_204550.712	8
0None_none_TMM_204550.720	198
0None_none_TMM_204550.723	558
0None_none_TMM_204550.725	351
0None_none_TMM_204550.727	899
0None_none_TMM_204550.73	1003
0None_none_TMM_204550.731	519
0None_none_TMM_204550.750	79
0None_none_TMM_204550.79	183
0None_none_TMM_204550.9	186
0None_none_U1_204550.3754	14
0None_none_U1_204550.3764	192
0None_none_U1_204550.3767	17
0None_none_U1_204550.3775	23
0None_none_U1_204550.3800	3440
0None_none_U1_204550.3808	118
0None_none_U1_204550.3828	105
0None_none_U1_204550.3834	1731
0None_none_U1_204550.3836	49
0None_none_U1_204550.3841	367
0None_none_U1_204550.3845	83
0None_none_U1_204550.3848	568
0None_none_U1_204550.3852	22
0None_none_U1_204550.3853	80
0None_none_U1_204550.3856	6360
0None_none_U1_204550.3859	60
0None_none_U1_204550.3860	998
0None_none_U1_204550.3861	49
0None_none_U1_204550.3862	94
0None_none_U1_204550.3863	7
0None_none_U1_204550.3864	191
0None_none_U1_204550.3869	229
0None_none_U1_204550.3887	634
0None_none_U1_204550.3895	51
0None_none_U1_204550.3900	17
0None_none_U1_204550.3907	20
0None_none_U1_204550.3908	962
0None_none_U1_204550.3913	27
0None_none_U1_204550.3917	58
0None_none_U1_204550.3927	174
0None_none_U1_204550.3928	293
0None_none_U1_204550.3932	1395
0None_none_U1_204550.3943	109
0None_none_U1_204550.3948	46
0None_none_U1_204550.3949	37
0None_none_U1_204550.3959	228
0None_none_U1_204550.3965	48
0None_none_U1_204550.3974	625
0None_none_U1_204550.3984	181
0None_none_U1_204550.3987	117
0None_none_U1_204550.3988	32
0None_none_U1_204550.4006	21
0None_none_U1_204550.4007	366
0None_none_U1_204550.4020	39
0None_none_U1_204550.4023	3182
0None_none_U1_204550.4030	26
0None_none_U1_204550.4032	26
0None_none_U1_204550.4039	112
0None_none_U1_204550.4040	272
0None_none_U1_204550.4043	190
0None_none_U1_204550.4055	671
0None_none_U1_204550.4058	9
0None_none_U1_204550.4061	108
0None_none_U1_204550.4069	145
0None_none_U1_204550.4071	172
0None_none_U1_204550.4076	1288
0None_none_U1_204550.4078	113
0None_none_U1_204550.4083	577
0None_none_U1_204550.4087	80
0None_none_U1_204550.4088	170
0None_none_U1_204550.4098	105
0None_none_U1_204550.4110	884
0None_none_U1_204550.4112	331
0None_none_U1_204550.4113	193
0None_none_U1_204550.4117	98
0None_none_U1_204550.4119	268
0None_none_U1_204550.4120	89
0None_none_U1_204550.4139	25
0None_none_U1_204550.4142	40
0None_none_U1_204550.4162	50
0None_none_U1_204550.4186	645
0None_none_U1_204550.4189	122
0None_none_U1_204550.4203	181
0None_none_U1_204550.4205	715
0None_none_U1_204550.4210	627
0None_none_U1_204550.4213	1911
0None_none_U1_204550.4224	86
0None_none_U1_204550.4234	3396
0None_none_U1_204550.4244	15
0None_none_U1_204550.4254	55
0None_none_U1_204550.4265	88
0None_none_U1_204550.4266	54
0None_none_U1_204550.4268	12
0None_none_U1_204550.4273	365
0None_none_U1_204550.4285	323
0None_none_U1_204550.4289	12
0None_none_U1_204550.4293	233
0None_none_U1_204550.4297	21
0None_none_U1_204550.4310	3041
0None_none_U1_204550.4311	77
0None_none_U1_204550.4324	888
0None_none_U1_204550.4325	1568
0None_none_U1_204550.4328	233
0None_none_U1_204550.4329	140
0None_none_U1_204550.4339	342
0None_none_U1_204550.4351	149
0None_none_U1_204550.4353	2090
0None_none_U1_204550.4357	49
0None_none_U1_204550.4360	9
0None_none_U1_204550.4364	2
0None_none_U1_204550.4369	31
0None_none_U1_204550.4371	223
0None_none_U1_204550.4406	588
0None_none_U1_204550.4418	388
0None_none_U1_204550.4420	3064
0None_none_U1_204550.4426	153
0None_none_U1_204550.4433	403
0None_none_U1_204550.4439	584
0None_none_U1_204550.4443	143
0None_none_U1_204550.4450	133
0None_none_U1_204550.4466	182
0None_none_U1_204550.4468	105
0None_none_U1_204550.4472	27
0None_none_U1_204550.4487	2340
0None_none_U1_204550.4491	171
0None_none_U1_204550.4495	239
0None_none_U1_204550.4498	91
0None_none_U2_204550.3003	60
0None_none_U2_204550.3005	39
0None_none_U2_204550.3006	376
0None_none_U2_204550.3012	10
0None_none_U2_204550.3016	117
0None_none_U2_204550.3017	511
0None_none_U2_204550.3027	60
0None_none_U2_204550.3030	48
0None_none_U2_204550.3036	632
0None_none_U2_204550.3039	184
0None_none_U2_204550.3049	416
0None_none_U2_204550.3056	137
0None_none_U2_204550.3064	135
0None_none_U2_204550.3066	1163
0None_none_U2_204550.3068	77
0None_none_U2_204550.3078	160
0None_none_U2_204550.3085	864
0None_none_U2_204550.3118	32
0None_none_U2_204550.3120	692
0None_none_U2_204550.3124	1741
0None_none_U2_204550.3133	454
0None_none_U2_204550.3141	28
0None_none_U2_204550.3147	376
0None_none_U2_204550.3150	77
0None_none_U2_204550.3152	213
0None_none_U2_204550.3154	82
0None_none_U2_204550.3158	90
0None_none_U2_204550.3161	668
0None_none_U2_204550.3163	22
0None_none_U2_204550.3164	48
0None_none_U2_204550.3170	1057
0None_none_U2_204550.3177	214
0None_none_U2_204550.3185	36
0None_none_U2_204550.3188	1645
0None_none_U2_204550.3190	86
0None_none_U2_204550.3191	37
0None_none_U2_204550.3192	189
0None_none_U2_204550.3206	14
0None_none_U2_204550.3207	175
0None_none_U2_204550.3213	700
0None_none_U2_204550.3215	66
0None_none_U2_204550.3220	102
0None_none_U2_204550.3230	82
0None_none_U2_204550.3236	65
0None_none_U2_204550.3241	8
0None_none_U2_204550.3252	33
0None_none_U2_204550.3254	136
0None_none_U2_204550.3255	202
0None_none_U2_204550.3264	91
0None_none_U2_204550.3280	32
0None_none_U2_204550.3285	41
0None_none_U2_204550.3288	727
0None_none_U2_204550.3300	53
0None_none_U2_204550.3309	110
0None_none_U2_204550.3310	283
0None_none_U2_204550.3325	430
0None_none_U2_204550.3331	623
0None_none_U2_204550.3337	138
0None_none_U2_204550.3338	77
0None_none_U2_204550.3351	33
0None_none_U2_204550.3356	177
0None_none_U2_204550.3362	131
0None_none_U2_204550.3363	22
0None_none_U2_204550.3364	26
0None_none_U2_204550.3372	46
0None_none_U2_204550.3396	143
0None_none_U2_204550.3408	41
0None_none_U2_204550.3412	62
0None_none_U2_204550.3422	1039
0None_none_U2_204550.3430	2154
0None_none_U2_204550.3449	90
0None_none_U2_204550.3450	120
0None_none_U2_204550.3451	987
0None_none_U2_204550.3478	10
0None_none_U2_204550.3487	237
0None_none_U2_204550.3494	737
0None_none_U2_204550.3501	57
0None_none_U2_204550.3505	206
0None_none_U2_204550.3508	48
0None_none_U2_204550.3510	901
0None_none_U2_204550.3516	120
0None_none_U2_204550.3540	250
0None_none_U2_204550.3568	30
0None_none_U2_204550.3576	133
0None_none_U2_204550.3587	121
0None_none_U2_204550.3591	141
0None_none_U2_204550.3606	160
0None_none_U2_204550.3615	346
0None_none_U2_204550.3618	9
0None_none_U2_204550.3619	561
0None_none_U2_204550.3621	117
0None_none_U2_204550.3633	426
0None_none_U2_204550.3638	154
0None_none_U2_204550.3645	197
0None_none_U2_204550.3648	24
0None_none_U2_204550.3661	40
0None_none_U2_204550.3662	81
0None_none_U2_204550.3663	209
0None_none_U2_204550.3668	17
0None_none_U2_204550.3669	69
0None_none_U2_204550.3692	166
0None_none_U2_204550.3693	301
0None_none_U2_204550.3698	159
0None_none_U2_204550.3702	244
0None_none_U2_204550.3704	1333
0None_none_U2_204550.3709	323
0None_none_U2_204550.3712	265
0None_none_U3_204550.6020	556
0None_none_U3_204550.6022	1561
0None_none_U3_204550.6026	836
0None_none_U3_204550.6038	617
0None_none_U3_204550.6042	171
0None_none_U3_204550.6050	16
0None_none_U3_204550.6060	125
0None_none_U3_204550.6065	36
0None_none_U3_204550.6088	106
0None_none_U3_204550.6092	20
0None_none_U3_204550.6094	6828
0None_none_U3_204550.6109	315
0None_none_U3_204550.6113	57
0None_none_U3_204550.6133	133
0None_none_U3_204550.6138	123
0None_none_U3_204550.6144	72
0None_none_U3_204550.6151	335
0None_none_U3_204550.6153	338
0None_none_U3_204550.6159	587
0None_none_U3_204550.6162	195
0None_none_U3_204550.6166	158
0None_none_U3_204550.6169	258
0None_none_U3_204550.6175	24
0None_none_U3_204550.6178	253
0None_none_U3_204550.6179	349
0None_none_U3_204550.6184	54
0None_none_U3_204550.6187	148
0None_none_U3_204550.6194	37
0None_none_U3_204550.6199	10
0None_none_U3_204550.6202	14
0None_none_U3_204550.6209	166
0None_none_U3_204550.6229	23
0None_none_U3_204550.6245	24
0None_none_U3_204550.6248	84
0None_none_U3_204550.6254	646
0None_none_U3_204550.6259	56
0None_none_U3_204550.6260	37
0None_none_U3_204550.6261	25
0None_none_U3_204550.6262	21
0None_none_U3_204550.6278	168
0None_none_U3_204550.6283	1300
0None_none_U3_204550.6294	758
0None_none_U3_204550.6297	385
0None_none_U3_204550.6305	397
0None_none_U3_204550.6320	128
0None_none_U3_204550.6332	78
0None_none_U3_204550.6338	113
0None_none_U3_204550.6343	22
0None_none_U3_204550.6350	2538
0None_none_U3_204550.6353	491
0None_none_U3_204550.6354	201
0None_none_U3_204550.6363	654
0None_none_U3_204550.6377	76
0None_none_U3_204550.6382	60
0None_none_U3_204550.6395	34
0None_none_U3_204550.6396	197
0None_none_U3_204550.6402	153
0None_none_U3_204550.6411	34
0None_none_U3_204550.6412	142
0None_none_U3_204550.6416	261
0None_none_U3_204550.6426	45
0None_none_U3_204550.6429	88
0None_none_U3_204550.6441	343
0None_none_U3_204550.6447	75
0None_none_U3_204550.6454	25
0None_none_U3_204550.6456	137
0None_none_U3_204550.6462	51
0None_none_U3_204550.6464	225
0None_none_U3_204550.6469	49
0None_none_U3_204550.6486	24
0None_none_U3_204550.6489	65
0None_none_U3_204550.6494	137
0None_none_U3_204550.6509	73
0None_none_U3_204550.6511	905
0None_none_U3_204550.6514	271
0None_none_U3_204550.6518	422
0None_none_U3_204550.6519	361
0None_none_U3_204550.6526	251
0None_none_U3_204550.6538	206
0None_none_U3_204550.6540	381
0None_none_U3_204550.6541	196
0None_none_U3_204550.6544	3005
0None_none_U3_204550.6551	111
0None_none_U3_204550.6589	142
0None_none_U3_204550.6595	1457
0None_none_U3_204550.6596	685
0None_none_U3_204550.6598	972
0None_none_U3_204550.6601	38
0None_none_U3_204550.6611	46
0None_none_U3_204550.6616	276
0None_none_U3_204550.6623	1913
0None_none_U3_204550.6630	232
0None_none_U3_204550.6635	90
0None_none_U3_204550.6647	256
0None_none_U3_204550.6649	31
0None_none_U3_204550.6654	10
0None_none_U3_204550.6656	46
0None_none_U3_204550.6660	25
0None_none_U3_204550.6665	178
0None_none_U3_204550.6672	212
0None_none_U3_204550.6673	349
0None_none_U3_204550.6690	231
0None_none_U3_204550.6703	81
0None_none_U3_204550.6707	64
0None_none_U3_204550.6714	276
0None_none_U3_204550.6715	37
0None_none_U3_204550.6721	17
0None_none_U3_204550.6723	22
0Safe_safe_ACOC_204550.4508	134
0Safe_safe_ACOC_204550.4512	1689
0Safe_safe_ACOC_204550.4517	37
0Safe_safe_ACOC_204550.4521	158
0Safe_safe_ACOC_204550.4527	196
0Safe_safe_ACOC_204550.4529	772
0Safe_safe_ACOC_204550.4537	18
0Safe_safe_ACOC_204550.4540	624
0Safe_safe_ACOC_204550.4546	363
0Safe_safe_ACOC_204550.4549	405
0Safe_safe_ACOC_204550.4561	987
0Safe_safe_ACOC_204550.4564	123
0Safe_safe_ACOC_204550.4566	18
0Safe_safe_ACOC_204550.4567	9
0Safe_safe_ACOC_204550.4583	132
0Safe_safe_ACOC_204550.4589	113
0Safe_safe_ACOC_204550.4590	345
0Safe_safe_ACOC_204550.4603	2
0Safe_safe_ACOC_204550.4611	80
0Safe_safe_ACOC_204550.4614	507
0Safe_safe_ACOC_204550.4623	300
0Safe_safe_ACOC_204550.4633	73
0Safe_safe_ACOC_204550.4687	1231
0Safe_safe_ACOC_204550.4692	152
0Safe_safe_ACOC_204550.4701	107
0Safe_safe_ACOC_204550.4705	13
0Safe_safe_ACOC_204550.4714	73
0Safe_safe_ACOC_204550.4716	466
0Safe_safe_ACOC_204550.4717	58
0Safe_safe_ACOC_204550.4727	74
0Safe_safe_ACOC_204550.4731	1657
0Safe_safe_ACOC_204550.4738	427
0Safe_safe_ACOC_204550.4746	265
0Safe_safe_ACOC_204550.4749	84
0Safe_safe_ACOC_204550.4750	121
0Safe_safe_ACOC_204550.4752	25
0Safe_safe_ACOC_204550.4753	678
0Safe_safe_ACOC_204550.4758	79
0Safe_safe_ACOC_204550.4774	74
0Safe_safe_ACOC_204550.4782	102
0Safe_safe_ACOC_204550.4788	61
0Safe_safe_ACOC_204550.4796	104
0Safe_safe_ACOC_204550.4798	111
0Safe_safe_ACOC_204550.4826	273
0Safe_safe_ACOC_204550.4850	31
0Safe_safe_ACOC_204550.4852	294
0Safe_safe_ACOC_204550.4860	33
0Safe_safe_ACOC_204550.4866	91
0Safe_safe_ACOC_204550.4870	427
0Safe_safe_ACOC_204550.4873	135
0Safe_safe_ACOC_204550.4875	36
0Safe_safe_ACOC_204550.4882	74
0Safe_safe_ACOC_204550.4884	1643
0Safe_safe_ACOC_204550.4891	493
0Safe_safe_ACOC_204550.4896	24
0Safe_safe_ACOC_204550.4902	632
0Safe_safe_ACOC_204550.4909	211
0Safe_safe_ACOC_204550.4910	201
0Safe_safe_ACOC_204550.4916	14
0Safe_safe_ACOC_204550.4924	69
0Safe_safe_ACOC_204550.4925	705
0Safe_safe_ACOC_204550.4935	226
0Safe_safe_ACOC_204550.4943	95
0Safe_safe_ACOC_204550.4945	101
0Safe_safe_ACOC_204550.4960	1013
0Safe_safe_ACOC_204550.4964	227
0Safe_safe_ACOC_204550.4973	383
0Safe_safe_ACOC_204550.4982	114
0Safe_safe_ACOC_204550.4991	852
0Safe_safe_ACOC_204550.4999	577
0Safe_safe_ACOC_204550.5005	758
0Safe_safe_ACOC_204550.5007	95
0Safe_safe_ACOC_204550.5013	74
0Safe_safe_ACOC_204550.5024	264
0Safe_safe_ACOC_204550.5025	69
0Safe_safe_ACOC_204550.5035	85
0Safe_safe_ACOC_204550.5038	128
0Safe_safe_ACOC_204550.5039	90
0Safe_safe_ACOC_204550.5045	263
0Safe_safe_ACOC_204550.5049	544
0Safe_safe_ACOC_204550.5060	302
0Safe_safe_ACOC_204550.5085	8
0Safe_safe_ACOC_204550.5105	430
0Safe_safe_ACOC_204550.5110	28
0Safe_safe_ACOC_204550.5119	105
0Safe_safe_ACOC_204550.5125	32
0Safe_safe_ACOC_204550.5129	22
0Safe_safe_ACOC_204550.5130	203
0Safe_safe_ACOC_204550.5131	1348
0Safe_safe_ACOC_204550.5132	37
0Safe_safe_ACOC_204550.5149	113
0Safe_safe_ACOC_204550.5159	240
0Safe_safe_ACOC_204550.5162	162
0Safe_safe_ACOC_204550.5164	2618
0Safe_safe_ACOC_204550.5173	196
0Safe_safe_ACOC_204550.5178	20
0Safe_safe_ACOC_204550.5179	291
0Safe_safe_ACOC_204550.5181	2325
0Safe_safe_ACOC_204550.5182	897
0Safe_safe_ACOC_204550.5184	107
0Safe_safe_ACOC_204550.5186	403
0Safe_safe_ACOC_204550.5196	11
0Safe_safe_ACOC_204550.5200	258
0Safe_safe_ACOC_204550.5202	64
0Safe_safe_ACOC_204550.5216	183
0Safe_safe_ACOC_204550.5221	225
0Safe_safe_ACOC_204550.5223	22
0Safe_safe_ACOC_204550.5230	124
0Safe_safe_ACOC_204550.5241	288
0Safe_safe_ACOC_204550.5242	45
0Safe_safe_ACOC_204550.5249	377
0Safe_safe_ACOC_204550.5250	44
0Safe_safe_DTKP_204550.5254	92
0Safe_safe_DTKP_204550.5256	22
0Safe_safe_DTKP_204550.5260	28
0Safe_safe_DTKP_204550.5262	579
0Safe_safe_DTKP_204550.5265	66
0Safe_safe_DTKP_204550.5267	258
0Safe_safe_DTKP_204550.5289	128
0Safe_safe_DTKP_204550.5295	44
0Safe_safe_DTKP_204550.5307	44
0Safe_safe_DTKP_204550.5308	1473
0Safe_safe_DTKP_204550.5312	95
0Safe_safe_DTKP_204550.5315	16
0Safe_safe_DTKP_204550.5316	109
0Safe_safe_DTKP_204550.5329	392
0Safe_safe_DTKP_204550.5332	48
0Safe_safe_DTKP_204550.5333	261
0Safe_safe_DTKP_204550.5346	396
0Safe_safe_DTKP_204550.5349	137
0Safe_safe_DTKP_204550.5351	39
0Safe_safe_DTKP_204550.5354	77
0Safe_safe_DTKP_204550.5366	675
0Safe_safe_DTKP_204550.5369	724
0Safe_safe_DTKP_204550.5370	8
0Safe_safe_DTKP_204550.5372	526
0Safe_safe_DTKP_204550.5375	85
0Safe_safe_DTKP_204550.5378	6391
0Safe_safe_DTKP_204550.5383	262
0Safe_safe_DTKP_204550.5397	5
0Safe_safe_DTKP_204550.5400	101
0Safe_safe_DTKP_204550.5404	454
0Safe_safe_DTKP_204550.5421	195
0Safe_safe_DTKP_204550.5428	1261
0Safe_safe_DTKP_204550.5430	157
0Safe_safe_DTKP_204550.5439	353
0Safe_safe_DTKP_204550.5454	1
0Safe_safe_DTKP_204550.5455	981
0Safe_safe_DTKP_204550.5460	91
0Safe_safe_DTKP_204550.5461	472
0Safe_safe_DTKP_204550.5462	42
0Safe_safe_DTKP_204550.5471	924
0Safe_safe_DTKP_204550.5477	42
0Safe_safe_DTKP_204550.5482	27
0Safe_safe_DTKP_204550.5485	81
0Safe_safe_DTKP_204550.5486	118
0Safe_safe_DTKP_204550.5506	16
0Safe_safe_DTKP_204550.5510	208
0Safe_safe_DTKP_204550.5517	133
0Safe_safe_DTKP_204550.5525	421
0Safe_safe_DTKP_204550.5540	41
0Safe_safe_DTKP_204550.5551	218
0Safe_safe_DTKP_204550.5552	565
0Safe_safe_DTKP_204550.5572	208
0Safe_safe_DTKP_204550.5576	9
0Safe_safe_DTKP_204550.5582	793
0Safe_safe_DTKP_204550.5585	70
0Safe_safe_DTKP_204550.5588	990
0Safe_safe_DTKP_204550.5592	210
0Safe_safe_DTKP_204550.5595	130
0Safe_safe_DTKP_204550.5602	70
0Safe_safe_DTKP_204550.5606	89
0Safe_safe_DTKP_204550.5607	136
0Safe_safe_DTKP_204550.5609	292
0Safe_safe_DTKP_204550.5610	217
0Safe_safe_DTKP_204550.5616	3873
0Safe_safe_DTKP_204550.5619	223
0Safe_safe_DTKP_204550.5621	258
0Safe_safe_DTKP_204550.5639	80
0Safe_safe_DTKP_204550.5652	288
0Safe_safe_DTKP_204550.5654	111
0Safe_safe_DTKP_204550.5657	495
0Safe_safe_DTKP_204550.5662	22
0Safe_safe_DTKP_204550.5668	43
0Safe_safe_DTKP_204550.5669	74
0Safe_safe_DTKP_204550.5676	63
0Safe_safe_DTKP_204550.5693	65
0Safe_safe_DTKP_204550.5699	280
0Safe_safe_DTKP_204550.5703	251
0Safe_safe_DTKP_204550.5717	148
0Safe_safe_DTKP_204550.5721	128
0Safe_safe_DTKP_204550.5732	268
0Safe_safe_DTKP_204550.5733	189
0Safe_safe_DTKP_204550.5737	46
0Safe_safe_DTKP_204550.5748	73
0Safe_safe_DTKP_204550.5753	211
0Safe_safe_DTKP_204550.5758	86
0Safe_safe_DTKP_204550.5761	34
0Safe_safe_DTKP_204550.5772	54
0Safe_safe_DTKP_204550.5773	722
0Safe_safe_DTKP_204550.5774	99
0Safe_safe_DTKP_204550.5797	262
0Safe_safe_DTKP_204550.5803	143
0Safe_safe_DTKP_204550.5808	583
0Safe_safe_DTKP_204550.5816	865
0Safe_safe_DTKP_204550.5819	75
0Safe_safe_DTKP_204550.5820	187
0Safe_safe_DTKP_204550.5830	673
0Safe_safe_DTKP_204550.5840	593
0Safe_safe_DTKP_204550.5842	55
0Safe_safe_DTKP_204550.5846	65
0Safe_safe_DTKP_204550.5848	263
0Safe_safe_DTKP_204550.5852	25
0Safe_safe_DTKP_204550.5855	26
0Safe_safe_DTKP_204550.5861	46
0Safe_safe_DTKP_204550.5875	184
0Safe_safe_DTKP_204550.5879	3929
0Safe_safe_DTKP_204550.5882	16
0Safe_safe_DTKP_204550.5888	687
0Safe_safe_DTKP_204550.5890	872
0Safe_safe_DTKP_204550.5892	1014
0Safe_safe_DTKP_204550.5904	121
0Safe_safe_DTKP_204550.5905	222
0Safe_safe_DTKP_204550.5916	66
0Safe_safe_DTKP_204550.5928	65
0Safe_safe_DTKP_204550.5929	80
0Safe_safe_DTKP_204550.5933	606
0Safe_safe_DTKP_204550.5947	420
0Safe_safe_DTKP_204550.5953	15
0Safe_safe_DTKP_204550.5956	120
0Safe_safe_DTKP_204550.5960	17
0Safe_safe_DTKP_204550.5970	67
0Safe_safe_DTKP_204550.5971	31
0Safe_safe_DTKP_204550.5988	133
0Safe_safe_DTKP_204550.5991	787
0Safe_safe_DTKP_204550.5995	593
0Safe_safe_GE_204550.1520	37
0Safe_safe_GE_204550.1523	27
0Safe_safe_GE_204550.1531	973
0Safe_safe_GE_204550.1553	80
0Safe_safe_GE_204550.1562	3898
0Safe_safe_GE_204550.1575	55
0Safe_safe_GE_204550.1581	245
0Safe_safe_GE_204550.1582	336
0Safe_safe_GE_204550.1583	24
0Safe_safe_GE_204550.1596	350
0Safe_safe_GE_204550.1600	25
0Safe_safe_GE_204550.1603	28
0Safe_safe_GE_204550.1605	85
0Safe_safe_GE_204550.1617	135
0Safe_safe_GE_204550.1618	99
0Safe_safe_GE_204550.1622	11
0Safe_safe_GE_204550.1628	1682
0Safe_safe_GE_204550.1637	214
0Safe_safe_GE_204550.1641	206
0Safe_safe_GE_204550.1645	133
0Safe_safe_GE_204550.1646	58
0Safe_safe_GE_204550.1662	33
0Safe_safe_GE_204550.1664	560
0Safe_safe_GE_204550.1667	469
0Safe_safe_GE_204550.1679	3182
0Safe_safe_GE_204550.1687	1808
0Safe_safe_GE_204550.1716	26
0Safe_safe_GE_204550.1720	57
0Safe_safe_GE_204550.1723	29
0Safe_safe_GE_204550.1731	62
0Safe_safe_GE_204550.1748	12
0Safe_safe_GE_204550.1752	215
0Safe_safe_GE_204550.1754	107
0Safe_safe_GE_204550.1767	71
0Safe_safe_GE_204550.1773	99
0Safe_safe_GE_204550.1781	687
0Safe_safe_GE_204550.1788	52
0Safe_safe_GE_204550.1791	203
0Safe_safe_GE_204550.1795	4738
0Safe_safe_GE_204550.1803	3534
0Safe_safe_GE_204550.1807	80
0Safe_safe_GE_204550.1832	44
0Safe_safe_GE_204550.1833	189
0Safe_safe_GE_204550.1835	1004
0Safe_safe_GE_204550.1852	43
0Safe_safe_GE_204550.1853	6184
0Safe_safe_GE_204550.1864	85
0Safe_safe_GE_204550.1881	21
0Safe_safe_GE_204550.1882	390
0Safe_safe_GE_204550.1889	1009
0Safe_safe_GE_204550.1890	229
0Safe_safe_GE_204550.1894	73
0Safe_safe_GE_204550.1895	380
0Safe_safe_GE_204550.1901	379
0Safe_safe_GE_204550.1913	1104
0Safe_safe_GE_204550.1918	48
0Safe_safe_GE_204550.1933	43
0Safe_safe_GE_204550.1955	388
0Safe_safe_GE_204550.1962	336
0Safe_safe_GE_204550.1967	175
0Safe_safe_GE_204550.1969	694
0Safe_safe_GE_204550.1974	284
0Safe_safe_GE_204550.1996	62
0Safe_safe_GE_204550.1999	162
0Safe_safe_GE_204550.2023	181
0Safe_safe_GE_204550.2035	18
0Safe_safe_GE_204550.2038	185
0Safe_safe_GE_204550.2042	69
0Safe_safe_GE_204550.2044	113
0Safe_safe_GE_204550.2046	249
0Safe_safe_GE_204550.2047	187
0Safe_safe_GE_204550.2049	2132
0Safe_safe_GE_204550.2051	115
0Safe_safe_GE_204550.2056	22
0Safe_safe_GE_204550.2063	236
0Safe_safe_GE_204550.2077	455
0Safe_safe_GE_204550.2087	19
0Safe_safe_GE_204550.2091	93
0Safe_safe_GE_204550.2093	646
0Safe_safe_GE_204550.2108	1828
0Safe_safe_GE_204550.2134	1192
0Safe_safe_GE_204550.2136	150
0Safe_safe_GE_204550.2143	40
0Safe_safe_GE_204550.2148	1283
0Safe_safe_GE_204550.2153	404
0Safe_safe_GE_204550.2165	120
0Safe_safe_GE_204550.2167	1382
0Safe_safe_GE_204550.2168	308
0Safe_safe_GE_204550.2175	113
0Safe_safe_GE_204550.2184	745
0Safe_safe_GE_204550.2186	69
0Safe_safe_GE_204550.2191	232
0Safe_safe_GE_204550.2204	92
0Safe_safe_GE_204550.2216	886
0Safe_safe_GE_204550.2223	466
0Safe_safe_GE_204550.2225	49
0Safe_safe_GE_204550.2229	9
0Safe_safe_GE_204550.2239	79
0Safe_safe_GE_204550.2249	638
0Safe_safe_MP_204550.1011	93
0Safe_safe_MP_204550.1018	92
0Safe_safe_MP_204550.1023	116
0Safe_safe_MP_204550.1024	518
0Safe_safe_MP_204550.1041	74
0Safe_safe_MP_204550.1071	27
0Safe_safe_MP_204550.1079	87
0Safe_safe_MP_204550.1084	4
0Safe_safe_MP_204550.1097	2657
0Safe_safe_MP_204550.1113	294
0Safe_safe_MP_204550.1117	38
0Safe_safe_MP_204550.1121	18
0Safe_safe_MP_204550.1124	189
0Safe_safe_MP_204550.1126	103
0Safe_safe_MP_204550.1127	551
0Safe_safe_MP_204550.1129	32
0Safe_safe_MP_204550.1163	96
0Safe_safe_MP_204550.1176	79
0Safe_safe_MP_204550.1177	80
0Safe_safe_MP_204550.1178	192
0Safe_safe_MP_204550.1181	354
0Safe_safe_MP_204550.1184	90
0Safe_safe_MP_204550.1193	50
0Safe_safe_MP_204550.1194	1877
0Safe_safe_MP_204550.1212	288
0Safe_safe_MP_204550.1213	643
0Safe_safe_MP_204550.1216	4
0Safe_safe_MP_204550.1217	78
0Safe_safe_MP_204550.1254	222
0Safe_safe_MP_204550.1256	62
0Safe_safe_MP_204550.1273	268
0Safe_safe_MP_204550.1279	40
0Safe_safe_MP_204550.1288	267
0Safe_safe_MP_204550.1289	745
0Safe_safe_MP_204550.1290	72
0Safe_safe_MP_204550.1297	270
0Safe_safe_MP_204550.1315	109
0Safe_safe_MP_204550.1326	143
0Safe_safe_MP_204550.1329	486
0Safe_safe_MP_204550.1334	19
0Safe_safe_MP_204550.1339	65
0Safe_safe_MP_204550.1342	349
0Safe_safe_MP_204550.1344	220
0Safe_safe_MP_204550.1346	92
0Safe_safe_MP_204550.1348	1667
0Safe_safe_MP_204550.1349	58
0Safe_safe_MP_204550.1357	31
0Safe_safe_MP_204550.1358	423
0Safe_safe_MP_204550.1376	37
0Safe_safe_MP_204550.1378	15252
0Safe_safe_MP_204550.1387	1106
0Safe_safe_MP_204550.1389	761
0Safe_safe_MP_204550.1394	124
0Safe_safe_MP_204550.1396	587
0Safe_safe_MP_204550.1397	56
0Safe_safe_MP_204550.1409	151
0Safe_safe_MP_204550.1410	66
0Safe_safe_MP_204550.1423	20
0Safe_safe_MP_204550.1426	288
0Safe_safe_MP_204550.1427	49
0Safe_safe_MP_204550.1428	139
0Safe_safe_MP_204550.1442	1147
0Safe_safe_MP_204550.1454	86
0Safe_safe_MP_204550.1456	381
0Safe_safe_MP_204550.1485	24
0Safe_safe_MP_204550.1498	16
0Safe_safe_MP_204550.1500	1354
0Safe_safe_MP_204550.755	448
0Safe_safe_MP_204550.758	848
0Safe_safe_MP_204550.759	46
0Safe_safe_MP_204550.769	236
0Safe_safe_MP_204550.770	129
0Safe_safe_MP_204550.786	50
0Safe_safe_MP_204550.787	504
0Safe_safe_MP_204550.799	110
0Safe_safe_MP_204550.806	10
0Safe_safe_MP_204550.807	936
0Safe_safe_MP_204550.814	71
0Safe_safe_MP_204550.817	25
0Safe_safe_MP_204550.823	275
0Safe_safe_MP_204550.825	273
0Safe_safe_MP_204550.831	2597
0Safe_safe_MP_204550.835	60
0Safe_safe_MP_204550.838	89
0Safe_safe_MP_204550.841	85
0Safe_safe_MP_204550.854	121
0Safe_safe_MP_204550.865	44
0Safe_safe_MP_204550.866	520
0Safe_safe_MP_204550.867	113
0Safe_safe_MP_204550.868	71
0Safe_safe_MP_204550.869	306
0Safe_safe_MP_204550.873	183
0Safe_safe_MP_204550.876	1356
0Safe_safe_MP_204550.877	187
0Safe_safe_MP_204550.885	364
0Safe_safe_MP_204550.887	3466
0Safe_safe_MP_204550.894	142
0Safe_safe_MP_204550.897	478
0Safe_safe_MP_204550.903	30
0Safe_safe_MP_204550.909	11
0Safe_safe_MP_204550.911	153
0Safe_safe_MP_204550.915	200
0Safe_safe_MP_204550.917	30
0Safe_safe_MP_204550.931	461
0Safe_safe_MP_204550.937	68
0Safe_safe_MP_204550.951	31
0Safe_safe_MP_204550.966	59
0Safe_safe_MP_204550.968	220
0Safe_safe_MP_204550.974	682
0Safe_safe_MP_204550.984	32
0Safe_safe_MP_204550.999	43
0Safe_safe_SP_204550.2255	837
0Safe_safe_SP_204550.2262	151
0Safe_safe_SP_204550.2264	66
0Safe_safe_SP_204550.2272	143
0Safe_safe_SP_204550.2277	103
0Safe_safe_SP_204550.2279	13
0Safe_safe_SP_204550.2280	1378
0Safe_safe_SP_204550.2282	47
0Safe_safe_SP_204550.2283	841
0Safe_safe_SP_204550.2287	29
0Safe_safe_SP_204550.2294	83
0Safe_safe_SP_204550.2296	47
0Safe_safe_SP_204550.2305	5453
0Safe_safe_SP_204550.2307	73
0Safe_safe_SP_204550.2308	112
0Safe_safe_SP_204550.2309	812
0Safe_safe_SP_204550.2319	186
0Safe_safe_SP_204550.2337	106
0Safe_safe_SP_204550.2342	27
0Safe_safe_SP_204550.2354	130
0Safe_safe_SP_204550.2361	301
0Safe_safe_SP_204550.2363	450
0Safe_safe_SP_204550.2373	391
0Safe_safe_SP_204550.2383	589
0Safe_safe_SP_204550.2385	285
0Safe_safe_SP_204550.2387	130
0Safe_safe_SP_204550.2398	140
0Safe_safe_SP_204550.2403	85
0Safe_safe_SP_204550.2404	43
0Safe_safe_SP_204550.2410	573
0Safe_safe_SP_204550.2417	207
0Safe_safe_SP_204550.2421	47
0Safe_safe_SP_204550.2423	61
0Safe_safe_SP_204550.2425	55
0Safe_safe_SP_204550.2426	1904
0Safe_safe_SP_204550.2429	108
0Safe_safe_SP_204550.2457	13
0Safe_safe_SP_204550.2471	613
0Safe_safe_SP_204550.2473	200
0Safe_safe_SP_204550.2475	124
0Safe_safe_SP_204550.2478	134
0Safe_safe_SP_204550.2479	18
0Safe_safe_SP_204550.2486	1653
0Safe_safe_SP_204550.2490	93
0Safe_safe_SP_204550.2494	149
0Safe_safe_SP_204550.2499	78
0Safe_safe_SP_204550.2510	120
0Safe_safe_SP_204550.2512	888
0Safe_safe_SP_204550.2515	2519
0Safe_safe_SP_204550.2518	84
0Safe_safe_SP_204550.2536	4447
0Safe_safe_SP_204550.2542	23
0Safe_safe_SP_204550.2552	1764
0Safe_safe_SP_204550.2554	410
0Safe_safe_SP_204550.2565	388
0Safe_safe_SP_204550.2569	113
0Safe_safe_SP_204550.2578	72
0Safe_safe_SP_204550.2579	148
0Safe_safe_SP_204550.2584	458
0Safe_safe_SP_204550.2592	40
0Safe_safe_SP_204550.2603	84
0Safe_safe_SP_204550.2606	62
0Safe_safe_SP_204550.2611	117
0Safe_safe_SP_204550.2619	613
0Safe_safe_SP_204550.2626	84
0Safe_safe_SP_204550.2630	107
0Safe_safe_SP_204550.2648	38
0Safe_safe_SP_204550.2649	39
0Safe_safe_SP_204550.2654	27
0Safe_safe_SP_204550.2655	10
0Safe_safe_SP_204550.2656	60
0Safe_safe_SP_204550.2668	1675
0Safe_safe_SP_204550.2673	18
0Safe_safe_SP_204550.2679	139
0Safe_safe_SP_204550.2714	15
0Safe_safe_SP_204550.2722	19
0Safe_safe_SP_204550.2724	31
0Safe_safe_SP_204550.2737	221
0Safe_safe_SP_204550.2748	555
0Safe_safe_SP_204550.2756	15
0Safe_safe_SP_204550.2758	45
0Safe_safe_SP_204550.2759	185
0Safe_safe_SP_204550.2762	155
0Safe_safe_SP_204550.2777	882
0Safe_safe_SP_204550.2787	992
0Safe_safe_SP_204550.2797	192
0Safe_safe_SP_204550.2800	148
0Safe_safe_SP_204550.2801	257
0Safe_safe_SP_204550.2816	187
0Safe_safe_SP_204550.2819	26
0Safe_safe_SP_204550.2827	10
0Safe_safe_SP_204550.2830	390
0Safe_safe_SP_204550.2834	556
0Safe_safe_SP_204550.2841	1131
0Safe_safe_SP_204550.2871	79
0Safe_safe_SP_204550.2874	27
0Safe_safe_SP_204550.2880	89
0Safe_safe_SP_204550.2882	17
0Safe_safe_SP_204550.2894	274
0Safe_safe_SP_204550.2896	121
0Safe_safe_SP_204550.2902	154
0Safe_safe_SP_204550.2904	5822
0Safe_safe_SP_204550.2908	29
0Safe_safe_SP_204550.2911	70
0Safe_safe_SP_204550.2915	230
0Safe_safe_SP_204550.2916	167
0Safe_safe_SP_204550.2918	427
0Safe_safe_SP_204550.2935	89
0Safe_safe_SP_204550.2943	5
0Safe_safe_SP_204550.2960	67
0Safe_safe_SP_204550.2961	4744
0Safe_safe_SP_204550.2965	34
0Safe_safe_SP_204550.2979	664
0Safe_safe_SP_204550.2985	460
0Safe_safe_SP_204550.2989	270
0Safe_safe_SP_204550.2991	985
0Safe_safe_TMM_204550.100	72
0Safe_safe_TMM_204550.11	73
0Safe_safe_TMM_204550.110	58
0Safe_safe_TMM_204550.113	175
0Safe_safe_TMM_204550.120	205
0Safe_safe_TMM_204550.129	137
0Safe_safe_TMM_204550.133	62
0Safe_safe_TMM_204550.142	490
0Safe_safe_TMM_204550.143	155
0Safe_safe_TMM_204550.145	21
0Safe_safe_TMM_204550.146	1089
0Safe_safe_TMM_204550.158	2399
0Safe_safe_TMM_204550.166	359
0Safe_safe_TMM_204550.167	246
0Safe_safe_TMM_204550.179	352
0Safe_safe_TMM_204550.186	271
0Safe_safe_TMM_204550.193	108
0Safe_safe_TMM_204550.196	129
0Safe_safe_TMM_204550.211	43
0Safe_safe_TMM_204550.22	25
0Safe_safe_TMM_204550.222	47
0Safe_safe_TMM_204550.230	228
0Safe_safe_TMM_204550.24	188
0Safe_safe_TMM_204550.240	41
0Safe_safe_TMM_204550.250	14
0Safe_safe_TMM_204550.259	119
0Safe_safe_TMM_204550.26	110
0Safe_safe_TMM_204550.264	569
0Safe_safe_TMM_204550.270	11
0Safe_safe_TMM_204550.29	39
0Safe_safe_TMM_204550.309	94
0Safe_safe_TMM_204550.321	38
0Safe_safe_TMM_204550.33	522
0Safe_safe_TMM_204550.336	98
0Safe_safe_TMM_204550.347	22
0Safe_safe_TMM_204550.35	116
0Safe_safe_TMM_204550.350	291
0Safe_safe_TMM_204550.354	295
0Safe_safe_TMM_204550.357	88
0Safe_safe_TMM_204550.361	61
0Safe_safe_TMM_204550.372	41
0Safe_safe_TMM_204550.374	17
0Safe_safe_TMM_204550.376	299
0Safe_safe_TMM_204550.377	664
0Safe_safe_TMM_204550.380	603
0Safe_safe_TMM_204550.390	178
0Safe_safe_TMM_204550.405	594
0Safe_safe_TMM_204550.410	83
0Safe_safe_TMM_204550.411	238
0Safe_safe_TMM_204550.434	22
0Safe_safe_TMM_204550.44	3238
0Safe_safe_TMM_204550.450	320
0Safe_safe_TMM_204550.455	730
0Safe_safe_TMM_204550.472	62
0Safe_safe_TMM_204550.477	135
0Safe_safe_TMM_204550.478	30
0Safe_safe_TMM_204550.491	735
0Safe_safe_TMM_204550.497	18
0Safe_safe_TMM_204550.501	40
0Safe_safe_TMM_204550.507	88
0Safe_safe_TMM_204550.510	42
0Safe_safe_TMM_204550.511	59
0Safe_safe_TMM_204550.514	59
0Safe_safe_TMM_204550.520	49
0Safe_safe_TMM_204550.526	21
0Safe_safe_TMM_204550.527	135
0Safe_safe_TMM_204550.530	862
0Safe_safe_TMM_204550.531	385
0Safe_safe_TMM_204550.534	88
0Safe_safe_TMM_204550.537	915
0Safe_safe_TMM_204550.539	42
0Safe_safe_TMM_204550.541	469
0Safe_safe_TMM_204550.543	423
0Safe_safe_TMM_204550.552	339
0Safe_safe_TMM_204550.558	123
0Safe_safe_TMM_204550.570	46
0Safe_safe_TMM_204550.573	45
0Safe_safe_TMM_204550.575	461
0Safe_safe_TMM_204550.587	253
0Safe_safe_TMM_204550.602	47
0Safe_safe_TMM_204550.625	444
0Safe_safe_TMM_204550.634	155
0Safe_safe_TMM_204550.655	737
0Safe_safe_TMM_204550.657	147
0Safe_safe_TMM_204550.660	76
0Safe_safe_TMM_204550.661	427
0Safe_safe_TMM_204550.663	516
0Safe_safe_TMM_204550.671	268
0Safe_safe_TMM_204550.676	88
0Safe_safe_TMM_204550.677	661
0Safe_safe_TMM_204550.684	212
0Safe_safe_TMM_204550.686	162
0Safe_safe_TMM_204550.688	1151
0Safe_safe_TMM_204550.698	123
0Safe_safe_TMM_204550.710	17
0Safe_safe_TMM_204550.717	105
0Safe_safe_TMM_204550.720	174
0Safe_safe_TMM_204550.724	61
0Safe_safe_TMM_204550.727	1089
0Safe_safe_TMM_204550.728	83
0Safe_safe_TMM_204550.746	631
0Safe_safe_TMM_204550.749	122
0Safe_safe_TMM_204550.84	728
0Safe_safe_TMM_204550.86	80
0Safe_safe_TMM_204550.9	209
0Safe_safe_TMM_204550.91	1358
0Safe_safe_TMM_204550.93	95
0Safe_safe_TMM_204550.94	63
0Safe_safe_TMM_204550.97	277
0Safe_safe_U1_204550.3761	612
0Safe_safe_U1_204550.3768	313
0Safe_safe_U1_204550.3785	53
0Safe_safe_U1_204550.3788	317
0Safe_safe_U1_204550.3790	247
0Safe_safe_U1_204550.3793	283
0Safe_safe_U1_204550.3806	107
0Safe_safe_U1_204550.3810	48
0Safe_safe_U1_204550.3811	141
0Safe_safe_U1_204550.3812	880
0Safe_safe_U1_204550.3813	194
0Safe_safe_U1_204550.3816	30
0Safe_safe_U1_204550.3849	46
0Safe_safe_U1_204550.3851	24
0Safe_safe_U1_204550.3857	28
0Safe_safe_U1_204550.3859	202
0Safe_safe_U1_204550.3866	616
0Safe_safe_U1_204550.3870	1121
0Safe_safe_U1_204550.3873	285
0Safe_safe_U1_204550.3878	1592
0Safe_safe_U1_204550.3881	2316
0Safe_safe_U1_204550.3883	650
0Safe_safe_U1_204550.3894	1819
0Safe_safe_U1_204550.3907	390
0Safe_safe_U1_204550.3909	8520
0Safe_safe_U1_204550.3914	578
0Safe_safe_U1_204550.3922	73
0Safe_safe_U1_204550.3926	217
0Safe_safe_U1_204550.3933	181
0Safe_safe_U1_204550.3936	45124
0Safe_safe_U1_204550.3946	267
0Safe_safe_U1_204550.3951	542
0Safe_safe_U1_204550.3956	81
0Safe_safe_U1_204550.3957	46
0Safe_safe_U1_204550.3970	347
0Safe_safe_U1_204550.3973	67
0Safe_safe_U1_204550.3975	88
0Safe_safe_U1_204550.3981	2552
0Safe_safe_U1_204550.4012	263
0Safe_safe_U1_204550.4027	745
0Safe_safe_U1_204550.4040	2248
0Safe_safe_U1_204550.4043	119
0Safe_safe_U1_204550.4048	12
0Safe_safe_U1_204550.4054	92
0Safe_safe_U1_204550.4071	383
0Safe_safe_U1_204550.4074	29
0Safe_safe_U1_204550.4077	100
0Safe_safe_U1_204550.4078	183
0Safe_safe_U1_204550.4079	166
0Safe_safe_U1_204550.4093	1731
0Safe_safe_U1_204550.4096	143
0Safe_safe_U1_204550.4106	211
0Safe_safe_U1_204550.4108	652
0Safe_safe_U1_204550.4113	254
0Safe_safe_U1_204550.4115	10
0Safe_safe_U1_204550.4119	222
0Safe_safe_U1_204550.4120	175
0Safe_safe_U1_204550.4129	20
0Safe_safe_U1_204550.4133	188
0Safe_safe_U1_204550.4141	65
0Safe_safe_U1_204550.4167	34
0Safe_safe_U1_204550.4178	386
0Safe_safe_U1_204550.4181	115
0Safe_safe_U1_204550.4187	384
0Safe_safe_U1_204550.4189	247
0Safe_safe_U1_204550.4190	1526
0Safe_safe_U1_204550.4192	71
0Safe_safe_U1_204550.4199	23
0Safe_safe_U1_204550.4211	183
0Safe_safe_U1_204550.4218	160
0Safe_safe_U1_204550.4231	129
0Safe_safe_U1_204550.4236	21
0Safe_safe_U1_204550.4237	115
0Safe_safe_U1_204550.4245	518
0Safe_safe_U1_204550.4250	2101
0Safe_safe_U1_204550.4255	794
0Safe_safe_U1_204550.4256	337
0Safe_safe_U1_204550.4257	426
0Safe_safe_U1_204550.4263	43
0Safe_safe_U1_204550.4274	31
0Safe_safe_U1_204550.4278	288
0Safe_safe_U1_204550.4289	183
0Safe_safe_U1_204550.4290	34
0Safe_safe_U1_204550.4293	37
0Safe_safe_U1_204550.4298	254
0Safe_safe_U1_204550.4303	415
0Safe_safe_U1_204550.4356	646
0Safe_safe_U1_204550.4366	6523
0Safe_safe_U1_204550.4372	43
0Safe_safe_U1_204550.4379	3007
0Safe_safe_U1_204550.4382	84
0Safe_safe_U1_204550.4384	399
0Safe_safe_U1_204550.4390	311
0Safe_safe_U1_204550.4394	3635
0Safe_safe_U1_204550.4396	98
0Safe_safe_U1_204550.4415	101
0Safe_safe_U1_204550.4424	232
0Safe_safe_U1_204550.4430	444
0Safe_safe_U1_204550.4444	383
0Safe_safe_U1_204550.4446	97
0Safe_safe_U1_204550.4461	360
0Safe_safe_U1_204550.4465	42
0Safe_safe_U1_204550.4466	672
0Safe_safe_U1_204550.4473	434
0Safe_safe_U1_204550.4479	36
0Safe_safe_U2_204550.3002	213
0Safe_safe_U2_204550.3015	29
0Safe_safe_U2_204550.3027	151
0Safe_safe_U2_204550.3034	122
0Safe_safe_U2_204550.3039	108
0Safe_safe_U2_204550.3043	285
0Safe_safe_U2_204550.3052	86
0Safe_safe_U2_204550.3058	505
0Safe_safe_U2_204550.3063	2470
0Safe_safe_U2_204550.3066	93
0Safe_safe_U2_204550.3074	231
0Safe_safe_U2_204550.3078	242
0Safe_safe_U2_204550.3086	112
0Safe_safe_U2_204550.3095	44
0Safe_safe_U2_204550.3108	339
0Safe_safe_U2_204550.3110	238
0Safe_safe_U2_204550.3121	75
0Safe_safe_U2_204550.3125	72
0Safe_safe_U2_204550.3145	1168
0Safe_safe_U2_204550.3147	815
0Safe_safe_U2_204550.3153	141
0Safe_safe_U2_204550.3162	34
0Safe_safe_U2_204550.3163	46
0Safe_safe_U2_204550.3170	100
0Safe_safe_U2_204550.3182	8
0Safe_safe_U2_204550.3189	118
0Safe_safe_U2_204550.3190	832
0Safe_safe_U2_204550.3192	55
0Safe_safe_U2_204550.3193	234
0Safe_safe_U2_204550.3194	45
0Safe_safe_U2_204550.3227	109
0Safe_safe_U2_204550.3233	33
0Safe_safe_U2_204550.3234	9
0Safe_safe_U2_204550.3256	410
0Safe_safe_U2_204550.3286	470
0Safe_safe_U2_204550.3302	1307
0Safe_safe_U2_204550.3303	357
0Safe_safe_U2_204550.3304	206
0Safe_safe_U2_204550.3307	51
0Safe_safe_U2_204550.3308	140
0Safe_safe_U2_204550.3312	967
0Safe_safe_U2_204550.3313	485
0Safe_safe_U2_204550.3314	1249
0Safe_safe_U2_204550.3319	145
0Safe_safe_U2_204550.3320	102
0Safe_safe_U2_204550.3325	346
0Safe_safe_U2_204550.3326	252
0Safe_safe_U2_204550.3327	265
0Safe_safe_U2_204550.3328	167
0Safe_safe_U2_204550.3330	77
0Safe_safe_U2_204550.3340	562
0Safe_safe_U2_204550.3341	108
0Safe_safe_U2_204550.3371	85
0Safe_safe_U2_204550.3380	335
0Safe_safe_U2_204550.3382	165
0Safe_safe_U2_204550.3390	15
0Safe_safe_U2_204550.3403	62
0Safe_safe_U2_204550.3413	18
0Safe_safe_U2_204550.3422	106
0Safe_safe_U2_204550.3423	682
0Safe_safe_U2_204550.3429	16
0Safe_safe_U2_204550.3436	2126
0Safe_safe_U2_204550.3443	492
0Safe_safe_U2_204550.3446	101
0Safe_safe_U2_204550.3450	234
0Safe_safe_U2_204550.3456	149
0Safe_safe_U2_204550.3462	123
0Safe_safe_U2_204550.3465	66
0Safe_safe_U2_204550.3469	3372
0Safe_safe_U2_204550.3475	2092
0Safe_safe_U2_204550.3476	502
0Safe_safe_U2_204550.3479	28
0Safe_safe_U2_204550.3481	81
0Safe_safe_U2_204550.3485	148
0Safe_safe_U2_204550.3491	237
0Safe_safe_U2_204550.3493	116
0Safe_safe_U2_204550.3494	11723
0Safe_safe_U2_204550.3507	64
0Safe_safe_U2_204550.3531	22
0Safe_safe_U2_204550.3532	53
0Safe_safe_U2_204550.3533	163
0Safe_safe_U2_204550.3548	416
0Safe_safe_U2_204550.3550	45
0Safe_safe_U2_204550.3556	1992
0Safe_safe_U2_204550.3560	343
0Safe_safe_U2_204550.3569	301
0Safe_safe_U2_204550.3570	17
0Safe_safe_U2_204550.3581	201
0Safe_safe_U2_204550.3583	24
0Safe_safe_U2_204550.3593	106
0Safe_safe_U2_204550.3597	310
0Safe_safe_U2_204550.3608	56
0Safe_safe_U2_204550.3615	3615
0Safe_safe_U2_204550.3618	8
0Safe_safe_U2_204550.3623	1481
0Safe_safe_U2_204550.3626	185
0Safe_safe_U2_204550.3643	65
0Safe_safe_U2_204550.3671	266
0Safe_safe_U2_204550.3677	5
0Safe_safe_U2_204550.3707	112
0Safe_safe_U2_204550.3712	117
0Safe_safe_U2_204550.3717	122
0Safe_safe_U2_204550.3730	2306
0Safe_safe_U2_204550.3731	315
0Safe_safe_U2_204550.3738	6
0Safe_safe_U2_204550.3748	106
0Safe_safe_U2_204550.3750	828
0Safe_safe_U3_204550.6001	39
0Safe_safe_U3_204550.6002	1767
0Safe_safe_U3_204550.6003	287
0Safe_safe_U3_204550.6006	46
0Safe_safe_U3_204550.6011	253
0Safe_safe_U3_204550.6014	160
0Safe_safe_U3_204550.6025	86
0Safe_safe_U3_204550.6034	7456
0Safe_safe_U3_204550.6040	911
0Safe_safe_U3_204550.6045	15
0Safe_safe_U3_204550.6049	79
0Safe_safe_U3_204550.6059	59
0Safe_safe_U3_204550.6070	2266
0Safe_safe_U3_204550.6072	134
0Safe_safe_U3_204550.6073	10
0Safe_safe_U3_204550.6074	108
0Safe_safe_U3_204550.6082	16
0Safe_safe_U3_204550.6086	1368
0Safe_safe_U3_204550.6089	618
0Safe_safe_U3_204550.6091	741
0Safe_safe_U3_204550.6098	20
0Safe_safe_U3_204550.6108	461
0Safe_safe_U3_204550.6112	620
0Safe_safe_U3_204550.6117	62
0Safe_safe_U3_204550.6140	3590
0Safe_safe_U3_204550.6151	341
0Safe_safe_U3_204550.6154	939
0Safe_safe_U3_204550.6157	73
0Safe_safe_U3_204550.6167	182
0Safe_safe_U3_204550.6171	13
0Safe_safe_U3_204550.6177	383
0Safe_safe_U3_204550.6194	28
0Safe_safe_U3_204550.6202	61
0Safe_safe_U3_204550.6211	106
0Safe_safe_U3_204550.6231	92
0Safe_safe_U3_204550.6238	551
0Safe_safe_U3_204550.6243	95
0Safe_safe_U3_204550.6266	17
0Safe_safe_U3_204550.6276	164
0Safe_safe_U3_204550.6283	81
0Safe_safe_U3_204550.6287	84
0Safe_safe_U3_204550.6294	695
0Safe_safe_U3_204550.6297	566
0Safe_safe_U3_204550.6299	131
0Safe_safe_U3_204550.6300	244
0Safe_safe_U3_204550.6305	601
0Safe_safe_U3_204550.6323	167
0Safe_safe_U3_204550.6328	482
0Safe_safe_U3_204550.6344	217
0Safe_safe_U3_204550.6349	224
0Safe_safe_U3_204550.6365	2643
0Safe_safe_U3_204550.6369	416
0Safe_safe_U3_204550.6371	3
0Safe_safe_U3_204550.6372	84
0Safe_safe_U3_204550.6373	84
0Safe_safe_U3_204550.6377	73
0Safe_safe_U3_204550.6379	57
0Safe_safe_U3_204550.6380	690
0Safe_safe_U3_204550.6386	200
0Safe_safe_U3_204550.6394	227
0Safe_safe_U3_204550.6397	40
0Safe_safe_U3_204550.6399	59
0Safe_safe_U3_204550.6400	7
0Safe_safe_U3_204550.6421	20
0Safe_safe_U3_204550.6427	347
0Safe_safe_U3_204550.6429	20
0Safe_safe_U3_204550.6433	140
0Safe_safe_U3_204550.6436	67
0Safe_safe_U3_204550.6445	160
0Safe_safe_U3_204550.6458	77
0Safe_safe_U3_204550.6459	209
0Safe_safe_U3_204550.6460	458
0Safe_safe_U3_204550.6463	9
0Safe_safe_U3_204550.6471	178
0Safe_safe_U3_204550.6475	220
0Safe_safe_U3_204550.6477	288
0Safe_safe_U3_204550.6482	934
0Safe_safe_U3_204550.6488	2864
0Safe_safe_U3_204550.6496	452
0Safe_safe_U3_204550.6506	209
0Safe_safe_U3_204550.6507	345
0Safe_safe_U3_204550.6523	596
0Safe_safe_U3_204550.6527	106
0Safe_safe_U3_204550.6529	61
0Safe_safe_U3_204550.6536	193
0Safe_safe_U3_204550.6548	203
0Safe_safe_U3_204550.6549	21
0Safe_safe_U3_204550.6558	385
0Safe_safe_U3_204550.6566	501
0Safe_safe_U3_204550.6570	225
0Safe_safe_U3_204550.6572	530
0Safe_safe_U3_204550.6577	33
0Safe_safe_U3_204550.6579	16
0Safe_safe_U3_204550.6585	338
0Safe_safe_U3_204550.6595	309
0Safe_safe_U3_204550.6597	180
0Safe_safe_U3_204550.6605	308
0Safe_safe_U3_204550.6607	137
0Safe_safe_U3_204550.6615	203
0Safe_safe_U3_204550.6621	1512
0Safe_safe_U3_204550.6636	460
0Safe_safe_U3_204550.6641	266
0Safe_safe_U3_204550.6646	679
0Safe_safe_U3_204550.6647	887
0Safe_safe_U3_204550.6648	64
0Safe_safe_U3_204550.6656	84
0Safe_safe_U3_204550.6658	632
0Safe_safe_U3_204550.6674	3829
0Safe_safe_U3_204550.6682	351
0Safe_safe_U3_204550.6687	556
0Safe_safe_U3_204550.6696	41
0Safe_safe_U3_204550.6709	30
0Safe_safe_U3_204550.6727	135
0Safe_safe_U3_204550.6742	2834
0Safe_safe_U3_204550.6743	26
0Safe_safe_U3_204550.6750	13
ENSG00000000419_DPM1_TMM_44683.1	2137
ENSG00000000419_DPM1_TMM_44684.2	2156
ENSG00000000419_DPM1_TMM_44685.3	105
[truncated: 23,105 more rows]

## Sheet: Cas9 MMM screen #2
0None_none_ACOC_204550.4501	184
0None_none_ACOC_204550.4519	20
0None_none_ACOC_204550.4529	117
0None_none_ACOC_204550.4536	18
0None_none_ACOC_204550.4538	93
0None_none_ACOC_204550.4542	520
0None_none_ACOC_204550.4548	304
0None_none_ACOC_204550.4555	146
0None_none_ACOC_204550.4558	94
0None_none_ACOC_204550.4559	2219
0None_none_ACOC_204550.4561	59
0None_none_ACOC_204550.4567	158
0None_none_ACOC_204550.4572	26
0None_none_ACOC_204550.4573	151
0None_none_ACOC_204550.4579	43
0None_none_ACOC_204550.4582	16
0None_none_ACOC_204550.4584	45
0None_none_ACOC_204550.4585	189
0None_none_ACOC_204550.4592	137
0None_none_ACOC_204550.4600	209
0None_none_ACOC_204550.4606	66
0None_none_ACOC_204550.4608	382
0None_none_ACOC_204550.4610	82
0None_none_ACOC_204550.4613	137
0None_none_ACOC_204550.4621	491
0None_none_ACOC_204550.4625	120
0None_none_ACOC_204550.4627	49
0None_none_ACOC_204550.4636	188
0None_none_ACOC_204550.4637	622
0None_none_ACOC_204550.4640	34
0None_none_ACOC_204550.4647	63
0None_none_ACOC_204550.4652	68
0None_none_ACOC_204550.4655	60
0None_none_ACOC_204550.4658	885
0None_none_ACOC_204550.4659	411
0None_none_ACOC_204550.4680	337
0None_none_ACOC_204550.4682	68
0None_none_ACOC_204550.4689	410
0None_none_ACOC_204550.4694	145
0None_none_ACOC_204550.4701	11
0None_none_ACOC_204550.4702	40
0None_none_ACOC_204550.4703	127
0None_none_ACOC_204550.4713	140
0None_none_ACOC_204550.4714	77
0None_none_ACOC_204550.4731	271
0None_none_ACOC_204550.4734	11
0None_none_ACOC_204550.4737	610
0None_none_ACOC_204550.4740	20
0None_none_ACOC_204550.4753	457
0None_none_ACOC_204550.4759	76
0None_none_ACOC_204550.4766	66
0None_none_ACOC_204550.4770	759
0None_none_ACOC_204550.4775	159
0None_none_ACOC_204550.4780	928
0None_none_ACOC_204550.4785	111
0None_none_ACOC_204550.4805	48
0None_none_ACOC_204550.4811	522
0None_none_ACOC_204550.4814	21
0None_none_ACOC_204550.4815	1109
0None_none_ACOC_204550.4818	94
0None_none_ACOC_204550.4837	5
0None_none_ACOC_204550.4838	207
0None_none_ACOC_204550.4839	1272
0None_none_ACOC_204550.4841	107
0None_none_ACOC_204550.4842	73
0None_none_ACOC_204550.4856	84
0None_none_ACOC_204550.4862	135
0None_none_ACOC_204550.4874	1133
0None_none_ACOC_204550.4876	31
0None_none_ACOC_204550.4878	455
0None_none_ACOC_204550.4881	201
0None_none_ACOC_204550.4887	40
0None_none_ACOC_204550.4890	40
0None_none_ACOC_204550.4894	136
0None_none_ACOC_204550.4898	51
0None_none_ACOC_204550.4921	54
0None_none_ACOC_204550.4923	130
0None_none_ACOC_204550.4924	188
0None_none_ACOC_204550.4927	742
0None_none_ACOC_204550.4934	191
0None_none_ACOC_204550.4937	167
0None_none_ACOC_204550.4948	73
0None_none_ACOC_204550.4949	88
0None_none_ACOC_204550.4961	112
0None_none_ACOC_204550.4965	76
0None_none_ACOC_204550.4972	211
0None_none_ACOC_204550.4987	473
0None_none_ACOC_204550.4993	85
0None_none_ACOC_204550.5005	76
0None_none_ACOC_204550.5006	452
0None_none_ACOC_204550.5017	232
0None_none_ACOC_204550.5019	1309
0None_none_ACOC_204550.5020	24
0None_none_ACOC_204550.5029	49
0None_none_ACOC_204550.5032	475
0None_none_ACOC_204550.5040	24
0None_none_ACOC_204550.5043	917
0None_none_ACOC_204550.5046	231
0None_none_ACOC_204550.5047	227
0None_none_ACOC_204550.5059	93
0None_none_ACOC_204550.5065	255
0None_none_ACOC_204550.5068	96
0None_none_ACOC_204550.5081	83
0None_none_ACOC_204550.5095	519
0None_none_ACOC_204550.5101	169
0None_none_ACOC_204550.5103	559
0None_none_ACOC_204550.5115	64
0None_none_ACOC_204550.5126	540
0None_none_ACOC_204550.5127	72
0None_none_ACOC_204550.5130	56
0None_none_ACOC_204550.5134	97
0None_none_ACOC_204550.5144	157
0None_none_ACOC_204550.5150	174
0None_none_ACOC_204550.5155	69
0None_none_ACOC_204550.5159	509
0None_none_ACOC_204550.5163	406
0None_none_ACOC_204550.5172	70
0None_none_ACOC_204550.5174	360
0None_none_ACOC_204550.5178	311
0None_none_ACOC_204550.5182	941
0None_none_ACOC_204550.5187	19
0None_none_ACOC_204550.5191	269
0None_none_ACOC_204550.5193	1121
0None_none_ACOC_204550.5200	150
0None_none_ACOC_204550.5203	45
0None_none_ACOC_204550.5218	133
0None_none_ACOC_204550.5230	9446
0None_none_ACOC_204550.5234	2028
0None_none_DTKP_204550.5255	539
0None_none_DTKP_204550.5266	59
0None_none_DTKP_204550.5275	50
0None_none_DTKP_204550.5276	50
0None_none_DTKP_204550.5296	30
0None_none_DTKP_204550.5303	24
0None_none_DTKP_204550.5309	494
0None_none_DTKP_204550.5320	678
0None_none_DTKP_204550.5321	26
0None_none_DTKP_204550.5351	150
0None_none_DTKP_204550.5355	21
0None_none_DTKP_204550.5356	61
0None_none_DTKP_204550.5365	132
0None_none_DTKP_204550.5366	119
0None_none_DTKP_204550.5368	272
0None_none_DTKP_204550.5373	94
0None_none_DTKP_204550.5382	23
0None_none_DTKP_204550.5387	421
0None_none_DTKP_204550.5390	70
0None_none_DTKP_204550.5401	133
0None_none_DTKP_204550.5403	58
0None_none_DTKP_204550.5409	65
0None_none_DTKP_204550.5424	925
0None_none_DTKP_204550.5432	6
0None_none_DTKP_204550.5434	31
0None_none_DTKP_204550.5435	1552
0None_none_DTKP_204550.5439	427
0None_none_DTKP_204550.5440	14621
0None_none_DTKP_204550.5451	248
0None_none_DTKP_204550.5453	6038
0None_none_DTKP_204550.5462	457
0None_none_DTKP_204550.5465	43
0None_none_DTKP_204550.5474	90
0None_none_DTKP_204550.5486	122
0None_none_DTKP_204550.5497	17898
0None_none_DTKP_204550.5517	27
0None_none_DTKP_204550.5519	533
0None_none_DTKP_204550.5524	372
0None_none_DTKP_204550.5536	106
0None_none_DTKP_204550.5546	1652
0None_none_DTKP_204550.5549	40
0None_none_DTKP_204550.5555	60
0None_none_DTKP_204550.5560	11
0None_none_DTKP_204550.5561	261
0None_none_DTKP_204550.5566	54
0None_none_DTKP_204550.5572	82
0None_none_DTKP_204550.5581	697
0None_none_DTKP_204550.5587	250
0None_none_DTKP_204550.5598	73
0None_none_DTKP_204550.5611	179
0None_none_DTKP_204550.5623	322
0None_none_DTKP_204550.5624	29
0None_none_DTKP_204550.5626	168
0None_none_DTKP_204550.5627	557
0None_none_DTKP_204550.5630	22
0None_none_DTKP_204550.5637	102
0None_none_DTKP_204550.5647	101
0None_none_DTKP_204550.5653	141
0None_none_DTKP_204550.5654	400
0None_none_DTKP_204550.5691	163
0None_none_DTKP_204550.5699	56182
0None_none_DTKP_204550.5703	785
0None_none_DTKP_204550.5704	104
0None_none_DTKP_204550.5708	493
0None_none_DTKP_204550.5710	3532
0None_none_DTKP_204550.5714	1488
0None_none_DTKP_204550.5718	184
0None_none_DTKP_204550.5726	88
0None_none_DTKP_204550.5737	433
0None_none_DTKP_204550.5744	68
0None_none_DTKP_204550.5750	339
0None_none_DTKP_204550.5753	421
0None_none_DTKP_204550.5755	155
0None_none_DTKP_204550.5769	154
0None_none_DTKP_204550.5774	78
0None_none_DTKP_204550.5782	12260
0None_none_DTKP_204550.5784	30
0None_none_DTKP_204550.5787	131
0None_none_DTKP_204550.5791	102
0None_none_DTKP_204550.5813	59
0None_none_DTKP_204550.5815	29
0None_none_DTKP_204550.5819	108
0None_none_DTKP_204550.5821	97
0None_none_DTKP_204550.5825	423
0None_none_DTKP_204550.5833	124
0None_none_DTKP_204550.5861	186
0None_none_DTKP_204550.5867	364
0None_none_DTKP_204550.5870	600
0None_none_DTKP_204550.5877	237
0None_none_DTKP_204550.5886	6080
0None_none_DTKP_204550.5888	40
0None_none_DTKP_204550.5889	174
0None_none_DTKP_204550.5890	55
0None_none_DTKP_204550.5891	11
0None_none_DTKP_204550.5908	34
0None_none_DTKP_204550.5915	93
0None_none_DTKP_204550.5919	47
0None_none_DTKP_204550.5960	611
0None_none_DTKP_204550.5977	309
0None_none_DTKP_204550.5978	846
0None_none_DTKP_204550.5982	334
0None_none_GE_204550.1519	388
0None_none_GE_204550.1533	73
0None_none_GE_204550.1553	914
0None_none_GE_204550.1562	161
0None_none_GE_204550.1563	349
0None_none_GE_204550.1572	374
0None_none_GE_204550.1576	74
0None_none_GE_204550.1590	82
0None_none_GE_204550.1595	119
0None_none_GE_204550.1599	332
0None_none_GE_204550.1605	40
0None_none_GE_204550.1607	120
0None_none_GE_204550.1609	398
0None_none_GE_204550.1612	211
0None_none_GE_204550.1613	47
0None_none_GE_204550.1614	21
0None_none_GE_204550.1618	51
0None_none_GE_204550.1623	60
0None_none_GE_204550.1625	336
0None_none_GE_204550.1635	4018
0None_none_GE_204550.1658	137
0None_none_GE_204550.1663	7
0None_none_GE_204550.1667	37
0None_none_GE_204550.1697	1577
0None_none_GE_204550.1701	171
0None_none_GE_204550.1702	114
0None_none_GE_204550.1704	38
0None_none_GE_204550.1708	561
0None_none_GE_204550.1711	61
0None_none_GE_204550.1716	147
0None_none_GE_204550.1723	437
0None_none_GE_204550.1728	29
0None_none_GE_204550.1737	131
0None_none_GE_204550.1757	52
0None_none_GE_204550.1770	70
0None_none_GE_204550.1776	973
0None_none_GE_204550.1783	293
0None_none_GE_204550.1793	1288
0None_none_GE_204550.1806	58
0None_none_GE_204550.1814	50
0None_none_GE_204550.1821	1032
0None_none_GE_204550.1822	13
0None_none_GE_204550.1827	410
0None_none_GE_204550.1829	9
0None_none_GE_204550.1842	147
0None_none_GE_204550.1857	114
0None_none_GE_204550.1872	95
0None_none_GE_204550.1877	111
0None_none_GE_204550.1889	416
0None_none_GE_204550.1890	36
0None_none_GE_204550.1892	101
0None_none_GE_204550.1895	265
0None_none_GE_204550.1905	120
0None_none_GE_204550.1910	826
0None_none_GE_204550.1923	1042
0None_none_GE_204550.1936	367
0None_none_GE_204550.1952	55
0None_none_GE_204550.1958	164
0None_none_GE_204550.1959	95
0None_none_GE_204550.1967	60
0None_none_GE_204550.1969	939
0None_none_GE_204550.1974	474
0None_none_GE_204550.1976	222
0None_none_GE_204550.1984	201
0None_none_GE_204550.1991	167
0None_none_GE_204550.1994	95
0None_none_GE_204550.1995	34
0None_none_GE_204550.2000	44
0None_none_GE_204550.2002	1397
0None_none_GE_204550.2006	211
0None_none_GE_204550.2008	75
0None_none_GE_204550.2016	67
0None_none_GE_204550.2017	452
0None_none_GE_204550.2020	558
0None_none_GE_204550.2023	19
0None_none_GE_204550.2027	1349
0None_none_GE_204550.2035	62
0None_none_GE_204550.2044	133
0None_none_GE_204550.2046	30
0None_none_GE_204550.2057	214
0None_none_GE_204550.2061	223
0None_none_GE_204550.2063	267
0None_none_GE_204550.2068	92
0None_none_GE_204550.2074	62
0None_none_GE_204550.2079	1409
0None_none_GE_204550.2081	13
0None_none_GE_204550.2083	20
0None_none_GE_204550.2085	17
0None_none_GE_204550.2099	25
0None_none_GE_204550.2108	1017
0None_none_GE_204550.2117	36
0None_none_GE_204550.2124	291
0None_none_GE_204550.2135	276
0None_none_GE_204550.2151	79
0None_none_GE_204550.2160	106
0None_none_GE_204550.2161	467
0None_none_GE_204550.2169	142
0None_none_GE_204550.2176	214
0None_none_GE_204550.2183	315
0None_none_GE_204550.2206	4464
0None_none_GE_204550.2207	195
0None_none_GE_204550.2216	66
0None_none_GE_204550.2225	484
0None_none_GE_204550.2228	64
0None_none_GE_204550.2235	96
0None_none_GE_204550.2237	84
0None_none_GE_204550.2239	175
0None_none_MP_204550.1000	188
0None_none_MP_204550.1008	57
0None_none_MP_204550.1009	160
0None_none_MP_204550.1026	78
0None_none_MP_204550.1039	323
0None_none_MP_204550.1040	34
0None_none_MP_204550.1042	607
0None_none_MP_204550.1045	208
0None_none_MP_204550.1056	1263
0None_none_MP_204550.1057	35
0None_none_MP_204550.1060	166
0None_none_MP_204550.1074	131
0None_none_MP_204550.1080	32
0None_none_MP_204550.1088	83
0None_none_MP_204550.1095	198
0None_none_MP_204550.1098	237
0None_none_MP_204550.1109	59
0None_none_MP_204550.1112	84
0None_none_MP_204550.1114	571
0None_none_MP_204550.1119	199
0None_none_MP_204550.1122	32
0None_none_MP_204550.1123	136
0None_none_MP_204550.1130	72
0None_none_MP_204550.1136	22
0None_none_MP_204550.1142	281
0None_none_MP_204550.1144	522
0None_none_MP_204550.1148	3598
0None_none_MP_204550.1149	39
0None_none_MP_204550.1150	528
0None_none_MP_204550.1152	152
0None_none_MP_204550.1157	22
0None_none_MP_204550.1178	174
0None_none_MP_204550.1183	89
0None_none_MP_204550.1193	125
0None_none_MP_204550.1194	24
0None_none_MP_204550.1197	121
0None_none_MP_204550.1206	321
0None_none_MP_204550.1214	2443
0None_none_MP_204550.1215	60
0None_none_MP_204550.1227	112
0None_none_MP_204550.1229	1122
0None_none_MP_204550.1230	110
0None_none_MP_204550.1231	318
0None_none_MP_204550.1239	101
0None_none_MP_204550.1251	330
0None_none_MP_204550.1253	29
0None_none_MP_204550.1261	520
0None_none_MP_204550.1264	3
0None_none_MP_204550.1266	93
0None_none_MP_204550.1273	28885
0None_none_MP_204550.1282	72
0None_none_MP_204550.1299	126
0None_none_MP_204550.1311	200
0None_none_MP_204550.1313	181
0None_none_MP_204550.1324	32
0None_none_MP_204550.1325	147
0None_none_MP_204550.1332	160
0None_none_MP_204550.1346	3
0None_none_MP_204550.1347	328
0None_none_MP_204550.1369	443
0None_none_MP_204550.1373	261
0None_none_MP_204550.1375	82
0None_none_MP_204550.1379	474
0None_none_MP_204550.1380	426
0None_none_MP_204550.1384	38
0None_none_MP_204550.1388	213
0None_none_MP_204550.1414	180
0None_none_MP_204550.1417	655
0None_none_MP_204550.1427	109
0None_none_MP_204550.1431	658
0None_none_MP_204550.1440	268
0None_none_MP_204550.1441	106
0None_none_MP_204550.1443	745
0None_none_MP_204550.1449	390
0None_none_MP_204550.1455	89
0None_none_MP_204550.1465	80
0None_none_MP_204550.1470	241
0None_none_MP_204550.1478	379
0None_none_MP_204550.1482	75
0None_none_MP_204550.1484	6742
0None_none_MP_204550.1485	211
0None_none_MP_204550.1494	121
0None_none_MP_204550.1495	321
0None_none_MP_204550.1497	435
0None_none_MP_204550.752	124
0None_none_MP_204550.755	123
0None_none_MP_204550.759	245
0None_none_MP_204550.766	134
0None_none_MP_204550.769	119
0None_none_MP_204550.785	513
0None_none_MP_204550.800	93
0None_none_MP_204550.812	126
0None_none_MP_204550.819	17
0None_none_MP_204550.830	1186
0None_none_MP_204550.832	423
0None_none_MP_204550.835	48
0None_none_MP_204550.843	301
0None_none_MP_204550.855	51
0None_none_MP_204550.863	47
0None_none_MP_204550.868	114
0None_none_MP_204550.872	732
0None_none_MP_204550.876	35
0None_none_MP_204550.882	216
0None_none_MP_204550.885	148
0None_none_MP_204550.890	240
0None_none_MP_204550.897	66
0None_none_MP_204550.906	123
0None_none_MP_204550.910	11
0None_none_MP_204550.916	447
0None_none_MP_204550.922	12
0None_none_MP_204550.935	2058
0None_none_MP_204550.936	418
0None_none_MP_204550.939	127
0None_none_MP_204550.946	735
0None_none_MP_204550.948	11
0None_none_MP_204550.952	13
0None_none_MP_204550.957	116
0None_none_MP_204550.965	301
0None_none_MP_204550.966	213
0None_none_MP_204550.974	939
0None_none_MP_204550.987	107
0None_none_MP_204550.990	49
0None_none_MP_204550.993	271
0None_none_MP_204550.999	91
0None_none_SP_204550.2252	280
0None_none_SP_204550.2255	114
0None_none_SP_204550.2262	1832
0None_none_SP_204550.2268	99
0None_none_SP_204550.2272	5
0None_none_SP_204550.2282	39
0None_none_SP_204550.2285	819
0None_none_SP_204550.2290	94
0None_none_SP_204550.2300	2580
0None_none_SP_204550.2301	192
0None_none_SP_204550.2304	5048
0None_none_SP_204550.2314	538
0None_none_SP_204550.2322	30
0None_none_SP_204550.2326	859
0None_none_SP_204550.2330	88
0None_none_SP_204550.2354	48
0None_none_SP_204550.2361	152
0None_none_SP_204550.2366	1454
0None_none_SP_204550.2379	201
0None_none_SP_204550.2389	113
0None_none_SP_204550.2400	33
0None_none_SP_204550.2403	1031
0None_none_SP_204550.2409	344
0None_none_SP_204550.2442	39
0None_none_SP_204550.2455	1065
0None_none_SP_204550.2456	139
0None_none_SP_204550.2477	51
0None_none_SP_204550.2483	30
0None_none_SP_204550.2485	526
0None_none_SP_204550.2487	17
0None_none_SP_204550.2489	72
0None_none_SP_204550.2494	78
0None_none_SP_204550.2507	595
0None_none_SP_204550.2510	180
0None_none_SP_204550.2522	148
0None_none_SP_204550.2524	407
0None_none_SP_204550.2538	154
0None_none_SP_204550.2548	228
0None_none_SP_204550.2563	53
0None_none_SP_204550.2564	880
0None_none_SP_204550.2568	118
0None_none_SP_204550.2575	126
0None_none_SP_204550.2577	108
0None_none_SP_204550.2581	5917
0None_none_SP_204550.2583	56
0None_none_SP_204550.2586	322
0None_none_SP_204550.2592	1049
0None_none_SP_204550.2595	308
0None_none_SP_204550.2596	361
0None_none_SP_204550.2597	33
0None_none_SP_204550.2599	63
0None_none_SP_204550.2602	230
0None_none_SP_204550.2606	17
0None_none_SP_204550.2609	609
0None_none_SP_204550.2611	1449
0None_none_SP_204550.2632	281
0None_none_SP_204550.2638	77
0None_none_SP_204550.2645	491
0None_none_SP_204550.2651	67
0None_none_SP_204550.2653	34
0None_none_SP_204550.2658	147
0None_none_SP_204550.2667	183
0None_none_SP_204550.2680	173
0None_none_SP_204550.2704	557
0None_none_SP_204550.2706	9
0None_none_SP_204550.2712	80
0None_none_SP_204550.2715	79
0None_none_SP_204550.2717	143
0None_none_SP_204550.2718	462
0None_none_SP_204550.2760	12888
0None_none_SP_204550.2770	78
0None_none_SP_204550.2778	107
0None_none_SP_204550.2782	44
0None_none_SP_204550.2784	287
0None_none_SP_204550.2796	191
0None_none_SP_204550.2800	149
0None_none_SP_204550.2805	182
0None_none_SP_204550.2815	252
0None_none_SP_204550.2819	19
0None_none_SP_204550.2820	124
0None_none_SP_204550.2827	78
0None_none_SP_204550.2833	40
0None_none_SP_204550.2839	1393
0None_none_SP_204550.2843	230
0None_none_SP_204550.2862	24
0None_none_SP_204550.2864	78
0None_none_SP_204550.2874	181
0None_none_SP_204550.2882	147
0None_none_SP_204550.2887	226
0None_none_SP_204550.2895	740
0None_none_SP_204550.2899	85
0None_none_SP_204550.2907	151
0None_none_SP_204550.2919	349
0None_none_SP_204550.2929	23
0None_none_SP_204550.2933	55
0None_none_SP_204550.2935	749
0None_none_SP_204550.2937	17
0None_none_SP_204550.2943	732
0None_none_SP_204550.2946	312
0None_none_SP_204550.2962	472
0None_none_SP_204550.2963	32
0None_none_SP_204550.2974	28
0None_none_SP_204550.2982	10
0None_none_TMM_204550.113	19
0None_none_TMM_204550.117	54
0None_none_TMM_204550.12	447
0None_none_TMM_204550.123	97
0None_none_TMM_204550.137	622
0None_none_TMM_204550.140	56
0None_none_TMM_204550.142	116
0None_none_TMM_204550.144	765
0None_none_TMM_204550.145	11
0None_none_TMM_204550.152	99
0None_none_TMM_204550.17	172
0None_none_TMM_204550.188	30
0None_none_TMM_204550.191	193
0None_none_TMM_204550.197	388
0None_none_TMM_204550.204	260
0None_none_TMM_204550.215	389
0None_none_TMM_204550.217	105
0None_none_TMM_204550.22	379
0None_none_TMM_204550.23	184
0None_none_TMM_204550.240	53
0None_none_TMM_204550.25	11
0None_none_TMM_204550.251	20
0None_none_TMM_204550.256	411
0None_none_TMM_204550.257	289
0None_none_TMM_204550.273	243
0None_none_TMM_204550.275	158
0None_none_TMM_204550.284	59
0None_none_TMM_204550.294	28
0None_none_TMM_204550.3	8
0None_none_TMM_204550.30	52
0None_none_TMM_204550.302	38
0None_none_TMM_204550.317	58
0None_none_TMM_204550.322	1076
0None_none_TMM_204550.328	261
0None_none_TMM_204550.337	16
0None_none_TMM_204550.341	105
0None_none_TMM_204550.36	47
0None_none_TMM_204550.364	505
0None_none_TMM_204550.367	287
0None_none_TMM_204550.370	218
0None_none_TMM_204550.376	365
0None_none_TMM_204550.39	26
0None_none_TMM_204550.396	92
0None_none_TMM_204550.40	86
0None_none_TMM_204550.415	94
0None_none_TMM_204550.416	45
0None_none_TMM_204550.418	2479
0None_none_TMM_204550.421	149
0None_none_TMM_204550.432	318
0None_none_TMM_204550.433	81
0None_none_TMM_204550.434	25
0None_none_TMM_204550.439	100
0None_none_TMM_204550.44	105
0None_none_TMM_204550.440	76
0None_none_TMM_204550.445	777
0None_none_TMM_204550.450	342
0None_none_TMM_204550.452	173
0None_none_TMM_204550.46	74
0None_none_TMM_204550.468	169
0None_none_TMM_204550.475	3054
0None_none_TMM_204550.482	210
0None_none_TMM_204550.484	180
0None_none_TMM_204550.499	394
0None_none_TMM_204550.501	68
0None_none_TMM_204550.505	1087
0None_none_TMM_204550.511	10
0None_none_TMM_204550.536	1084
0None_none_TMM_204550.542	1966
0None_none_TMM_204550.546	198
0None_none_TMM_204550.551	284
0None_none_TMM_204550.580	913
0None_none_TMM_204550.601	710
0None_none_TMM_204550.610	492
0None_none_TMM_204550.612	29
0None_none_TMM_204550.615	443
0None_none_TMM_204550.618	130
0None_none_TMM_204550.619	2355
0None_none_TMM_204550.630	236
0None_none_TMM_204550.635	83
0None_none_TMM_204550.643	49
0None_none_TMM_204550.651	179
0None_none_TMM_204550.652	1434
0None_none_TMM_204550.654	235
0None_none_TMM_204550.659	1106
0None_none_TMM_204550.665	95
0None_none_TMM_204550.666	239
0None_none_TMM_204550.667	336
0None_none_TMM_204550.668	1367
0None_none_TMM_204550.67	9
0None_none_TMM_204550.677	46
0None_none_TMM_204550.686	624
0None_none_TMM_204550.688	36
0None_none_TMM_204550.699	12
0None_none_TMM_204550.720	318
0None_none_TMM_204550.723	377
0None_none_TMM_204550.725	259
0None_none_TMM_204550.727	736
0None_none_TMM_204550.73	1443
0None_none_TMM_204550.731	559
0None_none_TMM_204550.750	126
0None_none_TMM_204550.79	257
0None_none_TMM_204550.9	208
0None_none_U1_204550.3754	6
0None_none_U1_204550.3764	204
0None_none_U1_204550.3767	24
0None_none_U1_204550.3775	19
0None_none_U1_204550.3800	3347
0None_none_U1_204550.3808	176
0None_none_U1_204550.3828	152
0None_none_U1_204550.3834	1778
0None_none_U1_204550.3836	76
0None_none_U1_204550.3841	212
0None_none_U1_204550.3845	146
0None_none_U1_204550.3848	948
0None_none_U1_204550.3852	18
0None_none_U1_204550.3853	46
0None_none_U1_204550.3856	6184
0None_none_U1_204550.3859	96
0None_none_U1_204550.3860	1225
0None_none_U1_204550.3861	54
0None_none_U1_204550.3862	105
0None_none_U1_204550.3863	14
0None_none_U1_204550.3864	122
0None_none_U1_204550.3869	215
0None_none_U1_204550.3887	506
0None_none_U1_204550.3895	43
0None_none_U1_204550.3900	32
0None_none_U1_204550.3907	47
0None_none_U1_204550.3908	2160
0None_none_U1_204550.3913	25
0None_none_U1_204550.3917	85
0None_none_U1_204550.3927	195
0None_none_U1_204550.3928	389
0None_none_U1_204550.3932	1934
0None_none_U1_204550.3943	135
0None_none_U1_204550.3948	24
0None_none_U1_204550.3949	49
0None_none_U1_204550.3959	290
0None_none_U1_204550.3965	58
0None_none_U1_204550.3974	754
0None_none_U1_204550.3984	154
0None_none_U1_204550.3987	144
0None_none_U1_204550.3988	36
0None_none_U1_204550.4006	28
0None_none_U1_204550.4007	468
0None_none_U1_204550.4020	20
0None_none_U1_204550.4023	2341
0None_none_U1_204550.4030	54
0None_none_U1_204550.4032	57
0None_none_U1_204550.4039	278
0None_none_U1_204550.4040	173
0None_none_U1_204550.4043	144
0None_none_U1_204550.4055	581
0None_none_U1_204550.4058	55
0None_none_U1_204550.4061	138
0None_none_U1_204550.4069	215
0None_none_U1_204550.4071	171
0None_none_U1_204550.4076	1191
0None_none_U1_204550.4078	182
0None_none_U1_204550.4083	746
0None_none_U1_204550.4087	105
0None_none_U1_204550.4088	178
0None_none_U1_204550.4098	84
0None_none_U1_204550.4110	738
0None_none_U1_204550.4112	213
0None_none_U1_204550.4113	137
0None_none_U1_204550.4117	70
0None_none_U1_204550.4119	375
0None_none_U1_204550.4120	144
0None_none_U1_204550.4139	36
0None_none_U1_204550.4142	105
0None_none_U1_204550.4162	83
0None_none_U1_204550.4186	2358
0None_none_U1_204550.4189	215
0None_none_U1_204550.4203	266
0None_none_U1_204550.4205	601
0None_none_U1_204550.4210	601
0None_none_U1_204550.4213	1933
0None_none_U1_204550.4224	69
0None_none_U1_204550.4234	2669
0None_none_U1_204550.4244	60
0None_none_U1_204550.4254	86
0None_none_U1_204550.4265	129
0None_none_U1_204550.4266	46
0None_none_U1_204550.4268	15
0None_none_U1_204550.4273	389
0None_none_U1_204550.4285	351
0None_none_U1_204550.4289	12
0None_none_U1_204550.4293	159
0None_none_U1_204550.4297	43
0None_none_U1_204550.4310	2666
0None_none_U1_204550.4311	119
0None_none_U1_204550.4324	1409
0None_none_U1_204550.4325	853
0None_none_U1_204550.4328	246
0None_none_U1_204550.4329	137
0None_none_U1_204550.4339	387
0None_none_U1_204550.4351	241
0None_none_U1_204550.4353	1706
0None_none_U1_204550.4357	68
0None_none_U1_204550.4360	22
0None_none_U1_204550.4364	14
0None_none_U1_204550.4369	27
0None_none_U1_204550.4371	293
0None_none_U1_204550.4406	598
0None_none_U1_204550.4418	422
0None_none_U1_204550.4420	2577
0None_none_U1_204550.4426	227
0None_none_U1_204550.4433	110
0None_none_U1_204550.4439	438
0None_none_U1_204550.4443	178
0None_none_U1_204550.4450	169
0None_none_U1_204550.4466	181
0None_none_U1_204550.4468	107
0None_none_U1_204550.4472	19
0None_none_U1_204550.4487	924
0None_none_U1_204550.4491	201
0None_none_U1_204550.4495	250
0None_none_U1_204550.4498	107
0None_none_U2_204550.3003	64
0None_none_U2_204550.3005	26
0None_none_U2_204550.3006	482
0None_none_U2_204550.3012	28
0None_none_U2_204550.3016	96
0None_none_U2_204550.3017	736
0None_none_U2_204550.3027	61
0None_none_U2_204550.3030	66
0None_none_U2_204550.3036	624
0None_none_U2_204550.3039	108
0None_none_U2_204550.3049	381
0None_none_U2_204550.3056	122
0None_none_U2_204550.3064	139
0None_none_U2_204550.3066	1330
0None_none_U2_204550.3068	111
0None_none_U2_204550.3078	127
0None_none_U2_204550.3085	1070
0None_none_U2_204550.3118	35
0None_none_U2_204550.3120	795
0None_none_U2_204550.3124	1405
0None_none_U2_204550.3133	380
0None_none_U2_204550.3141	49
0None_none_U2_204550.3147	412
0None_none_U2_204550.3150	44
0None_none_U2_204550.3152	190
0None_none_U2_204550.3154	135
0None_none_U2_204550.3158	153
0None_none_U2_204550.3161	485
0None_none_U2_204550.3163	22
0None_none_U2_204550.3164	92
0None_none_U2_204550.3170	1010
0None_none_U2_204550.3177	122
0None_none_U2_204550.3185	15
0None_none_U2_204550.3188	1156
0None_none_U2_204550.3190	103
0None_none_U2_204550.3191	35
0None_none_U2_204550.3192	413
0None_none_U2_204550.3206	14
0None_none_U2_204550.3207	156
0None_none_U2_204550.3213	742
0None_none_U2_204550.3215	47
0None_none_U2_204550.3220	81
0None_none_U2_204550.3230	87
0None_none_U2_204550.3236	79
0None_none_U2_204550.3241	3
0None_none_U2_204550.3252	43
0None_none_U2_204550.3254	169
0None_none_U2_204550.3255	168
0None_none_U2_204550.3264	105
0None_none_U2_204550.3280	91
0None_none_U2_204550.3285	48
0None_none_U2_204550.3288	692
0None_none_U2_204550.3300	72
0None_none_U2_204550.3309	145
0None_none_U2_204550.3310	308
0None_none_U2_204550.3323	12
0None_none_U2_204550.3325	514
0None_none_U2_204550.3331	602
0None_none_U2_204550.3337	107
0None_none_U2_204550.3338	33
0None_none_U2_204550.3351	24
0None_none_U2_204550.3356	132
0None_none_U2_204550.3362	123
0None_none_U2_204550.3363	47
0None_none_U2_204550.3364	23
0None_none_U2_204550.3372	80
0None_none_U2_204550.3396	136
0None_none_U2_204550.3408	56
0None_none_U2_204550.3412	67
0None_none_U2_204550.3422	1195
0None_none_U2_204550.3430	3191
0None_none_U2_204550.3449	110
0None_none_U2_204550.3450	201
0None_none_U2_204550.3451	1115
0None_none_U2_204550.3478	11
0None_none_U2_204550.3487	173
0None_none_U2_204550.3494	709
0None_none_U2_204550.3501	60
0None_none_U2_204550.3505	164
0None_none_U2_204550.3508	42
0None_none_U2_204550.3510	558
0None_none_U2_204550.3516	149
0None_none_U2_204550.3540	246
0None_none_U2_204550.3568	42
0None_none_U2_204550.3576	159
0None_none_U2_204550.3587	80
0None_none_U2_204550.3591	252
0None_none_U2_204550.3606	195
0None_none_U2_204550.3615	361
0None_none_U2_204550.3618	11
0None_none_U2_204550.3619	668
0None_none_U2_204550.3621	88
0None_none_U2_204550.3633	526
0None_none_U2_204550.3638	142
0None_none_U2_204550.3645	211
0None_none_U2_204550.3648	30
0None_none_U2_204550.3661	37
0None_none_U2_204550.3662	97
0None_none_U2_204550.3663	137
0None_none_U2_204550.3668	19
0None_none_U2_204550.3669	64
0None_none_U2_204550.3692	264
0None_none_U2_204550.3693	519
0None_none_U2_204550.3698	203
0None_none_U2_204550.3702	322
0None_none_U2_204550.3704	1771
0None_none_U2_204550.3709	309
0None_none_U2_204550.3712	330
0None_none_U3_204550.6020	309
0None_none_U3_204550.6022	2013
0None_none_U3_204550.6026	936
0None_none_U3_204550.6038	697
0None_none_U3_204550.6042	191
0None_none_U3_204550.6050	68
0None_none_U3_204550.6060	161
0None_none_U3_204550.6065	52
0None_none_U3_204550.6088	190
0None_none_U3_204550.6092	33
0None_none_U3_204550.6094	6268
0None_none_U3_204550.6109	385
0None_none_U3_204550.6113	64
0None_none_U3_204550.6133	215
0None_none_U3_204550.6138	174
0None_none_U3_204550.6144	89
0None_none_U3_204550.6151	426
0None_none_U3_204550.6153	265
0None_none_U3_204550.6159	625
0None_none_U3_204550.6162	190
0None_none_U3_204550.6166	138
0None_none_U3_204550.6169	203
0None_none_U3_204550.6175	30
0None_none_U3_204550.6178	280
0None_none_U3_204550.6179	300
0None_none_U3_204550.6184	141
0None_none_U3_204550.6187	167
0None_none_U3_204550.6194	67
0None_none_U3_204550.6199	28
0None_none_U3_204550.6202	8
0None_none_U3_204550.6209	276
0None_none_U3_204550.6229	54
0None_none_U3_204550.6245	47
0None_none_U3_204550.6248	93
0None_none_U3_204550.6254	681
0None_none_U3_204550.6259	40
0None_none_U3_204550.6260	38
0None_none_U3_204550.6261	27
0None_none_U3_204550.6262	45
0None_none_U3_204550.6278	125
0None_none_U3_204550.6283	1627
0None_none_U3_204550.6294	738
0None_none_U3_204550.6297	273
0None_none_U3_204550.6305	239
0None_none_U3_204550.6320	43
0None_none_U3_204550.6332	107
0None_none_U3_204550.6338	109
0None_none_U3_204550.6343	16
0None_none_U3_204550.6350	1604
0None_none_U3_204550.6353	406
0None_none_U3_204550.6354	222
0None_none_U3_204550.6363	669
0None_none_U3_204550.6377	95
0None_none_U3_204550.6382	61
0None_none_U3_204550.6395	36
0None_none_U3_204550.6396	173
0None_none_U3_204550.6402	234
0None_none_U3_204550.6411	45
0None_none_U3_204550.6412	145
0None_none_U3_204550.6416	208
0None_none_U3_204550.6426	79
0None_none_U3_204550.6429	56
0None_none_U3_204550.6441	234
0None_none_U3_204550.6447	117
0None_none_U3_204550.6454	31
0None_none_U3_204550.6456	155
0None_none_U3_204550.6462	60
0None_none_U3_204550.6464	197
0None_none_U3_204550.6469	35
0None_none_U3_204550.6486	38
0None_none_U3_204550.6489	69
0None_none_U3_204550.6494	164
0None_none_U3_204550.6509	68
0None_none_U3_204550.6511	1128
0None_none_U3_204550.6514	229
0None_none_U3_204550.6518	549
0None_none_U3_204550.6519	380
0None_none_U3_204550.6526	205
0None_none_U3_204550.6538	184
0None_none_U3_204550.6540	193
0None_none_U3_204550.6541	185
0None_none_U3_204550.6544	3452
0None_none_U3_204550.6551	218
0None_none_U3_204550.6589	73
0None_none_U3_204550.6595	1309
0None_none_U3_204550.6596	776
0None_none_U3_204550.6598	864
0None_none_U3_204550.6601	60
0None_none_U3_204550.6611	26
0None_none_U3_204550.6616	376
0None_none_U3_204550.6623	931
0None_none_U3_204550.6630	244
0None_none_U3_204550.6635	146
0None_none_U3_204550.6647	305
0None_none_U3_204550.6649	8
0None_none_U3_204550.6654	23
0None_none_U3_204550.6656	61
0None_none_U3_204550.6660	50
0None_none_U3_204550.6665	155
0None_none_U3_204550.6672	249
0None_none_U3_204550.6673	312
0None_none_U3_204550.6690	188
0None_none_U3_204550.6703	64
0None_none_U3_204550.6707	120
0None_none_U3_204550.6714	386
0None_none_U3_204550.6715	39
0None_none_U3_204550.6721	20
0None_none_U3_204550.6723	29
0Safe_safe_ACOC_204550.4508	227
0Safe_safe_ACOC_204550.4512	1922
0Safe_safe_ACOC_204550.4517	35
0Safe_safe_ACOC_204550.4521	223
0Safe_safe_ACOC_204550.4527	199
0Safe_safe_ACOC_204550.4529	817
0Safe_safe_ACOC_204550.4537	24
0Safe_safe_ACOC_204550.4540	940
0Safe_safe_ACOC_204550.4546	473
0Safe_safe_ACOC_204550.4549	484
0Safe_safe_ACOC_204550.4561	1047
0Safe_safe_ACOC_204550.4564	132
0Safe_safe_ACOC_204550.4566	38
0Safe_safe_ACOC_204550.4567	45
0Safe_safe_ACOC_204550.4583	87
0Safe_safe_ACOC_204550.4589	98
0Safe_safe_ACOC_204550.4590	149
0Safe_safe_ACOC_204550.4603	5
0Safe_safe_ACOC_204550.4611	119
0Safe_safe_ACOC_204550.4614	419
0Safe_safe_ACOC_204550.4623	329
0Safe_safe_ACOC_204550.4633	167
0Safe_safe_ACOC_204550.4687	870
0Safe_safe_ACOC_204550.4692	118
0Safe_safe_ACOC_204550.4701	89
0Safe_safe_ACOC_204550.4705	10
0Safe_safe_ACOC_204550.4714	33
0Safe_safe_ACOC_204550.4716	430
0Safe_safe_ACOC_204550.4717	71
0Safe_safe_ACOC_204550.4727	60
0Safe_safe_ACOC_204550.4731	2014
0Safe_safe_ACOC_204550.4738	420
0Safe_safe_ACOC_204550.4746	283
0Safe_safe_ACOC_204550.4749	104
0Safe_safe_ACOC_204550.4750	108
0Safe_safe_ACOC_204550.4752	39
0Safe_safe_ACOC_204550.4753	625
0Safe_safe_ACOC_204550.4758	72
0Safe_safe_ACOC_204550.4774	71
0Safe_safe_ACOC_204550.4782	110
0Safe_safe_ACOC_204550.4788	109
0Safe_safe_ACOC_204550.4796	100
0Safe_safe_ACOC_204550.4798	84
0Safe_safe_ACOC_204550.4826	317
0Safe_safe_ACOC_204550.4850	76
0Safe_safe_ACOC_204550.4852	296
0Safe_safe_ACOC_204550.4860	48
0Safe_safe_ACOC_204550.4866	106
0Safe_safe_ACOC_204550.4870	408
0Safe_safe_ACOC_204550.4873	77
0Safe_safe_ACOC_204550.4875	55
0Safe_safe_ACOC_204550.4882	81
0Safe_safe_ACOC_204550.4884	1923
0Safe_safe_ACOC_204550.4891	664
0Safe_safe_ACOC_204550.4896	12
0Safe_safe_ACOC_204550.4902	501
0Safe_safe_ACOC_204550.4909	323
0Safe_safe_ACOC_204550.4910	295
0Safe_safe_ACOC_204550.4916	35
0Safe_safe_ACOC_204550.4924	49
0Safe_safe_ACOC_204550.4925	551
0Safe_safe_ACOC_204550.4935	355
0Safe_safe_ACOC_204550.4943	93
0Safe_safe_ACOC_204550.4945	97
0Safe_safe_ACOC_204550.4960	1034
0Safe_safe_ACOC_204550.4964	245
0Safe_safe_ACOC_204550.4973	605
0Safe_safe_ACOC_204550.4982	130
0Safe_safe_ACOC_204550.4991	691
0Safe_safe_ACOC_204550.4999	438
0Safe_safe_ACOC_204550.5005	936
0Safe_safe_ACOC_204550.5007	105
0Safe_safe_ACOC_204550.5013	101
0Safe_safe_ACOC_204550.5024	153
0Safe_safe_ACOC_204550.5025	50
0Safe_safe_ACOC_204550.5035	134
0Safe_safe_ACOC_204550.5038	145
0Safe_safe_ACOC_204550.5039	102
0Safe_safe_ACOC_204550.5045	225
0Safe_safe_ACOC_204550.5049	501
0Safe_safe_ACOC_204550.5060	254
0Safe_safe_ACOC_204550.5085	19
0Safe_safe_ACOC_204550.5105	355
0Safe_safe_ACOC_204550.5110	25
0Safe_safe_ACOC_204550.5119	111
0Safe_safe_ACOC_204550.5125	55
0Safe_safe_ACOC_204550.5129	44
0Safe_safe_ACOC_204550.5130	227
0Safe_safe_ACOC_204550.5131	2001
0Safe_safe_ACOC_204550.5132	88
0Safe_safe_ACOC_204550.5149	89
0Safe_safe_ACOC_204550.5159	278
0Safe_safe_ACOC_204550.5162	192
0Safe_safe_ACOC_204550.5164	2531
0Safe_safe_ACOC_204550.5173	256
0Safe_safe_ACOC_204550.5178	7
0Safe_safe_ACOC_204550.5179	397
0Safe_safe_ACOC_204550.5181	2418
0Safe_safe_ACOC_204550.5182	1089
0Safe_safe_ACOC_204550.5184	100
0Safe_safe_ACOC_204550.5186	359
0Safe_safe_ACOC_204550.5196	23
0Safe_safe_ACOC_204550.5200	237
0Safe_safe_ACOC_204550.5202	84
0Safe_safe_ACOC_204550.5216	148
0Safe_safe_ACOC_204550.5221	278
0Safe_safe_ACOC_204550.5223	24
0Safe_safe_ACOC_204550.5230	82
0Safe_safe_ACOC_204550.5241	252
0Safe_safe_ACOC_204550.5242	84
0Safe_safe_ACOC_204550.5249	331
0Safe_safe_ACOC_204550.5250	60
0Safe_safe_DTKP_204550.5254	72
0Safe_safe_DTKP_204550.5256	15
0Safe_safe_DTKP_204550.5260	41
0Safe_safe_DTKP_204550.5262	171
0Safe_safe_DTKP_204550.5265	70
0Safe_safe_DTKP_204550.5267	362
0Safe_safe_DTKP_204550.5289	197
0Safe_safe_DTKP_204550.5295	57
0Safe_safe_DTKP_204550.5307	34
0Safe_safe_DTKP_204550.5308	1445
0Safe_safe_DTKP_204550.5312	171
0Safe_safe_DTKP_204550.5315	25
0Safe_safe_DTKP_204550.5316	143
0Safe_safe_DTKP_204550.5329	443
0Safe_safe_DTKP_204550.5332	49
0Safe_safe_DTKP_204550.5333	303
0Safe_safe_DTKP_204550.5346	251
0Safe_safe_DTKP_204550.5349	220
0Safe_safe_DTKP_204550.5351	37
0Safe_safe_DTKP_204550.5354	91
0Safe_safe_DTKP_204550.5366	642
0Safe_safe_DTKP_204550.5369	670
0Safe_safe_DTKP_204550.5370	16
0Safe_safe_DTKP_204550.5372	723
0Safe_safe_DTKP_204550.5375	97
0Safe_safe_DTKP_204550.5378	4342
0Safe_safe_DTKP_204550.5383	266
0Safe_safe_DTKP_204550.5397	8
0Safe_safe_DTKP_204550.5400	102
0Safe_safe_DTKP_204550.5404	570
0Safe_safe_DTKP_204550.5421	292
0Safe_safe_DTKP_204550.5428	1128
0Safe_safe_DTKP_204550.5430	203
0Safe_safe_DTKP_204550.5439	392
0Safe_safe_DTKP_204550.5454	10
0Safe_safe_DTKP_204550.5455	859
0Safe_safe_DTKP_204550.5460	177
0Safe_safe_DTKP_204550.5461	426
0Safe_safe_DTKP_204550.5462	54
0Safe_safe_DTKP_204550.5471	818
0Safe_safe_DTKP_204550.5477	45
0Safe_safe_DTKP_204550.5482	40
0Safe_safe_DTKP_204550.5485	62
0Safe_safe_DTKP_204550.5486	104
0Safe_safe_DTKP_204550.5506	26
0Safe_safe_DTKP_204550.5510	237
0Safe_safe_DTKP_204550.5517	194
0Safe_safe_DTKP_204550.5525	317
0Safe_safe_DTKP_204550.5540	64
0Safe_safe_DTKP_204550.5551	205
0Safe_safe_DTKP_204550.5552	546
0Safe_safe_DTKP_204550.5572	183
0Safe_safe_DTKP_204550.5576	4
0Safe_safe_DTKP_204550.5582	567
0Safe_safe_DTKP_204550.5585	50
0Safe_safe_DTKP_204550.5588	1027
0Safe_safe_DTKP_204550.5592	285
0Safe_safe_DTKP_204550.5595	121
0Safe_safe_DTKP_204550.5602	33
0Safe_safe_DTKP_204550.5606	145
0Safe_safe_DTKP_204550.5607	252
0Safe_safe_DTKP_204550.5609	232
0Safe_safe_DTKP_204550.5610	130
0Safe_safe_DTKP_204550.5616	3866
0Safe_safe_DTKP_204550.5619	277
0Safe_safe_DTKP_204550.5621	211
0Safe_safe_DTKP_204550.5639	99
0Safe_safe_DTKP_204550.5652	449
0Safe_safe_DTKP_204550.5654	194
0Safe_safe_DTKP_204550.5657	599
0Safe_safe_DTKP_204550.5662	25
0Safe_safe_DTKP_204550.5668	60
0Safe_safe_DTKP_204550.5669	81
0Safe_safe_DTKP_204550.5676	96
0Safe_safe_DTKP_204550.5693	63
0Safe_safe_DTKP_204550.5699	424
0Safe_safe_DTKP_204550.5703	281
0Safe_safe_DTKP_204550.5717	155
0Safe_safe_DTKP_204550.5721	139
0Safe_safe_DTKP_204550.5732	278
0Safe_safe_DTKP_204550.5733	254
0Safe_safe_DTKP_204550.5737	70
0Safe_safe_DTKP_204550.5748	59
0Safe_safe_DTKP_204550.5753	292
0Safe_safe_DTKP_204550.5758	105
0Safe_safe_DTKP_204550.5761	72
0Safe_safe_DTKP_204550.5772	76
0Safe_safe_DTKP_204550.5773	889
0Safe_safe_DTKP_204550.5774	102
0Safe_safe_DTKP_204550.5797	546
0Safe_safe_DTKP_204550.5803	204
0Safe_safe_DTKP_204550.5808	532
0Safe_safe_DTKP_204550.5816	980
0Safe_safe_DTKP_204550.5819	94
0Safe_safe_DTKP_204550.5820	350
0Safe_safe_DTKP_204550.5830	785
0Safe_safe_DTKP_204550.5840	558
0Safe_safe_DTKP_204550.5842	107
0Safe_safe_DTKP_204550.5846	113
0Safe_safe_DTKP_204550.5848	286
0Safe_safe_DTKP_204550.5852	39
0Safe_safe_DTKP_204550.5855	27
0Safe_safe_DTKP_204550.5861	104
0Safe_safe_DTKP_204550.5875	128
0Safe_safe_DTKP_204550.5879	4230
0Safe_safe_DTKP_204550.5882	10
0Safe_safe_DTKP_204550.5888	491
0Safe_safe_DTKP_204550.5890	773
0Safe_safe_DTKP_204550.5892	944
0Safe_safe_DTKP_204550.5904	122
0Safe_safe_DTKP_204550.5905	219
0Safe_safe_DTKP_204550.5916	71
0Safe_safe_DTKP_204550.5928	92
0Safe_safe_DTKP_204550.5929	105
0Safe_safe_DTKP_204550.5933	867
0Safe_safe_DTKP_204550.5947	305
0Safe_safe_DTKP_204550.5953	17
0Safe_safe_DTKP_204550.5956	220
0Safe_safe_DTKP_204550.5960	41
0Safe_safe_DTKP_204550.5970	99
0Safe_safe_DTKP_204550.5971	77
0Safe_safe_DTKP_204550.5988	133
0Safe_safe_DTKP_204550.5991	1105
0Safe_safe_DTKP_204550.5995	684
0Safe_safe_GE_204550.1520	44
0Safe_safe_GE_204550.1523	23
0Safe_safe_GE_204550.1531	1196
0Safe_safe_GE_204550.1553	81
0Safe_safe_GE_204550.1562	4149
0Safe_safe_GE_204550.1575	56
0Safe_safe_GE_204550.1581	284
0Safe_safe_GE_204550.1582	390
0Safe_safe_GE_204550.1583	20
0Safe_safe_GE_204550.1596	481
0Safe_safe_GE_204550.1600	14
0Safe_safe_GE_204550.1603	32
0Safe_safe_GE_204550.1605	128
0Safe_safe_GE_204550.1617	137
0Safe_safe_GE_204550.1618	127
0Safe_safe_GE_204550.1622	4
0Safe_safe_GE_204550.1628	1576
0Safe_safe_GE_204550.1637	115
0Safe_safe_GE_204550.1641	224
0Safe_safe_GE_204550.1645	141
0Safe_safe_GE_204550.1646	39
0Safe_safe_GE_204550.1662	16
0Safe_safe_GE_204550.1664	515
0Safe_safe_GE_204550.1667	437
0Safe_safe_GE_204550.1679	3584
0Safe_safe_GE_204550.1687	807
0Safe_safe_GE_204550.1716	27
0Safe_safe_GE_204550.1720	97
0Safe_safe_GE_204550.1723	37
0Safe_safe_GE_204550.1731	101
0Safe_safe_GE_204550.1748	7
0Safe_safe_GE_204550.1752	277
0Safe_safe_GE_204550.1754	42
0Safe_safe_GE_204550.1767	61
0Safe_safe_GE_204550.1773	187
0Safe_safe_GE_204550.1781	536
0Safe_safe_GE_204550.1788	97
0Safe_safe_GE_204550.1791	206
0Safe_safe_GE_204550.1795	3547
0Safe_safe_GE_204550.1803	3525
0Safe_safe_GE_204550.1807	64
0Safe_safe_GE_204550.1832	40
0Safe_safe_GE_204550.1833	227
0Safe_safe_GE_204550.1835	1167
0Safe_safe_GE_204550.1852	56
0Safe_safe_GE_204550.1853	6663
0Safe_safe_GE_204550.1864	123
0Safe_safe_GE_204550.1881	66
0Safe_safe_GE_204550.1882	398
0Safe_safe_GE_204550.1889	1006
0Safe_safe_GE_204550.1890	310
0Safe_safe_GE_204550.1894	169
0Safe_safe_GE_204550.1895	597
0Safe_safe_GE_204550.1901	255
0Safe_safe_GE_204550.1913	1450
0Safe_safe_GE_204550.1918	46
0Safe_safe_GE_204550.1933	107
0Safe_safe_GE_204550.1955	292
0Safe_safe_GE_204550.1962	650
0Safe_safe_GE_204550.1967	282
0Safe_safe_GE_204550.1969	410
0Safe_safe_GE_204550.1974	316
0Safe_safe_GE_204550.1996	49
0Safe_safe_GE_204550.1999	314
0Safe_safe_GE_204550.2023	187
0Safe_safe_GE_204550.2035	40
0Safe_safe_GE_204550.2038	174
0Safe_safe_GE_204550.2042	42
0Safe_safe_GE_204550.2044	132
0Safe_safe_GE_204550.2046	383
0Safe_safe_GE_204550.2047	189
0Safe_safe_GE_204550.2049	2397
0Safe_safe_GE_204550.2051	141
0Safe_safe_GE_204550.2056	24
0Safe_safe_GE_204550.2063	218
0Safe_safe_GE_204550.2077	585
0Safe_safe_GE_204550.2087	19
0Safe_safe_GE_204550.2091	121
0Safe_safe_GE_204550.2093	689
0Safe_safe_GE_204550.2108	2067
0Safe_safe_GE_204550.2134	1065
0Safe_safe_GE_204550.2136	209
0Safe_safe_GE_204550.2143	40
0Safe_safe_GE_204550.2148	1134
0Safe_safe_GE_204550.2153	415
0Safe_safe_GE_204550.2165	88
0Safe_safe_GE_204550.2167	1170
0Safe_safe_GE_204550.2168	206
0Safe_safe_GE_204550.2175	170
0Safe_safe_GE_204550.2184	590
0Safe_safe_GE_204550.2186	81
0Safe_safe_GE_204550.2191	189
0Safe_safe_GE_204550.2204	56
0Safe_safe_GE_204550.2216	873
0Safe_safe_GE_204550.2223	351
0Safe_safe_GE_204550.2225	79
0Safe_safe_GE_204550.2229	18
0Safe_safe_GE_204550.2239	136
0Safe_safe_GE_204550.2249	809
0Safe_safe_MP_204550.1011	122
0Safe_safe_MP_204550.1018	99
0Safe_safe_MP_204550.1023	148
0Safe_safe_MP_204550.1024	444
0Safe_safe_MP_204550.1041	77
0Safe_safe_MP_204550.1071	49
0Safe_safe_MP_204550.1079	149
0Safe_safe_MP_204550.1084	6
0Safe_safe_MP_204550.1097	3061
0Safe_safe_MP_204550.1113	225
0Safe_safe_MP_204550.1117	46
0Safe_safe_MP_204550.1121	37
0Safe_safe_MP_204550.1124	153
0Safe_safe_MP_204550.1126	110
0Safe_safe_MP_204550.1127	562
0Safe_safe_MP_204550.1129	72
0Safe_safe_MP_204550.1163	129
0Safe_safe_MP_204550.1176	155
0Safe_safe_MP_204550.1177	63
0Safe_safe_MP_204550.1178	200
0Safe_safe_MP_204550.1181	267
0Safe_safe_MP_204550.1184	92
0Safe_safe_MP_204550.1193	63
0Safe_safe_MP_204550.1194	2130
0Safe_safe_MP_204550.1212	272
0Safe_safe_MP_204550.1213	965
0Safe_safe_MP_204550.1216	7
0Safe_safe_MP_204550.1217	100
0Safe_safe_MP_204550.1254	295
0Safe_safe_MP_204550.1256	46
0Safe_safe_MP_204550.1273	328
0Safe_safe_MP_204550.1279	47
0Safe_safe_MP_204550.1288	249
0Safe_safe_MP_204550.1289	597
0Safe_safe_MP_204550.1290	87
0Safe_safe_MP_204550.1297	360
0Safe_safe_MP_204550.1315	85
0Safe_safe_MP_204550.1326	174
0Safe_safe_MP_204550.1329	365
0Safe_safe_MP_204550.1334	42
0Safe_safe_MP_204550.1339	65
0Safe_safe_MP_204550.1342	437
0Safe_safe_MP_204550.1344	241
0Safe_safe_MP_204550.1346	127
0Safe_safe_MP_204550.1348	1374
0Safe_safe_MP_204550.1349	64
0Safe_safe_MP_204550.1357	15
0Safe_safe_MP_204550.1358	374
0Safe_safe_MP_204550.1376	83
0Safe_safe_MP_204550.1378	13767
0Safe_safe_MP_204550.1387	935
0Safe_safe_MP_204550.1389	699
0Safe_safe_MP_204550.1394	164
0Safe_safe_MP_204550.1396	636
0Safe_safe_MP_204550.1397	28
0Safe_safe_MP_204550.1409	193
0Safe_safe_MP_204550.1410	52
0Safe_safe_MP_204550.1423	22
0Safe_safe_MP_204550.1426	369
0Safe_safe_MP_204550.1427	121
0Safe_safe_MP_204550.1428	176
0Safe_safe_MP_204550.1442	1497
0Safe_safe_MP_204550.1454	121
0Safe_safe_MP_204550.1456	268
0Safe_safe_MP_204550.1485	24
0Safe_safe_MP_204550.1498	6
0Safe_safe_MP_204550.1500	1557
0Safe_safe_MP_204550.755	475
0Safe_safe_MP_204550.758	827
0Safe_safe_MP_204550.759	84
0Safe_safe_MP_204550.769	630
0Safe_safe_MP_204550.770	183
0Safe_safe_MP_204550.786	32
0Safe_safe_MP_204550.787	425
0Safe_safe_MP_204550.799	165
0Safe_safe_MP_204550.806	35
0Safe_safe_MP_204550.807	971
0Safe_safe_MP_204550.814	110
0Safe_safe_MP_204550.817	63
0Safe_safe_MP_204550.823	391
0Safe_safe_MP_204550.825	281
0Safe_safe_MP_204550.831	1907
0Safe_safe_MP_204550.835	114
0Safe_safe_MP_204550.838	116
0Safe_safe_MP_204550.841	91
0Safe_safe_MP_204550.854	121
0Safe_safe_MP_204550.865	54
0Safe_safe_MP_204550.866	531
0Safe_safe_MP_204550.867	122
0Safe_safe_MP_204550.868	139
0Safe_safe_MP_204550.869	149
0Safe_safe_MP_204550.873	242
0Safe_safe_MP_204550.876	1541
0Safe_safe_MP_204550.877	284
0Safe_safe_MP_204550.885	407
0Safe_safe_MP_204550.887	3671
0Safe_safe_MP_204550.894	166
0Safe_safe_MP_204550.897	562
0Safe_safe_MP_204550.903	60
0Safe_safe_MP_204550.909	28
0Safe_safe_MP_204550.911	175
0Safe_safe_MP_204550.915	206
0Safe_safe_MP_204550.917	16
0Safe_safe_MP_204550.931	573
0Safe_safe_MP_204550.937	60
0Safe_safe_MP_204550.951	43
0Safe_safe_MP_204550.966	59
0Safe_safe_MP_204550.968	298
0Safe_safe_MP_204550.974	872
0Safe_safe_MP_204550.984	76
0Safe_safe_MP_204550.999	68
0Safe_safe_SP_204550.2255	535
0Safe_safe_SP_204550.2262	89
0Safe_safe_SP_204550.2264	66
0Safe_safe_SP_204550.2272	175
0Safe_safe_SP_204550.2277	218
0Safe_safe_SP_204550.2279	26
0Safe_safe_SP_204550.2280	3670
0Safe_safe_SP_204550.2282	68
0Safe_safe_SP_204550.2283	749
0Safe_safe_SP_204550.2287	22
0Safe_safe_SP_204550.2294	86
0Safe_safe_SP_204550.2296	71
0Safe_safe_SP_204550.2305	5837
0Safe_safe_SP_204550.2307	80
0Safe_safe_SP_204550.2308	134
0Safe_safe_SP_204550.2309	646
0Safe_safe_SP_204550.2319	189
0Safe_safe_SP_204550.2337	106
0Safe_safe_SP_204550.2342	43
0Safe_safe_SP_204550.2354	121
0Safe_safe_SP_204550.2361	408
0Safe_safe_SP_204550.2363	489
0Safe_safe_SP_204550.2373	319
0Safe_safe_SP_204550.2383	423
0Safe_safe_SP_204550.2385	169
0Safe_safe_SP_204550.2387	89
0Safe_safe_SP_204550.2398	91
0Safe_safe_SP_204550.2403	80
0Safe_safe_SP_204550.2404	28
0Safe_safe_SP_204550.2410	600
0Safe_safe_SP_204550.2417	259
0Safe_safe_SP_204550.2421	39
0Safe_safe_SP_204550.2423	72
0Safe_safe_SP_204550.2425	71
0Safe_safe_SP_204550.2426	2499
0Safe_safe_SP_204550.2429	119
0Safe_safe_SP_204550.2457	28
0Safe_safe_SP_204550.2471	2160
0Safe_safe_SP_204550.2473	277
0Safe_safe_SP_204550.2475	145
0Safe_safe_SP_204550.2478	150
0Safe_safe_SP_204550.2479	55
0Safe_safe_SP_204550.2486	2450
0Safe_safe_SP_204550.2490	97
0Safe_safe_SP_204550.2494	123
0Safe_safe_SP_204550.2499	100
0Safe_safe_SP_204550.2510	155
0Safe_safe_SP_204550.2512	500
0Safe_safe_SP_204550.2515	1253
0Safe_safe_SP_204550.2518	192
0Safe_safe_SP_204550.2536	4037
0Safe_safe_SP_204550.2542	30
0Safe_safe_SP_204550.2552	2263
0Safe_safe_SP_204550.2554	543
0Safe_safe_SP_204550.2565	114
0Safe_safe_SP_204550.2569	204
0Safe_safe_SP_204550.2578	128
0Safe_safe_SP_204550.2579	98
0Safe_safe_SP_204550.2584	385
0Safe_safe_SP_204550.2592	51
0Safe_safe_SP_204550.2603	61
0Safe_safe_SP_204550.2606	67
0Safe_safe_SP_204550.2611	136
0Safe_safe_SP_204550.2619	267
0Safe_safe_SP_204550.2626	133
0Safe_safe_SP_204550.2630	116
0Safe_safe_SP_204550.2648	63
0Safe_safe_SP_204550.2649	31
0Safe_safe_SP_204550.2654	49
0Safe_safe_SP_204550.2655	13
0Safe_safe_SP_204550.2656	117
0Safe_safe_SP_204550.2668	1892
0Safe_safe_SP_204550.2673	25
0Safe_safe_SP_204550.2679	113
0Safe_safe_SP_204550.2714	20
0Safe_safe_SP_204550.2722	16
0Safe_safe_SP_204550.2724	42
0Safe_safe_SP_204550.2737	296
0Safe_safe_SP_204550.2748	647
0Safe_safe_SP_204550.2756	8
0Safe_safe_SP_204550.2758	82
0Safe_safe_SP_204550.2759	197
0Safe_safe_SP_204550.2762	135
0Safe_safe_SP_204550.2777	856
0Safe_safe_SP_204550.2787	814
0Safe_safe_SP_204550.2797	160
0Safe_safe_SP_204550.2800	150
0Safe_safe_SP_204550.2801	335
0Safe_safe_SP_204550.2816	183
0Safe_safe_SP_204550.2819	40
0Safe_safe_SP_204550.2827	26
0Safe_safe_SP_204550.2830	401
0Safe_safe_SP_204550.2834	727
0Safe_safe_SP_204550.2841	1140
0Safe_safe_SP_204550.2871	94
0Safe_safe_SP_204550.2874	68
0Safe_safe_SP_204550.2880	72
0Safe_safe_SP_204550.2882	40
0Safe_safe_SP_204550.2894	407
0Safe_safe_SP_204550.2896	97
0Safe_safe_SP_204550.2902	120
0Safe_safe_SP_204550.2904	2129
0Safe_safe_SP_204550.2908	43
0Safe_safe_SP_204550.2911	75
0Safe_safe_SP_204550.2915	303
0Safe_safe_SP_204550.2916	259
0Safe_safe_SP_204550.2918	443
0Safe_safe_SP_204550.2935	129
0Safe_safe_SP_204550.2943	39
0Safe_safe_SP_204550.2960	86
0Safe_safe_SP_204550.2961	3093
0Safe_safe_SP_204550.2965	53
0Safe_safe_SP_204550.2979	776
0Safe_safe_SP_204550.2985	523
0Safe_safe_SP_204550.2989	128
0Safe_safe_SP_204550.2991	1297
0Safe_safe_TMM_204550.100	96
0Safe_safe_TMM_204550.11	48
0Safe_safe_TMM_204550.110	81
0Safe_safe_TMM_204550.113	207
0Safe_safe_TMM_204550.120	142
0Safe_safe_TMM_204550.129	150
0Safe_safe_TMM_204550.133	75
0Safe_safe_TMM_204550.142	522
0Safe_safe_TMM_204550.143	207
0Safe_safe_TMM_204550.145	65
0Safe_safe_TMM_204550.146	1136
0Safe_safe_TMM_204550.158	2004
0Safe_safe_TMM_204550.166	145
0Safe_safe_TMM_204550.167	398
0Safe_safe_TMM_204550.179	317
0Safe_safe_TMM_204550.186	302
0Safe_safe_TMM_204550.193	108
0Safe_safe_TMM_204550.196	191
0Safe_safe_TMM_204550.211	46
0Safe_safe_TMM_204550.22	35
0Safe_safe_TMM_204550.222	55
0Safe_safe_TMM_204550.230	219
0Safe_safe_TMM_204550.24	221
0Safe_safe_TMM_204550.240	50
0Safe_safe_TMM_204550.250	25
0Safe_safe_TMM_204550.259	157
0Safe_safe_TMM_204550.26	87
0Safe_safe_TMM_204550.264	538
0Safe_safe_TMM_204550.270	33
0Safe_safe_TMM_204550.29	57
0Safe_safe_TMM_204550.309	168
0Safe_safe_TMM_204550.321	59
0Safe_safe_TMM_204550.33	731
0Safe_safe_TMM_204550.336	106
0Safe_safe_TMM_204550.347	24
0Safe_safe_TMM_204550.35	134
0Safe_safe_TMM_204550.350	542
0Safe_safe_TMM_204550.354	297
0Safe_safe_TMM_204550.357	82
0Safe_safe_TMM_204550.361	144
0Safe_safe_TMM_204550.372	103
0Safe_safe_TMM_204550.374	72
0Safe_safe_TMM_204550.376	369
0Safe_safe_TMM_204550.377	663
0Safe_safe_TMM_204550.380	683
0Safe_safe_TMM_204550.390	147
0Safe_safe_TMM_204550.405	496
0Safe_safe_TMM_204550.410	132
0Safe_safe_TMM_204550.411	212
0Safe_safe_TMM_204550.434	42
0Safe_safe_TMM_204550.44	2229
0Safe_safe_TMM_204550.450	277
0Safe_safe_TMM_204550.455	561
0Safe_safe_TMM_204550.472	57
0Safe_safe_TMM_204550.477	91
0Safe_safe_TMM_204550.478	82
0Safe_safe_TMM_204550.491	638
0Safe_safe_TMM_204550.497	62
0Safe_safe_TMM_204550.501	72
0Safe_safe_TMM_204550.507	107
0Safe_safe_TMM_204550.510	75
0Safe_safe_TMM_204550.511	51
0Safe_safe_TMM_204550.514	71
0Safe_safe_TMM_204550.520	65
0Safe_safe_TMM_204550.526	11
0Safe_safe_TMM_204550.527	191
0Safe_safe_TMM_204550.530	1082
0Safe_safe_TMM_204550.531	668
0Safe_safe_TMM_204550.534	125
0Safe_safe_TMM_204550.537	1114
0Safe_safe_TMM_204550.539	15
0Safe_safe_TMM_204550.541	660
0Safe_safe_TMM_204550.543	381
0Safe_safe_TMM_204550.552	482
0Safe_safe_TMM_204550.558	127
0Safe_safe_TMM_204550.570	42
0Safe_safe_TMM_204550.573	71
0Safe_safe_TMM_204550.575	533
0Safe_safe_TMM_204550.587	226
0Safe_safe_TMM_204550.602	14
0Safe_safe_TMM_204550.625	357
0Safe_safe_TMM_204550.634	172
0Safe_safe_TMM_204550.655	706
0Safe_safe_TMM_204550.657	150
0Safe_safe_TMM_204550.660	100
0Safe_safe_TMM_204550.661	453
0Safe_safe_TMM_204550.663	559
0Safe_safe_TMM_204550.671	280
0Safe_safe_TMM_204550.676	156
0Safe_safe_TMM_204550.677	538
0Safe_safe_TMM_204550.684	270
0Safe_safe_TMM_204550.686	189
0Safe_safe_TMM_204550.688	1261
0Safe_safe_TMM_204550.698	140
0Safe_safe_TMM_204550.710	8
0Safe_safe_TMM_204550.717	129
0Safe_safe_TMM_204550.720	144
0Safe_safe_TMM_204550.724	57
0Safe_safe_TMM_204550.727	1052
0Safe_safe_TMM_204550.728	102
0Safe_safe_TMM_204550.746	822
0Safe_safe_TMM_204550.749	132
0Safe_safe_TMM_204550.84	525
0Safe_safe_TMM_204550.86	43
0Safe_safe_TMM_204550.9	109
0Safe_safe_TMM_204550.91	993
0Safe_safe_TMM_204550.93	119
0Safe_safe_TMM_204550.94	108
0Safe_safe_TMM_204550.97	263
0Safe_safe_U1_204550.3761	919
0Safe_safe_U1_204550.3768	302
0Safe_safe_U1_204550.3785	63
0Safe_safe_U1_204550.3788	374
0Safe_safe_U1_204550.3790	432
0Safe_safe_U1_204550.3793	342
0Safe_safe_U1_204550.3806	279
0Safe_safe_U1_204550.3810	33
0Safe_safe_U1_204550.3811	185
0Safe_safe_U1_204550.3812	988
0Safe_safe_U1_204550.3813	345
0Safe_safe_U1_204550.3816	31
0Safe_safe_U1_204550.3849	56
0Safe_safe_U1_204550.3851	21
0Safe_safe_U1_204550.3857	41
0Safe_safe_U1_204550.3859	182
0Safe_safe_U1_204550.3866	596
0Safe_safe_U1_204550.3870	1440
0Safe_safe_U1_204550.3873	408
0Safe_safe_U1_204550.3878	1191
0Safe_safe_U1_204550.3881	1186
0Safe_safe_U1_204550.3883	473
0Safe_safe_U1_204550.3894	1267
0Safe_safe_U1_204550.3907	385
0Safe_safe_U1_204550.3909	11298
0Safe_safe_U1_204550.3914	681
0Safe_safe_U1_204550.3922	116
0Safe_safe_U1_204550.3926	130
0Safe_safe_U1_204550.3933	224
0Safe_safe_U1_204550.3936	34590
0Safe_safe_U1_204550.3946	355
0Safe_safe_U1_204550.3951	569
0Safe_safe_U1_204550.3956	87
0Safe_safe_U1_204550.3957	115
0Safe_safe_U1_204550.3970	297
0Safe_safe_U1_204550.3973	90
0Safe_safe_U1_204550.3975	173
0Safe_safe_U1_204550.3981	2715
0Safe_safe_U1_204550.4012	347
0Safe_safe_U1_204550.4027	548
0Safe_safe_U1_204550.4040	2766
0Safe_safe_U1_204550.4043	178
0Safe_safe_U1_204550.4048	19
0Safe_safe_U1_204550.4054	101
0Safe_safe_U1_204550.4071	436
0Safe_safe_U1_204550.4074	26
0Safe_safe_U1_204550.4077	114
0Safe_safe_U1_204550.4078	235
0Safe_safe_U1_204550.4079	236
0Safe_safe_U1_204550.4093	1863
0Safe_safe_U1_204550.4096	194
0Safe_safe_U1_204550.4106	212
0Safe_safe_U1_204550.4108	631
0Safe_safe_U1_204550.4113	349
0Safe_safe_U1_204550.4115	13
0Safe_safe_U1_204550.4119	102
0Safe_safe_U1_204550.4120	269
0Safe_safe_U1_204550.4129	22
0Safe_safe_U1_204550.4133	139
0Safe_safe_U1_204550.4141	43
0Safe_safe_U1_204550.4167	45
0Safe_safe_U1_204550.4178	377
0Safe_safe_U1_204550.4181	103
0Safe_safe_U1_204550.4187	555
0Safe_safe_U1_204550.4189	196
0Safe_safe_U1_204550.4190	1266
0Safe_safe_U1_204550.4192	112
0Safe_safe_U1_204550.4199	47
0Safe_safe_U1_204550.4211	235
0Safe_safe_U1_204550.4218	115
0Safe_safe_U1_204550.4231	378
0Safe_safe_U1_204550.4236	14
0Safe_safe_U1_204550.4237	198
0Safe_safe_U1_204550.4245	492
0Safe_safe_U1_204550.4250	2073
0Safe_safe_U1_204550.4255	804
0Safe_safe_U1_204550.4256	265
0Safe_safe_U1_204550.4257	449
0Safe_safe_U1_204550.4263	74
0Safe_safe_U1_204550.4274	27
0Safe_safe_U1_204550.4278	314
0Safe_safe_U1_204550.4289	242
0Safe_safe_U1_204550.4290	15
0Safe_safe_U1_204550.4293	54
0Safe_safe_U1_204550.4298	216
0Safe_safe_U1_204550.4303	446
0Safe_safe_U1_204550.4356	923
0Safe_safe_U1_204550.4366	5983
0Safe_safe_U1_204550.4372	23
0Safe_safe_U1_204550.4379	3364
0Safe_safe_U1_204550.4382	127
0Safe_safe_U1_204550.4384	409
0Safe_safe_U1_204550.4390	462
0Safe_safe_U1_204550.4394	3287
0Safe_safe_U1_204550.4396	121
0Safe_safe_U1_204550.4415	146
0Safe_safe_U1_204550.4424	233
0Safe_safe_U1_204550.4430	464
0Safe_safe_U1_204550.4444	395
0Safe_safe_U1_204550.4446	105
0Safe_safe_U1_204550.4461	534
0Safe_safe_U1_204550.4465	52
0Safe_safe_U1_204550.4466	545
0Safe_safe_U1_204550.4473	461
0Safe_safe_U1_204550.4479	71
0Safe_safe_U2_204550.3002	131
0Safe_safe_U2_204550.3015	20
0Safe_safe_U2_204550.3027	479
0Safe_safe_U2_204550.3034	139
0Safe_safe_U2_204550.3039	60
0Safe_safe_U2_204550.3043	269
0Safe_safe_U2_204550.3052	69
0Safe_safe_U2_204550.3058	536
0Safe_safe_U2_204550.3063	2401
0Safe_safe_U2_204550.3066	158
0Safe_safe_U2_204550.3074	286
0Safe_safe_U2_204550.3078	443
0Safe_safe_U2_204550.3086	161
0Safe_safe_U2_204550.3095	62
0Safe_safe_U2_204550.3108	224
0Safe_safe_U2_204550.3110	145
0Safe_safe_U2_204550.3121	201
0Safe_safe_U2_204550.3125	69
0Safe_safe_U2_204550.3145	906
0Safe_safe_U2_204550.3147	1035
0Safe_safe_U2_204550.3153	234
0Safe_safe_U2_204550.3162	59
0Safe_safe_U2_204550.3163	50
0Safe_safe_U2_204550.3170	84
0Safe_safe_U2_204550.3182	22
0Safe_safe_U2_204550.3189	98
0Safe_safe_U2_204550.3190	791
0Safe_safe_U2_204550.3192	71
0Safe_safe_U2_204550.3193	315
0Safe_safe_U2_204550.3194	90
0Safe_safe_U2_204550.3227	104
0Safe_safe_U2_204550.3233	56
0Safe_safe_U2_204550.3234	3
0Safe_safe_U2_204550.3256	447
0Safe_safe_U2_204550.3286	689
0Safe_safe_U2_204550.3302	1274
0Safe_safe_U2_204550.3303	367
0Safe_safe_U2_204550.3304	50
0Safe_safe_U2_204550.3307	73
0Safe_safe_U2_204550.3308	235
0Safe_safe_U2_204550.3312	603
0Safe_safe_U2_204550.3313	613
0Safe_safe_U2_204550.3314	1425
0Safe_safe_U2_204550.3319	142
0Safe_safe_U2_204550.3320	108
0Safe_safe_U2_204550.3325	284
0Safe_safe_U2_204550.3326	165
0Safe_safe_U2_204550.3327	306
0Safe_safe_U2_204550.3328	147
0Safe_safe_U2_204550.3330	129
0Safe_safe_U2_204550.3340	864
0Safe_safe_U2_204550.3341	89
0Safe_safe_U2_204550.3371	136
0Safe_safe_U2_204550.3380	490
0Safe_safe_U2_204550.3382	247
0Safe_safe_U2_204550.3390	50
0Safe_safe_U2_204550.3403	72
0Safe_safe_U2_204550.3413	28
0Safe_safe_U2_204550.3422	160
0Safe_safe_U2_204550.3423	495
0Safe_safe_U2_204550.3429	21
0Safe_safe_U2_204550.3436	1840
0Safe_safe_U2_204550.3443	370
0Safe_safe_U2_204550.3446	135
0Safe_safe_U2_204550.3450	210
0Safe_safe_U2_204550.3456	215
0Safe_safe_U2_204550.3462	129
0Safe_safe_U2_204550.3465	48
0Safe_safe_U2_204550.3469	4038
0Safe_safe_U2_204550.3475	1582
0Safe_safe_U2_204550.3476	635
0Safe_safe_U2_204550.3479	16
0Safe_safe_U2_204550.3481	59
0Safe_safe_U2_204550.3485	217
0Safe_safe_U2_204550.3491	310
0Safe_safe_U2_204550.3493	101
0Safe_safe_U2_204550.3494	12170
0Safe_safe_U2_204550.3507	40
0Safe_safe_U2_204550.3531	24
0Safe_safe_U2_204550.3532	118
0Safe_safe_U2_204550.3533	172
0Safe_safe_U2_204550.3548	402
0Safe_safe_U2_204550.3550	75
0Safe_safe_U2_204550.3556	2150
0Safe_safe_U2_204550.3560	418
0Safe_safe_U2_204550.3569	365
0Safe_safe_U2_204550.3570	43
0Safe_safe_U2_204550.3581	280
0Safe_safe_U2_204550.3583	21
0Safe_safe_U2_204550.3593	166
0Safe_safe_U2_204550.3597	283
0Safe_safe_U2_204550.3608	126
0Safe_safe_U2_204550.3615	2942
0Safe_safe_U2_204550.3618	13
0Safe_safe_U2_204550.3623	1592
0Safe_safe_U2_204550.3626	207
0Safe_safe_U2_204550.3643	79
0Safe_safe_U2_204550.3671	237
0Safe_safe_U2_204550.3677	13
0Safe_safe_U2_204550.3707	76
0Safe_safe_U2_204550.3712	120
0Safe_safe_U2_204550.3717	76
0Safe_safe_U2_204550.3730	3160
0Safe_safe_U2_204550.3731	244
0Safe_safe_U2_204550.3738	22
0Safe_safe_U2_204550.3748	141
0Safe_safe_U2_204550.3750	641
0Safe_safe_U3_204550.6001	39
0Safe_safe_U3_204550.6002	1643
0Safe_safe_U3_204550.6003	372
0Safe_safe_U3_204550.6006	95
0Safe_safe_U3_204550.6011	295
0Safe_safe_U3_204550.6014	198
0Safe_safe_U3_204550.6025	73
0Safe_safe_U3_204550.6034	4113
0Safe_safe_U3_204550.6040	951
0Safe_safe_U3_204550.6045	20
0Safe_safe_U3_204550.6049	132
0Safe_safe_U3_204550.6059	66
0Safe_safe_U3_204550.6070	2530
0Safe_safe_U3_204550.6072	148
0Safe_safe_U3_204550.6073	2
0Safe_safe_U3_204550.6074	129
0Safe_safe_U3_204550.6082	17
0Safe_safe_U3_204550.6086	1518
0Safe_safe_U3_204550.6089	365
0Safe_safe_U3_204550.6091	686
0Safe_safe_U3_204550.6098	17
0Safe_safe_U3_204550.6108	597
0Safe_safe_U3_204550.6112	570
0Safe_safe_U3_204550.6117	73
0Safe_safe_U3_204550.6140	1530
0Safe_safe_U3_204550.6151	359
0Safe_safe_U3_204550.6154	1205
0Safe_safe_U3_204550.6157	65
0Safe_safe_U3_204550.6167	173
0Safe_safe_U3_204550.6171	12
0Safe_safe_U3_204550.6177	391
0Safe_safe_U3_204550.6194	19
0Safe_safe_U3_204550.6202	90
0Safe_safe_U3_204550.6211	159
0Safe_safe_U3_204550.6231	48
0Safe_safe_U3_204550.6238	503
0Safe_safe_U3_204550.6243	175
0Safe_safe_U3_204550.6266	30
0Safe_safe_U3_204550.6276	145
0Safe_safe_U3_204550.6283	194
0Safe_safe_U3_204550.6287	106
0Safe_safe_U3_204550.6294	866
0Safe_safe_U3_204550.6297	548
0Safe_safe_U3_204550.6299	123
0Safe_safe_U3_204550.6300	310
0Safe_safe_U3_204550.6305	641
0Safe_safe_U3_204550.6323	178
0Safe_safe_U3_204550.6328	378
0Safe_safe_U3_204550.6344	332
0Safe_safe_U3_204550.6349	213
0Safe_safe_U3_204550.6365	3132
0Safe_safe_U3_204550.6369	534
0Safe_safe_U3_204550.6371	2
0Safe_safe_U3_204550.6372	84
0Safe_safe_U3_204550.6373	93
0Safe_safe_U3_204550.6377	101
0Safe_safe_U3_204550.6379	67
0Safe_safe_U3_204550.6380	618
0Safe_safe_U3_204550.6386	192
0Safe_safe_U3_204550.6394	283
0Safe_safe_U3_204550.6397	21
0Safe_safe_U3_204550.6399	93
0Safe_safe_U3_204550.6400	16
0Safe_safe_U3_204550.6421	13
0Safe_safe_U3_204550.6427	363
0Safe_safe_U3_204550.6429	49
0Safe_safe_U3_204550.6433	245
0Safe_safe_U3_204550.6436	52
0Safe_safe_U3_204550.6445	173
0Safe_safe_U3_204550.6458	69
0Safe_safe_U3_204550.6459	161
0Safe_safe_U3_204550.6460	597
0Safe_safe_U3_204550.6463	9
0Safe_safe_U3_204550.6471	176
0Safe_safe_U3_204550.6475	255
0Safe_safe_U3_204550.6477	1323
0Safe_safe_U3_204550.6482	409
0Safe_safe_U3_204550.6488	3144
0Safe_safe_U3_204550.6496	414
0Safe_safe_U3_204550.6506	288
0Safe_safe_U3_204550.6507	396
0Safe_safe_U3_204550.6523	829
0Safe_safe_U3_204550.6527	117
0Safe_safe_U3_204550.6529	65
0Safe_safe_U3_204550.6536	206
0Safe_safe_U3_204550.6548	271
0Safe_safe_U3_204550.6549	22
0Safe_safe_U3_204550.6558	682
0Safe_safe_U3_204550.6566	496
0Safe_safe_U3_204550.6570	271
0Safe_safe_U3_204550.6572	699
0Safe_safe_U3_204550.6577	36
0Safe_safe_U3_204550.6579	23
0Safe_safe_U3_204550.6585	276
0Safe_safe_U3_204550.6595	316
0Safe_safe_U3_204550.6597	183
0Safe_safe_U3_204550.6605	444
0Safe_safe_U3_204550.6607	93
0Safe_safe_U3_204550.6615	189
0Safe_safe_U3_204550.6621	1767
0Safe_safe_U3_204550.6636	580
0Safe_safe_U3_204550.6641	232
0Safe_safe_U3_204550.6646	672
0Safe_safe_U3_204550.6647	1476
0Safe_safe_U3_204550.6648	111
0Safe_safe_U3_204550.6656	87
0Safe_safe_U3_204550.6658	742
0Safe_safe_U3_204550.6674	3863
0Safe_safe_U3_204550.6682	288
0Safe_safe_U3_204550.6687	856
0Safe_safe_U3_204550.6689	6
0Safe_safe_U3_204550.6696	27
0Safe_safe_U3_204550.6709	41
0Safe_safe_U3_204550.6727	196
0Safe_safe_U3_204550.6742	1210
0Safe_safe_U3_204550.6743	49
0Safe_safe_U3_204550.6750	11
ENSG00000000419_DPM1_TMM_44683.1	1406
ENSG00000000419_DPM1_TMM_44684.2	2030
[truncated: 23,144 more rows]

## Sheet: WT DTKP screen #1
0None_none_ACOCDTKP_212050.751	48
0None_none_ACOCDTKP_212392.1093	56
0None_none_ACOCDTKP_213062.1763	48
0None_none_ACOCDTKP_213384.2085	36
0None_none_ACOCDTKP_213452.2153	16
0None_none_ACOCDTKP_214209.2910	24
0None_none_ACOCDTKP_214247.2948	47
0None_none_ACOCDTKP_216067.4768	15
0None_none_ACOCDTKP_216181.4882	114
0None_none_ACOCDTKP_216359.5060	10
0None_none_ACOCDTKP_216369.5070	66
0None_none_ACOCDTKP_216758.5459	3
0None_none_ACOCUNA1_212384.1085	37
0None_none_ACOCUNA1_212423.1124	638
0None_none_ACOCUNA1_213912.2613	92
0None_none_ACOCUNA1_214211.2912	158
0None_none_ACOCUNA1_215205.3906	63
0None_none_ACOCUNA1_215292.3993	106
0None_none_ACOCUNA1_215840.4541	440
0None_none_ACOCUNA1_215978.4679	15
0None_none_ACOCUNA1_216385.5086	8
0None_none_ACOCUNA2_211969.670	26
0None_none_ACOCUNA2_212081.782	818
0None_none_ACOCUNA2_212637.1338	4
0None_none_ACOCUNA2_212735.1436	35
0None_none_ACOCUNA2_213626.2327	78
0None_none_ACOCUNA2_214243.2944	31
0None_none_ACOCUNA2_214354.3055	22
0None_none_ACOCUNA2_214708.3409	15
0None_none_ACOCUNA2_216019.4720	1
0None_none_ACOCUNA3_213827.2528	220
0None_none_ACOCUNA3_214541.3242	264
0None_none_ACOCUNA3_215263.3964	61
0None_none_ACOCUNA3_215513.4214	1
0None_none_ACOCUNA3_215750.4451	109
0None_none_ACOCUNA3_215989.4690	13
0None_none_ACOCUNA3_216052.4753	22
0None_none_ACOCUNA3_216473.5174	88
0None_none_ACOCUNA3_216747.5448	94
0None_none_ACOC_211318.19	15
0None_none_ACOC_211377.78	353
0None_none_ACOC_211409.110	20
0None_none_ACOC_211480.181	94
0None_none_ACOC_211483.184	34
0None_none_ACOC_211621.322	17
0None_none_ACOC_211823.524	3159
0None_none_ACOC_211898.599	62
0None_none_ACOC_212111.812	257
0None_none_ACOC_212121.822	101
0None_none_ACOC_212178.879	24
0None_none_ACOC_212235.936	15
0None_none_ACOC_212294.995	35
0None_none_ACOC_212295.996	86
0None_none_ACOC_212331.1032	1338
0None_none_ACOC_212487.1188	582
0None_none_ACOC_212698.1399	5
0None_none_ACOC_212728.1429	72
0None_none_ACOC_212732.1433	22
0None_none_ACOC_212750.1451	34
0None_none_ACOC_212785.1486	325
0None_none_ACOC_212825.1526	1244
0None_none_ACOC_212839.1540	12
0None_none_ACOC_212894.1595	35
0None_none_ACOC_212906.1607	286
0None_none_ACOC_212929.1630	192
0None_none_ACOC_212988.1689	318
0None_none_ACOC_213096.1797	26
0None_none_ACOC_213180.1881	4
0None_none_ACOC_213353.2054	31
0None_none_ACOC_213474.2175	108
0None_none_ACOC_213516.2217	126
0None_none_ACOC_213524.2225	17
0None_none_ACOC_213564.2265	190
0None_none_ACOC_213571.2272	154
0None_none_ACOC_213723.2424	5
0None_none_ACOC_213805.2506	54
0None_none_ACOC_213846.2547	78
0None_none_ACOC_213883.2584	16
0None_none_ACOC_213980.2681	133
0None_none_ACOC_214055.2756	110
0None_none_ACOC_214067.2768	78
0None_none_ACOC_214346.3047	143
0None_none_ACOC_214447.3148	384
0None_none_ACOC_214584.3285	56
0None_none_ACOC_214648.3349	99
0None_none_ACOC_214713.3414	55
0None_none_ACOC_214812.3513	81
0None_none_ACOC_214816.3517	95
0None_none_ACOC_214865.3566	8
0None_none_ACOC_214868.3569	16
0None_none_ACOC_214896.3597	32
0None_none_ACOC_214917.3618	81
0None_none_ACOC_214979.3680	648
0None_none_ACOC_215046.3747	23
0None_none_ACOC_215058.3759	192
0None_none_ACOC_215107.3808	226
0None_none_ACOC_215134.3835	41
0None_none_ACOC_215157.3858	531
0None_none_ACOC_215275.3976	16
0None_none_ACOC_215276.3977	232
0None_none_ACOC_215352.4053	67
0None_none_ACOC_215496.4197	85
0None_none_ACOC_215579.4280	93
0None_none_ACOC_215632.4333	612
0None_none_ACOC_215653.4354	22
0None_none_ACOC_215737.4438	40
0None_none_ACOC_215785.4486	6
0None_none_ACOC_215815.4516	20
0None_none_ACOC_215894.4595	27
0None_none_ACOC_215944.4645	552
0None_none_ACOC_215957.4658	16
0None_none_ACOC_216026.4727	76
0None_none_ACOC_216063.4764	1
0None_none_ACOC_216111.4812	44
0None_none_ACOC_216308.5009	857
0None_none_ACOC_216453.5154	26
0None_none_ACOC_216462.5163	18
0None_none_ACOC_216549.5250	58
0None_none_ACOC_216606.5307	8
0None_none_ACOC_216646.5347	32
0None_none_ACOC_216659.5360	26
0None_none_ACOC_216681.5382	7
0None_none_ACOC_216753.5454	4
0None_none_ACOC_216829.5530	112
0None_none_ACOC_216844.5545	1
0None_none_ACOC_216853.5554	153
0None_none_DTKPPROT_211394.95	124
0None_none_DTKPPROT_212082.783	209717
0None_none_DTKPPROT_212817.1518	62
0None_none_DTKPPROT_213000.1701	46
0None_none_DTKPPROT_213114.1815	71
0None_none_DTKPPROT_213399.2100	28
0None_none_DTKPPROT_214113.2814	70
0None_none_DTKPPROT_214302.3003	14
0None_none_DTKPPROT_214355.3056	5
0None_none_DTKPPROT_214377.3078	325
0None_none_DTKPPROT_214488.3189	30
0None_none_DTKPPROT_215331.4032	295
0None_none_DTKPPROT_216884.5585	224
0None_none_DTKP_211345.46	10
0None_none_DTKP_211346.47	2
0None_none_DTKP_211456.157	60
0None_none_DTKP_211474.175	398
0None_none_DTKP_211624.325	232
0None_none_DTKP_211708.409	78
0None_none_DTKP_211747.448	1031
0None_none_DTKP_211770.471	119
0None_none_DTKP_212098.799	2
0None_none_DTKP_212165.866	1163
0None_none_DTKP_212212.913	14
0None_none_DTKP_212346.1047	16
0None_none_DTKP_212398.1099	27
0None_none_DTKP_212459.1160	30
0None_none_DTKP_212697.1398	2
0None_none_DTKP_212729.1430	26
0None_none_DTKP_212793.1494	30
0None_none_DTKP_212797.1498	3390
0None_none_DTKP_212927.1628	4
0None_none_DTKP_212966.1667	5
0None_none_DTKP_212968.1669	202
0None_none_DTKP_213026.1727	69401
0None_none_DTKP_213195.1896	2
0None_none_DTKP_213274.1975	29
0None_none_DTKP_213357.2058	7
0None_none_DTKP_213460.2161	61
0None_none_DTKP_213523.2224	86
0None_none_DTKP_213548.2249	33
0None_none_DTKP_213644.2345	125
0None_none_DTKP_213763.2464	68
0None_none_DTKP_213798.2499	25
0None_none_DTKP_213801.2502	380
0None_none_DTKP_213910.2611	187
0None_none_DTKP_213914.2615	2
0None_none_DTKP_213966.2667	5
0None_none_DTKP_214230.2931	127
0None_none_DTKP_214304.3005	63
0None_none_DTKP_214345.3046	120
0None_none_DTKP_214402.3103	109
0None_none_DTKP_214445.3146	77
0None_none_DTKP_214540.3241	14
0None_none_DTKP_214647.3348	82
0None_none_DTKP_214661.3362	37
0None_none_DTKP_214761.3462	27
0None_none_DTKP_214801.3502	30
0None_none_DTKP_214814.3515	14
0None_none_DTKP_214849.3550	43
0None_none_DTKP_214863.3564	49
0None_none_DTKP_214919.3620	26
0None_none_DTKP_214959.3660	75
0None_none_DTKP_215140.3841	16
0None_none_DTKP_215147.3848	148
0None_none_DTKP_215347.4048	31
0None_none_DTKP_215440.4141	334
0None_none_DTKP_215498.4199	7
0None_none_DTKP_215504.4205	18
0None_none_DTKP_215607.4308	19
0None_none_DTKP_215705.4406	51
0None_none_DTKP_215878.4579	77
0None_none_DTKP_215956.4657	10
0None_none_DTKP_215990.4691	20
0None_none_DTKP_216021.4722	6
0None_none_DTKP_216054.4755	20
0None_none_DTKP_216062.4763	105
0None_none_DTKP_216158.4859	24
0None_none_DTKP_216225.4926	10
0None_none_DTKP_216322.5023	981
0None_none_DTKP_216352.5053	20
0None_none_DTKP_216626.5327	8
0None_none_DTKP_216655.5356	30
0None_none_DTKP_216687.5388	21
0None_none_DTKP_216771.5472	32
0None_none_DTKP_216852.5553	6
0None_none_DTKP_216871.5572	10
0None_none_GEEXDTKP_211568.269	8
0None_none_GEEXDTKP_211936.637	2
0None_none_GEEXDTKP_212190.891	40
0None_none_GEEXDTKP_212700.1401	225
0None_none_GEEXDTKP_213130.1831	48
0None_none_GEEXDTKP_213844.2545	44
0None_none_GEEXDTKP_214356.3057	7
0None_none_GEEXDTKP_214496.3197	18
0None_none_GEEXDTKP_214573.3274	157
0None_none_GEEXDTKP_214876.3577	13
0None_none_GEEXDTKP_215892.4593	104
0None_none_GEEXUNA1_211448.149	514
0None_none_GEEXUNA1_212059.760	154
0None_none_GEEXUNA1_212514.1215	49
0None_none_GEEXUNA1_212910.1611	51
0None_none_GEEXUNA1_213394.2095	7
0None_none_GEEXUNA1_214106.2807	219
0None_none_GEEXUNA1_214460.3161	6
0None_none_GEEXUNA1_214545.3246	219
0None_none_GEEXUNA1_215111.3812	38
0None_none_GEEXUNA1_215301.4002	14
0None_none_GEEXUNA1_215338.4039	49
0None_none_GEEXUNA1_215463.4164	64
0None_none_GEEXUNA1_216723.5424	10
0None_none_GEEXUNA2_212678.1379	14
0None_none_GEEXUNA2_212706.1407	215
0None_none_GEEXUNA2_212741.1442	27
0None_none_GEEXUNA2_212784.1485	93
0None_none_GEEXUNA2_212884.1585	61
0None_none_GEEXUNA2_213997.2698	13
0None_none_GEEXUNA2_214945.3646	88
0None_none_GEEXUNA2_215339.4040	124
0None_none_GEEXUNA2_215810.4511	24
0None_none_GEEXUNA2_215826.4527	158
0None_none_GEEXUNA2_216214.4915	89
0None_none_GEEXUNA2_216902.5603	20
0None_none_GEEXUNA3_214220.2921	52
0None_none_GEEXUNA3_216333.5034	122
0None_none_GEEX_211357.58	31
0None_none_GEEX_211494.195	4
0None_none_GEEX_211559.260	24821
0None_none_GEEX_211701.402	198
0None_none_GEEX_211957.658	111
0None_none_GEEX_211994.695	1
0None_none_GEEX_212109.810	168
0None_none_GEEX_212267.968	69
0None_none_GEEX_212452.1153	153
0None_none_GEEX_212479.1180	25
0None_none_GEEX_212508.1209	897
0None_none_GEEX_212596.1297	95
0None_none_GEEX_212699.1400	23
0None_none_GEEX_212905.1606	12
0None_none_GEEX_212916.1617	3
0None_none_GEEX_212976.1677	46
0None_none_GEEX_213055.1756	134
0None_none_GEEX_213059.1760	512
0None_none_GEEX_213070.1771	17
0None_none_GEEX_213076.1777	270
0None_none_GEEX_213132.1833	92
0None_none_GEEX_213151.1852	40
0None_none_GEEX_213190.1891	8
0None_none_GEEX_213284.1985	27
0None_none_GEEX_213364.2065	239
0None_none_GEEX_213456.2157	5
0None_none_GEEX_213506.2207	111
0None_none_GEEX_213536.2237	68
0None_none_GEEX_213629.2330	3
0None_none_GEEX_213701.2402	242
0None_none_GEEX_213721.2422	5
0None_none_GEEX_213739.2440	94
0None_none_GEEX_213746.2447	30
0None_none_GEEX_213817.2518	70
0None_none_GEEX_213831.2532	6
0None_none_GEEX_213852.2553	7
0None_none_GEEX_213951.2652	29
0None_none_GEEX_213978.2679	26
0None_none_GEEX_214044.2745	32
0None_none_GEEX_214122.2823	9722
0None_none_GEEX_214206.2907	56
0None_none_GEEX_214516.3217	39
0None_none_GEEX_214668.3369	4
0None_none_GEEX_214674.3375	290
0None_none_GEEX_214690.3391	30
0None_none_GEEX_214703.3404	479
0None_none_GEEX_214777.3478	859
0None_none_GEEX_214894.3595	35
0None_none_GEEX_214895.3596	35
0None_none_GEEX_214925.3626	34
0None_none_GEEX_214956.3657	208
0None_none_GEEX_214996.3697	47
0None_none_GEEX_215110.3811	81
0None_none_GEEX_215151.3852	41
0None_none_GEEX_215174.3875	17
0None_none_GEEX_215235.3936	61
0None_none_GEEX_215287.3988	68
0None_none_GEEX_215458.4159	18
0None_none_GEEX_215530.4231	29
0None_none_GEEX_215650.4351	145
0None_none_GEEX_215875.4576	14
0None_none_GEEX_215881.4582	12
0None_none_GEEX_215899.4600	9
0None_none_GEEX_215968.4669	17
0None_none_GEEX_215970.4671	6
0None_none_GEEX_216010.4711	31
0None_none_GEEX_216256.4957	60
0None_none_GEEX_216259.4960	683
0None_none_GEEX_216415.5116	18
0None_none_GEEX_216657.5358	24
0None_none_GEEX_216661.5362	7
0None_none_MEPRDTKP_212024.725	42
0None_none_MEPRDTKP_212488.1189	414
0None_none_MEPRDTKP_213881.2582	128
0None_none_MEPRDTKP_214193.2894	37
0None_none_MEPRDTKP_214651.3352	5
0None_none_MEPRDTKP_215133.3834	10
0None_none_MEPRDTKP_215206.3907	37
0None_none_MEPRDTKP_215617.4318	24
0None_none_MEPRDTKP_216552.5253	2
0None_none_MEPRDTKP_216793.5494	611
0None_none_MEPRUNA1_211903.604	1
0None_none_MEPRUNA1_212174.875	196
0None_none_MEPRUNA1_212226.927	11
0None_none_MEPRUNA1_213606.2307	12
0None_none_MEPRUNA1_213679.2380	53
0None_none_MEPRUNA1_214687.3388	18
0None_none_MEPRUNA1_215012.3713	32
0None_none_MEPRUNA1_215223.3924	736
0None_none_MEPRUNA1_215366.4067	13
0None_none_MEPRUNA2_212543.1244	60
0None_none_MEPRUNA2_213383.2084	4
0None_none_MEPRUNA2_213698.2399	79
0None_none_MEPRUNA2_214005.2706	11
0None_none_MEPRUNA2_214340.3041	2043
0None_none_MEPRUNA2_215238.3939	4
0None_none_MEPRUNA2_215465.4166	121
0None_none_MEPRUNA2_215916.4617	8
0None_none_MEPRUNA3_211656.357	156
0None_none_MEPRUNA3_211725.426	8
0None_none_MEPRUNA3_213233.1934	27
0None_none_MEPRUNA3_213482.2183	848
0None_none_MEPRUNA3_214537.3238	48
0None_none_MEPRUNA3_215118.3819	9
0None_none_MEPRUNA3_215262.3963	1
0None_none_MEPRUNA3_216692.5393	2
0None_none_MEPRUNA3_216920.5621	25
0None_none_MEPR_211312.13	2
0None_none_MEPR_211347.48	82
0None_none_MEPR_211565.266	19
0None_none_MEPR_211583.284	36
0None_none_MEPR_211641.342	401
0None_none_MEPR_211655.356	29
0None_none_MEPR_211740.441	1245
0None_none_MEPR_211748.449	19
0None_none_MEPR_211766.467	92
0None_none_MEPR_211771.472	17
0None_none_MEPR_211914.615	95
0None_none_MEPR_211928.629	36
0None_none_MEPR_211964.665	22
0None_none_MEPR_212086.787	52
0None_none_MEPR_212215.916	14
0None_none_MEPR_212255.956	14
0None_none_MEPR_212370.1071	396
0None_none_MEPR_212441.1142	14
0None_none_MEPR_212642.1343	30
0None_none_MEPR_212647.1348	16
0None_none_MEPR_212707.1408	63
0None_none_MEPR_212737.1438	4637
0None_none_MEPR_212814.1515	20
0None_none_MEPR_212849.1550	295
0None_none_MEPR_212907.1608	53
0None_none_MEPR_213023.1724	956
0None_none_MEPR_213051.1752	155
0None_none_MEPR_213064.1765	22
0None_none_MEPR_213135.1836	3
0None_none_MEPR_213173.1874	22
0None_none_MEPR_213191.1892	233
0None_none_MEPR_213349.2050	17
0None_none_MEPR_213424.2125	22
0None_none_MEPR_213478.2179	16
0None_none_MEPR_213686.2387	24
0None_none_MEPR_213690.2391	169
0None_none_MEPR_213719.2420	1670
0None_none_MEPR_213900.2601	16
0None_none_MEPR_213957.2658	130
0None_none_MEPR_213969.2670	8
0None_none_MEPR_214009.2710	1351
0None_none_MEPR_214168.2869	18
0None_none_MEPR_214195.2896	18
0None_none_MEPR_214233.2934	371
0None_none_MEPR_214274.2975	5
0None_none_MEPR_214495.3196	15
0None_none_MEPR_214564.3265	31
0None_none_MEPR_214581.3282	88
0None_none_MEPR_214614.3315	3
0None_none_MEPR_214642.3343	19
0None_none_MEPR_214649.3350	400
0None_none_MEPR_214653.3354	1587
0None_none_MEPR_214700.3401	21
0None_none_MEPR_214750.3451	6495
0None_none_MEPR_214776.3477	7
0None_none_MEPR_214805.3506	4
0None_none_MEPR_214807.3508	111
0None_none_MEPR_214926.3627	266
0None_none_MEPR_214941.3642	136
0None_none_MEPR_214964.3665	20
0None_none_MEPR_215049.3750	19
0None_none_MEPR_215069.3770	1430
0None_none_MEPR_215074.3775	42
0None_none_MEPR_215089.3790	24
0None_none_MEPR_215142.3843	1571
0None_none_MEPR_215169.3870	270
0None_none_MEPR_215239.3940	6
0None_none_MEPR_215332.4033	41
0None_none_MEPR_215484.4185	25
0None_none_MEPR_215612.4313	424
0None_none_MEPR_215666.4367	65
0None_none_MEPR_215734.4435	159
0None_none_MEPR_215753.4454	6
0None_none_MEPR_215795.4496	9
0None_none_MEPR_215853.4554	172
0None_none_MEPR_215856.4557	1490
0None_none_MEPR_215914.4615	12
0None_none_MEPR_216001.4702	107
0None_none_MEPR_216149.4850	1
0None_none_MEPR_216236.4937	20
0None_none_MEPR_216276.4977	7
0None_none_MEPR_216347.5048	1033
0None_none_MEPR_216470.5171	202
0None_none_MEPR_216560.5261	16
0None_none_MEPR_216584.5285	10
0None_none_MEPR_216615.5316	11
0None_none_MEPR_216627.5328	21
0None_none_MEPR_216648.5349	23
0None_none_MEPR_216698.5399	13
0None_none_MEPR_216826.5527	157
0None_none_MEPR_216850.5551	12
0None_none_PROTUNA3_211724.425	56
0None_none_PROTUNA3_211805.506	423
0None_none_PROTUNA3_212032.733	49
0None_none_PROTUNA3_212751.1452	3
0None_none_PROTUNA3_214240.2941	24
0None_none_PROTUNA3_214514.3215	19
0None_none_PROTUNA3_214553.3254	460
0None_none_PROTUNA3_214632.3333	13
0None_none_PROTUNA3_214742.3443	165
0None_none_PROTUNA3_214754.3455	11
0None_none_PROTUNA3_214873.3574	281
0None_none_PROTUNA3_215346.4047	3
0None_none_PROTUNA3_216218.4919	60
0None_none_PROTUNA3_216378.5079	41
0None_none_PROTUNA3_216451.5152	4
0None_none_PROT_211363.64	658
0None_none_PROT_211415.116	36
0None_none_PROT_211462.163	80
0None_none_PROT_211492.193	32
0None_none_PROT_211512.213	12
0None_none_PROT_211542.243	21
0None_none_PROT_211611.312	58
0None_none_PROT_211644.345	39
0None_none_PROT_211772.473	101
0None_none_PROT_211845.546	32
0None_none_PROT_211896.597	3
0None_none_PROT_211940.641	18
0None_none_PROT_211999.700	12
0None_none_PROT_212088.789	92
0None_none_PROT_212116.817	19
0None_none_PROT_212162.863	29
0None_none_PROT_212198.899	56
0None_none_PROT_212202.903	18662
0None_none_PROT_212241.942	355
0None_none_PROT_212305.1006	13
0None_none_PROT_212351.1052	24
0None_none_PROT_212380.1081	112
0None_none_PROT_212491.1192	383
0None_none_PROT_212498.1199	36
0None_none_PROT_212731.1432	86
0None_none_PROT_212733.1434	11
0None_none_PROT_212760.1461	300
0None_none_PROT_212769.1470	95
0None_none_PROT_212812.1513	1
0None_none_PROT_212865.1566	25
0None_none_PROT_212924.1625	4
0None_none_PROT_212947.1648	3411
0None_none_PROT_213010.1711	13
0None_none_PROT_213165.1866	14
0None_none_PROT_213188.1889	23
0None_none_PROT_213229.1930	18
0None_none_PROT_213287.1988	50
0None_none_PROT_213313.2014	9
0None_none_PROT_213328.2029	40
0None_none_PROT_213408.2109	560
0None_none_PROT_213436.2137	23
0None_none_PROT_213520.2221	599
0None_none_PROT_213672.2373	6217
0None_none_PROT_213697.2398	15
0None_none_PROT_213744.2445	168
0None_none_PROT_213775.2476	154
0None_none_PROT_213803.2504	1094
0None_none_PROT_213913.2614	21
0None_none_PROT_213928.2629	166
0None_none_PROT_214024.2725	64
0None_none_PROT_214151.2852	10
0None_none_PROT_214154.2855	66
0None_none_PROT_214182.2883	18
0None_none_PROT_214197.2898	8
0None_none_PROT_214227.2928	18
0None_none_PROT_214256.2957	20
0None_none_PROT_214294.2995	185
0None_none_PROT_214303.3004	89
0None_none_PROT_214323.3024	14
0None_none_PROT_214347.3048	231
0None_none_PROT_214358.3059	6
0None_none_PROT_214435.3136	34
0None_none_PROT_214450.3151	5
0None_none_PROT_214521.3222	57
0None_none_PROT_214618.3319	193
0None_none_PROT_214758.3459	6
0None_none_PROT_214798.3499	3
0None_none_PROT_214811.3512	41
0None_none_PROT_214819.3520	96
0None_none_PROT_214866.3567	80
0None_none_PROT_214880.3581	2234
0None_none_PROT_215113.3814	7
0None_none_PROT_215181.3882	4
0None_none_PROT_215194.3895	295
0None_none_PROT_215380.4081	3
0None_none_PROT_215408.4109	64
0None_none_PROT_215474.4175	18
0None_none_PROT_215562.4263	36
0None_none_PROT_215627.4328	18
0None_none_PROT_215723.4424	232
0None_none_PROT_215767.4468	19
0None_none_PROT_215842.4543	3
0None_none_PROT_215951.4652	200
0None_none_PROT_215962.4663	81
0None_none_PROT_215965.4666	144
0None_none_PROT_215972.4673	5
0None_none_PROT_216003.4704	103
0None_none_PROT_216059.4760	14
0None_none_PROT_216129.4830	10
0None_none_PROT_216166.4867	5
0None_none_PROT_216203.4904	300
0None_none_PROT_216223.4924	379
0None_none_PROT_216239.4940	30
0None_none_PROT_216294.4995	209
0None_none_PROT_216329.5030	87
0None_none_PROT_216344.5045	20
0None_none_PROT_216419.5120	383
0None_none_PROT_216511.5212	4289
0None_none_PROT_216534.5235	151
0None_none_PROT_216572.5273	11
0None_none_PROT_216619.5320	59
0None_none_PROT_216680.5381	8
0None_none_PROT_216727.5428	527
0None_none_PROT_216754.5455	311
0None_none_PROT_216879.5580	95
0None_none_PROT_216895.5596	247
0None_none_TMMODTKP_212148.849	34
0None_none_TMMODTKP_212425.1126	3
0None_none_TMMODTKP_212874.1575	28
0None_none_TMMODTKP_214162.2863	92
0None_none_TMMODTKP_214922.3623	13
0None_none_TMMODTKP_216561.5262	51
0None_none_TMMOUNA1_211378.79	12
0None_none_TMMOUNA1_213035.1736	111
0None_none_TMMOUNA1_213203.1904	38
0None_none_TMMOUNA1_213241.1942	521
0None_none_TMMOUNA1_213467.2168	75
0None_none_TMMOUNA1_213670.2371	19
0None_none_TMMOUNA1_213789.2490	66
0None_none_TMMOUNA1_214477.3178	4
0None_none_TMMOUNA1_214556.3257	55
0None_none_TMMOUNA1_214635.3336	48
0None_none_TMMOUNA1_214855.3556	44
0None_none_TMMOUNA1_215711.4412	2236
0None_none_TMMOUNA1_215837.4538	17
0None_none_TMMOUNA1_216510.5211	5
0None_none_TMMOUNA2_211475.176	3
0None_none_TMMOUNA2_211941.642	1
0None_none_TMMOUNA2_212711.1412	44
0None_none_TMMOUNA2_213030.1731	43
0None_none_TMMOUNA2_213954.2655	134
0None_none_TMMOUNA2_214341.3042	16
0None_none_TMMOUNA2_214995.3696	17
0None_none_TMMOUNA2_215940.4641	64
0None_none_TMMOUNA2_216607.5308	63
0None_none_TMMOUNA3_211487.188	58
0None_none_TMMOUNA3_213566.2267	28
0None_none_TMMOUNA3_213958.2659	214
0None_none_TMMOUNA3_214444.3145	58
0None_none_TMMOUNA3_215304.4005	80
0None_none_TMMOUNA3_216412.5113	19
0None_none_TMMO_211317.18	57
0None_none_TMMO_211340.41	29
0None_none_TMMO_211380.81	15
0None_none_TMMO_211404.105	14
0None_none_TMMO_211428.129	70
0None_none_TMMO_211530.231	136
0None_none_TMMO_211563.264	35
0None_none_TMMO_211626.327	127
0None_none_TMMO_211636.337	22
0None_none_TMMO_211733.434	6
0None_none_TMMO_211773.474	42
0None_none_TMMO_211812.513	139
0None_none_TMMO_211884.585	18
0None_none_TMMO_211897.598	9
0None_none_TMMO_211945.646	69
0None_none_TMMO_211966.667	32
0None_none_TMMO_212054.755	110
0None_none_TMMO_212175.876	18
0None_none_TMMO_212176.877	9
0None_none_TMMO_212199.900	79
0None_none_TMMO_212222.923	1228
0None_none_TMMO_212365.1066	175
0None_none_TMMO_212396.1097	180
0None_none_TMMO_212404.1105	91
0None_none_TMMO_212422.1123	32
0None_none_TMMO_212433.1134	4
0None_none_TMMO_212468.1169	9
0None_none_TMMO_212524.1225	30
0None_none_TMMO_212591.1292	50
0None_none_TMMO_212612.1313	89
0None_none_TMMO_212619.1320	11
0None_none_TMMO_212683.1384	17
0None_none_TMMO_212705.1406	48
0None_none_TMMO_212779.1480	9
0None_none_TMMO_212820.1521	4
0None_none_TMMO_212853.1554	144
0None_none_TMMO_212858.1559	16
0None_none_TMMO_212911.1612	171
0None_none_TMMO_212944.1645	792
0None_none_TMMO_213053.1754	33
0None_none_TMMO_213071.1772	8
0None_none_TMMO_213127.1828	790
0None_none_TMMO_213154.1855	182
0None_none_TMMO_213217.1918	19
0None_none_TMMO_213222.1923	63
0None_none_TMMO_213314.2015	3
0None_none_TMMO_213317.2018	12
0None_none_TMMO_213340.2041	5676
0None_none_TMMO_213437.2138	6218
0None_none_TMMO_213650.2351	7
0None_none_TMMO_213835.2536	1
0None_none_TMMO_213962.2663	606
0None_none_TMMO_214028.2729	128
0None_none_TMMO_214073.2774	139
0None_none_TMMO_214094.2795	598
0None_none_TMMO_214097.2798	21
0None_none_TMMO_214139.2840	4468
0None_none_TMMO_214205.2906	199
0None_none_TMMO_214239.2940	9
0None_none_TMMO_214384.3085	82
0None_none_TMMO_214415.3116	2
0None_none_TMMO_214520.3221	22
0None_none_TMMO_214603.3304	15
0None_none_TMMO_214791.3492	15
0None_none_TMMO_214909.3610	6
0None_none_TMMO_214952.3653	91
0None_none_TMMO_215008.3709	189
0None_none_TMMO_215011.3712	484
0None_none_TMMO_215056.3757	31
0None_none_TMMO_215060.3761	10
0None_none_TMMO_215080.3781	48
0None_none_TMMO_215129.3830	10
0None_none_TMMO_215154.3855	5
0None_none_TMMO_215171.3872	15
0None_none_TMMO_215400.4101	382
0None_none_TMMO_215442.4143	38
0None_none_TMMO_215464.4165	236
0None_none_TMMO_215583.4284	3
0None_none_TMMO_215619.4320	56
0None_none_TMMO_215621.4322	16
0None_none_TMMO_215645.4346	298
0None_none_TMMO_215745.4446	22
0None_none_TMMO_215781.4482	29
0None_none_TMMO_215818.4519	19
0None_none_TMMO_215871.4572	100
0None_none_TMMO_216151.4852	66
0None_none_TMMO_216191.4892	33
0None_none_TMMO_216250.4951	15
0None_none_TMMO_216252.4953	31
0None_none_TMMO_216287.4988	134
0None_none_TMMO_216304.5005	11
0None_none_TMMO_216331.5032	236
0None_none_TMMO_216421.5122	1275
0None_none_TMMO_216455.5156	19
0None_none_TMMO_216481.5182	40
0None_none_TMMO_216625.5326	43
0None_none_TMMO_216666.5367	16
0None_none_TMMO_216689.5390	13
0None_none_TMMO_216743.5444	2
0None_none_TMMO_216794.5495	44
0None_none_TMMO_216866.5567	8
0None_none_TMMO_216930.5631	68
0None_none_UNA1PROT_211342.43	26
0None_none_UNA1PROT_211429.130	48
0None_none_UNA1PROT_212057.758	1270
0None_none_UNA1PROT_212376.1077	4
0None_none_UNA1PROT_212632.1333	428
0None_none_UNA1PROT_213449.2150	72
0None_none_UNA1PROT_215394.4095	15
0None_none_UNA1PROT_216119.4820	151
0None_none_UNA1PROT_216776.5477	33
0None_none_UNA1_211484.185	354
0None_none_UNA1_211515.216	87
0None_none_UNA1_211527.228	136
0None_none_UNA1_211589.290	2
0None_none_UNA1_211637.338	19
0None_none_UNA1_211681.382	270
0None_none_UNA1_211729.430	74
0None_none_UNA1_211780.481	35
0None_none_UNA1_211790.491	15
0None_none_UNA1_211879.580	15
0None_none_UNA1_211982.683	34
0None_none_UNA1_212029.730	125
0None_none_UNA1_212204.905	115
0None_none_UNA1_212279.980	2
0None_none_UNA1_212393.1094	4
0None_none_UNA1_212472.1173	284
0None_none_UNA1_212631.1332	3
0None_none_UNA1_213098.1799	197
0None_none_UNA1_213200.1901	29
0None_none_UNA1_213265.1966	23
0None_none_UNA1_213336.2037	55
0None_none_UNA1_213385.2086	59
0None_none_UNA1_213565.2266	92
0None_none_UNA1_213660.2361	233
0None_none_UNA1_213713.2414	8
0None_none_UNA1_213742.2443	84
0None_none_UNA1_213772.2473	7
0None_none_UNA1_213901.2602	14
0None_none_UNA1_213920.2621	23
0None_none_UNA1_213943.2644	1889
0None_none_UNA1_213987.2688	25
0None_none_UNA1_213993.2694	59
0None_none_UNA1_214087.2788	8
0None_none_UNA1_214110.2811	5
0None_none_UNA1_214124.2825	60
0None_none_UNA1_214137.2838	108
0None_none_UNA1_214198.2899	195
0None_none_UNA1_214223.2924	129
0None_none_UNA1_214246.2947	12
0None_none_UNA1_214310.3011	2283
0None_none_UNA1_214339.3040	29
0None_none_UNA1_214368.3069	8
0None_none_UNA1_214422.3123	16
0None_none_UNA1_214426.3127	20
0None_none_UNA1_214428.3129	1036
0None_none_UNA1_214465.3166	22
0None_none_UNA1_214470.3171	20
0None_none_UNA1_214486.3187	12
0None_none_UNA1_214660.3361	58
0None_none_UNA1_214666.3367	149
0None_none_UNA1_214704.3405	39
0None_none_UNA1_214709.3410	71
0None_none_UNA1_214714.3415	182
0None_none_UNA1_214753.3454	9
0None_none_UNA1_214861.3562	45
0None_none_UNA1_214902.3603	17
0None_none_UNA1_214962.3663	7
0None_none_UNA1_215000.3701	27
0None_none_UNA1_215030.3731	15
0None_none_UNA1_215126.3827	180
0None_none_UNA1_215132.3833	15
0None_none_UNA1_215141.3842	9
0None_none_UNA1_215175.3876	4179
0None_none_UNA1_215217.3918	12
0None_none_UNA1_215277.3978	154
0None_none_UNA1_215280.3981	141
0None_none_UNA1_215305.4006	31
0None_none_UNA1_215348.4049	16
0None_none_UNA1_215376.4077	21
0None_none_UNA1_215493.4194	98
0None_none_UNA1_215510.4211	22
0None_none_UNA1_215520.4221	17
0None_none_UNA1_215546.4247	50
0None_none_UNA1_215581.4282	4773
0None_none_UNA1_215635.4336	249
0None_none_UNA1_215743.4444	27
0None_none_UNA1_215776.4477	75
0None_none_UNA1_215778.4479	2691
0None_none_UNA1_215841.4542	2
0None_none_UNA1_215867.4568	79
0None_none_UNA1_215886.4587	51
0None_none_UNA1_215925.4626	456
0None_none_UNA1_216000.4701	26
0None_none_UNA1_216007.4708	21
0None_none_UNA1_216192.4893	444
0None_none_UNA1_216257.4958	1
0None_none_UNA1_216282.4983	57
0None_none_UNA1_216360.5061	33
0None_none_UNA1_216398.5099	44
0None_none_UNA1_216418.5119	3
0None_none_UNA1_216443.5144	14039
0None_none_UNA1_216468.5169	239
0None_none_UNA1_216624.5325	15
0None_none_UNA1_216682.5383	85
0None_none_UNA1_216685.5386	34
0None_none_UNA1_216784.5485	312
0None_none_UNA1_216797.5498	2
0None_none_UNA1_216878.5579	38
0None_none_UNA2PROT_211307.8	9
0None_none_UNA2PROT_211657.358	392
0None_none_UNA2PROT_211797.498	30711
0None_none_UNA2PROT_212246.947	16
0None_none_UNA2PROT_212531.1232	50
0None_none_UNA2PROT_213015.1716	4
0None_none_UNA2PROT_213276.1977	63
0None_none_UNA2PROT_214385.3086	4
0None_none_UNA2PROT_214425.3126	18
0None_none_UNA2PROT_214517.3218	13
0None_none_UNA2PROT_215455.4156	696
0None_none_UNA2PROT_215489.4190	16
0None_none_UNA2PROT_215812.4513	22
0None_none_UNA2PROT_215902.4603	48
0None_none_UNA2PROT_216523.5224	18
0None_none_UNA2_211305.6	219
0None_none_UNA2_211376.77	78
0None_none_UNA2_211500.201	1
0None_none_UNA2_211523.224	639
0None_none_UNA2_211551.252	12
0None_none_UNA2_211674.375	24
0None_none_UNA2_212027.728	11
0None_none_UNA2_212035.736	4
0None_none_UNA2_212075.776	14
0None_none_UNA2_212101.802	15
0None_none_UNA2_212194.895	7
0None_none_UNA2_212236.937	27
0None_none_UNA2_212303.1004	2121
0None_none_UNA2_212313.1014	10
0None_none_UNA2_212352.1053	14
0None_none_UNA2_212418.1119	222
0None_none_UNA2_212503.1204	16
0None_none_UNA2_212713.1414	27
0None_none_UNA2_212725.1426	21
0None_none_UNA2_212860.1561	110
0None_none_UNA2_212871.1572	87
0None_none_UNA2_212953.1654	11
0None_none_UNA2_212970.1671	275
0None_none_UNA2_213025.1726	152
0None_none_UNA2_213034.1735	86
0None_none_UNA2_213324.2025	9
0None_none_UNA2_213355.2056	10
0None_none_UNA2_213539.2240	15
0None_none_UNA2_213722.2423	18
0None_none_UNA2_213743.2444	12
0None_none_UNA2_213861.2562	9
0None_none_UNA2_213909.2610	83
0None_none_UNA2_214040.2741	364
0None_none_UNA2_214092.2793	30
0None_none_UNA2_214115.2816	69
0None_none_UNA2_214229.2930	35
0None_none_UNA2_214251.2952	61
0None_none_UNA2_214296.2997	40
0None_none_UNA2_214317.3018	240
0None_none_UNA2_214474.3175	6
0None_none_UNA2_214610.3311	42
0None_none_UNA2_214684.3385	59
0None_none_UNA2_214696.3397	144
0None_none_UNA2_214783.3484	731
0None_none_UNA2_214827.3528	98
0None_none_UNA2_214905.3606	17
0None_none_UNA2_214921.3622	829
0None_none_UNA2_214982.3683	16
0None_none_UNA2_215033.3734	2
0None_none_UNA2_215066.3767	6
0None_none_UNA2_215166.3867	339
0None_none_UNA2_215212.3913	37
0None_none_UNA2_215291.3992	42
0None_none_UNA2_215450.4151	4
0None_none_UNA2_215470.4171	27
0None_none_UNA2_215490.4191	68253
0None_none_UNA2_215605.4306	34
0None_none_UNA2_215672.4373	17
0None_none_UNA2_215696.4397	13
0None_none_UNA2_215796.4497	4
0None_none_UNA2_215799.4500	129
0None_none_UNA2_215900.4601	50
0None_none_UNA2_215987.4688	15
0None_none_UNA2_216126.4827	51
0None_none_UNA2_216173.4874	326
0None_none_UNA2_216179.4880	20
0None_none_UNA2_216350.5051	16
0None_none_UNA2_216372.5073	824
0None_none_UNA2_216380.5081	34
0None_none_UNA2_216384.5085	35
0None_none_UNA2_216484.5185	44
0None_none_UNA2_216495.5196	9
0None_none_UNA2_216587.5288	19
0None_none_UNA2_216740.5441	42
0None_none_UNA2_216767.5468	12
0None_none_UNA2_216789.5490	1039
0None_none_UNA2_216903.5604	50
0None_none_UNA2_216908.5609	20
0None_none_UNA3_211301.2	7
0None_none_UNA3_211343.44	146
0None_none_UNA3_211427.128	27
0None_none_UNA3_211449.150	17
0None_none_UNA3_211496.197	67
0None_none_UNA3_211566.267	56
0None_none_UNA3_211598.299	12
0None_none_UNA3_211630.331	53
0None_none_UNA3_211642.343	72
0None_none_UNA3_211769.470	6
0None_none_UNA3_211825.526	80
0None_none_UNA3_211875.576	72
0None_none_UNA3_211948.649	118
0None_none_UNA3_212009.710	521
0None_none_UNA3_212139.840	6
0None_none_UNA3_212179.880	1004
0None_none_UNA3_212291.992	3
0None_none_UNA3_212314.1015	14
0None_none_UNA3_212371.1072	12
0None_none_UNA3_212387.1088	33
0None_none_UNA3_212528.1229	58
0None_none_UNA3_212552.1253	8
0None_none_UNA3_212677.1378	6
0None_none_UNA3_212724.1425	26
0None_none_UNA3_212822.1523	18
0None_none_UNA3_212958.1659	8
0None_none_UNA3_212987.1688	31
0None_none_UNA3_212996.1697	56
0None_none_UNA3_213091.1792	117
0None_none_UNA3_213109.1810	177
0None_none_UNA3_213316.2017	38
0None_none_UNA3_213379.2080	74
0None_none_UNA3_213398.2099	29
0None_none_UNA3_213433.2134	11
0None_none_UNA3_213534.2235	12
0None_none_UNA3_213538.2239	16
0None_none_UNA3_213554.2255	15
0None_none_UNA3_213601.2302	3
0None_none_UNA3_213640.2341	93
0None_none_UNA3_213759.2460	41
0None_none_UNA3_213813.2514	1
0None_none_UNA3_213925.2626	6
0None_none_UNA3_213932.2633	58
0None_none_UNA3_214016.2717	20
0None_none_UNA3_214047.2748	101
0None_none_UNA3_214064.2765	78
0None_none_UNA3_214201.2902	27
0None_none_UNA3_214213.2914	6
0None_none_UNA3_214236.2937	4290
0None_none_UNA3_214334.3035	2
0None_none_UNA3_214475.3176	1017
0None_none_UNA3_214539.3240	15
0None_none_UNA3_214559.3260	43
0None_none_UNA3_214659.3360	36
0None_none_UNA3_214685.3386	4
0None_none_UNA3_214715.3416	110
0None_none_UNA3_214731.3432	138
0None_none_UNA3_214739.3440	22
0None_none_UNA3_214743.3444	23
0None_none_UNA3_214847.3548	51
0None_none_UNA3_214927.3628	95
0None_none_UNA3_214950.3651	27
0None_none_UNA3_214991.3692	29164
0None_none_UNA3_215048.3749	181
0None_none_UNA3_215101.3802	322
0None_none_UNA3_215193.3894	18
0None_none_UNA3_215197.3898	5630
0None_none_UNA3_215213.3914	27
0None_none_UNA3_215383.4084	77
0None_none_UNA3_215387.4088	1243
0None_none_UNA3_215699.4400	73
0None_none_UNA3_215710.4411	84
0None_none_UNA3_215763.4464	85
0None_none_UNA3_215866.4567	6
0None_none_UNA3_215927.4628	20
0None_none_UNA3_216065.4766	18
0None_none_UNA3_216117.4818	1
0None_none_UNA3_216185.4886	23
0None_none_UNA3_216267.4968	25
0None_none_UNA3_216277.4978	79
0None_none_UNA3_216474.5175	30
0None_none_UNA3_216487.5188	8
0None_none_UNA3_216518.5219	17
0None_none_UNA3_216541.5242	1547
0None_none_UNA3_216578.5279	26
0None_none_UNA3_216669.5370	4
0None_none_UNA3_216750.5451	591
0None_none_UNA3_216865.5566	2011
0None_none_UNA3_216874.5575	13
0None_none_UNA3_216913.5614	181
0Safe_safe_ACOC_204553.4504	725
0Safe_safe_ACOC_204564.4515	109
0Safe_safe_ACOC_204565.4516	30
0Safe_safe_ACOC_204570.4521	47
0Safe_safe_ACOC_204578.4529	97
0Safe_safe_ACOC_204582.4533	61
0Safe_safe_ACOC_204600.4551	48
0Safe_safe_ACOC_204606.4557	42
0Safe_safe_ACOC_204607.4558	35
0Safe_safe_ACOC_204612.4563	13
0Safe_safe_ACOC_204617.4568	3
0Safe_safe_ACOC_204626.4577	226
0Safe_safe_ACOC_204634.4585	27
0Safe_safe_ACOC_204637.4588	21
0Safe_safe_ACOC_204638.4589	16
0Safe_safe_ACOC_204666.4617	24
0Safe_safe_ACOC_204679.4630	13
0Safe_safe_ACOC_204691.4642	78
0Safe_safe_ACOC_204693.4644	315
0Safe_safe_ACOC_204713.4664	17
0Safe_safe_ACOC_204719.4670	19
0Safe_safe_ACOC_204726.4677	686
0Safe_safe_ACOC_204728.4679	12
0Safe_safe_ACOC_204740.4691	6
0Safe_safe_ACOC_204742.4693	162
0Safe_safe_ACOC_204744.4695	1082
0Safe_safe_ACOC_204746.4697	63
0Safe_safe_ACOC_204749.4700	48
0Safe_safe_ACOC_204752.4703	213
0Safe_safe_ACOC_204757.4708	15
0Safe_safe_ACOC_204760.4711	525
0Safe_safe_ACOC_204789.4740	404
0Safe_safe_ACOC_204790.4741	47
0Safe_safe_ACOC_204792.4743	2851
0Safe_safe_ACOC_204796.4747	219
0Safe_safe_ACOC_204797.4748	56
0Safe_safe_ACOC_204809.4760	31
0Safe_safe_ACOC_204815.4766	54
0Safe_safe_ACOC_204819.4770	29
0Safe_safe_ACOC_204838.4789	64
0Safe_safe_ACOC_204839.4790	1669
0Safe_safe_ACOC_204844.4795	36
0Safe_safe_ACOC_204847.4798	92
0Safe_safe_ACOC_204857.4808	34
0Safe_safe_ACOC_204865.4816	171
0Safe_safe_ACOC_204873.4824	66
0Safe_safe_ACOC_204886.4837	7
0Safe_safe_ACOC_204894.4845	31
0Safe_safe_ACOC_204900.4851	49
0Safe_safe_ACOC_204901.4852	8
0Safe_safe_ACOC_204903.4854	10
0Safe_safe_ACOC_204916.4867	52
0Safe_safe_ACOC_204927.4878	61
0Safe_safe_ACOC_204928.4879	124
0Safe_safe_ACOC_204929.4880	177
0Safe_safe_ACOC_204937.4888	546
0Safe_safe_ACOC_204948.4899	679
0Safe_safe_ACOC_204985.4936	2393
0Safe_safe_ACOC_204994.4945	25
0Safe_safe_ACOC_204999.4950	119
0Safe_safe_ACOC_205012.4963	131
0Safe_safe_ACOC_205019.4970	56
0Safe_safe_ACOC_205028.4979	70
0Safe_safe_ACOC_205030.4981	159
0Safe_safe_ACOC_205047.4998	862
0Safe_safe_ACOC_205049.5000	52
0Safe_safe_ACOC_205050.5001	24
0Safe_safe_ACOC_205060.5011	57
0Safe_safe_ACOC_205063.5014	465
0Safe_safe_ACOC_205078.5029	25
0Safe_safe_ACOC_205082.5033	220
0Safe_safe_ACOC_205087.5038	127
0Safe_safe_ACOC_205097.5048	29
0Safe_safe_ACOC_205100.5051	250
0Safe_safe_ACOC_205101.5052	18
0Safe_safe_ACOC_205105.5056	20
0Safe_safe_ACOC_205117.5068	69
0Safe_safe_ACOC_205124.5075	16
0Safe_safe_ACOC_205129.5080	546
0Safe_safe_ACOC_205130.5081	13229
0Safe_safe_ACOC_205132.5083	60
0Safe_safe_ACOC_205134.5085	97
0Safe_safe_ACOC_205138.5089	93
0Safe_safe_ACOC_205147.5098	646
0Safe_safe_ACOC_205149.5100	83
0Safe_safe_ACOC_205156.5107	941
0Safe_safe_ACOC_205157.5108	693
0Safe_safe_ACOC_205162.5113	21
0Safe_safe_ACOC_205173.5124	50
0Safe_safe_ACOC_205191.5142	80
0Safe_safe_ACOC_205197.5148	471
0Safe_safe_ACOC_205198.5149	18
0Safe_safe_ACOC_205207.5158	1908
0Safe_safe_ACOC_205209.5160	34
0Safe_safe_ACOC_205228.5179	23
0Safe_safe_ACOC_205234.5185	28
0Safe_safe_ACOC_205243.5194	937
0Safe_safe_ACOC_205270.5221	43
0Safe_safe_ACOC_205274.5225	46
0Safe_safe_ACOC_205287.5238	208
0Safe_safe_ACOC_205292.5243	919
0Safe_safe_DTKP_205300.5251	18
0Safe_safe_DTKP_205309.5260	207
0Safe_safe_DTKP_205310.5261	58
0Safe_safe_DTKP_205334.5285	91
0Safe_safe_DTKP_205340.5291	43
0Safe_safe_DTKP_205343.5294	83
0Safe_safe_DTKP_205345.5296	16
0Safe_safe_DTKP_205348.5299	59
0Safe_safe_DTKP_205354.5305	49
0Safe_safe_DTKP_205356.5307	137
0Safe_safe_DTKP_205358.5309	28
0Safe_safe_DTKP_205362.5313	17
0Safe_safe_DTKP_205366.5317	69
0Safe_safe_DTKP_205367.5318	12
0Safe_safe_DTKP_205374.5325	61
0Safe_safe_DTKP_205383.5334	286
0Safe_safe_DTKP_205389.5340	21
0Safe_safe_DTKP_205394.5345	70
0Safe_safe_DTKP_205407.5358	20983
0Safe_safe_DTKP_205411.5362	37
0Safe_safe_DTKP_205426.5377	195
0Safe_safe_DTKP_205432.5383	15
0Safe_safe_DTKP_205434.5385	43
0Safe_safe_DTKP_205439.5390	145
0Safe_safe_DTKP_205441.5392	23
0Safe_safe_DTKP_205452.5403	268
0Safe_safe_DTKP_205461.5412	31
0Safe_safe_DTKP_205469.5420	332
0Safe_safe_DTKP_205482.5433	176
0Safe_safe_DTKP_205488.5439	26
0Safe_safe_DTKP_205498.5449	50
0Safe_safe_DTKP_205504.5455	12
0Safe_safe_DTKP_205509.5460	12
0Safe_safe_DTKP_205510.5461	172
0Safe_safe_DTKP_205514.5465	72
0Safe_safe_DTKP_205530.5481	158
0Safe_safe_DTKP_205532.5483	51
0Safe_safe_DTKP_205540.5491	12
0Safe_safe_DTKP_205566.5517	202
0Safe_safe_DTKP_205580.5531	7
0Safe_safe_DTKP_205584.5535	11
0Safe_safe_DTKP_205585.5536	479
0Safe_safe_DTKP_205588.5539	1190
0Safe_safe_DTKP_205600.5551	41
0Safe_safe_DTKP_205605.5556	106
0Safe_safe_DTKP_205612.5563	2
0Safe_safe_DTKP_205615.5566	126
0Safe_safe_DTKP_205625.5576	10
0Safe_safe_DTKP_205647.5598	70
0Safe_safe_DTKP_205650.5601	24
0Safe_safe_DTKP_205655.5606	214
0Safe_safe_DTKP_205667.5618	198
0Safe_safe_DTKP_205668.5619	39
0Safe_safe_DTKP_205683.5634	160
0Safe_safe_DTKP_205688.5639	12
0Safe_safe_DTKP_205693.5644	37
0Safe_safe_DTKP_205694.5645	333
0Safe_safe_DTKP_205705.5656	37
0Safe_safe_DTKP_205706.5657	4200
0Safe_safe_DTKP_205709.5660	22
0Safe_safe_DTKP_205710.5661	171
0Safe_safe_DTKP_205713.5664	2245
0Safe_safe_DTKP_205717.5668	18
0Safe_safe_DTKP_205722.5673	302
0Safe_safe_DTKP_205732.5683	26
0Safe_safe_DTKP_205735.5686	30
0Safe_safe_DTKP_205743.5694	64
0Safe_safe_DTKP_205752.5703	33
0Safe_safe_DTKP_205756.5707	22
0Safe_safe_DTKP_205761.5712	22
0Safe_safe_DTKP_205768.5719	83
0Safe_safe_DTKP_205771.5722	129
0Safe_safe_DTKP_205773.5724	12
0Safe_safe_DTKP_205801.5752	25
0Safe_safe_DTKP_205811.5762	21
0Safe_safe_DTKP_205812.5763	8
0Safe_safe_DTKP_205831.5782	57
0Safe_safe_DTKP_205845.5796	53
0Safe_safe_DTKP_205850.5801	27
0Safe_safe_DTKP_205858.5809	95
0Safe_safe_DTKP_205860.5811	61
0Safe_safe_DTKP_205868.5819	10
0Safe_safe_DTKP_205874.5825	19906
0Safe_safe_DTKP_205875.5826	115
0Safe_safe_DTKP_205881.5832	30
0Safe_safe_DTKP_205925.5876	33
0Safe_safe_DTKP_205958.5909	273
0Safe_safe_DTKP_205961.5912	26
0Safe_safe_DTKP_205963.5914	49
0Safe_safe_DTKP_205984.5935	28
0Safe_safe_DTKP_205992.5943	68
0Safe_safe_DTKP_205997.5948	178
0Safe_safe_DTKP_206001.5952	44
0Safe_safe_DTKP_206015.5966	22
0Safe_safe_DTKP_206017.5968	104
0Safe_safe_DTKP_206028.5979	1015
0Safe_safe_DTKP_206031.5982	156
0Safe_safe_DTKP_206032.5983	219
0Safe_safe_DTKP_206042.5993	17
0Safe_safe_GEEX_206052.1503	45
0Safe_safe_GEEX_206053.1504	13
0Safe_safe_GEEX_206058.1509	15
0Safe_safe_GEEX_206065.1516	69
0Safe_safe_GEEX_206069.1520	14
0Safe_safe_GEEX_206075.1526	68
0Safe_safe_GEEX_206080.1531	36
0Safe_safe_GEEX_206081.1532	269
0Safe_safe_GEEX_206097.1548	14
0Safe_safe_GEEX_206113.1564	66
0Safe_safe_GEEX_206114.1565	13
0Safe_safe_GEEX_206120.1571	20
0Safe_safe_GEEX_206124.1575	4708
0Safe_safe_GEEX_206155.1606	13
0Safe_safe_GEEX_206156.1607	22
0Safe_safe_GEEX_206157.1608	15
0Safe_safe_GEEX_206158.1609	54
0Safe_safe_GEEX_206160.1611	25
0Safe_safe_GEEX_206163.1614	336
0Safe_safe_GEEX_206165.1616	2
0Safe_safe_GEEX_206168.1619	325
0Safe_safe_GEEX_206179.1630	9
0Safe_safe_GEEX_206184.1635	139
0Safe_safe_GEEX_206197.1648	492
0Safe_safe_GEEX_206203.1654	12
0Safe_safe_GEEX_206204.1655	1
0Safe_safe_GEEX_206216.1667	5
0Safe_safe_GEEX_206222.1673	51
0Safe_safe_GEEX_206254.1705	53
0Safe_safe_GEEX_206279.1730	81
0Safe_safe_GEEX_206285.1736	136
0Safe_safe_GEEX_206289.1740	20
0Safe_safe_GEEX_206292.1743	58
0Safe_safe_GEEX_206300.1751	34
0Safe_safe_GEEX_206308.1759	4
0Safe_safe_GEEX_206313.1764	29
0Safe_safe_GEEX_206319.1770	3
0Safe_safe_GEEX_206325.1776	5
0Safe_safe_GEEX_206332.1783	8
0Safe_safe_GEEX_206337.1788	23
0Safe_safe_GEEX_206340.1791	10
0Safe_safe_GEEX_206341.1792	10
0Safe_safe_GEEX_206342.1793	46
0Safe_safe_GEEX_206346.1797	304
0Safe_safe_GEEX_206347.1798	9
0Safe_safe_GEEX_206348.1799	8
0Safe_safe_GEEX_206353.1804	51
0Safe_safe_GEEX_206358.1809	12
0Safe_safe_GEEX_206378.1829	77
0Safe_safe_GEEX_206385.1836	10
0Safe_safe_GEEX_206392.1843	7
0Safe_safe_GEEX_206396.1847	27
0Safe_safe_GEEX_206399.1850	13
0Safe_safe_GEEX_206403.1854	88
0Safe_safe_GEEX_206404.1855	11
0Safe_safe_GEEX_206415.1866	30
0Safe_safe_GEEX_206422.1873	10
0Safe_safe_GEEX_206423.1874	25
0Safe_safe_GEEX_206427.1878	92
0Safe_safe_GEEX_206438.1889	21
0Safe_safe_GEEX_206445.1896	2
0Safe_safe_GEEX_206448.1899	5
0Safe_safe_GEEX_206451.1902	138
0Safe_safe_GEEX_206458.1909	3222
0Safe_safe_GEEX_206465.1916	228
0Safe_safe_GEEX_206480.1931	96
0Safe_safe_GEEX_206484.1935	3
0Safe_safe_GEEX_206486.1937	20
0Safe_safe_GEEX_206490.1941	39
0Safe_safe_GEEX_206498.1949	91
0Safe_safe_GEEX_206502.1953	26
0Safe_safe_GEEX_206508.1959	6
0Safe_safe_GEEX_206514.1965	60
0Safe_safe_GEEX_206518.1969	22
0Safe_safe_GEEX_206524.1975	160
0Safe_safe_GEEX_206525.1976	49
0Safe_safe_GEEX_206537.1988	26
0Safe_safe_GEEX_206544.1995	3
0Safe_safe_GEEX_206549.2000	55
0Safe_safe_GEEX_206561.2012	23
0Safe_safe_GEEX_206568.2019	1454
0Safe_safe_GEEX_206572.2023	1
0Safe_safe_GEEX_206579.2030	60
0Safe_safe_GEEX_206580.2031	20
0Safe_safe_GEEX_206584.2035	708
0Safe_safe_GEEX_206600.2051	56
0Safe_safe_GEEX_206613.2064	9
0Safe_safe_GEEX_206620.2071	30
0Safe_safe_GEEX_206629.2080	180
0Safe_safe_GEEX_206648.2099	12
0Safe_safe_GEEX_206653.2104	51
0Safe_safe_GEEX_206656.2107	8
0Safe_safe_GEEX_206657.2108	16
0Safe_safe_GEEX_206661.2112	32
0Safe_safe_GEEX_206673.2124	55
0Safe_safe_GEEX_206677.2128	9
0Safe_safe_GEEX_206678.2129	132
0Safe_safe_GEEX_206680.2131	6
0Safe_safe_GEEX_206689.2140	15
0Safe_safe_GEEX_206693.2144	83
0Safe_safe_GEEX_206700.2151	12
0Safe_safe_GEEX_206702.2153	37
0Safe_safe_GEEX_206704.2155	54
0Safe_safe_GEEX_206707.2158	59
0Safe_safe_GEEX_206709.2160	66
0Safe_safe_GEEX_206720.2171	11
0Safe_safe_GEEX_206725.2176	31
0Safe_safe_GEEX_206745.2196	190
0Safe_safe_GEEX_206746.2197	4
0Safe_safe_GEEX_206751.2202	171
0Safe_safe_GEEX_206763.2214	318
0Safe_safe_GEEX_206774.2225	79
0Safe_safe_GEEX_206798.2249	29
0Safe_safe_MEPR_206804.1004	666
0Safe_safe_MEPR_206805.1005	8
0Safe_safe_MEPR_206821.1021	30
0Safe_safe_MEPR_206838.1038	15
0Safe_safe_MEPR_206839.1039	26
0Safe_safe_MEPR_206850.1050	1
0Safe_safe_MEPR_206875.1075	50
0Safe_safe_MEPR_206877.1077	26
0Safe_safe_MEPR_206878.1078	71
0Safe_safe_MEPR_206879.1079	118
0Safe_safe_MEPR_206885.1085	9
0Safe_safe_MEPR_206888.1088	2
0Safe_safe_MEPR_206890.1090	23
0Safe_safe_MEPR_206920.1120	16
0Safe_safe_MEPR_206951.1151	12
0Safe_safe_MEPR_206953.1153	175
0Safe_safe_MEPR_206960.1160	2
0Safe_safe_MEPR_206974.1174	6
0Safe_safe_MEPR_206978.1178	19
0Safe_safe_MEPR_206984.1184	68
0Safe_safe_MEPR_206990.1190	160
0Safe_safe_MEPR_206992.1192	35
0Safe_safe_MEPR_207009.1209	13
0Safe_safe_MEPR_207012.1212	13
0Safe_safe_MEPR_207017.1217	19
0Safe_safe_MEPR_207026.1226	47
0Safe_safe_MEPR_207035.1235	18
0Safe_safe_MEPR_207063.1263	135
0Safe_safe_MEPR_207078.1278	126
0Safe_safe_MEPR_207083.1283	7
0Safe_safe_MEPR_207084.1284	170
0Safe_safe_MEPR_207097.1297	9168
0Safe_safe_MEPR_207109.1309	19
0Safe_safe_MEPR_207120.1320	4
0Safe_safe_MEPR_207128.1328	72
0Safe_safe_MEPR_207147.1347	127
0Safe_safe_MEPR_207151.1351	3
0Safe_safe_MEPR_207152.1352	6
0Safe_safe_MEPR_207154.1354	6
0Safe_safe_MEPR_207157.1357	24
0Safe_safe_MEPR_207162.1362	21
0Safe_safe_MEPR_207167.1367	15
0Safe_safe_MEPR_207183.1383	40
0Safe_safe_MEPR_207191.1391	88
0Safe_safe_MEPR_207205.1405	4
0Safe_safe_MEPR_207209.1409	8
0Safe_safe_MEPR_207220.1420	364
0Safe_safe_MEPR_207228.1428	32
0Safe_safe_MEPR_207230.1430	17
0Safe_safe_MEPR_207233.1433	264
0Safe_safe_MEPR_207235.1435	3246
0Safe_safe_MEPR_207248.1448	1
0Safe_safe_MEPR_207278.1478	8
0Safe_safe_MEPR_207294.1494	853
0Safe_safe_MEPR_207296.1496	53
0Safe_safe_MEPR_207297.1497	15
0Safe_safe_MEPR_207307.757	47
0Safe_safe_MEPR_207310.760	13
0Safe_safe_MEPR_207323.773	120
0Safe_safe_MEPR_207324.774	11
0Safe_safe_MEPR_207329.779	51
0Safe_safe_MEPR_207330.780	93
0Safe_safe_MEPR_207334.784	12
0Safe_safe_MEPR_207337.787	15
0Safe_safe_MEPR_207343.793	86
0Safe_safe_MEPR_207353.803	129
0Safe_safe_MEPR_207359.809	5
0Safe_safe_MEPR_207361.811	68
0Safe_safe_MEPR_207370.820	17
0Safe_safe_MEPR_207372.822	9
0Safe_safe_MEPR_207374.824	12
0Safe_safe_MEPR_207375.825	6
0Safe_safe_MEPR_207394.844	57
0Safe_safe_MEPR_207398.848	7
0Safe_safe_MEPR_207408.858	5
0Safe_safe_MEPR_207412.862	14
0Safe_safe_MEPR_207435.885	20
0Safe_safe_MEPR_207447.897	60
0Safe_safe_MEPR_207462.912	177
0Safe_safe_MEPR_207463.913	9
0Safe_safe_MEPR_207468.918	356
0Safe_safe_MEPR_207469.919	35
0Safe_safe_MEPR_207472.922	16
0Safe_safe_MEPR_207473.923	80
0Safe_safe_MEPR_207482.932	4
0Safe_safe_MEPR_207492.942	59
0Safe_safe_MEPR_207494.944	10
0Safe_safe_MEPR_207498.948	75582
0Safe_safe_MEPR_207504.954	16
0Safe_safe_MEPR_207519.969	54
0Safe_safe_MEPR_207524.974	44
0Safe_safe_MEPR_207540.990	21
0Safe_safe_MEPR_207549.999	15
0Safe_safe_PROT_207571.2272	4
0Safe_safe_PROT_207573.2274	2
0Safe_safe_PROT_207578.2279	83
0Safe_safe_PROT_207579.2280	1
0Safe_safe_PROT_207582.2283	4
0Safe_safe_PROT_207589.2290	35
0Safe_safe_PROT_207593.2294	13
0Safe_safe_PROT_207597.2298	6
0Safe_safe_PROT_207604.2305	29
0Safe_safe_PROT_207641.2342	98
0Safe_safe_PROT_207685.2386	19
0Safe_safe_PROT_207686.2387	84
0Safe_safe_PROT_207692.2393	56
0Safe_safe_PROT_207706.2407	50
0Safe_safe_PROT_207717.2418	11
0Safe_safe_PROT_207721.2422	36
0Safe_safe_PROT_207730.2431	73
0Safe_safe_PROT_207737.2438	45
0Safe_safe_PROT_207743.2444	200
0Safe_safe_PROT_207747.2448	5
0Safe_safe_PROT_207757.2458	10
0Safe_safe_PROT_207761.2462	8
0Safe_safe_PROT_207764.2465	23
0Safe_safe_PROT_207775.2476	7
0Safe_safe_PROT_207784.2485	9
0Safe_safe_PROT_207790.2491	14
0Safe_safe_PROT_207811.2512	108
0Safe_safe_PROT_207818.2519	37
0Safe_safe_PROT_207826.2527	47
0Safe_safe_PROT_207840.2541	5
0Safe_safe_PROT_207845.2546	45
0Safe_safe_PROT_207850.2551	1
0Safe_safe_PROT_207854.2555	1
0Safe_safe_PROT_207868.2569	3
0Safe_safe_PROT_207872.2573	272
0Safe_safe_PROT_207875.2576	17
0Safe_safe_PROT_207877.2578	17
0Safe_safe_PROT_207891.2592	269
0Safe_safe_PROT_207900.2601	8
0Safe_safe_PROT_207903.2604	8
0Safe_safe_PROT_207905.2606	2
0Safe_safe_PROT_207906.2607	9
0Safe_safe_PROT_207914.2615	25
0Safe_safe_PROT_207917.2618	8
0Safe_safe_PROT_207919.2620	4
0Safe_safe_PROT_207922.2623	8
0Safe_safe_PROT_207939.2640	79
0Safe_safe_PROT_207942.2643	32
0Safe_safe_PROT_207946.2647	32
0Safe_safe_PROT_207950.2651	412
0Safe_safe_PROT_207953.2654	49
0Safe_safe_PROT_207965.2666	587
0Safe_safe_PROT_207976.2677	262
0Safe_safe_PROT_207986.2687	41
0Safe_safe_PROT_207992.2693	52
0Safe_safe_PROT_207996.2697	20
0Safe_safe_PROT_207999.2700	61
0Safe_safe_PROT_208004.2705	122
0Safe_safe_PROT_208010.2711	325
0Safe_safe_PROT_208035.2736	2
0Safe_safe_PROT_208037.2738	4
0Safe_safe_PROT_208039.2740	6
0Safe_safe_PROT_208052.2753	29
0Safe_safe_PROT_208060.2761	9
0Safe_safe_PROT_208074.2775	67
0Safe_safe_PROT_208076.2777	26
0Safe_safe_PROT_208080.2781	2
0Safe_safe_PROT_208095.2796	35
0Safe_safe_PROT_208100.2801	76
0Safe_safe_PROT_208111.2812	105
0Safe_safe_PROT_208114.2815	550
0Safe_safe_PROT_208116.2817	17
0Safe_safe_PROT_208148.2849	3
0Safe_safe_PROT_208164.2865	65
0Safe_safe_PROT_208166.2867	79
0Safe_safe_PROT_208175.2876	675
0Safe_safe_PROT_208177.2878	28
0Safe_safe_PROT_208179.2880	7
0Safe_safe_PROT_208189.2890	12
0Safe_safe_PROT_208203.2904	8
0Safe_safe_PROT_208204.2905	74
0Safe_safe_PROT_208207.2908	44
0Safe_safe_PROT_208225.2926	175
0Safe_safe_PROT_208236.2937	148
0Safe_safe_PROT_208242.2943	10
0Safe_safe_PROT_208244.2945	5
0Safe_safe_PROT_208257.2958	9
0Safe_safe_PROT_208298.2999	25
0Safe_safe_TMMO_208304.102	9
0Safe_safe_TMMO_208312.11	10
0Safe_safe_TMMO_208329.125	18
0Safe_safe_TMMO_208330.126	222
0Safe_safe_TMMO_208336.131	1
0Safe_safe_TMMO_208344.139	52
0Safe_safe_TMMO_208347.141	19
0Safe_safe_TMMO_208350.144	10
0Safe_safe_TMMO_208353.147	6
0Safe_safe_TMMO_208357.150	184
0Safe_safe_TMMO_208360.153	18
0Safe_safe_TMMO_208362.155	17
0Safe_safe_TMMO_208367.16	61
0Safe_safe_TMMO_208376.168	55
0Safe_safe_TMMO_208378.17	70
0Safe_safe_TMMO_208379.170	62
0Safe_safe_TMMO_208385.176	22716
0Safe_safe_TMMO_208393.183	10
0Safe_safe_TMMO_208395.185	24
0Safe_safe_TMMO_208398.188	33
0Safe_safe_TMMO_208402.191	15
0Safe_safe_TMMO_208417.204	15
0Safe_safe_TMMO_208426.212	27
0Safe_safe_TMMO_208428.214	16
0Safe_safe_TMMO_208437.222	5
0Safe_safe_TMMO_208439.224	157
0Safe_safe_TMMO_208440.225	19
0Safe_safe_TMMO_208447.231	106
0Safe_safe_TMMO_208450.234	21
0Safe_safe_TMMO_208459.242	8
0Safe_safe_TMMO_208461.244	20
0Safe_safe_TMMO_208480.261	10
0Safe_safe_TMMO_208486.267	37
0Safe_safe_TMMO_208487.268	7
0Safe_safe_TMMO_208492.272	59
0Safe_safe_TMMO_208494.274	88
0Safe_safe_TMMO_208498.278	46
0Safe_safe_TMMO_208502.281	36
0Safe_safe_TMMO_208509.288	22
0Safe_safe_TMMO_208514.292	97
0Safe_safe_TMMO_208520.298	50
0Safe_safe_TMMO_208523.30	40
0Safe_safe_TMMO_208532.308	14
0Safe_safe_TMMO_208535.310	50
0Safe_safe_TMMO_208539.314	64
0Safe_safe_TMMO_208551.325	16
0Safe_safe_TMMO_208564.337	335
0Safe_safe_TMMO_208585.356	1
0Safe_safe_TMMO_208594.364	12
0Safe_safe_TMMO_208602.371	84
0Safe_safe_TMMO_208609.378	655
0Safe_safe_TMMO_208611.38	48
0Safe_safe_TMMO_208620.388	24
0Safe_safe_TMMO_208627.394	21
0Safe_safe_TMMO_208628.395	144
0Safe_safe_TMMO_208634.40	10
0Safe_safe_TMMO_208637.402	49
0Safe_safe_TMMO_208639.404	78
0Safe_safe_TMMO_208642.407	21
0Safe_safe_TMMO_208649.413	67
0Safe_safe_TMMO_208664.427	676
0Safe_safe_TMMO_208669.431	150
0Safe_safe_TMMO_208673.435	15
0Safe_safe_TMMO_208699.459	15
0Safe_safe_TMMO_208700.46	78
0Safe_safe_TMMO_208707.466	20
0Safe_safe_TMMO_208712.470	11
0Safe_safe_TMMO_208716.474	159
0Safe_safe_TMMO_208726.483	16
0Safe_safe_TMMO_208728.485	22
0Safe_safe_TMMO_208729.486	15
0Safe_safe_TMMO_208734.490	11
0Safe_safe_TMMO_208735.491	2345
0Safe_safe_TMMO_208740.496	24
0Safe_safe_TMMO_208741.497	1
0Safe_safe_TMMO_208743.499	3
0Safe_safe_TMMO_208747.501	14
0Safe_safe_TMMO_208752.506	24
0Safe_safe_TMMO_208757.510	24
0Safe_safe_TMMO_208759.512	4
0Safe_safe_TMMO_208764.517	98
0Safe_safe_TMMO_208769.521	43
0Safe_safe_TMMO_208770.522	8
0Safe_safe_TMMO_208778.53	162
0Safe_safe_TMMO_208812.560	41
0Safe_safe_TMMO_208817.565	11
0Safe_safe_TMMO_208823.570	7
0Safe_safe_TMMO_208843.589	4
0Safe_safe_TMMO_208849.594	54
0Safe_safe_TMMO_208850.595	94
0Safe_safe_TMMO_208855.6	10
0Safe_safe_TMMO_208857.600	34
0Safe_safe_TMMO_208881.622	18
0Safe_safe_TMMO_208883.624	12
0Safe_safe_TMMO_208894.634	24
0Safe_safe_TMMO_208902.641	60
0Safe_safe_TMMO_208904.643	264
0Safe_safe_TMMO_208920.658	32
0Safe_safe_TMMO_208923.660	10
0Safe_safe_TMMO_208925.662	50
0Safe_safe_TMMO_208932.669	34
0Safe_safe_TMMO_208947.682	36
0Safe_safe_TMMO_208948.683	24
0Safe_safe_TMMO_208955.69	31
0Safe_safe_TMMO_208960.694	25
0Safe_safe_TMMO_208962.696	51
0Safe_safe_TMMO_208967.70	9
0Safe_safe_TMMO_208968.700	6
0Safe_safe_TMMO_208972.704	76
0Safe_safe_TMMO_208974.706	25
0Safe_safe_TMMO_208976.708	15
0Safe_safe_TMMO_208977.709	11
0Safe_safe_TMMO_208993.723	11
0Safe_safe_TMMO_209007.736	39
0Safe_safe_TMMO_209010.739	2
0Safe_safe_TMMO_209013.741	61
0Safe_safe_TMMO_209021.749	17
0Safe_safe_TMMO_209040.90	5
0Safe_safe_TMMO_209045.95	22
0Safe_safe_TMMO_209049.99	3
0Safe_safe_UNA1_209056.3757	117
0Safe_safe_UNA1_209068.3769	320
0Safe_safe_UNA1_209075.3776	493
0Safe_safe_UNA1_209078.3779	84
0Safe_safe_UNA1_209083.3784	108
0Safe_safe_UNA1_209085.3786	106
0Safe_safe_UNA1_209091.3792	8
0Safe_safe_UNA1_209101.3802	539
0Safe_safe_UNA1_209104.3805	30
0Safe_safe_UNA1_209105.3806	47
0Safe_safe_UNA1_209131.3832	5
0Safe_safe_UNA1_209141.3842	28
0Safe_safe_UNA1_209147.3848	36
0Safe_safe_UNA1_209154.3855	67
0Safe_safe_UNA1_209166.3867	195
0Safe_safe_UNA1_209178.3879	33
0Safe_safe_UNA1_209182.3883	18
0Safe_safe_UNA1_209195.3896	69
0Safe_safe_UNA1_209201.3902	381
0Safe_safe_UNA1_209205.3906	123
0Safe_safe_UNA1_209207.3908	65
0Safe_safe_UNA1_209213.3914	732
0Safe_safe_UNA1_209214.3915	25
0Safe_safe_UNA1_209218.3919	1029
0Safe_safe_UNA1_209229.3930	58
0Safe_safe_UNA1_209245.3946	21
0Safe_safe_UNA1_209246.3947	9
0Safe_safe_UNA1_209248.3949	428
0Safe_safe_UNA1_209249.3950	1053
0Safe_safe_UNA1_209260.3961	32
0Safe_safe_UNA1_209265.3966	16
0Safe_safe_UNA1_209279.3980	57
0Safe_safe_UNA1_209280.3981	59
0Safe_safe_UNA1_209289.3990	45
0Safe_safe_UNA1_209290.3991	53
0Safe_safe_UNA1_209304.4005	526
0Safe_safe_UNA1_209306.4007	849
0Safe_safe_UNA1_209307.4008	199
0Safe_safe_UNA1_209308.4009	118
0Safe_safe_UNA1_209323.4024	131
0Safe_safe_UNA1_209326.4027	285
0Safe_safe_UNA1_209333.4034	1035
0Safe_safe_UNA1_209339.4040	15
0Safe_safe_UNA1_209346.4047	15
0Safe_safe_UNA1_209353.4054	59
0Safe_safe_UNA1_209357.4058	103
0Safe_safe_UNA1_209359.4060	374
0Safe_safe_UNA1_209367.4068	148
0Safe_safe_UNA1_209374.4075	17
0Safe_safe_UNA1_209377.4078	364
0Safe_safe_UNA1_209393.4094	9
0Safe_safe_UNA1_209395.4096	206
0Safe_safe_UNA1_209404.4105	66
0Safe_safe_UNA1_209411.4112	469
0Safe_safe_UNA1_209421.4122	39
0Safe_safe_UNA1_209437.4138	51
0Safe_safe_UNA1_209447.4148	16
0Safe_safe_UNA1_209449.4150	68
0Safe_safe_UNA1_209450.4151	40
0Safe_safe_UNA1_209453.4154	66
0Safe_safe_UNA1_209460.4161	43
0Safe_safe_UNA1_209468.4169	66
0Safe_safe_UNA1_209472.4173	23
0Safe_safe_UNA1_209473.4174	469
0Safe_safe_UNA1_209476.4177	31
0Safe_safe_UNA1_209480.4181	21
0Safe_safe_UNA1_209482.4183	66
0Safe_safe_UNA1_209488.4189	146
0Safe_safe_UNA1_209490.4191	2
0Safe_safe_UNA1_209492.4193	2774
0Safe_safe_UNA1_209512.4213	27
0Safe_safe_UNA1_209514.4215	1036
0Safe_safe_UNA1_209521.4222	449
0Safe_safe_UNA1_209528.4229	27
0Safe_safe_UNA1_209531.4232	73
0Safe_safe_UNA1_209532.4233	383
0Safe_safe_UNA1_209541.4242	90
0Safe_safe_UNA1_209549.4250	37
0Safe_safe_UNA1_209555.4256	274
0Safe_safe_UNA1_209556.4257	75
0Safe_safe_UNA1_209561.4262	54
0Safe_safe_UNA1_209562.4263	347
0Safe_safe_UNA1_209564.4265	37
0Safe_safe_UNA1_209567.4268	53
0Safe_safe_UNA1_209568.4269	5640
0Safe_safe_UNA1_209575.4276	32
0Safe_safe_UNA1_209589.4290	85
0Safe_safe_UNA1_209590.4291	116
0Safe_safe_UNA1_209593.4294	7194
0Safe_safe_UNA1_209599.4300	34
0Safe_safe_UNA1_209600.4301	3919
0Safe_safe_UNA1_209607.4308	21
0Safe_safe_UNA1_209614.4315	22
0Safe_safe_UNA1_209622.4323	4
0Safe_safe_UNA1_209626.4327	33
0Safe_safe_UNA1_209628.4329	18
0Safe_safe_UNA1_209634.4335	464
0Safe_safe_UNA1_209635.4336	117
0Safe_safe_UNA1_209640.4341	46
0Safe_safe_UNA1_209643.4344	547
0Safe_safe_UNA1_209644.4345	5049
0Safe_safe_UNA1_209646.4347	68
0Safe_safe_UNA1_209647.4348	30
0Safe_safe_UNA1_209655.4356	16
0Safe_safe_UNA1_209657.4358	40
0Safe_safe_UNA1_209660.4361	60
0Safe_safe_UNA1_209663.4364	181
0Safe_safe_UNA1_209667.4368	390
0Safe_safe_UNA1_209673.4374	14
0Safe_safe_UNA1_209678.4379	228
0Safe_safe_UNA1_209682.4383	81
0Safe_safe_UNA1_209694.4395	128
0Safe_safe_UNA1_209702.4403	15
0Safe_safe_UNA1_209707.4408	642
0Safe_safe_UNA1_209731.4432	41
0Safe_safe_UNA1_209737.4438	147
0Safe_safe_UNA1_209744.4445	78
0Safe_safe_UNA1_209752.4453	35
0Safe_safe_UNA1_209760.4461	40
0Safe_safe_UNA1_209762.4463	80
0Safe_safe_UNA1_209767.4468	310
0Safe_safe_UNA1_209768.4469	28
0Safe_safe_UNA1_209769.4470	8
0Safe_safe_UNA1_209774.4475	62
0Safe_safe_UNA1_209782.4483	28
0Safe_safe_UNA1_209788.4489	109
0Safe_safe_UNA1_209790.4491	62
0Safe_safe_UNA1_209793.4494	248
0Safe_safe_UNA1_209794.4495	45
0Safe_safe_UNA1_209796.4497	152
0Safe_safe_UNA1_209797.4498	10
0Safe_safe_UNA1_209799.4500	61
0Safe_safe_UNA2_209810.3011	100
0Safe_safe_UNA2_209823.3024	16
0Safe_safe_UNA2_209829.3030	86
0Safe_safe_UNA2_209836.3037	15
0Safe_safe_UNA2_209837.3038	10
0Safe_safe_UNA2_209838.3039	64
0Safe_safe_UNA2_209845.3046	26
0Safe_safe_UNA2_209850.3051	5
0Safe_safe_UNA2_209853.3054	24
0Safe_safe_UNA2_209856.3057	4
0Safe_safe_UNA2_209858.3059	8
0Safe_safe_UNA2_209859.3060	41
0Safe_safe_UNA2_209869.3070	14
0Safe_safe_UNA2_209873.3074	16
0Safe_safe_UNA2_209882.3083	36
0Safe_safe_UNA2_209883.3084	6
0Safe_safe_UNA2_209884.3085	418
0Safe_safe_UNA2_209890.3091	1416
0Safe_safe_UNA2_209896.3097	43
0Safe_safe_UNA2_209899.3100	1
0Safe_safe_UNA2_209901.3102	3
0Safe_safe_UNA2_209902.3103	444
0Safe_safe_UNA2_209906.3107	6
0Safe_safe_UNA2_209907.3108	20
0Safe_safe_UNA2_209920.3121	7
0Safe_safe_UNA2_209928.3129	13
0Safe_safe_UNA2_209929.3130	27
0Safe_safe_UNA2_209966.3167	878
0Safe_safe_UNA2_209967.3168	1633
0Safe_safe_UNA2_209971.3172	12
0Safe_safe_UNA2_209979.3180	37
0Safe_safe_UNA2_209984.3185	185
0Safe_safe_UNA2_209988.3189	33
0Safe_safe_UNA2_209990.3191	2
0Safe_safe_UNA2_209991.3192	17
0Safe_safe_UNA2_210003.3204	1
0Safe_safe_UNA2_210006.3207	3
0Safe_safe_UNA2_210017.3218	45
0Safe_safe_UNA2_210021.3222	69
0Safe_safe_UNA2_210023.3224	10
0Safe_safe_UNA2_210026.3227	164
0Safe_safe_UNA2_210028.3229	957
0Safe_safe_UNA2_210032.3233	8287
0Safe_safe_UNA2_210041.3242	27
0Safe_safe_UNA2_210047.3248	233
0Safe_safe_UNA2_210050.3251	85
0Safe_safe_UNA2_210052.3253	1079
0Safe_safe_UNA2_210053.3254	55
0Safe_safe_UNA2_210074.3275	125
0Safe_safe_UNA2_210079.3280	61
0Safe_safe_UNA2_210080.3281	2911
0Safe_safe_UNA2_210082.3283	137
0Safe_safe_UNA2_210095.3296	3
0Safe_safe_UNA2_210113.3314	36
0Safe_safe_UNA2_210115.3316	21
0Safe_safe_UNA2_210117.3318	11
0Safe_safe_UNA2_210120.3321	409
0Safe_safe_UNA2_210124.3325	596
0Safe_safe_UNA2_210125.3326	31
0Safe_safe_UNA2_210132.3333	616
0Safe_safe_UNA2_210140.3341	256
0Safe_safe_UNA2_210145.3346	57
0Safe_safe_UNA2_210149.3350	39
0Safe_safe_UNA2_210159.3360	20
0Safe_safe_UNA2_210166.3367	921
0Safe_safe_UNA2_210171.3372	16
0Safe_safe_UNA2_210187.3388	20
0Safe_safe_UNA2_210190.3391	143
0Safe_safe_UNA2_210197.3398	32
0Safe_safe_UNA2_210211.3412	22
0Safe_safe_UNA2_210216.3417	133
0Safe_safe_UNA2_210218.3419	234
0Safe_safe_UNA2_210223.3424	19
0Safe_safe_UNA2_210228.3429	1267
0Safe_safe_UNA2_210251.3452	11
0Safe_safe_UNA2_210253.3454	26
0Safe_safe_UNA2_210263.3464	35
0Safe_safe_UNA2_210271.3472	72
0Safe_safe_UNA2_210283.3484	171
0Safe_safe_UNA2_210286.3487	41
0Safe_safe_UNA2_210300.3501	28
0Safe_safe_UNA2_210304.3505	147
0Safe_safe_UNA2_210317.3518	39
0Safe_safe_UNA2_210329.3530	34
0Safe_safe_UNA2_210333.3534	7501
0Safe_safe_UNA2_210337.3538	246
0Safe_safe_UNA2_210349.3550	52
0Safe_safe_UNA2_210353.3554	80
0Safe_safe_UNA2_210362.3563	27
0Safe_safe_UNA2_210381.3582	26
0Safe_safe_UNA2_210382.3583	68
0Safe_safe_UNA2_210385.3586	1079
0Safe_safe_UNA2_210387.3588	316
0Safe_safe_UNA2_210391.3592	98
0Safe_safe_UNA2_210402.3603	481
0Safe_safe_UNA2_210407.3608	111
0Safe_safe_UNA2_210413.3614	50
0Safe_safe_UNA2_210417.3618	25
0Safe_safe_UNA2_210429.3630	13
0Safe_safe_UNA2_210433.3634	236
0Safe_safe_UNA2_210434.3635	27
0Safe_safe_UNA2_210435.3636	886
0Safe_safe_UNA2_210440.3641	106
0Safe_safe_UNA2_210444.3645	92
0Safe_safe_UNA2_210445.3646	358
0Safe_safe_UNA2_210457.3658	44
0Safe_safe_UNA2_210464.3665	27
0Safe_safe_UNA2_210468.3669	65
0Safe_safe_UNA2_210472.3673	1298
0Safe_safe_UNA2_210473.3674	63
0Safe_safe_UNA2_210481.3682	638
0Safe_safe_UNA2_210484.3685	141
0Safe_safe_UNA2_210490.3691	336
0Safe_safe_UNA2_210492.3693	66
0Safe_safe_UNA2_210504.3705	33
0Safe_safe_UNA2_210508.3709	38
0Safe_safe_UNA2_210514.3715	53
0Safe_safe_UNA2_210520.3721	14
0Safe_safe_UNA2_210521.3722	931
0Safe_safe_UNA2_210526.3727	40
0Safe_safe_UNA2_210538.3739	132
0Safe_safe_UNA2_210540.3741	17
0Safe_safe_UNA2_210543.3744	55
0Safe_safe_UNA2_210544.3745	130
0Safe_safe_UNA2_210546.3747	237
0Safe_safe_UNA2_210549.3750	8
0Safe_safe_UNA3_210553.6004	16
0Safe_safe_UNA3_210554.6005	34
0Safe_safe_UNA3_210557.6008	99
0Safe_safe_UNA3_210563.6014	20
0Safe_safe_UNA3_210567.6018	53
0Safe_safe_UNA3_210572.6023	295
0Safe_safe_UNA3_210573.6024	49
0Safe_safe_UNA3_210576.6027	7
0Safe_safe_UNA3_210581.6032	91
0Safe_safe_UNA3_210583.6034	186
0Safe_safe_UNA3_210588.6039	6
0Safe_safe_UNA3_210592.6043	69
0Safe_safe_UNA3_210594.6045	1035
0Safe_safe_UNA3_210604.6055	654
0Safe_safe_UNA3_210605.6056	1030
0Safe_safe_UNA3_210607.6058	65
0Safe_safe_UNA3_210612.6063	52
0Safe_safe_UNA3_210613.6064	21
0Safe_safe_UNA3_210623.6074	3793
0Safe_safe_UNA3_210627.6078	153
0Safe_safe_UNA3_210630.6081	53
0Safe_safe_UNA3_210643.6094	308
0Safe_safe_UNA3_210644.6095	198
0Safe_safe_UNA3_210652.6103	249
0Safe_safe_UNA3_210654.6105	254
0Safe_safe_UNA3_210655.6106	96
0Safe_safe_UNA3_210660.6111	8
0Safe_safe_UNA3_210663.6114	9
0Safe_safe_UNA3_210665.6116	16
0Safe_safe_UNA3_210667.6118	53
0Safe_safe_UNA3_210674.6125	104
0Safe_safe_UNA3_210688.6139	32
0Safe_safe_UNA3_210692.6143	18
0Safe_safe_UNA3_210697.6148	113
0Safe_safe_UNA3_210698.6149	39
0Safe_safe_UNA3_210703.6154	15
0Safe_safe_UNA3_210709.6160	54
0Safe_safe_UNA3_210711.6162	4
0Safe_safe_UNA3_210712.6163	22
0Safe_safe_UNA3_210715.6166	33
0Safe_safe_UNA3_210720.6171	157
0Safe_safe_UNA3_210728.6179	785
0Safe_safe_UNA3_210739.6190	179
0Safe_safe_UNA3_210748.6199	354
0Safe_safe_UNA3_210750.6201	846
0Safe_safe_UNA3_210769.6220	43
0Safe_safe_UNA3_210777.6228	10
0Safe_safe_UNA3_210783.6234	86
0Safe_safe_UNA3_210784.6235	20
0Safe_safe_UNA3_210787.6238	2083938
0Safe_safe_UNA3_210788.6239	30
0Safe_safe_UNA3_210812.6263	12
0Safe_safe_UNA3_210815.6266	86
0Safe_safe_UNA3_210819.6270	28
0Safe_safe_UNA3_210823.6274	257
0Safe_safe_UNA3_210827.6278	972
0Safe_safe_UNA3_210829.6280	47
0Safe_safe_UNA3_210846.6297	302
0Safe_safe_UNA3_210854.6305	70
0Safe_safe_UNA3_210857.6308	36
0Safe_safe_UNA3_210864.6315	52
0Safe_safe_UNA3_210880.6331	208
0Safe_safe_UNA3_210884.6335	13
0Safe_safe_UNA3_210892.6343	168
0Safe_safe_UNA3_210901.6352	330
0Safe_safe_UNA3_210906.6357	61
0Safe_safe_UNA3_210923.6374	122
0Safe_safe_UNA3_210927.6378	19
0Safe_safe_UNA3_210928.6379	10
0Safe_safe_UNA3_210930.6381	41
0Safe_safe_UNA3_210944.6395	92
0Safe_safe_UNA3_210967.6418	1743
0Safe_safe_UNA3_210969.6420	223
0Safe_safe_UNA3_210971.6422	38
0Safe_safe_UNA3_210980.6431	75
0Safe_safe_UNA3_210983.6434	98
0Safe_safe_UNA3_210984.6435	50
0Safe_safe_UNA3_210991.6442	377
0Safe_safe_UNA3_211001.6452	20
0Safe_safe_UNA3_211003.6454	18
0Safe_safe_UNA3_211004.6455	32
0Safe_safe_UNA3_211006.6457	21
0Safe_safe_UNA3_211010.6461	67
0Safe_safe_UNA3_211015.6466	69
0Safe_safe_UNA3_211016.6467	15
0Safe_safe_UNA3_211030.6481	48
0Safe_safe_UNA3_211034.6485	40225
0Safe_safe_UNA3_211040.6491	49
0Safe_safe_UNA3_211042.6493	31
0Safe_safe_UNA3_211046.6497	314
0Safe_safe_UNA3_211058.6509	33
0Safe_safe_UNA3_211066.6517	1012
0Safe_safe_UNA3_211080.6531	61
0Safe_safe_UNA3_211094.6545	11
0Safe_safe_UNA3_211101.6552	32
0Safe_safe_UNA3_211104.6555	137
0Safe_safe_UNA3_211108.6559	92
0Safe_safe_UNA3_211114.6565	57
0Safe_safe_UNA3_211133.6584	2596
0Safe_safe_UNA3_211145.6596	641
0Safe_safe_UNA3_211155.6606	30
0Safe_safe_UNA3_211165.6616	601
0Safe_safe_UNA3_211166.6617	53
0Safe_safe_UNA3_211172.6623	17
0Safe_safe_UNA3_211174.6625	28
0Safe_safe_UNA3_211177.6628	108
0Safe_safe_UNA3_211191.6642	30
0Safe_safe_UNA3_211203.6654	34
0Safe_safe_UNA3_211205.6656	403
0Safe_safe_UNA3_211212.6663	226
0Safe_safe_UNA3_211219.6670	2
0Safe_safe_UNA3_211220.6671	213
0Safe_safe_UNA3_211237.6688	77
0Safe_safe_UNA3_211241.6692	103
0Safe_safe_UNA3_211244.6695	291
0Safe_safe_UNA3_211250.6701	21
0Safe_safe_UNA3_211253.6704	38
0Safe_safe_UNA3_211255.6706	59
0Safe_safe_UNA3_211258.6709	10454
0Safe_safe_UNA3_211263.6714	30
0Safe_safe_UNA3_211265.6716	69
0Safe_safe_UNA3_211276.6727	28
0Safe_safe_UNA3_211285.6736	60
0Safe_safe_UNA3_211287.6738	670
0Safe_safe_UNA3_211292.6743	244
0Safe_safe_UNA3_211298.6749	189
ENSG00000000457_SCYL3_DTKP_58566.1	15
ENSG00000000457_SCYL3_DTKP_58567.2	101
ENSG00000000457_SCYL3_DTKP_58568.3	29
ENSG00000000457_SCYL3_DTKP_58569.4	40
ENSG00000000457_SCYL3_DTKP_58570.5	15
[truncated: 23,254 more rows]

## Sheet: WT DTKP screen #2
0None_none_ACOCDTKP_212050.751	26
0None_none_ACOCDTKP_212392.1093	28
0None_none_ACOCDTKP_213062.1763	18
0None_none_ACOCDTKP_213384.2085	12
0None_none_ACOCDTKP_213452.2153	6
0None_none_ACOCDTKP_214209.2910	7
0None_none_ACOCDTKP_214247.2948	20
0None_none_ACOCDTKP_216067.4768	11
0None_none_ACOCDTKP_216181.4882	67
0None_none_ACOCDTKP_216359.5060	5
0None_none_ACOCDTKP_216369.5070	31
0None_none_ACOCDTKP_216758.5459	1
0None_none_ACOCUNA1_212384.1085	20
0None_none_ACOCUNA1_212423.1124	400
0None_none_ACOCUNA1_213912.2613	73
0None_none_ACOCUNA1_214211.2912	37
0None_none_ACOCUNA1_215205.3906	34
0None_none_ACOCUNA1_215292.3993	43
0None_none_ACOCUNA1_215840.4541	464
0None_none_ACOCUNA1_215978.4679	9
0None_none_ACOCUNA1_216385.5086	3
0None_none_ACOCUNA2_211969.670	11
0None_none_ACOCUNA2_212081.782	447
0None_none_ACOCUNA2_212637.1338	3
0None_none_ACOCUNA2_212735.1436	20
0None_none_ACOCUNA2_213626.2327	36
0None_none_ACOCUNA2_214243.2944	29
0None_none_ACOCUNA2_214354.3055	7
0None_none_ACOCUNA2_214708.3409	10
0None_none_ACOCUNA2_216019.4720	3
0None_none_ACOCUNA3_213827.2528	222
0None_none_ACOCUNA3_214541.3242	246
0None_none_ACOCUNA3_215263.3964	28
0None_none_ACOCUNA3_215750.4451	46
0None_none_ACOCUNA3_215989.4690	9
0None_none_ACOCUNA3_216052.4753	13
0None_none_ACOCUNA3_216473.5174	92
0None_none_ACOCUNA3_216747.5448	81
0None_none_ACOC_211318.19	6
0None_none_ACOC_211377.78	198
0None_none_ACOC_211409.110	12
0None_none_ACOC_211480.181	44
0None_none_ACOC_211483.184	21
0None_none_ACOC_211621.322	8
0None_none_ACOC_211823.524	1248
0None_none_ACOC_211898.599	31
0None_none_ACOC_212111.812	62
0None_none_ACOC_212121.822	76
0None_none_ACOC_212178.879	10
0None_none_ACOC_212235.936	7
0None_none_ACOC_212294.995	13
0None_none_ACOC_212295.996	51
0None_none_ACOC_212331.1032	378
0None_none_ACOC_212487.1188	793
0None_none_ACOC_212698.1399	5
0None_none_ACOC_212728.1429	18
0None_none_ACOC_212732.1433	10
0None_none_ACOC_212750.1451	21
0None_none_ACOC_212785.1486	155
0None_none_ACOC_212825.1526	1518
0None_none_ACOC_212839.1540	9
0None_none_ACOC_212894.1595	15
0None_none_ACOC_212906.1607	212
0None_none_ACOC_212929.1630	61
0None_none_ACOC_212988.1689	142
0None_none_ACOC_213096.1797	20
0None_none_ACOC_213180.1881	1
0None_none_ACOC_213353.2054	34
0None_none_ACOC_213474.2175	69
0None_none_ACOC_213516.2217	73
0None_none_ACOC_213524.2225	12
0None_none_ACOC_213564.2265	112
0None_none_ACOC_213571.2272	124
0None_none_ACOC_213723.2424	4
0None_none_ACOC_213805.2506	28
0None_none_ACOC_213846.2547	54
0None_none_ACOC_213883.2584	22
0None_none_ACOC_213980.2681	87
0None_none_ACOC_214055.2756	91
0None_none_ACOC_214067.2768	39
0None_none_ACOC_214346.3047	117
0None_none_ACOC_214447.3148	460
0None_none_ACOC_214584.3285	32
0None_none_ACOC_214648.3349	95
0None_none_ACOC_214713.3414	31
0None_none_ACOC_214812.3513	59
0None_none_ACOC_214816.3517	39
0None_none_ACOC_214865.3566	10
0None_none_ACOC_214868.3569	27
0None_none_ACOC_214896.3597	22
0None_none_ACOC_214917.3618	91
0None_none_ACOC_214979.3680	277
0None_none_ACOC_215046.3747	14
0None_none_ACOC_215058.3759	103
0None_none_ACOC_215107.3808	135
0None_none_ACOC_215134.3835	19
0None_none_ACOC_215157.3858	153
0None_none_ACOC_215275.3976	11
0None_none_ACOC_215276.3977	143
0None_none_ACOC_215352.4053	33
0None_none_ACOC_215496.4197	52
0None_none_ACOC_215579.4280	52
0None_none_ACOC_215632.4333	402
0None_none_ACOC_215653.4354	11
0None_none_ACOC_215737.4438	15
0None_none_ACOC_215785.4486	3
0None_none_ACOC_215815.4516	8
0None_none_ACOC_215894.4595	12
0None_none_ACOC_215944.4645	178
0None_none_ACOC_215957.4658	12
0None_none_ACOC_216026.4727	31
0None_none_ACOC_216063.4764	1
0None_none_ACOC_216111.4812	11
0None_none_ACOC_216308.5009	382
0None_none_ACOC_216453.5154	11
0None_none_ACOC_216462.5163	10
0None_none_ACOC_216549.5250	13
0None_none_ACOC_216606.5307	1
0None_none_ACOC_216646.5347	9
0None_none_ACOC_216659.5360	21
0None_none_ACOC_216681.5382	6
0None_none_ACOC_216753.5454	2
0None_none_ACOC_216829.5530	85
0None_none_ACOC_216844.5545	2
0None_none_ACOC_216853.5554	104
0None_none_DTKPPROT_211394.95	61
0None_none_DTKPPROT_212082.783	194679
0None_none_DTKPPROT_212817.1518	41
0None_none_DTKPPROT_213000.1701	27
0None_none_DTKPPROT_213114.1815	44
0None_none_DTKPPROT_213399.2100	6
0None_none_DTKPPROT_214113.2814	17
0None_none_DTKPPROT_214302.3003	8
0None_none_DTKPPROT_214355.3056	4
0None_none_DTKPPROT_214377.3078	449
0None_none_DTKPPROT_214488.3189	5
0None_none_DTKPPROT_215331.4032	124
0None_none_DTKPPROT_216884.5585	53
0None_none_DTKP_211345.46	7
0None_none_DTKP_211456.157	23
0None_none_DTKP_211474.175	154
0None_none_DTKP_211624.325	267
0None_none_DTKP_211708.409	57
0None_none_DTKP_211747.448	920
0None_none_DTKP_211770.471	82
0None_none_DTKP_212098.799	1
0None_none_DTKP_212165.866	184
0None_none_DTKP_212212.913	6
0None_none_DTKP_212346.1047	6
0None_none_DTKP_212398.1099	11
0None_none_DTKP_212459.1160	33
0None_none_DTKP_212729.1430	23
0None_none_DTKP_212793.1494	5
0None_none_DTKP_212797.1498	1753
0None_none_DTKP_212966.1667	3
0None_none_DTKP_212968.1669	150
0None_none_DTKP_213026.1727	65278
0None_none_DTKP_213274.1975	28
0None_none_DTKP_213357.2058	4
0None_none_DTKP_213460.2161	43
0None_none_DTKP_213523.2224	40
0None_none_DTKP_213548.2249	18
0None_none_DTKP_213644.2345	122
0None_none_DTKP_213763.2464	48
0None_none_DTKP_213798.2499	10
0None_none_DTKP_213801.2502	141
0None_none_DTKP_213910.2611	88
0None_none_DTKP_213914.2615	2
0None_none_DTKP_213966.2667	5
0None_none_DTKP_214230.2931	17
0None_none_DTKP_214304.3005	28
0None_none_DTKP_214345.3046	89
0None_none_DTKP_214402.3103	63
0None_none_DTKP_214445.3146	61
0None_none_DTKP_214540.3241	11
0None_none_DTKP_214647.3348	32
0None_none_DTKP_214661.3362	24
0None_none_DTKP_214761.3462	37
0None_none_DTKP_214801.3502	20
0None_none_DTKP_214814.3515	8
0None_none_DTKP_214849.3550	29
0None_none_DTKP_214863.3564	7
0None_none_DTKP_214919.3620	25
0None_none_DTKP_214959.3660	53
0None_none_DTKP_215140.3841	7
0None_none_DTKP_215147.3848	87
0None_none_DTKP_215347.4048	7
0None_none_DTKP_215440.4141	131
0None_none_DTKP_215498.4199	5
0None_none_DTKP_215504.4205	13
0None_none_DTKP_215607.4308	12
0None_none_DTKP_215705.4406	40
0None_none_DTKP_215878.4579	63
0None_none_DTKP_215956.4657	7
0None_none_DTKP_215990.4691	6
0None_none_DTKP_216021.4722	5
0None_none_DTKP_216054.4755	17
0None_none_DTKP_216062.4763	85
0None_none_DTKP_216158.4859	10
0None_none_DTKP_216225.4926	4
0None_none_DTKP_216322.5023	568
0None_none_DTKP_216352.5053	10
0None_none_DTKP_216626.5327	3
0None_none_DTKP_216655.5356	18
0None_none_DTKP_216687.5388	5
0None_none_DTKP_216771.5472	37
0None_none_DTKP_216852.5553	1
0None_none_DTKP_216871.5572	8
0None_none_GEEXDTKP_211568.269	4
0None_none_GEEXDTKP_211936.637	1
0None_none_GEEXDTKP_212190.891	19
0None_none_GEEXDTKP_212700.1401	54
0None_none_GEEXDTKP_213130.1831	40
0None_none_GEEXDTKP_213844.2545	30
0None_none_GEEXDTKP_214356.3057	3
0None_none_GEEXDTKP_214496.3197	18
0None_none_GEEXDTKP_214573.3274	93
0None_none_GEEXDTKP_214876.3577	12
0None_none_GEEXDTKP_215892.4593	86
0None_none_GEEXUNA1_211448.149	452
0None_none_GEEXUNA1_212059.760	107
0None_none_GEEXUNA1_212514.1215	19
0None_none_GEEXUNA1_212910.1611	24
0None_none_GEEXUNA1_213394.2095	8
0None_none_GEEXUNA1_214106.2807	200
0None_none_GEEXUNA1_214460.3161	5
0None_none_GEEXUNA1_214545.3246	121
0None_none_GEEXUNA1_215111.3812	24
0None_none_GEEXUNA1_215301.4002	3
0None_none_GEEXUNA1_215338.4039	21
0None_none_GEEXUNA1_215463.4164	77
0None_none_GEEXUNA1_216723.5424	2
0None_none_GEEXUNA2_212678.1379	7
0None_none_GEEXUNA2_212706.1407	123
0None_none_GEEXUNA2_212741.1442	20
0None_none_GEEXUNA2_212784.1485	64
0None_none_GEEXUNA2_212884.1585	33
0None_none_GEEXUNA2_213997.2698	3
0None_none_GEEXUNA2_214945.3646	50
0None_none_GEEXUNA2_215339.4040	123
0None_none_GEEXUNA2_215810.4511	7
0None_none_GEEXUNA2_215826.4527	144
0None_none_GEEXUNA2_216214.4915	59
0None_none_GEEXUNA2_216902.5603	10
0None_none_GEEXUNA3_214220.2921	25
0None_none_GEEXUNA3_216333.5034	76
0None_none_GEEX_211357.58	24
0None_none_GEEX_211494.195	5
0None_none_GEEX_211559.260	13133
0None_none_GEEX_211701.402	223
0None_none_GEEX_211957.658	68
0None_none_GEEX_211994.695	1
0None_none_GEEX_212109.810	104
0None_none_GEEX_212267.968	45
0None_none_GEEX_212452.1153	95
0None_none_GEEX_212479.1180	21
0None_none_GEEX_212508.1209	234
0None_none_GEEX_212596.1297	114
0None_none_GEEX_212699.1400	10
0None_none_GEEX_212905.1606	3
0None_none_GEEX_212916.1617	5
0None_none_GEEX_212976.1677	20
0None_none_GEEX_213055.1756	79
0None_none_GEEX_213059.1760	642
0None_none_GEEX_213070.1771	13
0None_none_GEEX_213076.1777	239
0None_none_GEEX_213132.1833	28
0None_none_GEEX_213151.1852	24
0None_none_GEEX_213190.1891	12
0None_none_GEEX_213284.1985	8
0None_none_GEEX_213364.2065	168
0None_none_GEEX_213456.2157	3
0None_none_GEEX_213506.2207	67
0None_none_GEEX_213536.2237	30
0None_none_GEEX_213629.2330	1
0None_none_GEEX_213701.2402	95
0None_none_GEEX_213739.2440	57
0None_none_GEEX_213746.2447	12
0None_none_GEEX_213817.2518	25
0None_none_GEEX_213831.2532	9
0None_none_GEEX_213852.2553	11
0None_none_GEEX_213951.2652	12
0None_none_GEEX_213978.2679	15
0None_none_GEEX_214044.2745	19
0None_none_GEEX_214122.2823	1859
0None_none_GEEX_214203.2904	1
0None_none_GEEX_214206.2907	70
0None_none_GEEX_214516.3217	17
0None_none_GEEX_214668.3369	2
0None_none_GEEX_214674.3375	126
0None_none_GEEX_214690.3391	14
0None_none_GEEX_214703.3404	39
0None_none_GEEX_214777.3478	821
0None_none_GEEX_214894.3595	22
0None_none_GEEX_214895.3596	20
0None_none_GEEX_214925.3626	12
0None_none_GEEX_214956.3657	96
0None_none_GEEX_214996.3697	14
0None_none_GEEX_215110.3811	36
0None_none_GEEX_215151.3852	26
0None_none_GEEX_215174.3875	5
0None_none_GEEX_215235.3936	25
0None_none_GEEX_215287.3988	66
0None_none_GEEX_215458.4159	4
0None_none_GEEX_215530.4231	23
0None_none_GEEX_215650.4351	100
0None_none_GEEX_215875.4576	5
0None_none_GEEX_215881.4582	12
0None_none_GEEX_215899.4600	3
0None_none_GEEX_215968.4669	7
0None_none_GEEX_215970.4671	2
0None_none_GEEX_216010.4711	16
0None_none_GEEX_216256.4957	35
0None_none_GEEX_216259.4960	407
0None_none_GEEX_216415.5116	20
0None_none_GEEX_216657.5358	42
0None_none_GEEX_216661.5362	5
0None_none_MEPRDTKP_212024.725	20
0None_none_MEPRDTKP_212488.1189	107
0None_none_MEPRDTKP_213881.2582	51
0None_none_MEPRDTKP_214193.2894	15
0None_none_MEPRDTKP_214651.3352	15
0None_none_MEPRDTKP_215133.3834	3
0None_none_MEPRDTKP_215206.3907	20
0None_none_MEPRDTKP_215617.4318	11
0None_none_MEPRDTKP_216552.5253	1
0None_none_MEPRDTKP_216793.5494	885
0None_none_MEPRUNA1_211903.604	1
0None_none_MEPRUNA1_212174.875	86
0None_none_MEPRUNA1_212226.927	11
0None_none_MEPRUNA1_213606.2307	10
0None_none_MEPRUNA1_213679.2380	29
0None_none_MEPRUNA1_214687.3388	12
0None_none_MEPRUNA1_215012.3713	20
0None_none_MEPRUNA1_215223.3924	359
0None_none_MEPRUNA1_215366.4067	8
0None_none_MEPRUNA2_212543.1244	34
0None_none_MEPRUNA2_213383.2084	6
0None_none_MEPRUNA2_213698.2399	56
0None_none_MEPRUNA2_214005.2706	5
0None_none_MEPRUNA2_214340.3041	1953
0None_none_MEPRUNA2_215238.3939	2
0None_none_MEPRUNA2_215465.4166	69
0None_none_MEPRUNA2_215916.4617	4
0None_none_MEPRUNA3_211656.357	87
0None_none_MEPRUNA3_211725.426	3
0None_none_MEPRUNA3_213233.1934	9
0None_none_MEPRUNA3_213482.2183	763
0None_none_MEPRUNA3_214537.3238	30
0None_none_MEPRUNA3_215118.3819	11
0None_none_MEPRUNA3_215262.3963	1
0None_none_MEPRUNA3_216692.5393	1
0None_none_MEPRUNA3_216920.5621	20
0None_none_MEPR_211312.13	2
0None_none_MEPR_211347.48	58
0None_none_MEPR_211565.266	11
0None_none_MEPR_211583.284	17
0None_none_MEPR_211641.342	185
0None_none_MEPR_211655.356	18
0None_none_MEPR_211740.441	261
0None_none_MEPR_211748.449	10
0None_none_MEPR_211766.467	57
0None_none_MEPR_211771.472	12
0None_none_MEPR_211914.615	47
0None_none_MEPR_211928.629	23
0None_none_MEPR_211964.665	8
0None_none_MEPR_212086.787	18
0None_none_MEPR_212215.916	11
0None_none_MEPR_212255.956	12
0None_none_MEPR_212370.1071	155
0None_none_MEPR_212441.1142	10
0None_none_MEPR_212642.1343	17
0None_none_MEPR_212647.1348	5
0None_none_MEPR_212707.1408	51
0None_none_MEPR_212737.1438	7932
0None_none_MEPR_212814.1515	19
0None_none_MEPR_212849.1550	155
0None_none_MEPR_212907.1608	61
0None_none_MEPR_213023.1724	705
0None_none_MEPR_213051.1752	266
0None_none_MEPR_213064.1765	7
0None_none_MEPR_213135.1836	1
0None_none_MEPR_213173.1874	8
0None_none_MEPR_213191.1892	193
0None_none_MEPR_213349.2050	13
0None_none_MEPR_213424.2125	9
0None_none_MEPR_213478.2179	9
0None_none_MEPR_213686.2387	13
0None_none_MEPR_213690.2391	92
0None_none_MEPR_213719.2420	1118
0None_none_MEPR_213900.2601	8
0None_none_MEPR_213957.2658	78
0None_none_MEPR_213969.2670	6
0None_none_MEPR_214009.2710	805
0None_none_MEPR_214168.2869	6
0None_none_MEPR_214195.2896	11
0None_none_MEPR_214233.2934	420
0None_none_MEPR_214274.2975	6
0None_none_MEPR_214495.3196	9
0None_none_MEPR_214564.3265	14
0None_none_MEPR_214581.3282	57
0None_none_MEPR_214614.3315	7
0None_none_MEPR_214642.3343	7
0None_none_MEPR_214649.3350	145
0None_none_MEPR_214653.3354	713
0None_none_MEPR_214700.3401	8
0None_none_MEPR_214750.3451	6896
0None_none_MEPR_214776.3477	5
0None_none_MEPR_214805.3506	1
0None_none_MEPR_214807.3508	70
0None_none_MEPR_214926.3627	163
0None_none_MEPR_214941.3642	87
0None_none_MEPR_214964.3665	11
0None_none_MEPR_215049.3750	13
0None_none_MEPR_215069.3770	855
0None_none_MEPR_215074.3775	35
0None_none_MEPR_215089.3790	7
0None_none_MEPR_215142.3843	1288
0None_none_MEPR_215169.3870	196
0None_none_MEPR_215239.3940	4
0None_none_MEPR_215332.4033	8
0None_none_MEPR_215484.4185	8
0None_none_MEPR_215612.4313	278
0None_none_MEPR_215666.4367	39
0None_none_MEPR_215734.4435	79
0None_none_MEPR_215753.4454	1
0None_none_MEPR_215795.4496	5
0None_none_MEPR_215853.4554	126
0None_none_MEPR_215856.4557	568
0None_none_MEPR_215914.4615	12
0None_none_MEPR_216001.4702	70
0None_none_MEPR_216149.4850	3
0None_none_MEPR_216236.4937	20
0None_none_MEPR_216276.4977	3
0None_none_MEPR_216347.5048	143
0None_none_MEPR_216470.5171	165
0None_none_MEPR_216560.5261	3
0None_none_MEPR_216584.5285	1
0None_none_MEPR_216615.5316	1
0None_none_MEPR_216627.5328	26
0None_none_MEPR_216648.5349	10
0None_none_MEPR_216698.5399	7
0None_none_MEPR_216826.5527	74
0None_none_MEPR_216850.5551	4
0None_none_PROTUNA3_211724.425	23
0None_none_PROTUNA3_211805.506	196
0None_none_PROTUNA3_212032.733	31
0None_none_PROTUNA3_212751.1452	4
0None_none_PROTUNA3_214240.2941	7
0None_none_PROTUNA3_214514.3215	4
0None_none_PROTUNA3_214553.3254	184
0None_none_PROTUNA3_214632.3333	7
0None_none_PROTUNA3_214742.3443	120
0None_none_PROTUNA3_214754.3455	2
0None_none_PROTUNA3_214873.3574	447
0None_none_PROTUNA3_215346.4047	4
0None_none_PROTUNA3_216218.4919	47
0None_none_PROTUNA3_216378.5079	37
0None_none_PROTUNA3_216451.5152	5
0None_none_PROT_211363.64	321
0None_none_PROT_211415.116	14
0None_none_PROT_211462.163	57
0None_none_PROT_211492.193	13
0None_none_PROT_211512.213	5
0None_none_PROT_211542.243	14
0None_none_PROT_211611.312	14
0None_none_PROT_211644.345	16
0None_none_PROT_211772.473	31
0None_none_PROT_211845.546	9
0None_none_PROT_211896.597	1
0None_none_PROT_211940.641	11
0None_none_PROT_211999.700	3
0None_none_PROT_212088.789	34
0None_none_PROT_212116.817	16
0None_none_PROT_212162.863	11
0None_none_PROT_212198.899	18
0None_none_PROT_212202.903	16235
0None_none_PROT_212241.942	296
0None_none_PROT_212305.1006	7
0None_none_PROT_212351.1052	17
0None_none_PROT_212380.1081	99
0None_none_PROT_212491.1192	266
0None_none_PROT_212498.1199	17
0None_none_PROT_212731.1432	58
0None_none_PROT_212733.1434	6
0None_none_PROT_212760.1461	67
0None_none_PROT_212769.1470	55
0None_none_PROT_212812.1513	1
0None_none_PROT_212865.1566	17
0None_none_PROT_212924.1625	1
0None_none_PROT_212947.1648	160
0None_none_PROT_213010.1711	9
0None_none_PROT_213165.1866	9
0None_none_PROT_213188.1889	10
0None_none_PROT_213229.1930	10
0None_none_PROT_213287.1988	28
0None_none_PROT_213328.2029	20
0None_none_PROT_213408.2109	456
0None_none_PROT_213436.2137	5
0None_none_PROT_213520.2221	410
0None_none_PROT_213672.2373	1987
0None_none_PROT_213697.2398	15
0None_none_PROT_213744.2445	61
0None_none_PROT_213775.2476	69
0None_none_PROT_213803.2504	2401
0None_none_PROT_213913.2614	4
0None_none_PROT_213928.2629	102
0None_none_PROT_214024.2725	60
0None_none_PROT_214151.2852	4
0None_none_PROT_214154.2855	18
0None_none_PROT_214182.2883	7
0None_none_PROT_214197.2898	4
0None_none_PROT_214227.2928	9
0None_none_PROT_214256.2957	14
0None_none_PROT_214294.2995	159
0None_none_PROT_214303.3004	43
0None_none_PROT_214323.3024	3
0None_none_PROT_214347.3048	129
0None_none_PROT_214358.3059	3
0None_none_PROT_214435.3136	15
0None_none_PROT_214450.3151	3
0None_none_PROT_214521.3222	28
0None_none_PROT_214618.3319	85
0None_none_PROT_214758.3459	5
0None_none_PROT_214798.3499	2
0None_none_PROT_214811.3512	43
0None_none_PROT_214819.3520	65
0None_none_PROT_214866.3567	31
0None_none_PROT_214880.3581	3561
0None_none_PROT_215113.3814	5
0None_none_PROT_215181.3882	3
0None_none_PROT_215194.3895	245
0None_none_PROT_215380.4081	1
0None_none_PROT_215408.4109	23
0None_none_PROT_215474.4175	11
0None_none_PROT_215562.4263	15
0None_none_PROT_215627.4328	10
0None_none_PROT_215723.4424	80
0None_none_PROT_215767.4468	8
0None_none_PROT_215842.4543	2
0None_none_PROT_215951.4652	67
0None_none_PROT_215962.4663	48
0None_none_PROT_215965.4666	92
0None_none_PROT_215972.4673	1
0None_none_PROT_216003.4704	43
0None_none_PROT_216059.4760	12
0None_none_PROT_216129.4830	9
0None_none_PROT_216166.4867	5
0None_none_PROT_216203.4904	143
0None_none_PROT_216223.4924	141
0None_none_PROT_216239.4940	11
0None_none_PROT_216294.4995	123
0None_none_PROT_216329.5030	30
0None_none_PROT_216344.5045	13
0None_none_PROT_216419.5120	290
0None_none_PROT_216511.5212	3708
0None_none_PROT_216534.5235	106
0None_none_PROT_216572.5273	4
0None_none_PROT_216619.5320	22
0None_none_PROT_216680.5381	2
0None_none_PROT_216727.5428	221
0None_none_PROT_216754.5455	296
0None_none_PROT_216879.5580	60
0None_none_PROT_216895.5596	254
0None_none_TMMODTKP_212148.849	22
0None_none_TMMODTKP_212425.1126	2
0None_none_TMMODTKP_212874.1575	25
0None_none_TMMODTKP_214162.2863	42
0None_none_TMMODTKP_214922.3623	6
0None_none_TMMODTKP_216561.5262	24
0None_none_TMMOUNA1_211378.79	3
0None_none_TMMOUNA1_213035.1736	50
0None_none_TMMOUNA1_213203.1904	25
0None_none_TMMOUNA1_213241.1942	89
0None_none_TMMOUNA1_213467.2168	39
0None_none_TMMOUNA1_213670.2371	9
0None_none_TMMOUNA1_213789.2490	50
0None_none_TMMOUNA1_214477.3178	3
0None_none_TMMOUNA1_214556.3257	26
0None_none_TMMOUNA1_214635.3336	16
0None_none_TMMOUNA1_214855.3556	28
0None_none_TMMOUNA1_215711.4412	1686
0None_none_TMMOUNA1_215837.4538	8
0None_none_TMMOUNA1_216510.5211	2
0None_none_TMMOUNA2_211475.176	6
0None_none_TMMOUNA2_211941.642	4
0None_none_TMMOUNA2_212711.1412	16
0None_none_TMMOUNA2_213030.1731	20
0None_none_TMMOUNA2_213954.2655	116
0None_none_TMMOUNA2_214341.3042	6
0None_none_TMMOUNA2_214995.3696	9
0None_none_TMMOUNA2_215940.4641	26
0None_none_TMMOUNA2_216607.5308	34
0None_none_TMMOUNA3_211487.188	16
0None_none_TMMOUNA3_213566.2267	5
0None_none_TMMOUNA3_213958.2659	127
0None_none_TMMOUNA3_214444.3145	52
0None_none_TMMOUNA3_215304.4005	50
0None_none_TMMOUNA3_216412.5113	4
0None_none_TMMO_211317.18	37
0None_none_TMMO_211340.41	28
0None_none_TMMO_211380.81	19
0None_none_TMMO_211404.105	11
0None_none_TMMO_211428.129	42
0None_none_TMMO_211530.231	41
0None_none_TMMO_211563.264	21
0None_none_TMMO_211626.327	72
0None_none_TMMO_211636.337	14
0None_none_TMMO_211733.434	8
0None_none_TMMO_211773.474	21
0None_none_TMMO_211812.513	72
0None_none_TMMO_211884.585	12
0None_none_TMMO_211897.598	6
0None_none_TMMO_211945.646	45
0None_none_TMMO_211966.667	19
0None_none_TMMO_212054.755	52
0None_none_TMMO_212175.876	17
0None_none_TMMO_212176.877	7
0None_none_TMMO_212199.900	88
0None_none_TMMO_212222.923	386
0None_none_TMMO_212365.1066	56
0None_none_TMMO_212396.1097	124
0None_none_TMMO_212404.1105	61
0None_none_TMMO_212422.1123	35
0None_none_TMMO_212433.1134	2
0None_none_TMMO_212468.1169	3
0None_none_TMMO_212524.1225	21
0None_none_TMMO_212591.1292	15
0None_none_TMMO_212612.1313	70
0None_none_TMMO_212619.1320	9
0None_none_TMMO_212683.1384	8
0None_none_TMMO_212705.1406	31
0None_none_TMMO_212779.1480	3
0None_none_TMMO_212820.1521	1
0None_none_TMMO_212853.1554	116
0None_none_TMMO_212858.1559	5
0None_none_TMMO_212911.1612	101
0None_none_TMMO_212944.1645	329
0None_none_TMMO_213053.1754	16
0None_none_TMMO_213071.1772	4
0None_none_TMMO_213127.1828	382
0None_none_TMMO_213154.1855	98
0None_none_TMMO_213217.1918	17
0None_none_TMMO_213222.1923	24
0None_none_TMMO_213314.2015	1
0None_none_TMMO_213317.2018	10
0None_none_TMMO_213340.2041	2274
0None_none_TMMO_213437.2138	1030
0None_none_TMMO_213835.2536	2
0None_none_TMMO_213962.2663	162
0None_none_TMMO_214025.2726	7
0None_none_TMMO_214028.2729	109
0None_none_TMMO_214073.2774	61
0None_none_TMMO_214094.2795	288
0None_none_TMMO_214097.2798	16
0None_none_TMMO_214139.2840	1532
0None_none_TMMO_214205.2906	113
0None_none_TMMO_214239.2940	6
0None_none_TMMO_214384.3085	40
0None_none_TMMO_214415.3116	2
0None_none_TMMO_214520.3221	10
0None_none_TMMO_214603.3304	8
0None_none_TMMO_214791.3492	13
0None_none_TMMO_214909.3610	1
0None_none_TMMO_214952.3653	46
0None_none_TMMO_215008.3709	189
0None_none_TMMO_215011.3712	234
0None_none_TMMO_215056.3757	7
0None_none_TMMO_215060.3761	8
0None_none_TMMO_215080.3781	25
0None_none_TMMO_215129.3830	6
0None_none_TMMO_215154.3855	12
0None_none_TMMO_215171.3872	2
0None_none_TMMO_215400.4101	645
0None_none_TMMO_215442.4143	18
0None_none_TMMO_215464.4165	176
0None_none_TMMO_215583.4284	1
0None_none_TMMO_215619.4320	23
0None_none_TMMO_215621.4322	5
0None_none_TMMO_215645.4346	271
0None_none_TMMO_215745.4446	13
0None_none_TMMO_215781.4482	16
0None_none_TMMO_215818.4519	14
0None_none_TMMO_215871.4572	49
0None_none_TMMO_216151.4852	62
0None_none_TMMO_216191.4892	22
0None_none_TMMO_216250.4951	7
0None_none_TMMO_216252.4953	10
0None_none_TMMO_216287.4988	158
0None_none_TMMO_216304.5005	10
0None_none_TMMO_216331.5032	133
0None_none_TMMO_216421.5122	633
0None_none_TMMO_216455.5156	5
0None_none_TMMO_216481.5182	43
0None_none_TMMO_216625.5326	38
0None_none_TMMO_216666.5367	5
0None_none_TMMO_216689.5390	6
0None_none_TMMO_216743.5444	1
0None_none_TMMO_216794.5495	28
0None_none_TMMO_216866.5567	3
0None_none_TMMO_216930.5631	36
0None_none_UNA1PROT_211342.43	11
0None_none_UNA1PROT_211429.130	40
0None_none_UNA1PROT_212057.758	1055
0None_none_UNA1PROT_212376.1077	3
0None_none_UNA1PROT_212632.1333	324
0None_none_UNA1PROT_213449.2150	90
0None_none_UNA1PROT_215394.4095	4
0None_none_UNA1PROT_216119.4820	86
0None_none_UNA1PROT_216776.5477	16
0None_none_UNA1_211484.185	108
0None_none_UNA1_211515.216	55
0None_none_UNA1_211527.228	107
0None_none_UNA1_211589.290	1
0None_none_UNA1_211637.338	8
0None_none_UNA1_211681.382	133
0None_none_UNA1_211729.430	15
0None_none_UNA1_211780.481	10
0None_none_UNA1_211790.491	11
0None_none_UNA1_211879.580	7
0None_none_UNA1_211982.683	25
0None_none_UNA1_212029.730	119
0None_none_UNA1_212204.905	61
0None_none_UNA1_212279.980	4
0None_none_UNA1_212393.1094	2
0None_none_UNA1_212472.1173	177
0None_none_UNA1_212631.1332	2
0None_none_UNA1_213098.1799	124
0None_none_UNA1_213200.1901	22
0None_none_UNA1_213265.1966	13
0None_none_UNA1_213336.2037	23
0None_none_UNA1_213385.2086	25
0None_none_UNA1_213565.2266	33
0None_none_UNA1_213660.2361	151
0None_none_UNA1_213713.2414	9
0None_none_UNA1_213742.2443	50
0None_none_UNA1_213772.2473	3
0None_none_UNA1_213901.2602	6
0None_none_UNA1_213920.2621	12
0None_none_UNA1_213943.2644	609
0None_none_UNA1_213987.2688	19
0None_none_UNA1_213993.2694	14
0None_none_UNA1_214087.2788	12
0None_none_UNA1_214110.2811	2
0None_none_UNA1_214124.2825	19
0None_none_UNA1_214137.2838	44
0None_none_UNA1_214198.2899	71
0None_none_UNA1_214223.2924	94
0None_none_UNA1_214246.2947	21
0None_none_UNA1_214310.3011	2357
0None_none_UNA1_214339.3040	11
0None_none_UNA1_214368.3069	3
0None_none_UNA1_214422.3123	3
0None_none_UNA1_214426.3127	5
0None_none_UNA1_214428.3129	278
0None_none_UNA1_214465.3166	6
0None_none_UNA1_214470.3171	16
0None_none_UNA1_214486.3187	9
0None_none_UNA1_214660.3361	47
0None_none_UNA1_214666.3367	65
0None_none_UNA1_214704.3405	19
0None_none_UNA1_214709.3410	32
0None_none_UNA1_214714.3415	40
0None_none_UNA1_214753.3454	3
0None_none_UNA1_214861.3562	39
0None_none_UNA1_214902.3603	4
0None_none_UNA1_214962.3663	5
0None_none_UNA1_215000.3701	11
0None_none_UNA1_215030.3731	10
0None_none_UNA1_215126.3827	88
0None_none_UNA1_215132.3833	11
0None_none_UNA1_215141.3842	5
0None_none_UNA1_215175.3876	151
0None_none_UNA1_215217.3918	1
0None_none_UNA1_215277.3978	80
0None_none_UNA1_215280.3981	82
0None_none_UNA1_215305.4006	24
0None_none_UNA1_215348.4049	10
0None_none_UNA1_215376.4077	14
0None_none_UNA1_215493.4194	60
0None_none_UNA1_215510.4211	12
0None_none_UNA1_215520.4221	3
0None_none_UNA1_215546.4247	30
0None_none_UNA1_215581.4282	1524
0None_none_UNA1_215635.4336	125
0None_none_UNA1_215743.4444	8
0None_none_UNA1_215776.4477	38
0None_none_UNA1_215778.4479	1421
0None_none_UNA1_215867.4568	17
0None_none_UNA1_215886.4587	21
0None_none_UNA1_215925.4626	259
0None_none_UNA1_216000.4701	13
0None_none_UNA1_216007.4708	14
0None_none_UNA1_216192.4893	222
0None_none_UNA1_216257.4958	2
0None_none_UNA1_216282.4983	22
0None_none_UNA1_216360.5061	25
0None_none_UNA1_216398.5099	23
0None_none_UNA1_216418.5119	1
0None_none_UNA1_216443.5144	6894
0None_none_UNA1_216468.5169	160
0None_none_UNA1_216624.5325	9
0None_none_UNA1_216682.5383	15
0None_none_UNA1_216685.5386	8
0None_none_UNA1_216784.5485	208
0None_none_UNA1_216797.5498	2
0None_none_UNA1_216878.5579	25
0None_none_UNA2PROT_211307.8	8
0None_none_UNA2PROT_211657.358	285
0None_none_UNA2PROT_211797.498	50742
0None_none_UNA2PROT_212246.947	8
0None_none_UNA2PROT_212531.1232	27
0None_none_UNA2PROT_213015.1716	1
0None_none_UNA2PROT_213276.1977	45
0None_none_UNA2PROT_214385.3086	3
0None_none_UNA2PROT_214425.3126	7
0None_none_UNA2PROT_214517.3218	12
0None_none_UNA2PROT_215455.4156	269
0None_none_UNA2PROT_215489.4190	5
0None_none_UNA2PROT_215812.4513	6
0None_none_UNA2PROT_215902.4603	30
0None_none_UNA2PROT_216523.5224	3
0None_none_UNA2_211305.6	101
0None_none_UNA2_211376.77	42
0None_none_UNA2_211500.201	2
0None_none_UNA2_211523.224	246
0None_none_UNA2_211551.252	14
0None_none_UNA2_211674.375	20
0None_none_UNA2_212027.728	7
0None_none_UNA2_212035.736	4
0None_none_UNA2_212075.776	9
0None_none_UNA2_212101.802	6
0None_none_UNA2_212194.895	5
0None_none_UNA2_212236.937	16
0None_none_UNA2_212303.1004	1713
0None_none_UNA2_212313.1014	1
0None_none_UNA2_212352.1053	9
0None_none_UNA2_212418.1119	175
0None_none_UNA2_212503.1204	11
0None_none_UNA2_212713.1414	10
0None_none_UNA2_212725.1426	9
0None_none_UNA2_212860.1561	94
0None_none_UNA2_212871.1572	52
0None_none_UNA2_212953.1654	8
0None_none_UNA2_212970.1671	196
0None_none_UNA2_213025.1726	32
0None_none_UNA2_213034.1735	50
0None_none_UNA2_213324.2025	4
0None_none_UNA2_213355.2056	7
0None_none_UNA2_213539.2240	4
0None_none_UNA2_213722.2423	14
0None_none_UNA2_213743.2444	5
0None_none_UNA2_213861.2562	5
0None_none_UNA2_213909.2610	48
0None_none_UNA2_214040.2741	296
0None_none_UNA2_214092.2793	20
0None_none_UNA2_214115.2816	40
0None_none_UNA2_214229.2930	59
0None_none_UNA2_214251.2952	21
0None_none_UNA2_214296.2997	15
0None_none_UNA2_214317.3018	186
0None_none_UNA2_214474.3175	5
0None_none_UNA2_214610.3311	24
0None_none_UNA2_214684.3385	25
0None_none_UNA2_214696.3397	85
0None_none_UNA2_214783.3484	542
0None_none_UNA2_214827.3528	35
0None_none_UNA2_214905.3606	6
0None_none_UNA2_214921.3622	580
0None_none_UNA2_214982.3683	15
0None_none_UNA2_215033.3734	1
0None_none_UNA2_215066.3767	3
0None_none_UNA2_215166.3867	102
0None_none_UNA2_215212.3913	36
0None_none_UNA2_215291.3992	21
0None_none_UNA2_215450.4151	6
0None_none_UNA2_215470.4171	13
0None_none_UNA2_215490.4191	29366
0None_none_UNA2_215605.4306	14
0None_none_UNA2_215672.4373	15
0None_none_UNA2_215696.4397	2
0None_none_UNA2_215796.4497	4
0None_none_UNA2_215799.4500	74
0None_none_UNA2_215900.4601	46
0None_none_UNA2_215987.4688	3
0None_none_UNA2_216126.4827	31
0None_none_UNA2_216173.4874	83
0None_none_UNA2_216179.4880	25
0None_none_UNA2_216350.5051	5
0None_none_UNA2_216372.5073	459
0None_none_UNA2_216380.5081	25
0None_none_UNA2_216384.5085	38
0None_none_UNA2_216484.5185	7
0None_none_UNA2_216495.5196	10
0None_none_UNA2_216587.5288	9
0None_none_UNA2_216740.5441	26
0None_none_UNA2_216767.5468	7
0None_none_UNA2_216789.5490	514
0None_none_UNA2_216903.5604	10
0None_none_UNA2_216908.5609	13
0None_none_UNA3_211301.2	3
0None_none_UNA3_211343.44	103
0None_none_UNA3_211427.128	14
0None_none_UNA3_211449.150	15
0None_none_UNA3_211496.197	38
0None_none_UNA3_211566.267	23
0None_none_UNA3_211598.299	3
0None_none_UNA3_211630.331	43
0None_none_UNA3_211642.343	51
0None_none_UNA3_211769.470	7
0None_none_UNA3_211825.526	31
0None_none_UNA3_211875.576	21
0None_none_UNA3_211948.649	89
0None_none_UNA3_212009.710	371
0None_none_UNA3_212139.840	6
0None_none_UNA3_212179.880	728
0None_none_UNA3_212291.992	4
0None_none_UNA3_212314.1015	5
0None_none_UNA3_212371.1072	6
0None_none_UNA3_212387.1088	21
0None_none_UNA3_212528.1229	29
0None_none_UNA3_212552.1253	8
0None_none_UNA3_212677.1378	4
0None_none_UNA3_212724.1425	18
0None_none_UNA3_212822.1523	14
0None_none_UNA3_212958.1659	1
0None_none_UNA3_212987.1688	21
0None_none_UNA3_212996.1697	27
0None_none_UNA3_213091.1792	85
0None_none_UNA3_213109.1810	94
0None_none_UNA3_213316.2017	13
0None_none_UNA3_213379.2080	69
0None_none_UNA3_213398.2099	9
0None_none_UNA3_213433.2134	11
0None_none_UNA3_213534.2235	4
0None_none_UNA3_213538.2239	3
0None_none_UNA3_213554.2255	5
0None_none_UNA3_213601.2302	2
0None_none_UNA3_213640.2341	63
0None_none_UNA3_213759.2460	36
0None_none_UNA3_213813.2514	2
0None_none_UNA3_213925.2626	3
0None_none_UNA3_213932.2633	19
0None_none_UNA3_214016.2717	26
0None_none_UNA3_214047.2748	44
0None_none_UNA3_214064.2765	37
0None_none_UNA3_214201.2902	19
0None_none_UNA3_214213.2914	4
0None_none_UNA3_214236.2937	3615
0None_none_UNA3_214334.3035	2
0None_none_UNA3_214475.3176	1191
0None_none_UNA3_214539.3240	10
0None_none_UNA3_214559.3260	16
0None_none_UNA3_214659.3360	23
0None_none_UNA3_214685.3386	3
0None_none_UNA3_214715.3416	70
0None_none_UNA3_214731.3432	45
0None_none_UNA3_214739.3440	14
0None_none_UNA3_214743.3444	6
0None_none_UNA3_214847.3548	30
0None_none_UNA3_214927.3628	6
0None_none_UNA3_214950.3651	19
0None_none_UNA3_214991.3692	6927
0None_none_UNA3_215048.3749	174
0None_none_UNA3_215101.3802	146
0None_none_UNA3_215193.3894	13
0None_none_UNA3_215197.3898	2280
0None_none_UNA3_215213.3914	19
0None_none_UNA3_215383.4084	71
0None_none_UNA3_215387.4088	1381
0None_none_UNA3_215699.4400	27
0None_none_UNA3_215710.4411	19
0None_none_UNA3_215763.4464	23
0None_none_UNA3_215866.4567	1
0None_none_UNA3_215927.4628	3
0None_none_UNA3_216065.4766	10
0None_none_UNA3_216117.4818	4
0None_none_UNA3_216185.4886	18
0None_none_UNA3_216267.4968	23
0None_none_UNA3_216277.4978	40
0None_none_UNA3_216474.5175	39
0None_none_UNA3_216487.5188	5
0None_none_UNA3_216518.5219	11
0None_none_UNA3_216541.5242	725
0None_none_UNA3_216578.5279	10
0None_none_UNA3_216669.5370	3
0None_none_UNA3_216750.5451	289
0None_none_UNA3_216865.5566	2095
0None_none_UNA3_216874.5575	12
0None_none_UNA3_216913.5614	120
0Safe_safe_ACOC_204553.4504	551
0Safe_safe_ACOC_204564.4515	88
0Safe_safe_ACOC_204565.4516	14
0Safe_safe_ACOC_204570.4521	26
0Safe_safe_ACOC_204578.4529	68
0Safe_safe_ACOC_204582.4533	48
0Safe_safe_ACOC_204600.4551	48
0Safe_safe_ACOC_204606.4557	22
0Safe_safe_ACOC_204607.4558	38
0Safe_safe_ACOC_204612.4563	8
0Safe_safe_ACOC_204617.4568	1
0Safe_safe_ACOC_204626.4577	155
0Safe_safe_ACOC_204634.4585	19
0Safe_safe_ACOC_204637.4588	11
0Safe_safe_ACOC_204638.4589	10
0Safe_safe_ACOC_204666.4617	11
0Safe_safe_ACOC_204679.4630	4
0Safe_safe_ACOC_204691.4642	26
0Safe_safe_ACOC_204693.4644	489
0Safe_safe_ACOC_204713.4664	5
0Safe_safe_ACOC_204719.4670	5
0Safe_safe_ACOC_204726.4677	418
0Safe_safe_ACOC_204728.4679	10
0Safe_safe_ACOC_204740.4691	5
0Safe_safe_ACOC_204742.4693	139
0Safe_safe_ACOC_204744.4695	715
0Safe_safe_ACOC_204746.4697	48
0Safe_safe_ACOC_204749.4700	21
0Safe_safe_ACOC_204752.4703	162
0Safe_safe_ACOC_204757.4708	10
0Safe_safe_ACOC_204760.4711	491
0Safe_safe_ACOC_204789.4740	104
0Safe_safe_ACOC_204790.4741	20
0Safe_safe_ACOC_204792.4743	3469
0Safe_safe_ACOC_204796.4747	151
0Safe_safe_ACOC_204797.4748	35
0Safe_safe_ACOC_204809.4760	18
0Safe_safe_ACOC_204815.4766	51
0Safe_safe_ACOC_204819.4770	15
0Safe_safe_ACOC_204838.4789	59
0Safe_safe_ACOC_204839.4790	1543
0Safe_safe_ACOC_204844.4795	17
0Safe_safe_ACOC_204847.4798	68
0Safe_safe_ACOC_204857.4808	12
0Safe_safe_ACOC_204865.4816	16
0Safe_safe_ACOC_204873.4824	15
0Safe_safe_ACOC_204886.4837	8
0Safe_safe_ACOC_204894.4845	19
0Safe_safe_ACOC_204900.4851	35
0Safe_safe_ACOC_204901.4852	8
0Safe_safe_ACOC_204903.4854	4
0Safe_safe_ACOC_204916.4867	35
0Safe_safe_ACOC_204927.4878	31
0Safe_safe_ACOC_204928.4879	71
0Safe_safe_ACOC_204929.4880	223
0Safe_safe_ACOC_204937.4888	413
0Safe_safe_ACOC_204948.4899	607
0Safe_safe_ACOC_204985.4936	3390
0Safe_safe_ACOC_204994.4945	12
0Safe_safe_ACOC_204999.4950	74
0Safe_safe_ACOC_205012.4963	62
0Safe_safe_ACOC_205019.4970	32
0Safe_safe_ACOC_205028.4979	42
0Safe_safe_ACOC_205030.4981	61
0Safe_safe_ACOC_205047.4998	405
0Safe_safe_ACOC_205049.5000	20
0Safe_safe_ACOC_205050.5001	14
0Safe_safe_ACOC_205060.5011	24
0Safe_safe_ACOC_205063.5014	217
0Safe_safe_ACOC_205078.5029	16
0Safe_safe_ACOC_205082.5033	131
0Safe_safe_ACOC_205087.5038	68
0Safe_safe_ACOC_205097.5048	20
0Safe_safe_ACOC_205100.5051	204
0Safe_safe_ACOC_205101.5052	10
0Safe_safe_ACOC_205105.5056	3
0Safe_safe_ACOC_205117.5068	28
0Safe_safe_ACOC_205124.5075	9
0Safe_safe_ACOC_205129.5080	249
0Safe_safe_ACOC_205130.5081	4708
0Safe_safe_ACOC_205132.5083	31
0Safe_safe_ACOC_205134.5085	56
0Safe_safe_ACOC_205138.5089	57
0Safe_safe_ACOC_205147.5098	324
0Safe_safe_ACOC_205149.5100	47
0Safe_safe_ACOC_205156.5107	249
0Safe_safe_ACOC_205157.5108	291
0Safe_safe_ACOC_205162.5113	9
0Safe_safe_ACOC_205173.5124	32
0Safe_safe_ACOC_205191.5142	40
0Safe_safe_ACOC_205197.5148	50
0Safe_safe_ACOC_205198.5149	15
0Safe_safe_ACOC_205207.5158	596
0Safe_safe_ACOC_205209.5160	17
0Safe_safe_ACOC_205228.5179	15
0Safe_safe_ACOC_205234.5185	15
0Safe_safe_ACOC_205243.5194	420
0Safe_safe_ACOC_205270.5221	48
0Safe_safe_ACOC_205274.5225	33
0Safe_safe_ACOC_205287.5238	69
0Safe_safe_ACOC_205292.5243	823
0Safe_safe_DTKP_205300.5251	8
0Safe_safe_DTKP_205309.5260	83
0Safe_safe_DTKP_205310.5261	14
0Safe_safe_DTKP_205334.5285	45
0Safe_safe_DTKP_205340.5291	17
0Safe_safe_DTKP_205343.5294	39
0Safe_safe_DTKP_205345.5296	6
0Safe_safe_DTKP_205348.5299	28
0Safe_safe_DTKP_205354.5305	28
0Safe_safe_DTKP_205356.5307	43
0Safe_safe_DTKP_205358.5309	16
0Safe_safe_DTKP_205362.5313	8
0Safe_safe_DTKP_205366.5317	44
0Safe_safe_DTKP_205367.5318	3
0Safe_safe_DTKP_205374.5325	32
0Safe_safe_DTKP_205383.5334	197
0Safe_safe_DTKP_205389.5340	6
0Safe_safe_DTKP_205394.5345	38
0Safe_safe_DTKP_205407.5358	8999
0Safe_safe_DTKP_205411.5362	16
0Safe_safe_DTKP_205426.5377	135
0Safe_safe_DTKP_205432.5383	9
0Safe_safe_DTKP_205434.5385	16
0Safe_safe_DTKP_205439.5390	94
0Safe_safe_DTKP_205441.5392	19
0Safe_safe_DTKP_205452.5403	116
0Safe_safe_DTKP_205461.5412	19
0Safe_safe_DTKP_205469.5420	292
0Safe_safe_DTKP_205482.5433	74
0Safe_safe_DTKP_205488.5439	14
0Safe_safe_DTKP_205498.5449	47
0Safe_safe_DTKP_205504.5455	16
0Safe_safe_DTKP_205509.5460	2
0Safe_safe_DTKP_205510.5461	130
0Safe_safe_DTKP_205514.5465	67
0Safe_safe_DTKP_205530.5481	71
0Safe_safe_DTKP_205532.5483	25
0Safe_safe_DTKP_205540.5491	13
0Safe_safe_DTKP_205566.5517	221
0Safe_safe_DTKP_205580.5531	6
0Safe_safe_DTKP_205584.5535	14
0Safe_safe_DTKP_205585.5536	30
0Safe_safe_DTKP_205588.5539	474
0Safe_safe_DTKP_205600.5551	16
0Safe_safe_DTKP_205605.5556	95
0Safe_safe_DTKP_205612.5563	1
0Safe_safe_DTKP_205615.5566	35
0Safe_safe_DTKP_205625.5576	13
0Safe_safe_DTKP_205647.5598	35
0Safe_safe_DTKP_205650.5601	18
0Safe_safe_DTKP_205655.5606	360
0Safe_safe_DTKP_205667.5618	129
0Safe_safe_DTKP_205668.5619	54
0Safe_safe_DTKP_205683.5634	230
0Safe_safe_DTKP_205688.5639	7
0Safe_safe_DTKP_205693.5644	30
0Safe_safe_DTKP_205694.5645	186
0Safe_safe_DTKP_205705.5656	32
0Safe_safe_DTKP_205706.5657	1249
0Safe_safe_DTKP_205709.5660	6
0Safe_safe_DTKP_205710.5661	130
0Safe_safe_DTKP_205713.5664	1152
0Safe_safe_DTKP_205717.5668	8
0Safe_safe_DTKP_205722.5673	138
0Safe_safe_DTKP_205732.5683	17
0Safe_safe_DTKP_205735.5686	21
0Safe_safe_DTKP_205743.5694	27
0Safe_safe_DTKP_205752.5703	15
0Safe_safe_DTKP_205756.5707	15
0Safe_safe_DTKP_205761.5712	15
0Safe_safe_DTKP_205768.5719	32
0Safe_safe_DTKP_205771.5722	102
0Safe_safe_DTKP_205773.5724	7
0Safe_safe_DTKP_205801.5752	17
0Safe_safe_DTKP_205811.5762	16
0Safe_safe_DTKP_205812.5763	4
0Safe_safe_DTKP_205831.5782	20
0Safe_safe_DTKP_205845.5796	28
0Safe_safe_DTKP_205850.5801	12
0Safe_safe_DTKP_205858.5809	52
0Safe_safe_DTKP_205860.5811	37
0Safe_safe_DTKP_205868.5819	8
0Safe_safe_DTKP_205874.5825	7266
0Safe_safe_DTKP_205875.5826	62
0Safe_safe_DTKP_205881.5832	12
0Safe_safe_DTKP_205925.5876	23
0Safe_safe_DTKP_205958.5909	138
0Safe_safe_DTKP_205961.5912	7
0Safe_safe_DTKP_205963.5914	18
0Safe_safe_DTKP_205984.5935	10
0Safe_safe_DTKP_205992.5943	44
0Safe_safe_DTKP_205997.5948	57
0Safe_safe_DTKP_206001.5952	18
0Safe_safe_DTKP_206015.5966	22
0Safe_safe_DTKP_206017.5968	58
0Safe_safe_DTKP_206028.5979	1027
0Safe_safe_DTKP_206031.5982	51
0Safe_safe_DTKP_206032.5983	89
0Safe_safe_DTKP_206042.5993	17
0Safe_safe_GEEX_206052.1503	8
0Safe_safe_GEEX_206053.1504	4
0Safe_safe_GEEX_206058.1509	14
0Safe_safe_GEEX_206065.1516	36
0Safe_safe_GEEX_206069.1520	2
0Safe_safe_GEEX_206075.1526	29
0Safe_safe_GEEX_206080.1531	17
0Safe_safe_GEEX_206081.1532	122
0Safe_safe_GEEX_206097.1548	4
0Safe_safe_GEEX_206113.1564	61
0Safe_safe_GEEX_206114.1565	7
0Safe_safe_GEEX_206120.1571	11
0Safe_safe_GEEX_206124.1575	2662
0Safe_safe_GEEX_206155.1606	5
0Safe_safe_GEEX_206156.1607	7
0Safe_safe_GEEX_206157.1608	7
0Safe_safe_GEEX_206158.1609	18
0Safe_safe_GEEX_206160.1611	11
0Safe_safe_GEEX_206163.1614	213
0Safe_safe_GEEX_206165.1616	7
0Safe_safe_GEEX_206168.1619	277
0Safe_safe_GEEX_206179.1630	4
0Safe_safe_GEEX_206184.1635	62
0Safe_safe_GEEX_206197.1648	244
0Safe_safe_GEEX_206203.1654	5
0Safe_safe_GEEX_206204.1655	1
0Safe_safe_GEEX_206216.1667	3
0Safe_safe_GEEX_206222.1673	18
0Safe_safe_GEEX_206254.1705	28
0Safe_safe_GEEX_206279.1730	40
0Safe_safe_GEEX_206285.1736	52
0Safe_safe_GEEX_206289.1740	20
0Safe_safe_GEEX_206292.1743	44
0Safe_safe_GEEX_206300.1751	25
0Safe_safe_GEEX_206308.1759	4
0Safe_safe_GEEX_206313.1764	2
0Safe_safe_GEEX_206319.1770	4
0Safe_safe_GEEX_206325.1776	7
0Safe_safe_GEEX_206332.1783	4
0Safe_safe_GEEX_206337.1788	8
0Safe_safe_GEEX_206340.1791	6
0Safe_safe_GEEX_206341.1792	8
0Safe_safe_GEEX_206342.1793	27
0Safe_safe_GEEX_206346.1797	147
0Safe_safe_GEEX_206347.1798	8
0Safe_safe_GEEX_206348.1799	4
0Safe_safe_GEEX_206353.1804	48
0Safe_safe_GEEX_206358.1809	1
0Safe_safe_GEEX_206378.1829	55
0Safe_safe_GEEX_206385.1836	4
0Safe_safe_GEEX_206392.1843	8
0Safe_safe_GEEX_206396.1847	24
0Safe_safe_GEEX_206399.1850	7
0Safe_safe_GEEX_206403.1854	85
0Safe_safe_GEEX_206404.1855	6
0Safe_safe_GEEX_206415.1866	14
0Safe_safe_GEEX_206422.1873	2
0Safe_safe_GEEX_206423.1874	12
0Safe_safe_GEEX_206427.1878	70
0Safe_safe_GEEX_206438.1889	22
0Safe_safe_GEEX_206445.1896	4
0Safe_safe_GEEX_206448.1899	1
0Safe_safe_GEEX_206451.1902	87
0Safe_safe_GEEX_206458.1909	1067
0Safe_safe_GEEX_206465.1916	89
0Safe_safe_GEEX_206480.1931	33
0Safe_safe_GEEX_206484.1935	2
0Safe_safe_GEEX_206486.1937	21
0Safe_safe_GEEX_206490.1941	16
0Safe_safe_GEEX_206498.1949	58
0Safe_safe_GEEX_206502.1953	14
0Safe_safe_GEEX_206508.1959	2
0Safe_safe_GEEX_206514.1965	27
0Safe_safe_GEEX_206518.1969	11
0Safe_safe_GEEX_206524.1975	92
0Safe_safe_GEEX_206525.1976	15
0Safe_safe_GEEX_206537.1988	3
0Safe_safe_GEEX_206544.1995	2
0Safe_safe_GEEX_206549.2000	42
0Safe_safe_GEEX_206561.2012	29
0Safe_safe_GEEX_206568.2019	532
0Safe_safe_GEEX_206572.2023	5
0Safe_safe_GEEX_206579.2030	55
0Safe_safe_GEEX_206580.2031	15
0Safe_safe_GEEX_206584.2035	383
0Safe_safe_GEEX_206600.2051	29
0Safe_safe_GEEX_206613.2064	4
0Safe_safe_GEEX_206620.2071	13
0Safe_safe_GEEX_206629.2080	133
0Safe_safe_GEEX_206648.2099	8
0Safe_safe_GEEX_206653.2104	24
0Safe_safe_GEEX_206656.2107	6
0Safe_safe_GEEX_206657.2108	6
0Safe_safe_GEEX_206661.2112	22
0Safe_safe_GEEX_206673.2124	38
0Safe_safe_GEEX_206677.2128	2
0Safe_safe_GEEX_206678.2129	63
0Safe_safe_GEEX_206680.2131	9
0Safe_safe_GEEX_206689.2140	10
0Safe_safe_GEEX_206693.2144	44
0Safe_safe_GEEX_206700.2151	3
0Safe_safe_GEEX_206702.2153	17
0Safe_safe_GEEX_206704.2155	33
0Safe_safe_GEEX_206707.2158	21
0Safe_safe_GEEX_206709.2160	49
0Safe_safe_GEEX_206720.2171	10
0Safe_safe_GEEX_206725.2176	18
0Safe_safe_GEEX_206745.2196	278
0Safe_safe_GEEX_206746.2197	2
0Safe_safe_GEEX_206751.2202	145
0Safe_safe_GEEX_206763.2214	130
0Safe_safe_GEEX_206774.2225	68
0Safe_safe_GEEX_206798.2249	17
0Safe_safe_MEPR_206804.1004	195
0Safe_safe_MEPR_206805.1005	28
0Safe_safe_MEPR_206821.1021	20
0Safe_safe_MEPR_206838.1038	8
0Safe_safe_MEPR_206839.1039	13
0Safe_safe_MEPR_206850.1050	2
0Safe_safe_MEPR_206875.1075	21
0Safe_safe_MEPR_206877.1077	13
0Safe_safe_MEPR_206878.1078	27
0Safe_safe_MEPR_206879.1079	83
0Safe_safe_MEPR_206885.1085	8
0Safe_safe_MEPR_206888.1088	3
0Safe_safe_MEPR_206890.1090	9
0Safe_safe_MEPR_206920.1120	8
0Safe_safe_MEPR_206951.1151	10
0Safe_safe_MEPR_206953.1153	73
0Safe_safe_MEPR_206960.1160	3
0Safe_safe_MEPR_206974.1174	4
0Safe_safe_MEPR_206978.1178	17
0Safe_safe_MEPR_206984.1184	42
0Safe_safe_MEPR_206990.1190	83
0Safe_safe_MEPR_206992.1192	18
0Safe_safe_MEPR_207009.1209	8
0Safe_safe_MEPR_207012.1212	5
0Safe_safe_MEPR_207017.1217	8
0Safe_safe_MEPR_207026.1226	26
0Safe_safe_MEPR_207035.1235	12
0Safe_safe_MEPR_207063.1263	176
0Safe_safe_MEPR_207078.1278	41
0Safe_safe_MEPR_207083.1283	2
0Safe_safe_MEPR_207084.1284	132
0Safe_safe_MEPR_207097.1297	1315
0Safe_safe_MEPR_207109.1309	15
0Safe_safe_MEPR_207120.1320	5
0Safe_safe_MEPR_207128.1328	27
0Safe_safe_MEPR_207147.1347	50
0Safe_safe_MEPR_207151.1351	3
0Safe_safe_MEPR_207152.1352	2
0Safe_safe_MEPR_207154.1354	1
0Safe_safe_MEPR_207157.1357	5
0Safe_safe_MEPR_207162.1362	6
0Safe_safe_MEPR_207167.1367	6
0Safe_safe_MEPR_207183.1383	19
0Safe_safe_MEPR_207191.1391	39
0Safe_safe_MEPR_207205.1405	2
0Safe_safe_MEPR_207209.1409	3
0Safe_safe_MEPR_207220.1420	167
0Safe_safe_MEPR_207228.1428	21
0Safe_safe_MEPR_207230.1430	18
0Safe_safe_MEPR_207233.1433	236
0Safe_safe_MEPR_207235.1435	667
0Safe_safe_MEPR_207248.1448	4
0Safe_safe_MEPR_207278.1478	2
0Safe_safe_MEPR_207294.1494	726
0Safe_safe_MEPR_207296.1496	31
0Safe_safe_MEPR_207297.1497	6
0Safe_safe_MEPR_207307.757	34
0Safe_safe_MEPR_207310.760	13
0Safe_safe_MEPR_207323.773	102
0Safe_safe_MEPR_207324.774	4
0Safe_safe_MEPR_207329.779	45
0Safe_safe_MEPR_207330.780	55
0Safe_safe_MEPR_207334.784	3
0Safe_safe_MEPR_207337.787	10
0Safe_safe_MEPR_207343.793	43
0Safe_safe_MEPR_207353.803	85
0Safe_safe_MEPR_207359.809	4
0Safe_safe_MEPR_207361.811	16
0Safe_safe_MEPR_207369.819	1
0Safe_safe_MEPR_207370.820	11
0Safe_safe_MEPR_207372.822	3
0Safe_safe_MEPR_207374.824	9
0Safe_safe_MEPR_207375.825	2
0Safe_safe_MEPR_207394.844	54
0Safe_safe_MEPR_207398.848	6
0Safe_safe_MEPR_207408.858	1
0Safe_safe_MEPR_207412.862	20
0Safe_safe_MEPR_207435.885	15
0Safe_safe_MEPR_207447.897	27
0Safe_safe_MEPR_207462.912	126
0Safe_safe_MEPR_207463.913	12
0Safe_safe_MEPR_207468.918	290
0Safe_safe_MEPR_207469.919	16
0Safe_safe_MEPR_207472.922	8
0Safe_safe_MEPR_207473.923	24
0Safe_safe_MEPR_207482.932	13
0Safe_safe_MEPR_207492.942	11
0Safe_safe_MEPR_207494.944	7
0Safe_safe_MEPR_207498.948	22943
0Safe_safe_MEPR_207504.954	9
0Safe_safe_MEPR_207519.969	35
0Safe_safe_MEPR_207524.974	10
0Safe_safe_MEPR_207540.990	17
0Safe_safe_MEPR_207549.999	5
0Safe_safe_PROT_207571.2272	4
0Safe_safe_PROT_207573.2274	3
0Safe_safe_PROT_207578.2279	43
0Safe_safe_PROT_207579.2280	2
0Safe_safe_PROT_207582.2283	6
0Safe_safe_PROT_207589.2290	16
0Safe_safe_PROT_207593.2294	6
0Safe_safe_PROT_207597.2298	3
0Safe_safe_PROT_207604.2305	15
0Safe_safe_PROT_207641.2342	55
0Safe_safe_PROT_207685.2386	16
0Safe_safe_PROT_207686.2387	37
0Safe_safe_PROT_207692.2393	31
0Safe_safe_PROT_207706.2407	27
0Safe_safe_PROT_207717.2418	5
0Safe_safe_PROT_207721.2422	31
0Safe_safe_PROT_207730.2431	52
0Safe_safe_PROT_207737.2438	26
0Safe_safe_PROT_207743.2444	140
0Safe_safe_PROT_207747.2448	6
0Safe_safe_PROT_207757.2458	5
0Safe_safe_PROT_207761.2462	5
0Safe_safe_PROT_207764.2465	10
0Safe_safe_PROT_207775.2476	10
0Safe_safe_PROT_207784.2485	11
0Safe_safe_PROT_207790.2491	7
0Safe_safe_PROT_207811.2512	59
0Safe_safe_PROT_207818.2519	12
0Safe_safe_PROT_207826.2527	15
0Safe_safe_PROT_207840.2541	4
0Safe_safe_PROT_207845.2546	31
0Safe_safe_PROT_207850.2551	1
0Safe_safe_PROT_207854.2555	2
0Safe_safe_PROT_207868.2569	4
0Safe_safe_PROT_207872.2573	123
0Safe_safe_PROT_207875.2576	14
0Safe_safe_PROT_207877.2578	13
0Safe_safe_PROT_207891.2592	214
0Safe_safe_PROT_207900.2601	4
0Safe_safe_PROT_207903.2604	1
0Safe_safe_PROT_207905.2606	3
0Safe_safe_PROT_207906.2607	11
0Safe_safe_PROT_207914.2615	27
0Safe_safe_PROT_207917.2618	6
0Safe_safe_PROT_207919.2620	4
0Safe_safe_PROT_207922.2623	2
0Safe_safe_PROT_207939.2640	29
0Safe_safe_PROT_207942.2643	15
0Safe_safe_PROT_207946.2647	32
0Safe_safe_PROT_207950.2651	203
0Safe_safe_PROT_207953.2654	26
0Safe_safe_PROT_207965.2666	337
0Safe_safe_PROT_207976.2677	171
0Safe_safe_PROT_207986.2687	20
0Safe_safe_PROT_207992.2693	31
0Safe_safe_PROT_207996.2697	9
0Safe_safe_PROT_207999.2700	20
0Safe_safe_PROT_208004.2705	32
0Safe_safe_PROT_208010.2711	456
0Safe_safe_PROT_208039.2740	1
0Safe_safe_PROT_208052.2753	22
0Safe_safe_PROT_208060.2761	3
0Safe_safe_PROT_208074.2775	61
0Safe_safe_PROT_208076.2777	13
0Safe_safe_PROT_208080.2781	2
0Safe_safe_PROT_208095.2796	23
0Safe_safe_PROT_208100.2801	60
0Safe_safe_PROT_208111.2812	77
0Safe_safe_PROT_208114.2815	330
0Safe_safe_PROT_208116.2817	7
0Safe_safe_PROT_208164.2865	39
0Safe_safe_PROT_208166.2867	36
0Safe_safe_PROT_208175.2876	337
0Safe_safe_PROT_208177.2878	20
0Safe_safe_PROT_208179.2880	9
0Safe_safe_PROT_208189.2890	18
0Safe_safe_PROT_208203.2904	7
0Safe_safe_PROT_208204.2905	23
0Safe_safe_PROT_208207.2908	40
0Safe_safe_PROT_208225.2926	123
0Safe_safe_PROT_208236.2937	168
0Safe_safe_PROT_208242.2943	13
0Safe_safe_PROT_208244.2945	7
0Safe_safe_PROT_208257.2958	6
0Safe_safe_PROT_208298.2999	14
0Safe_safe_TMMO_208304.102	19
0Safe_safe_TMMO_208312.11	4
0Safe_safe_TMMO_208329.125	16
0Safe_safe_TMMO_208330.126	98
0Safe_safe_TMMO_208336.131	6
0Safe_safe_TMMO_208344.139	16
0Safe_safe_TMMO_208347.141	7
0Safe_safe_TMMO_208350.144	4
0Safe_safe_TMMO_208353.147	2
0Safe_safe_TMMO_208357.150	16
0Safe_safe_TMMO_208360.153	7
0Safe_safe_TMMO_208362.155	7
0Safe_safe_TMMO_208367.16	37
0Safe_safe_TMMO_208376.168	34
0Safe_safe_TMMO_208378.17	34
0Safe_safe_TMMO_208379.170	15
0Safe_safe_TMMO_208385.176	13228
0Safe_safe_TMMO_208393.183	7
0Safe_safe_TMMO_208395.185	7
0Safe_safe_TMMO_208398.188	25
0Safe_safe_TMMO_208402.191	4
0Safe_safe_TMMO_208417.204	5
0Safe_safe_TMMO_208426.212	10
0Safe_safe_TMMO_208428.214	12
0Safe_safe_TMMO_208437.222	4
0Safe_safe_TMMO_208439.224	161
0Safe_safe_TMMO_208440.225	11
0Safe_safe_TMMO_208447.231	57
0Safe_safe_TMMO_208450.234	5
0Safe_safe_TMMO_208459.242	8
0Safe_safe_TMMO_208461.244	11
0Safe_safe_TMMO_208480.261	7
0Safe_safe_TMMO_208486.267	8
0Safe_safe_TMMO_208487.268	6
0Safe_safe_TMMO_208492.272	20
0Safe_safe_TMMO_208494.274	34
0Safe_safe_TMMO_208498.278	23
0Safe_safe_TMMO_208502.281	14
0Safe_safe_TMMO_208509.288	23
0Safe_safe_TMMO_208514.292	22
0Safe_safe_TMMO_208520.298	44
0Safe_safe_TMMO_208523.30	23
0Safe_safe_TMMO_208532.308	7
0Safe_safe_TMMO_208535.310	11
0Safe_safe_TMMO_208539.314	18
0Safe_safe_TMMO_208551.325	21
0Safe_safe_TMMO_208564.337	229
0Safe_safe_TMMO_208585.356	3
0Safe_safe_TMMO_208594.364	12
0Safe_safe_TMMO_208602.371	28
0Safe_safe_TMMO_208609.378	122
0Safe_safe_TMMO_208611.38	27
0Safe_safe_TMMO_208620.388	8
0Safe_safe_TMMO_208627.394	7
0Safe_safe_TMMO_208628.395	33
0Safe_safe_TMMO_208634.40	7
0Safe_safe_TMMO_208637.402	34
0Safe_safe_TMMO_208639.404	49
0Safe_safe_TMMO_208642.407	33
0Safe_safe_TMMO_208649.413	11
0Safe_safe_TMMO_208664.427	61
0Safe_safe_TMMO_208669.431	89
0Safe_safe_TMMO_208673.435	8
0Safe_safe_TMMO_208699.459	6
0Safe_safe_TMMO_208700.46	36
0Safe_safe_TMMO_208707.466	10
0Safe_safe_TMMO_208712.470	10
0Safe_safe_TMMO_208716.474	89
0Safe_safe_TMMO_208726.483	5
0Safe_safe_TMMO_208728.485	8
0Safe_safe_TMMO_208729.486	7
0Safe_safe_TMMO_208734.490	12
0Safe_safe_TMMO_208735.491	535
0Safe_safe_TMMO_208740.496	11
0Safe_safe_TMMO_208741.497	1
0Safe_safe_TMMO_208743.499	1
0Safe_safe_TMMO_208747.501	4
0Safe_safe_TMMO_208752.506	21
0Safe_safe_TMMO_208757.510	15
0Safe_safe_TMMO_208759.512	3
0Safe_safe_TMMO_208764.517	67
0Safe_safe_TMMO_208769.521	28
0Safe_safe_TMMO_208770.522	3
0Safe_safe_TMMO_208778.53	164
0Safe_safe_TMMO_208812.560	12
0Safe_safe_TMMO_208817.565	2
0Safe_safe_TMMO_208823.570	3
0Safe_safe_TMMO_208843.589	1
0Safe_safe_TMMO_208849.594	56
0Safe_safe_TMMO_208850.595	37
0Safe_safe_TMMO_208855.6	11
0Safe_safe_TMMO_208857.600	18
0Safe_safe_TMMO_208881.622	13
0Safe_safe_TMMO_208883.624	8
0Safe_safe_TMMO_208894.634	12
0Safe_safe_TMMO_208902.641	19
0Safe_safe_TMMO_208904.643	67
0Safe_safe_TMMO_208920.658	21
0Safe_safe_TMMO_208923.660	2
0Safe_safe_TMMO_208925.662	35
0Safe_safe_TMMO_208932.669	14
0Safe_safe_TMMO_208947.682	28
0Safe_safe_TMMO_208948.683	14
0Safe_safe_TMMO_208955.69	19
0Safe_safe_TMMO_208960.694	29
0Safe_safe_TMMO_208962.696	27
0Safe_safe_TMMO_208967.70	12
0Safe_safe_TMMO_208968.700	4
0Safe_safe_TMMO_208972.704	30
0Safe_safe_TMMO_208974.706	11
0Safe_safe_TMMO_208976.708	13
0Safe_safe_TMMO_208977.709	17
0Safe_safe_TMMO_208993.723	5
0Safe_safe_TMMO_209007.736	26
0Safe_safe_TMMO_209010.739	7
0Safe_safe_TMMO_209013.741	51
0Safe_safe_TMMO_209021.749	7
0Safe_safe_TMMO_209045.95	2
0Safe_safe_UNA1_209056.3757	86
0Safe_safe_UNA1_209068.3769	215
0Safe_safe_UNA1_209075.3776	244
0Safe_safe_UNA1_209078.3779	47
0Safe_safe_UNA1_209083.3784	190
0Safe_safe_UNA1_209085.3786	79
0Safe_safe_UNA1_209091.3792	1
0Safe_safe_UNA1_209101.3802	349
0Safe_safe_UNA1_209104.3805	16
0Safe_safe_UNA1_209105.3806	27
0Safe_safe_UNA1_209131.3832	3
0Safe_safe_UNA1_209141.3842	21
0Safe_safe_UNA1_209147.3848	28
0Safe_safe_UNA1_209154.3855	38
0Safe_safe_UNA1_209166.3867	145
0Safe_safe_UNA1_209178.3879	28
0Safe_safe_UNA1_209182.3883	7
0Safe_safe_UNA1_209195.3896	48
0Safe_safe_UNA1_209201.3902	191
0Safe_safe_UNA1_209205.3906	86
0Safe_safe_UNA1_209207.3908	25
0Safe_safe_UNA1_209213.3914	541
0Safe_safe_UNA1_209214.3915	13
0Safe_safe_UNA1_209218.3919	624
0Safe_safe_UNA1_209229.3930	33
0Safe_safe_UNA1_209245.3946	14
0Safe_safe_UNA1_209246.3947	6
0Safe_safe_UNA1_209248.3949	209
0Safe_safe_UNA1_209249.3950	109
0Safe_safe_UNA1_209260.3961	24
0Safe_safe_UNA1_209265.3966	8
0Safe_safe_UNA1_209279.3980	31
0Safe_safe_UNA1_209280.3981	40
0Safe_safe_UNA1_209289.3990	32
0Safe_safe_UNA1_209290.3991	28
0Safe_safe_UNA1_209304.4005	140
0Safe_safe_UNA1_209306.4007	816
0Safe_safe_UNA1_209307.4008	134
0Safe_safe_UNA1_209308.4009	54
0Safe_safe_UNA1_209323.4024	76
0Safe_safe_UNA1_209326.4027	244
0Safe_safe_UNA1_209333.4034	652
0Safe_safe_UNA1_209339.4040	8
0Safe_safe_UNA1_209346.4047	7
0Safe_safe_UNA1_209353.4054	20
0Safe_safe_UNA1_209357.4058	46
0Safe_safe_UNA1_209359.4060	192
0Safe_safe_UNA1_209367.4068	64
0Safe_safe_UNA1_209374.4075	9
0Safe_safe_UNA1_209377.4078	195
0Safe_safe_UNA1_209393.4094	10
0Safe_safe_UNA1_209395.4096	98
0Safe_safe_UNA1_209404.4105	54
0Safe_safe_UNA1_209411.4112	194
0Safe_safe_UNA1_209421.4122	18
0Safe_safe_UNA1_209437.4138	14
0Safe_safe_UNA1_209447.4148	15
0Safe_safe_UNA1_209449.4150	35
0Safe_safe_UNA1_209450.4151	33
0Safe_safe_UNA1_209453.4154	33
0Safe_safe_UNA1_209460.4161	20
0Safe_safe_UNA1_209468.4169	25
0Safe_safe_UNA1_209472.4173	10
0Safe_safe_UNA1_209473.4174	584
0Safe_safe_UNA1_209476.4177	13
0Safe_safe_UNA1_209480.4181	17
0Safe_safe_UNA1_209482.4183	46
0Safe_safe_UNA1_209488.4189	95
0Safe_safe_UNA1_209490.4191	5
0Safe_safe_UNA1_209492.4193	1560
0Safe_safe_UNA1_209512.4213	7
0Safe_safe_UNA1_209514.4215	595
0Safe_safe_UNA1_209521.4222	96
0Safe_safe_UNA1_209528.4229	7
0Safe_safe_UNA1_209531.4232	61
0Safe_safe_UNA1_209532.4233	205
0Safe_safe_UNA1_209541.4242	120
0Safe_safe_UNA1_209549.4250	17
0Safe_safe_UNA1_209555.4256	47
0Safe_safe_UNA1_209556.4257	33
0Safe_safe_UNA1_209561.4262	64
0Safe_safe_UNA1_209562.4263	209
0Safe_safe_UNA1_209564.4265	12
0Safe_safe_UNA1_209567.4268	25
0Safe_safe_UNA1_209568.4269	4068
0Safe_safe_UNA1_209575.4276	15
0Safe_safe_UNA1_209589.4290	50
0Safe_safe_UNA1_209590.4291	47
0Safe_safe_UNA1_209593.4294	3397
0Safe_safe_UNA1_209599.4300	25
0Safe_safe_UNA1_209600.4301	2066
0Safe_safe_UNA1_209607.4308	11
0Safe_safe_UNA1_209614.4315	8
0Safe_safe_UNA1_209626.4327	13
0Safe_safe_UNA1_209628.4329	6
0Safe_safe_UNA1_209634.4335	300
0Safe_safe_UNA1_209635.4336	73
0Safe_safe_UNA1_209640.4341	29
0Safe_safe_UNA1_209643.4344	529
0Safe_safe_UNA1_209644.4345	2205
0Safe_safe_UNA1_209646.4347	54
0Safe_safe_UNA1_209647.4348	14
0Safe_safe_UNA1_209655.4356	14
0Safe_safe_UNA1_209657.4358	13
0Safe_safe_UNA1_209660.4361	36
0Safe_safe_UNA1_209663.4364	139
0Safe_safe_UNA1_209667.4368	259
0Safe_safe_UNA1_209673.4374	9
0Safe_safe_UNA1_209678.4379	361
0Safe_safe_UNA1_209682.4383	44
0Safe_safe_UNA1_209694.4395	72
0Safe_safe_UNA1_209702.4403	15
0Safe_safe_UNA1_209707.4408	375
0Safe_safe_UNA1_209731.4432	34
0Safe_safe_UNA1_209737.4438	100
0Safe_safe_UNA1_209744.4445	49
0Safe_safe_UNA1_209752.4453	7
0Safe_safe_UNA1_209760.4461	29
0Safe_safe_UNA1_209762.4463	46
0Safe_safe_UNA1_209767.4468	163
0Safe_safe_UNA1_209768.4469	8
0Safe_safe_UNA1_209769.4470	10
0Safe_safe_UNA1_209774.4475	19
0Safe_safe_UNA1_209782.4483	17
0Safe_safe_UNA1_209788.4489	93
0Safe_safe_UNA1_209790.4491	29
0Safe_safe_UNA1_209793.4494	155
0Safe_safe_UNA1_209794.4495	48
0Safe_safe_UNA1_209796.4497	73
0Safe_safe_UNA1_209797.4498	5
0Safe_safe_UNA1_209799.4500	36
0Safe_safe_UNA2_209810.3011	64
0Safe_safe_UNA2_209823.3024	15
0Safe_safe_UNA2_209829.3030	55
0Safe_safe_UNA2_209836.3037	4
0Safe_safe_UNA2_209837.3038	3
0Safe_safe_UNA2_209838.3039	24
0Safe_safe_UNA2_209845.3046	14
0Safe_safe_UNA2_209853.3054	16
0Safe_safe_UNA2_209856.3057	1
0Safe_safe_UNA2_209858.3059	7
0Safe_safe_UNA2_209859.3060	33
0Safe_safe_UNA2_209869.3070	16
0Safe_safe_UNA2_209873.3074	5
0Safe_safe_UNA2_209882.3083	13
0Safe_safe_UNA2_209883.3084	8
0Safe_safe_UNA2_209884.3085	160
0Safe_safe_UNA2_209890.3091	1475
0Safe_safe_UNA2_209896.3097	15
0Safe_safe_UNA2_209899.3100	1
0Safe_safe_UNA2_209901.3102	3
0Safe_safe_UNA2_209902.3103	219
0Safe_safe_UNA2_209906.3107	8
0Safe_safe_UNA2_209907.3108	10
0Safe_safe_UNA2_209920.3121	7
0Safe_safe_UNA2_209928.3129	17
0Safe_safe_UNA2_209929.3130	19
0Safe_safe_UNA2_209966.3167	325
0Safe_safe_UNA2_209967.3168	1346
0Safe_safe_UNA2_209971.3172	11
0Safe_safe_UNA2_209979.3180	36
0Safe_safe_UNA2_209984.3185	119
0Safe_safe_UNA2_209988.3189	16
0Safe_safe_UNA2_209990.3191	3
0Safe_safe_UNA2_209991.3192	12
0Safe_safe_UNA2_210003.3204	2
0Safe_safe_UNA2_210006.3207	4
0Safe_safe_UNA2_210017.3218	30
0Safe_safe_UNA2_210021.3222	38
0Safe_safe_UNA2_210023.3224	3
0Safe_safe_UNA2_210026.3227	122
0Safe_safe_UNA2_210028.3229	432
0Safe_safe_UNA2_210032.3233	4200
0Safe_safe_UNA2_210041.3242	19
0Safe_safe_UNA2_210047.3248	117
0Safe_safe_UNA2_210050.3251	9
0Safe_safe_UNA2_210052.3253	496
0Safe_safe_UNA2_210053.3254	41
0Safe_safe_UNA2_210074.3275	44
0Safe_safe_UNA2_210079.3280	47
0Safe_safe_UNA2_210080.3281	907
0Safe_safe_UNA2_210082.3283	72
0Safe_safe_UNA2_210095.3296	6
0Safe_safe_UNA2_210113.3314	10
0Safe_safe_UNA2_210115.3316	11
0Safe_safe_UNA2_210117.3318	6
0Safe_safe_UNA2_210120.3321	185
0Safe_safe_UNA2_210124.3325	1246
0Safe_safe_UNA2_210125.3326	11
0Safe_safe_UNA2_210132.3333	179
0Safe_safe_UNA2_210140.3341	137
0Safe_safe_UNA2_210145.3346	34
0Safe_safe_UNA2_210149.3350	28
0Safe_safe_UNA2_210159.3360	12
0Safe_safe_UNA2_210166.3367	734
0Safe_safe_UNA2_210171.3372	15
0Safe_safe_UNA2_210187.3388	12
0Safe_safe_UNA2_210190.3391	56
0Safe_safe_UNA2_210197.3398	16
0Safe_safe_UNA2_210211.3412	12
0Safe_safe_UNA2_210216.3417	21
0Safe_safe_UNA2_210218.3419	157
0Safe_safe_UNA2_210223.3424	10
0Safe_safe_UNA2_210228.3429	92
0Safe_safe_UNA2_210251.3452	5
0Safe_safe_UNA2_210253.3454	28
0Safe_safe_UNA2_210263.3464	16
0Safe_safe_UNA2_210271.3472	48
0Safe_safe_UNA2_210283.3484	82
0Safe_safe_UNA2_210286.3487	14
0Safe_safe_UNA2_210300.3501	20
0Safe_safe_UNA2_210304.3505	83
0Safe_safe_UNA2_210317.3518	25
0Safe_safe_UNA2_210329.3530	23
0Safe_safe_UNA2_210333.3534	3582
0Safe_safe_UNA2_210337.3538	166
0Safe_safe_UNA2_210349.3550	27
0Safe_safe_UNA2_210353.3554	38
0Safe_safe_UNA2_210362.3563	13
0Safe_safe_UNA2_210381.3582	18
0Safe_safe_UNA2_210382.3583	39
0Safe_safe_UNA2_210385.3586	416
0Safe_safe_UNA2_210387.3588	120
0Safe_safe_UNA2_210391.3592	63
0Safe_safe_UNA2_210402.3603	286
0Safe_safe_UNA2_210407.3608	89
0Safe_safe_UNA2_210413.3614	42
0Safe_safe_UNA2_210417.3618	9
0Safe_safe_UNA2_210429.3630	6
0Safe_safe_UNA2_210433.3634	141
0Safe_safe_UNA2_210434.3635	5
0Safe_safe_UNA2_210435.3636	225
0Safe_safe_UNA2_210440.3641	39
0Safe_safe_UNA2_210444.3645	30
0Safe_safe_UNA2_210445.3646	126
0Safe_safe_UNA2_210457.3658	23
0Safe_safe_UNA2_210464.3665	21
0Safe_safe_UNA2_210468.3669	41
0Safe_safe_UNA2_210472.3673	146
0Safe_safe_UNA2_210473.3674	48
0Safe_safe_UNA2_210481.3682	542
0Safe_safe_UNA2_210484.3685	94
0Safe_safe_UNA2_210490.3691	156
0Safe_safe_UNA2_210492.3693	38
0Safe_safe_UNA2_210504.3705	23
0Safe_safe_UNA2_210508.3709	14
0Safe_safe_UNA2_210514.3715	30
0Safe_safe_UNA2_210520.3721	10
0Safe_safe_UNA2_210521.3722	965
0Safe_safe_UNA2_210526.3727	21
0Safe_safe_UNA2_210538.3739	112
0Safe_safe_UNA2_210540.3741	6
0Safe_safe_UNA2_210543.3744	29
0Safe_safe_UNA2_210544.3745	76
0Safe_safe_UNA2_210546.3747	150
0Safe_safe_UNA2_210549.3750	18
0Safe_safe_UNA3_210553.6004	5
0Safe_safe_UNA3_210554.6005	21
0Safe_safe_UNA3_210557.6008	32
0Safe_safe_UNA3_210563.6014	11
0Safe_safe_UNA3_210567.6018	20
0Safe_safe_UNA3_210572.6023	237
0Safe_safe_UNA3_210573.6024	23
0Safe_safe_UNA3_210576.6027	5
0Safe_safe_UNA3_210581.6032	24
0Safe_safe_UNA3_210583.6034	78
0Safe_safe_UNA3_210588.6039	5
0Safe_safe_UNA3_210592.6043	40
0Safe_safe_UNA3_210594.6045	421
0Safe_safe_UNA3_210604.6055	132
0Safe_safe_UNA3_210605.6056	838
0Safe_safe_UNA3_210607.6058	71
0Safe_safe_UNA3_210612.6063	14
0Safe_safe_UNA3_210613.6064	9
0Safe_safe_UNA3_210623.6074	1287
0Safe_safe_UNA3_210627.6078	63
0Safe_safe_UNA3_210630.6081	21
0Safe_safe_UNA3_210643.6094	122
0Safe_safe_UNA3_210644.6095	99
0Safe_safe_UNA3_210652.6103	177
0Safe_safe_UNA3_210654.6105	242
0Safe_safe_UNA3_210655.6106	38
0Safe_safe_UNA3_210660.6111	8
0Safe_safe_UNA3_210663.6114	6
0Safe_safe_UNA3_210665.6116	8
0Safe_safe_UNA3_210667.6118	41
0Safe_safe_UNA3_210674.6125	66
0Safe_safe_UNA3_210688.6139	16
0Safe_safe_UNA3_210692.6143	6
0Safe_safe_UNA3_210697.6148	59
0Safe_safe_UNA3_210698.6149	25
0Safe_safe_UNA3_210703.6154	4
0Safe_safe_UNA3_210709.6160	27
0Safe_safe_UNA3_210711.6162	2
0Safe_safe_UNA3_210712.6163	18
0Safe_safe_UNA3_210715.6166	12
0Safe_safe_UNA3_210720.6171	80
0Safe_safe_UNA3_210728.6179	508
0Safe_safe_UNA3_210739.6190	42
0Safe_safe_UNA3_210748.6199	182
0Safe_safe_UNA3_210750.6201	364
0Safe_safe_UNA3_210769.6220	35
0Safe_safe_UNA3_210777.6228	8
0Safe_safe_UNA3_210783.6234	48
0Safe_safe_UNA3_210784.6235	38
0Safe_safe_UNA3_210787.6238	2238746
0Safe_safe_UNA3_210788.6239	10
0Safe_safe_UNA3_210812.6263	6
0Safe_safe_UNA3_210815.6266	71
0Safe_safe_UNA3_210819.6270	42
0Safe_safe_UNA3_210823.6274	162
0Safe_safe_UNA3_210827.6278	485
0Safe_safe_UNA3_210829.6280	34
0Safe_safe_UNA3_210846.6297	166
0Safe_safe_UNA3_210854.6305	36
0Safe_safe_UNA3_210857.6308	14
0Safe_safe_UNA3_210864.6315	57
0Safe_safe_UNA3_210880.6331	122
0Safe_safe_UNA3_210884.6335	16
0Safe_safe_UNA3_210892.6343	56
0Safe_safe_UNA3_210901.6352	272
0Safe_safe_UNA3_210906.6357	14
0Safe_safe_UNA3_210923.6374	64
0Safe_safe_UNA3_210927.6378	18
0Safe_safe_UNA3_210928.6379	12
0Safe_safe_UNA3_210930.6381	24
0Safe_safe_UNA3_210944.6395	50
0Safe_safe_UNA3_210967.6418	1322
0Safe_safe_UNA3_210969.6420	89
0Safe_safe_UNA3_210971.6422	11
0Safe_safe_UNA3_210980.6431	61
0Safe_safe_UNA3_210983.6434	46
0Safe_safe_UNA3_210984.6435	38
0Safe_safe_UNA3_210991.6442	198
0Safe_safe_UNA3_211001.6452	24
0Safe_safe_UNA3_211003.6454	11
0Safe_safe_UNA3_211004.6455	18
0Safe_safe_UNA3_211006.6457	27
0Safe_safe_UNA3_211010.6461	39
0Safe_safe_UNA3_211015.6466	117
0Safe_safe_UNA3_211016.6467	6
0Safe_safe_UNA3_211030.6481	40
0Safe_safe_UNA3_211034.6485	413
0Safe_safe_UNA3_211040.6491	18
0Safe_safe_UNA3_211042.6493	26
0Safe_safe_UNA3_211046.6497	199
0Safe_safe_UNA3_211058.6509	27
0Safe_safe_UNA3_211066.6517	725
0Safe_safe_UNA3_211080.6531	39
0Safe_safe_UNA3_211094.6545	2
0Safe_safe_UNA3_211101.6552	22
0Safe_safe_UNA3_211104.6555	77
0Safe_safe_UNA3_211108.6559	58
0Safe_safe_UNA3_211114.6565	45
0Safe_safe_UNA3_211133.6584	1422
0Safe_safe_UNA3_211145.6596	297
0Safe_safe_UNA3_211155.6606	19
0Safe_safe_UNA3_211165.6616	234
0Safe_safe_UNA3_211166.6617	29
0Safe_safe_UNA3_211172.6623	9
0Safe_safe_UNA3_211174.6625	14
0Safe_safe_UNA3_211177.6628	55
0Safe_safe_UNA3_211191.6642	25
0Safe_safe_UNA3_211203.6654	13
0Safe_safe_UNA3_211205.6656	99
0Safe_safe_UNA3_211212.6663	121
0Safe_safe_UNA3_211220.6671	254
0Safe_safe_UNA3_211237.6688	48
0Safe_safe_UNA3_211241.6692	38
0Safe_safe_UNA3_211244.6695	320
0Safe_safe_UNA3_211250.6701	11
0Safe_safe_UNA3_211253.6704	20
0Safe_safe_UNA3_211255.6706	32
0Safe_safe_UNA3_211258.6709	11477
0Safe_safe_UNA3_211263.6714	23
0Safe_safe_UNA3_211265.6716	32
0Safe_safe_UNA3_211276.6727	14
0Safe_safe_UNA3_211285.6736	31
0Safe_safe_UNA3_211287.6738	416
0Safe_safe_UNA3_211292.6743	189
0Safe_safe_UNA3_211298.6749	90
ENSG00000000457_SCYL3_DTKP_58566.1	13
ENSG00000000457_SCYL3_DTKP_58567.2	43
ENSG00000000457_SCYL3_DTKP_58568.3	18
ENSG00000000457_SCYL3_DTKP_58569.4	21
ENSG00000000457_SCYL3_DTKP_58570.5	8
ENSG00000000457_SCYL3_DTKP_58571.6	11
ENSG00000000457_SCYL3_DTKP_58572.7	88
ENSG00000000457_SCYL3_DTKP_58573.8	320
ENSG00000000457_SCYL3_DTKP_58574.9	14
ENSG00000000457_SCYL3_DTKP_58575.10	1
ENSG00000000938_FGR_DTKP_141814.1	292
ENSG00000000938_FGR_DTKP_141815.2	28
ENSG00000000938_FGR_DTKP_141816.3	4
ENSG00000000938_FGR_DTKP_141817.4	2
ENSG00000000938_FGR_DTKP_141818.5	5
ENSG00000000938_FGR_DTKP_141819.6	3
ENSG00000000938_FGR_DTKP_141820.7	13
ENSG00000000938_FGR_DTKP_141821.8	12
ENSG00000000938_FGR_DTKP_141822.9	9
[truncated: 22,956 more rows]

## Sheet: Cas9 DTKP screen #1
0None_none_ACOCDTKP_212050.751	23
0None_none_ACOCDTKP_212392.1093	27
0None_none_ACOCDTKP_213062.1763	13
0None_none_ACOCDTKP_213384.2085	10
0None_none_ACOCDTKP_213452.2153	2
0None_none_ACOCDTKP_214209.2910	10
0None_none_ACOCDTKP_214247.2948	15
0None_none_ACOCDTKP_216067.4768	15
0None_none_ACOCDTKP_216181.4882	34
0None_none_ACOCDTKP_216359.5060	3
0None_none_ACOCDTKP_216369.5070	15
0None_none_ACOCUNA1_212384.1085	33
0None_none_ACOCUNA1_212423.1124	174
0None_none_ACOCUNA1_213912.2613	16
0None_none_ACOCUNA1_214211.2912	35
0None_none_ACOCUNA1_215205.3906	49
0None_none_ACOCUNA1_215292.3993	50
0None_none_ACOCUNA1_215840.4541	501
0None_none_ACOCUNA1_215978.4679	4
0None_none_ACOCUNA2_211969.670	2
0None_none_ACOCUNA2_212081.782	51
0None_none_ACOCUNA2_212637.1338	3
0None_none_ACOCUNA2_212735.1436	9
0None_none_ACOCUNA2_213626.2327	29
0None_none_ACOCUNA2_214243.2944	26
0None_none_ACOCUNA2_214354.3055	12
0None_none_ACOCUNA2_214708.3409	2
0None_none_ACOCUNA2_216019.4720	1
0None_none_ACOCUNA3_213827.2528	131
0None_none_ACOCUNA3_214541.3242	222
0None_none_ACOCUNA3_215263.3964	41
0None_none_ACOCUNA3_215750.4451	16
0None_none_ACOCUNA3_215989.4690	6
0None_none_ACOCUNA3_216052.4753	7
0None_none_ACOCUNA3_216473.5174	120
0None_none_ACOCUNA3_216747.5448	53
0None_none_ACOC_211318.19	8
0None_none_ACOC_211377.78	99
0None_none_ACOC_211409.110	8
0None_none_ACOC_211480.181	29
0None_none_ACOC_211483.184	12
0None_none_ACOC_211621.322	5
0None_none_ACOC_211823.524	1016
0None_none_ACOC_211898.599	22
0None_none_ACOC_212111.812	55
0None_none_ACOC_212121.822	26
0None_none_ACOC_212178.879	11
0None_none_ACOC_212235.936	2
0None_none_ACOC_212294.995	19
0None_none_ACOC_212295.996	31
0None_none_ACOC_212331.1032	303
0None_none_ACOC_212487.1188	646
0None_none_ACOC_212698.1399	3
0None_none_ACOC_212728.1429	29
0None_none_ACOC_212732.1433	6
0None_none_ACOC_212750.1451	4
0None_none_ACOC_212785.1486	362
0None_none_ACOC_212825.1526	496
0None_none_ACOC_212839.1540	9
0None_none_ACOC_212894.1595	3
0None_none_ACOC_212906.1607	152
0None_none_ACOC_212929.1630	55
0None_none_ACOC_212988.1689	391
0None_none_ACOC_213096.1797	32
0None_none_ACOC_213353.2054	12
0None_none_ACOC_213474.2175	77
0None_none_ACOC_213516.2217	60
0None_none_ACOC_213524.2225	17
0None_none_ACOC_213564.2265	82
0None_none_ACOC_213571.2272	41
0None_none_ACOC_213805.2506	13
0None_none_ACOC_213846.2547	47
0None_none_ACOC_213883.2584	11
0None_none_ACOC_213980.2681	191
0None_none_ACOC_214055.2756	35
0None_none_ACOC_214067.2768	47
0None_none_ACOC_214346.3047	112
0None_none_ACOC_214447.3148	506
0None_none_ACOC_214584.3285	15
0None_none_ACOC_214648.3349	96
0None_none_ACOC_214713.3414	29
0None_none_ACOC_214812.3513	48
0None_none_ACOC_214816.3517	18
0None_none_ACOC_214865.3566	8
0None_none_ACOC_214868.3569	7
0None_none_ACOC_214896.3597	4
0None_none_ACOC_214917.3618	84
0None_none_ACOC_214979.3680	80
0None_none_ACOC_215046.3747	9
0None_none_ACOC_215058.3759	10
0None_none_ACOC_215107.3808	120
0None_none_ACOC_215134.3835	16
0None_none_ACOC_215157.3858	76
0None_none_ACOC_215275.3976	7
0None_none_ACOC_215276.3977	132
0None_none_ACOC_215352.4053	34
0None_none_ACOC_215496.4197	38
0None_none_ACOC_215579.4280	36
0None_none_ACOC_215632.4333	1025
0None_none_ACOC_215653.4354	6
0None_none_ACOC_215737.4438	18
0None_none_ACOC_215815.4516	8
0None_none_ACOC_215894.4595	20
0None_none_ACOC_215944.4645	71
0None_none_ACOC_215957.4658	12
0None_none_ACOC_216026.4727	38
0None_none_ACOC_216063.4764	1
0None_none_ACOC_216111.4812	17
0None_none_ACOC_216308.5009	141
0None_none_ACOC_216453.5154	11
0None_none_ACOC_216462.5163	5
0None_none_ACOC_216549.5250	12
0None_none_ACOC_216606.5307	8
0None_none_ACOC_216646.5347	15
0None_none_ACOC_216659.5360	18
0None_none_ACOC_216681.5382	7
0None_none_ACOC_216753.5454	1
0None_none_ACOC_216829.5530	120
0None_none_ACOC_216844.5545	1
0None_none_ACOC_216853.5554	195
0None_none_DTKPPROT_211394.95	210
0None_none_DTKPPROT_212082.783	174315
0None_none_DTKPPROT_212817.1518	19
0None_none_DTKPPROT_213000.1701	15
0None_none_DTKPPROT_213114.1815	24
0None_none_DTKPPROT_213399.2100	8
0None_none_DTKPPROT_214113.2814	6
0None_none_DTKPPROT_214302.3003	4
0None_none_DTKPPROT_214355.3056	2
0None_none_DTKPPROT_214377.3078	229
0None_none_DTKPPROT_214488.3189	10
0None_none_DTKPPROT_215331.4032	176
0None_none_DTKPPROT_216884.5585	33
0None_none_DTKP_211345.46	2
0None_none_DTKP_211456.157	20
0None_none_DTKP_211474.175	44
0None_none_DTKP_211624.325	65
0None_none_DTKP_211708.409	50
0None_none_DTKP_211747.448	759
0None_none_DTKP_211770.471	75
0None_none_DTKP_212165.866	2230
0None_none_DTKP_212212.913	7
0None_none_DTKP_212346.1047	5
0None_none_DTKP_212398.1099	10
0None_none_DTKP_212459.1160	15
0None_none_DTKP_212697.1398	2
0None_none_DTKP_212729.1430	10
0None_none_DTKP_212793.1494	13
0None_none_DTKP_212797.1498	975
0None_none_DTKP_212927.1628	4
0None_none_DTKP_212968.1669	171
0None_none_DTKP_213026.1727	115257
0None_none_DTKP_213274.1975	40
0None_none_DTKP_213357.2058	2
0None_none_DTKP_213460.2161	10
0None_none_DTKP_213523.2224	4
0None_none_DTKP_213548.2249	18
0None_none_DTKP_213644.2345	109
0None_none_DTKP_213763.2464	56
0None_none_DTKP_213798.2499	12
0None_none_DTKP_213801.2502	161
0None_none_DTKP_213910.2611	162
0None_none_DTKP_213914.2615	1
0None_none_DTKP_213966.2667	4
0None_none_DTKP_214230.2931	65
0None_none_DTKP_214304.3005	20
0None_none_DTKP_214345.3046	146
0None_none_DTKP_214402.3103	64
0None_none_DTKP_214445.3146	22
0None_none_DTKP_214540.3241	5
0None_none_DTKP_214647.3348	33
0None_none_DTKP_214661.3362	9
0None_none_DTKP_214761.3462	20
0None_none_DTKP_214801.3502	3
0None_none_DTKP_214814.3515	11
0None_none_DTKP_214849.3550	25
0None_none_DTKP_214863.3564	52
0None_none_DTKP_214919.3620	18
0None_none_DTKP_214959.3660	105
0None_none_DTKP_215140.3841	4
0None_none_DTKP_215147.3848	41
0None_none_DTKP_215347.4048	8
0None_none_DTKP_215440.4141	102
0None_none_DTKP_215498.4199	1
0None_none_DTKP_215504.4205	11
0None_none_DTKP_215607.4308	9
0None_none_DTKP_215705.4406	36
0None_none_DTKP_215878.4579	14
0None_none_DTKP_215956.4657	2
0None_none_DTKP_215990.4691	8
0None_none_DTKP_216021.4722	2
0None_none_DTKP_216054.4755	7
0None_none_DTKP_216062.4763	35
0None_none_DTKP_216158.4859	6
0None_none_DTKP_216225.4926	3
0None_none_DTKP_216322.5023	222
0None_none_DTKP_216352.5053	4
0None_none_DTKP_216626.5327	3
0None_none_DTKP_216655.5356	25
0None_none_DTKP_216687.5388	16
0None_none_DTKP_216771.5472	32
0None_none_DTKP_216852.5553	2
0None_none_DTKP_216871.5572	5
0None_none_GEEXDTKP_211568.269	3
0None_none_GEEXDTKP_211936.637	1
0None_none_GEEXDTKP_212190.891	17
0None_none_GEEXDTKP_212700.1401	163
0None_none_GEEXDTKP_213130.1831	30
0None_none_GEEXDTKP_213844.2545	26
0None_none_GEEXDTKP_214356.3057	3
0None_none_GEEXDTKP_214496.3197	7
0None_none_GEEXDTKP_214573.3274	59
0None_none_GEEXDTKP_214876.3577	4
0None_none_GEEXDTKP_215892.4593	32
0None_none_GEEXUNA1_211448.149	730
0None_none_GEEXUNA1_212059.760	63
0None_none_GEEXUNA1_212514.1215	30
0None_none_GEEXUNA1_212910.1611	9
0None_none_GEEXUNA1_213394.2095	3
0None_none_GEEXUNA1_214106.2807	212
0None_none_GEEXUNA1_214460.3161	4
0None_none_GEEXUNA1_214545.3246	70
0None_none_GEEXUNA1_215111.3812	21
0None_none_GEEXUNA1_215301.4002	5
0None_none_GEEXUNA1_215338.4039	12
0None_none_GEEXUNA1_215463.4164	46
0None_none_GEEXUNA1_216723.5424	1
0None_none_GEEXUNA2_212678.1379	5
0None_none_GEEXUNA2_212706.1407	127
0None_none_GEEXUNA2_212741.1442	4
0None_none_GEEXUNA2_212784.1485	39
0None_none_GEEXUNA2_212884.1585	31
0None_none_GEEXUNA2_213997.2698	2
0None_none_GEEXUNA2_214945.3646	37
0None_none_GEEXUNA2_215339.4040	58
0None_none_GEEXUNA2_215810.4511	12
0None_none_GEEXUNA2_215826.4527	76
0None_none_GEEXUNA2_216214.4915	8
0None_none_GEEXUNA2_216902.5603	17
0None_none_GEEXUNA3_214220.2921	35
0None_none_GEEXUNA3_216333.5034	43
0None_none_GEEX_211357.58	5
0None_none_GEEX_211559.260	35281
0None_none_GEEX_211701.402	113
0None_none_GEEX_211957.658	51
0None_none_GEEX_212109.810	121
0None_none_GEEX_212267.968	56
0None_none_GEEX_212452.1153	68
0None_none_GEEX_212479.1180	16
0None_none_GEEX_212508.1209	156
0None_none_GEEX_212596.1297	59
0None_none_GEEX_212699.1400	5
0None_none_GEEX_212905.1606	6
0None_none_GEEX_212916.1617	11
0None_none_GEEX_212976.1677	16
0None_none_GEEX_213055.1756	85
0None_none_GEEX_213059.1760	827
0None_none_GEEX_213070.1771	8
0None_none_GEEX_213076.1777	124
0None_none_GEEX_213132.1833	23
0None_none_GEEX_213151.1852	20
0None_none_GEEX_213190.1891	2
0None_none_GEEX_213284.1985	5
0None_none_GEEX_213364.2065	69
0None_none_GEEX_213506.2207	66
0None_none_GEEX_213536.2237	42
0None_none_GEEX_213629.2330	4
0None_none_GEEX_213701.2402	84
0None_none_GEEX_213721.2422	4
0None_none_GEEX_213739.2440	54
0None_none_GEEX_213746.2447	16
0None_none_GEEX_213817.2518	59
0None_none_GEEX_213831.2532	3
0None_none_GEEX_213852.2553	5
0None_none_GEEX_213951.2652	27
0None_none_GEEX_213978.2679	16
0None_none_GEEX_214044.2745	11
0None_none_GEEX_214122.2823	483
0None_none_GEEX_214203.2904	1
0None_none_GEEX_214206.2907	28
0None_none_GEEX_214516.3217	18
0None_none_GEEX_214668.3369	1
0None_none_GEEX_214674.3375	232
0None_none_GEEX_214690.3391	8
0None_none_GEEX_214703.3404	211
0None_none_GEEX_214777.3478	1072
0None_none_GEEX_214894.3595	14
0None_none_GEEX_214895.3596	11
0None_none_GEEX_214925.3626	7
0None_none_GEEX_214956.3657	135
0None_none_GEEX_214996.3697	4
0None_none_GEEX_215110.3811	44
0None_none_GEEX_215151.3852	14
0None_none_GEEX_215174.3875	7
0None_none_GEEX_215235.3936	24
0None_none_GEEX_215287.3988	21
0None_none_GEEX_215458.4159	7
0None_none_GEEX_215530.4231	26
0None_none_GEEX_215650.4351	29
0None_none_GEEX_215875.4576	2
0None_none_GEEX_215881.4582	9
0None_none_GEEX_215899.4600	3
0None_none_GEEX_215968.4669	5
0None_none_GEEX_215970.4671	2
0None_none_GEEX_216010.4711	3
0None_none_GEEX_216256.4957	34
0None_none_GEEX_216259.4960	403
0None_none_GEEX_216415.5116	24
0None_none_GEEX_216657.5358	18
0None_none_GEEX_216661.5362	6
0None_none_MEPRDTKP_212024.725	19
0None_none_MEPRDTKP_212488.1189	271
0None_none_MEPRDTKP_213881.2582	19
0None_none_MEPRDTKP_214193.2894	7
0None_none_MEPRDTKP_214651.3352	5
0None_none_MEPRDTKP_215133.3834	2
0None_none_MEPRDTKP_215206.3907	16
0None_none_MEPRDTKP_215617.4318	14
0None_none_MEPRDTKP_216552.5253	1
0None_none_MEPRDTKP_216793.5494	690
0None_none_MEPRUNA1_211903.604	2
0None_none_MEPRUNA1_212174.875	56
0None_none_MEPRUNA1_212226.927	6
0None_none_MEPRUNA1_213606.2307	9
0None_none_MEPRUNA1_213679.2380	16
0None_none_MEPRUNA1_214687.3388	7
0None_none_MEPRUNA1_215012.3713	6
0None_none_MEPRUNA1_215223.3924	275
0None_none_MEPRUNA1_215366.4067	7
0None_none_MEPRUNA2_212543.1244	36
0None_none_MEPRUNA2_213383.2084	2
0None_none_MEPRUNA2_213698.2399	51
0None_none_MEPRUNA2_214005.2706	19
0None_none_MEPRUNA2_214340.3041	1484
0None_none_MEPRUNA2_215238.3939	2
0None_none_MEPRUNA2_215465.4166	62
0None_none_MEPRUNA3_211656.357	71
0None_none_MEPRUNA3_211725.426	3
0None_none_MEPRUNA3_213233.1934	8
0None_none_MEPRUNA3_213482.2183	1024
0None_none_MEPRUNA3_214537.3238	8
0None_none_MEPRUNA3_215118.3819	4
0None_none_MEPRUNA3_215262.3963	2
0None_none_MEPRUNA3_216692.5393	2
0None_none_MEPRUNA3_216920.5621	15
0None_none_MEPR_211347.48	18
0None_none_MEPR_211565.266	6
0None_none_MEPR_211583.284	33
0None_none_MEPR_211641.342	129
0None_none_MEPR_211655.356	6
0None_none_MEPR_211740.441	11
0None_none_MEPR_211748.449	8
0None_none_MEPR_211766.467	111
0None_none_MEPR_211771.472	12
0None_none_MEPR_211914.615	32
0None_none_MEPR_211928.629	15
0None_none_MEPR_211964.665	24
0None_none_MEPR_212086.787	23
0None_none_MEPR_212215.916	6
0None_none_MEPR_212255.956	10
0None_none_MEPR_212370.1071	84
0None_none_MEPR_212441.1142	8
0None_none_MEPR_212642.1343	45
0None_none_MEPR_212707.1408	61
0None_none_MEPR_212737.1438	1238
0None_none_MEPR_212814.1515	8
0None_none_MEPR_212849.1550	286
0None_none_MEPR_212907.1608	45
0None_none_MEPR_213023.1724	1242
0None_none_MEPR_213051.1752	72
0None_none_MEPR_213064.1765	11
0None_none_MEPR_213135.1836	2
0None_none_MEPR_213173.1874	18
0None_none_MEPR_213191.1892	167
0None_none_MEPR_213349.2050	5
0None_none_MEPR_213424.2125	11
0None_none_MEPR_213478.2179	13
0None_none_MEPR_213686.2387	7
0None_none_MEPR_213690.2391	46
0None_none_MEPR_213719.2420	1418
0None_none_MEPR_213900.2601	11
0None_none_MEPR_213957.2658	83
0None_none_MEPR_213969.2670	2
0None_none_MEPR_214009.2710	362
0None_none_MEPR_214168.2869	4
0None_none_MEPR_214195.2896	4
0None_none_MEPR_214233.2934	109
0None_none_MEPR_214274.2975	1
0None_none_MEPR_214495.3196	11
0None_none_MEPR_214564.3265	14
0None_none_MEPR_214581.3282	25
0None_none_MEPR_214614.3315	1
0None_none_MEPR_214642.3343	5
0None_none_MEPR_214649.3350	46
0None_none_MEPR_214653.3354	222
0None_none_MEPR_214700.3401	23
0None_none_MEPR_214750.3451	2549
0None_none_MEPR_214776.3477	12
0None_none_MEPR_214805.3506	2
0None_none_MEPR_214807.3508	60
0None_none_MEPR_214926.3627	34
0None_none_MEPR_214941.3642	97
0None_none_MEPR_214964.3665	12
0None_none_MEPR_215049.3750	14
0None_none_MEPR_215069.3770	2455
0None_none_MEPR_215074.3775	36
0None_none_MEPR_215089.3790	13
0None_none_MEPR_215142.3843	458
0None_none_MEPR_215169.3870	224
0None_none_MEPR_215239.3940	6
0None_none_MEPR_215332.4033	11
0None_none_MEPR_215484.4185	16
0None_none_MEPR_215612.4313	406
0None_none_MEPR_215666.4367	26
0None_none_MEPR_215734.4435	18
0None_none_MEPR_215753.4454	3
0None_none_MEPR_215795.4496	2
0None_none_MEPR_215853.4554	79
0None_none_MEPR_215856.4557	116
0None_none_MEPR_215914.4615	8
0None_none_MEPR_216001.4702	71
0None_none_MEPR_216149.4850	1
0None_none_MEPR_216236.4937	8
0None_none_MEPR_216276.4977	3
0None_none_MEPR_216347.5048	2499
0None_none_MEPR_216470.5171	143
0None_none_MEPR_216560.5261	8
0None_none_MEPR_216584.5285	3
0None_none_MEPR_216615.5316	3
0None_none_MEPR_216627.5328	17
0None_none_MEPR_216648.5349	24
0None_none_MEPR_216698.5399	21
0None_none_MEPR_216826.5527	72
0None_none_MEPR_216850.5551	6
0None_none_PROTUNA3_211724.425	8
0None_none_PROTUNA3_211805.506	119
0None_none_PROTUNA3_212032.733	13
0None_none_PROTUNA3_214240.2941	6
0None_none_PROTUNA3_214514.3215	4
0None_none_PROTUNA3_214553.3254	18
0None_none_PROTUNA3_214632.3333	11
0None_none_PROTUNA3_214742.3443	144
0None_none_PROTUNA3_214754.3455	4
0None_none_PROTUNA3_214873.3574	191
0None_none_PROTUNA3_216218.4919	5
0None_none_PROTUNA3_216378.5079	53
0None_none_PROTUNA3_216451.5152	3
0None_none_PROT_211363.64	968
0None_none_PROT_211415.116	21
0None_none_PROT_211462.163	53
0None_none_PROT_211492.193	36
0None_none_PROT_211512.213	10
0None_none_PROT_211542.243	11
0None_none_PROT_211611.312	8
0None_none_PROT_211644.345	14
0None_none_PROT_211772.473	26
0None_none_PROT_211845.546	14
0None_none_PROT_211940.641	4
0None_none_PROT_211999.700	6
0None_none_PROT_212088.789	68
0None_none_PROT_212116.817	7
0None_none_PROT_212162.863	9
0None_none_PROT_212198.899	62
0None_none_PROT_212202.903	28749
0None_none_PROT_212241.942	405
0None_none_PROT_212305.1006	2
0None_none_PROT_212351.1052	8
0None_none_PROT_212380.1081	19
0None_none_PROT_212491.1192	183
0None_none_PROT_212498.1199	4
0None_none_PROT_212731.1432	22
0None_none_PROT_212733.1434	7
0None_none_PROT_212760.1461	256
0None_none_PROT_212769.1470	33
0None_none_PROT_212812.1513	1
0None_none_PROT_212865.1566	15
0None_none_PROT_212947.1648	2917
0None_none_PROT_213010.1711	6
0None_none_PROT_213165.1866	8
0None_none_PROT_213188.1889	13
0None_none_PROT_213229.1930	9
0None_none_PROT_213287.1988	42
0None_none_PROT_213313.2014	1
0None_none_PROT_213328.2029	5
0None_none_PROT_213408.2109	469
0None_none_PROT_213436.2137	12
0None_none_PROT_213520.2221	641
0None_none_PROT_213672.2373	1785
0None_none_PROT_213697.2398	6
0None_none_PROT_213744.2445	37
0None_none_PROT_213775.2476	92
0None_none_PROT_213803.2504	756
0None_none_PROT_213913.2614	9
0None_none_PROT_213928.2629	42
0None_none_PROT_214024.2725	54
0None_none_PROT_214151.2852	3
0None_none_PROT_214154.2855	31
0None_none_PROT_214182.2883	2
0None_none_PROT_214197.2898	4
0None_none_PROT_214227.2928	6
0None_none_PROT_214256.2957	10
0None_none_PROT_214294.2995	85
0None_none_PROT_214303.3004	22
0None_none_PROT_214323.3024	9
0None_none_PROT_214347.3048	81
0None_none_PROT_214435.3136	15
0None_none_PROT_214450.3151	2
0None_none_PROT_214521.3222	18
0None_none_PROT_214618.3319	20
0None_none_PROT_214758.3459	4
0None_none_PROT_214798.3499	2
0None_none_PROT_214811.3512	27
0None_none_PROT_214819.3520	51
0None_none_PROT_214866.3567	22
0None_none_PROT_214880.3581	959
0None_none_PROT_215113.3814	1
0None_none_PROT_215181.3882	5
0None_none_PROT_215194.3895	78
0None_none_PROT_215380.4081	2
0None_none_PROT_215408.4109	26
0None_none_PROT_215474.4175	2
0None_none_PROT_215562.4263	13
0None_none_PROT_215627.4328	7
0None_none_PROT_215723.4424	12
0None_none_PROT_215767.4468	20
0None_none_PROT_215951.4652	31
0None_none_PROT_215962.4663	45
0None_none_PROT_215965.4666	121
0None_none_PROT_215972.4673	3
0None_none_PROT_216003.4704	113
0None_none_PROT_216059.4760	7
0None_none_PROT_216129.4830	3
0None_none_PROT_216166.4867	4
0None_none_PROT_216203.4904	123
0None_none_PROT_216223.4924	88
0None_none_PROT_216239.4940	19
0None_none_PROT_216294.4995	161
0None_none_PROT_216329.5030	74
0None_none_PROT_216344.5045	12
0None_none_PROT_216419.5120	303
0None_none_PROT_216511.5212	4676
0None_none_PROT_216534.5235	198
0None_none_PROT_216572.5273	2
0None_none_PROT_216619.5320	8
0None_none_PROT_216727.5428	273
0None_none_PROT_216754.5455	316
0None_none_PROT_216879.5580	22
0None_none_PROT_216895.5596	236
0None_none_TMMODTKP_212148.849	11
0None_none_TMMODTKP_212425.1126	2
0None_none_TMMODTKP_212874.1575	16
0None_none_TMMODTKP_214162.2863	15
0None_none_TMMODTKP_214922.3623	4
0None_none_TMMODTKP_216561.5262	14
0None_none_TMMOUNA1_211378.79	7
0None_none_TMMOUNA1_213035.1736	25
0None_none_TMMOUNA1_213203.1904	16
0None_none_TMMOUNA1_213241.1942	106
0None_none_TMMOUNA1_213467.2168	28
0None_none_TMMOUNA1_213670.2371	5
0None_none_TMMOUNA1_213789.2490	47
0None_none_TMMOUNA1_214477.3178	1
0None_none_TMMOUNA1_214556.3257	28
0None_none_TMMOUNA1_214635.3336	5
0None_none_TMMOUNA1_214855.3556	16
0None_none_TMMOUNA1_215711.4412	2379
0None_none_TMMOUNA1_215837.4538	10
0None_none_TMMOUNA1_216510.5211	1
0None_none_TMMOUNA2_211941.642	1
0None_none_TMMOUNA2_212711.1412	2
0None_none_TMMOUNA2_213030.1731	33
0None_none_TMMOUNA2_213954.2655	104
0None_none_TMMOUNA2_214341.3042	6
0None_none_TMMOUNA2_214995.3696	8
0None_none_TMMOUNA2_215940.4641	5
0None_none_TMMOUNA2_216607.5308	58
0None_none_TMMOUNA3_211487.188	12
0None_none_TMMOUNA3_213566.2267	32
0None_none_TMMOUNA3_213958.2659	42
0None_none_TMMOUNA3_214444.3145	37
0None_none_TMMOUNA3_215304.4005	39
0None_none_TMMOUNA3_216412.5113	5
0None_none_TMMO_211317.18	26
0None_none_TMMO_211340.41	15
0None_none_TMMO_211380.81	13
0None_none_TMMO_211404.105	8
0None_none_TMMO_211428.129	29
0None_none_TMMO_211530.231	31
0None_none_TMMO_211563.264	6
0None_none_TMMO_211626.327	6
0None_none_TMMO_211636.337	12
0None_none_TMMO_211733.434	2
0None_none_TMMO_211773.474	30
0None_none_TMMO_211812.513	72
0None_none_TMMO_211884.585	9
0None_none_TMMO_211897.598	4
0None_none_TMMO_211945.646	87
0None_none_TMMO_211966.667	5
0None_none_TMMO_212054.755	78
0None_none_TMMO_212175.876	14
0None_none_TMMO_212176.877	4
0None_none_TMMO_212199.900	90
0None_none_TMMO_212222.923	955
0None_none_TMMO_212365.1066	50
0None_none_TMMO_212396.1097	142
0None_none_TMMO_212404.1105	18
0None_none_TMMO_212422.1123	39
0None_none_TMMO_212433.1134	4
0None_none_TMMO_212468.1169	1
0None_none_TMMO_212524.1225	12
0None_none_TMMO_212591.1292	6
0None_none_TMMO_212612.1313	67
0None_none_TMMO_212619.1320	4
0None_none_TMMO_212683.1384	11
0None_none_TMMO_212705.1406	27
0None_none_TMMO_212779.1480	8
0None_none_TMMO_212820.1521	1
0None_none_TMMO_212853.1554	63
0None_none_TMMO_212858.1559	7
0None_none_TMMO_212911.1612	26
0None_none_TMMO_212944.1645	548
0None_none_TMMO_213053.1754	26
0None_none_TMMO_213071.1772	14
0None_none_TMMO_213127.1828	573
0None_none_TMMO_213154.1855	30
0None_none_TMMO_213217.1918	22
0None_none_TMMO_213222.1923	17
0None_none_TMMO_213317.2018	9
0None_none_TMMO_213340.2041	2063
0None_none_TMMO_213437.2138	456
0None_none_TMMO_213650.2351	1
0None_none_TMMO_213835.2536	6
0None_none_TMMO_213962.2663	97
0None_none_TMMO_214025.2726	1
0None_none_TMMO_214028.2729	94
0None_none_TMMO_214073.2774	61
0None_none_TMMO_214094.2795	251
0None_none_TMMO_214097.2798	10
0None_none_TMMO_214139.2840	128
0None_none_TMMO_214205.2906	64
0None_none_TMMO_214239.2940	7
0None_none_TMMO_214384.3085	29
0None_none_TMMO_214520.3221	7
0None_none_TMMO_214603.3304	7
0None_none_TMMO_214791.3492	5
0None_none_TMMO_214909.3610	2
0None_none_TMMO_214952.3653	29
0None_none_TMMO_215008.3709	109
0None_none_TMMO_215011.3712	323
0None_none_TMMO_215056.3757	10
0None_none_TMMO_215060.3761	3
0None_none_TMMO_215080.3781	31
0None_none_TMMO_215129.3830	5
0None_none_TMMO_215154.3855	3
0None_none_TMMO_215171.3872	5
0None_none_TMMO_215400.4101	256
0None_none_TMMO_215442.4143	9
0None_none_TMMO_215464.4165	112
0None_none_TMMO_215583.4284	3
0None_none_TMMO_215619.4320	35
0None_none_TMMO_215621.4322	7
0None_none_TMMO_215645.4346	222
0None_none_TMMO_215745.4446	7
0None_none_TMMO_215781.4482	11
0None_none_TMMO_215818.4519	5
0None_none_TMMO_215871.4572	49
0None_none_TMMO_216151.4852	49
0None_none_TMMO_216191.4892	17
0None_none_TMMO_216250.4951	2
0None_none_TMMO_216252.4953	12
0None_none_TMMO_216287.4988	63
0None_none_TMMO_216304.5005	7
0None_none_TMMO_216331.5032	65
0None_none_TMMO_216421.5122	303
0None_none_TMMO_216455.5156	3
0None_none_TMMO_216481.5182	40
0None_none_TMMO_216625.5326	31
0None_none_TMMO_216666.5367	3
0None_none_TMMO_216689.5390	3
0None_none_TMMO_216794.5495	9
0None_none_TMMO_216866.5567	3
0None_none_TMMO_216930.5631	12
0None_none_UNA1PROT_211342.43	12
0None_none_UNA1PROT_211429.130	32
0None_none_UNA1PROT_212057.758	413
0None_none_UNA1PROT_212376.1077	1
0None_none_UNA1PROT_212632.1333	295
0None_none_UNA1PROT_213449.2150	64
0None_none_UNA1PROT_215394.4095	5
0None_none_UNA1PROT_216119.4820	30
0None_none_UNA1PROT_216776.5477	7
0None_none_UNA1_211484.185	11
0None_none_UNA1_211515.216	25
0None_none_UNA1_211527.228	86
0None_none_UNA1_211589.290	2
0None_none_UNA1_211637.338	5
0None_none_UNA1_211681.382	64
0None_none_UNA1_211729.430	52
0None_none_UNA1_211780.481	30
0None_none_UNA1_211790.491	13
0None_none_UNA1_211879.580	18
0None_none_UNA1_211982.683	9
0None_none_UNA1_212029.730	133
0None_none_UNA1_212204.905	81
0None_none_UNA1_212279.980	2
0None_none_UNA1_212393.1094	4
0None_none_UNA1_212472.1173	75
0None_none_UNA1_212631.1332	1
0None_none_UNA1_213098.1799	214
0None_none_UNA1_213200.1901	17
0None_none_UNA1_213265.1966	6
0None_none_UNA1_213336.2037	49
0None_none_UNA1_213385.2086	16
0None_none_UNA1_213565.2266	54
0None_none_UNA1_213660.2361	149
0None_none_UNA1_213713.2414	6
0None_none_UNA1_213742.2443	56
0None_none_UNA1_213772.2473	1
0None_none_UNA1_213901.2602	6
0None_none_UNA1_213920.2621	11
0None_none_UNA1_213943.2644	61
0None_none_UNA1_213987.2688	1
0None_none_UNA1_213993.2694	9
0None_none_UNA1_214087.2788	4
0None_none_UNA1_214124.2825	14
0None_none_UNA1_214137.2838	72
0None_none_UNA1_214198.2899	103
0None_none_UNA1_214223.2924	39
0None_none_UNA1_214246.2947	3
0None_none_UNA1_214310.3011	1119
0None_none_UNA1_214339.3040	7
0None_none_UNA1_214368.3069	3
0None_none_UNA1_214422.3123	4
0None_none_UNA1_214426.3127	3
0None_none_UNA1_214428.3129	363
0None_none_UNA1_214465.3166	8
0None_none_UNA1_214470.3171	4
0None_none_UNA1_214486.3187	8
0None_none_UNA1_214660.3361	36
0None_none_UNA1_214666.3367	146
0None_none_UNA1_214704.3405	13
0None_none_UNA1_214709.3410	26
0None_none_UNA1_214714.3415	37
0None_none_UNA1_214753.3454	2
0None_none_UNA1_214861.3562	20
0None_none_UNA1_214902.3603	5
0None_none_UNA1_214962.3663	1
0None_none_UNA1_215000.3701	7
0None_none_UNA1_215030.3731	7
0None_none_UNA1_215126.3827	78
0None_none_UNA1_215132.3833	7
0None_none_UNA1_215141.3842	17
0None_none_UNA1_215175.3876	12170
0None_none_UNA1_215217.3918	15
0None_none_UNA1_215277.3978	156
0None_none_UNA1_215280.3981	31
0None_none_UNA1_215305.4006	36
0None_none_UNA1_215348.4049	14
0None_none_UNA1_215376.4077	14
0None_none_UNA1_215493.4194	57
0None_none_UNA1_215510.4211	12
0None_none_UNA1_215520.4221	20
0None_none_UNA1_215546.4247	36
0None_none_UNA1_215581.4282	77
0None_none_UNA1_215635.4336	233
0None_none_UNA1_215743.4444	7
0None_none_UNA1_215776.4477	7
0None_none_UNA1_215778.4479	836
0None_none_UNA1_215841.4542	1
0None_none_UNA1_215867.4568	6
0None_none_UNA1_215886.4587	15
0None_none_UNA1_215925.4626	388
0None_none_UNA1_216000.4701	17
0None_none_UNA1_216007.4708	15
0None_none_UNA1_216192.4893	114
0None_none_UNA1_216257.4958	1
0None_none_UNA1_216282.4983	36
0None_none_UNA1_216360.5061	15
0None_none_UNA1_216398.5099	27
0None_none_UNA1_216418.5119	3
0None_none_UNA1_216443.5144	4742
0None_none_UNA1_216468.5169	163
0None_none_UNA1_216624.5325	5
0None_none_UNA1_216682.5383	36
0None_none_UNA1_216685.5386	26
0None_none_UNA1_216784.5485	163
0None_none_UNA1_216797.5498	1
0None_none_UNA1_216878.5579	37
0None_none_UNA2PROT_211307.8	15
0None_none_UNA2PROT_211657.358	237
0None_none_UNA2PROT_211797.498	55303
0None_none_UNA2PROT_212246.947	4
0None_none_UNA2PROT_212531.1232	35
0None_none_UNA2PROT_213276.1977	31
0None_none_UNA2PROT_214385.3086	2
0None_none_UNA2PROT_214425.3126	4
0None_none_UNA2PROT_214517.3218	11
0None_none_UNA2PROT_215455.4156	16
0None_none_UNA2PROT_215489.4190	3
0None_none_UNA2PROT_215812.4513	7
0None_none_UNA2PROT_215902.4603	35
0None_none_UNA2PROT_216523.5224	2
0None_none_UNA2_211305.6	53
0None_none_UNA2_211376.77	26
0None_none_UNA2_211500.201	1
0None_none_UNA2_211523.224	591
0None_none_UNA2_211551.252	4
0None_none_UNA2_211674.375	8
0None_none_UNA2_212027.728	6
0None_none_UNA2_212075.776	11
0None_none_UNA2_212101.802	9
0None_none_UNA2_212194.895	6
0None_none_UNA2_212236.937	9
0None_none_UNA2_212303.1004	1722
0None_none_UNA2_212313.1014	6
0None_none_UNA2_212352.1053	11
0None_none_UNA2_212418.1119	211
0None_none_UNA2_212503.1204	7
0None_none_UNA2_212713.1414	11
0None_none_UNA2_212725.1426	4
0None_none_UNA2_212860.1561	60
0None_none_UNA2_212871.1572	29
0None_none_UNA2_212953.1654	2
0None_none_UNA2_212970.1671	127
0None_none_UNA2_213025.1726	222
0None_none_UNA2_213034.1735	37
0None_none_UNA2_213324.2025	4
0None_none_UNA2_213355.2056	1
0None_none_UNA2_213539.2240	3
0None_none_UNA2_213722.2423	9
0None_none_UNA2_213743.2444	7
0None_none_UNA2_213861.2562	11
0None_none_UNA2_213909.2610	29
0None_none_UNA2_214040.2741	198
0None_none_UNA2_214092.2793	16
0None_none_UNA2_214115.2816	19
0None_none_UNA2_214229.2930	20
0None_none_UNA2_214251.2952	67
0None_none_UNA2_214296.2997	22
0None_none_UNA2_214317.3018	79
0None_none_UNA2_214474.3175	3
0None_none_UNA2_214610.3311	8
0None_none_UNA2_214684.3385	20
0None_none_UNA2_214696.3397	38
0None_none_UNA2_214783.3484	232
0None_none_UNA2_214827.3528	65
0None_none_UNA2_214905.3606	6
0None_none_UNA2_214921.3622	619
0None_none_UNA2_214982.3683	9
0None_none_UNA2_215033.3734	1
0None_none_UNA2_215066.3767	1
0None_none_UNA2_215166.3867	469
0None_none_UNA2_215212.3913	27
0None_none_UNA2_215291.3992	11
0None_none_UNA2_215450.4151	2
0None_none_UNA2_215470.4171	16
0None_none_UNA2_215490.4191	28161
0None_none_UNA2_215605.4306	6
0None_none_UNA2_215696.4397	8
0None_none_UNA2_215796.4497	5
0None_none_UNA2_215799.4500	41
0None_none_UNA2_215900.4601	23
0None_none_UNA2_215987.4688	3
0None_none_UNA2_216126.4827	18
0None_none_UNA2_216173.4874	770
0None_none_UNA2_216179.4880	11
0None_none_UNA2_216350.5051	17
0None_none_UNA2_216372.5073	587
0None_none_UNA2_216380.5081	19
0None_none_UNA2_216384.5085	9
0None_none_UNA2_216484.5185	68
0None_none_UNA2_216495.5196	5
0None_none_UNA2_216587.5288	6
0None_none_UNA2_216740.5441	26
0None_none_UNA2_216767.5468	6
0None_none_UNA2_216789.5490	1180
0None_none_UNA2_216903.5604	52
0None_none_UNA2_216908.5609	11
0None_none_UNA3_211301.2	8
0None_none_UNA3_211343.44	28
0None_none_UNA3_211427.128	15
0None_none_UNA3_211496.197	28
0None_none_UNA3_211566.267	38
0None_none_UNA3_211598.299	9
0None_none_UNA3_211630.331	34
0None_none_UNA3_211642.343	28
0None_none_UNA3_211769.470	4
0None_none_UNA3_211825.526	35
0None_none_UNA3_211875.576	151
0None_none_UNA3_211948.649	155
0None_none_UNA3_212009.710	394
0None_none_UNA3_212139.840	2
0None_none_UNA3_212179.880	185
0None_none_UNA3_212314.1015	7
0None_none_UNA3_212371.1072	5
0None_none_UNA3_212387.1088	17
0None_none_UNA3_212528.1229	54
0None_none_UNA3_212552.1253	4
0None_none_UNA3_212677.1378	3
0None_none_UNA3_212724.1425	14
0None_none_UNA3_212822.1523	9
0None_none_UNA3_212958.1659	5
0None_none_UNA3_212987.1688	16
0None_none_UNA3_212996.1697	31
0None_none_UNA3_213091.1792	73
0None_none_UNA3_213109.1810	96
0None_none_UNA3_213316.2017	17
0None_none_UNA3_213379.2080	12
0None_none_UNA3_213398.2099	27
0None_none_UNA3_213433.2134	2
0None_none_UNA3_213534.2235	3
0None_none_UNA3_213538.2239	2
0None_none_UNA3_213554.2255	2
0None_none_UNA3_213601.2302	2
0None_none_UNA3_213640.2341	69
0None_none_UNA3_213759.2460	13
0None_none_UNA3_213813.2514	3
0None_none_UNA3_213925.2626	1
0None_none_UNA3_213932.2633	8
0None_none_UNA3_214016.2717	31
0None_none_UNA3_214047.2748	28
0None_none_UNA3_214064.2765	35
0None_none_UNA3_214201.2902	13
0None_none_UNA3_214213.2914	1
0None_none_UNA3_214236.2937	1417
0None_none_UNA3_214334.3035	1
0None_none_UNA3_214475.3176	1410
0None_none_UNA3_214539.3240	10
0None_none_UNA3_214559.3260	10
0None_none_UNA3_214659.3360	17
0None_none_UNA3_214715.3416	45
0None_none_UNA3_214731.3432	93
0None_none_UNA3_214739.3440	12
0None_none_UNA3_214743.3444	14
0None_none_UNA3_214847.3548	68
0None_none_UNA3_214927.3628	38
0None_none_UNA3_214950.3651	6
0None_none_UNA3_214991.3692	9105
0None_none_UNA3_215048.3749	137
[truncated: 23,700 more rows]

## Sheet: Cas9 DTKP screen #2
0None_none_ACOCDTKP_212050.751	19
[truncated: 24,682 more rows]

[truncated: 28 more sheets: WT ACOC screen #1, WT ACOC screen #2, Cas9 ACOC screen #1, Cas9 ACOC screen #2, WT GEEX screen #1, WT GEEX screen #2, Cas9 GEEX screen #1, Cas9 GEEX screen #2, WT PROT screen #1, WT PROT screen #2, Cas9 PROT screen #1, Cas9 PROT screen #2, WT MEPR screen #1, WT MEPR screen #2, Cas9 MEPR screen #1, Cas9 MEPR screen #2, WT UNA1 screen #1, WT UNA1 screen #2, Cas9 UNA1 screen #1, Cas9 UNA1 screen #2 …]
