# Supplementary material for: Genome-wide interrogation of extracellular vesicle biology using barcoded miRNAs
Source: eLife. 2018 Dec 17;7:e41460. doi: 10.7554/eLife.41460 (PMC6312402; doi:10.7554/eLife.41460)
Supplement: Supplementary file 6. [file elife-41460-supp6.xlsx]

## Sheet: Summary
This file contains sequencing counts of sgRNAs in cellular fractions from sublibrary screens
Sublibrary screens	gene category	data (derived from Genomic DNA)
MMM	Membrane trafficking, Mitochondrial and Motility	Two sets of Genomic DNA data related to two independent EV fraction screens
DTKP	Drug target, Kinase, Phosphatase	One set of Genomic DNA data related to two replicated EV fraction screens
ACOC	Apoptosis and Cancer genes	One set of Genomic DNA data related to two replicated EV fraction screens
GEEX	Gene expression	One set of Genomic DNA data related to two replicated EV fraction screens
PROT	Proteostasis	One set of Genomic DNA data related to two replicated EV fraction screens
MEPR	Membrane Proteins	One set of Genomic DNA data related to two replicated EV fraction screens
UNA1	Unassigned Library #1	One set of Genomic DNA data related to two replicated EV fraction screens
UNA2	Unassigned Library #2	One set of Genomic DNA data related to two replicated EV fraction screens
UNA3	Unassigned Library #3	One set of Genomic DNA data related to two replicated EV fraction screens

## Sheet:  WT MMM screen #1
0None_none_ACOC_204550.4501	267
0None_none_ACOC_204550.4519	333
0None_none_ACOC_204550.4529	295
0None_none_ACOC_204550.4536	339
0None_none_ACOC_204550.4538	487
0None_none_ACOC_204550.4542	304
0None_none_ACOC_204550.4548	388
0None_none_ACOC_204550.4555	306
0None_none_ACOC_204550.4558	384
0None_none_ACOC_204550.4559	303
0None_none_ACOC_204550.4561	183
0None_none_ACOC_204550.4567	336
0None_none_ACOC_204550.4573	329
0None_none_ACOC_204550.4579	276
0None_none_ACOC_204550.4582	162
0None_none_ACOC_204550.4584	224
0None_none_ACOC_204550.4585	302
0None_none_ACOC_204550.4592	262
0None_none_ACOC_204550.4600	290
0None_none_ACOC_204550.4606	667
0None_none_ACOC_204550.4608	256
0None_none_ACOC_204550.4610	224
0None_none_ACOC_204550.4613	326
0None_none_ACOC_204550.4621	208
0None_none_ACOC_204550.4625	437
0None_none_ACOC_204550.4627	405
0None_none_ACOC_204550.4636	264
0None_none_ACOC_204550.4637	254
0None_none_ACOC_204550.4640	320
0None_none_ACOC_204550.4647	208
0None_none_ACOC_204550.4652	502
0None_none_ACOC_204550.4655	253
0None_none_ACOC_204550.4658	316
0None_none_ACOC_204550.4659	376
0None_none_ACOC_204550.4680	411
0None_none_ACOC_204550.4682	236
0None_none_ACOC_204550.4689	403
0None_none_ACOC_204550.4694	380
0None_none_ACOC_204550.4701	156
0None_none_ACOC_204550.4702	330
0None_none_ACOC_204550.4703	417
0None_none_ACOC_204550.4713	461
0None_none_ACOC_204550.4714	508
0None_none_ACOC_204550.4731	203
0None_none_ACOC_204550.4734	439
0None_none_ACOC_204550.4737	270
0None_none_ACOC_204550.4740	374
0None_none_ACOC_204550.4753	420
0None_none_ACOC_204550.4759	401
0None_none_ACOC_204550.4766	350
0None_none_ACOC_204550.4770	197
0None_none_ACOC_204550.4775	233
0None_none_ACOC_204550.4780	335
0None_none_ACOC_204550.4785	339
0None_none_ACOC_204550.4805	626
0None_none_ACOC_204550.4811	217
0None_none_ACOC_204550.4814	314
0None_none_ACOC_204550.4815	296
0None_none_ACOC_204550.4818	296
0None_none_ACOC_204550.4837	414
0None_none_ACOC_204550.4838	381
0None_none_ACOC_204550.4839	323
0None_none_ACOC_204550.4841	369
0None_none_ACOC_204550.4842	289
0None_none_ACOC_204550.4856	435
0None_none_ACOC_204550.4862	310
0None_none_ACOC_204550.4874	372
0None_none_ACOC_204550.4876	287
0None_none_ACOC_204550.4878	384
0None_none_ACOC_204550.4881	257
0None_none_ACOC_204550.4887	164
0None_none_ACOC_204550.4890	577
0None_none_ACOC_204550.4894	334
0None_none_ACOC_204550.4898	213
0None_none_ACOC_204550.4921	275
0None_none_ACOC_204550.4923	439
0None_none_ACOC_204550.4924	332
0None_none_ACOC_204550.4927	304
0None_none_ACOC_204550.4934	314
0None_none_ACOC_204550.4937	271
0None_none_ACOC_204550.4948	454
0None_none_ACOC_204550.4949	333
0None_none_ACOC_204550.4961	272
0None_none_ACOC_204550.4965	199
0None_none_ACOC_204550.4972	351
0None_none_ACOC_204550.4987	232
0None_none_ACOC_204550.4993	182
0None_none_ACOC_204550.5005	420
0None_none_ACOC_204550.5006	484
0None_none_ACOC_204550.5017	304
0None_none_ACOC_204550.5019	408
0None_none_ACOC_204550.5020	303
0None_none_ACOC_204550.5029	222
0None_none_ACOC_204550.5032	148
0None_none_ACOC_204550.5040	317
0None_none_ACOC_204550.5043	212
0None_none_ACOC_204550.5046	267
0None_none_ACOC_204550.5047	204
0None_none_ACOC_204550.5059	299
0None_none_ACOC_204550.5065	290
0None_none_ACOC_204550.5068	417
0None_none_ACOC_204550.5081	284
0None_none_ACOC_204550.5095	351
0None_none_ACOC_204550.5101	567
0None_none_ACOC_204550.5103	384
0None_none_ACOC_204550.5115	331
0None_none_ACOC_204550.5126	273
0None_none_ACOC_204550.5127	538
0None_none_ACOC_204550.5130	183
0None_none_ACOC_204550.5134	333
0None_none_ACOC_204550.5144	373
0None_none_ACOC_204550.5150	434
0None_none_ACOC_204550.5155	263
0None_none_ACOC_204550.5159	349
0None_none_ACOC_204550.5163	424
0None_none_ACOC_204550.5172	457
0None_none_ACOC_204550.5174	487
0None_none_ACOC_204550.5178	362
0None_none_ACOC_204550.5182	223
0None_none_ACOC_204550.5187	180
0None_none_ACOC_204550.5191	322
0None_none_ACOC_204550.5193	189
0None_none_ACOC_204550.5200	217
0None_none_ACOC_204550.5203	201
0None_none_ACOC_204550.5218	309
0None_none_ACOC_204550.5230	367
0None_none_ACOC_204550.5234	369
0None_none_DTKP_204550.5255	501
0None_none_DTKP_204550.5266	370
0None_none_DTKP_204550.5275	244
0None_none_DTKP_204550.5276	351
0None_none_DTKP_204550.5296	403
0None_none_DTKP_204550.5303	496
0None_none_DTKP_204550.5309	275
0None_none_DTKP_204550.5320	443
0None_none_DTKP_204550.5321	297
0None_none_DTKP_204550.5351	374
0None_none_DTKP_204550.5355	272
0None_none_DTKP_204550.5356	203
0None_none_DTKP_204550.5365	418
0None_none_DTKP_204550.5366	395
0None_none_DTKP_204550.5368	235
0None_none_DTKP_204550.5373	267
0None_none_DTKP_204550.5382	311
0None_none_DTKP_204550.5387	248
0None_none_DTKP_204550.5390	476
0None_none_DTKP_204550.5401	158
0None_none_DTKP_204550.5403	461
0None_none_DTKP_204550.5409	565
0None_none_DTKP_204550.5424	406
0None_none_DTKP_204550.5432	350
0None_none_DTKP_204550.5434	249
0None_none_DTKP_204550.5435	430
0None_none_DTKP_204550.5439	430
0None_none_DTKP_204550.5451	267
0None_none_DTKP_204550.5453	412
0None_none_DTKP_204550.5462	312
0None_none_DTKP_204550.5465	679
0None_none_DTKP_204550.5474	177
0None_none_DTKP_204550.5486	322
0None_none_DTKP_204550.5497	328
0None_none_DTKP_204550.5517	522
0None_none_DTKP_204550.5519	313
0None_none_DTKP_204550.5524	102
0None_none_DTKP_204550.5536	343
0None_none_DTKP_204550.5542	259
0None_none_DTKP_204550.5546	250
0None_none_DTKP_204550.5549	278
0None_none_DTKP_204550.5555	332
0None_none_DTKP_204550.5560	408
0None_none_DTKP_204550.5561	134
0None_none_DTKP_204550.5566	468
0None_none_DTKP_204550.5572	283
0None_none_DTKP_204550.5581	266
0None_none_DTKP_204550.5587	418
0None_none_DTKP_204550.5598	383
0None_none_DTKP_204550.5611	179
0None_none_DTKP_204550.5623	431
0None_none_DTKP_204550.5624	379
0None_none_DTKP_204550.5626	166
0None_none_DTKP_204550.5627	326
0None_none_DTKP_204550.5630	304
0None_none_DTKP_204550.5637	370
0None_none_DTKP_204550.5647	399
0None_none_DTKP_204550.5653	242
0None_none_DTKP_204550.5654	330
0None_none_DTKP_204550.5691	411
0None_none_DTKP_204550.5699	232
0None_none_DTKP_204550.5703	418
0None_none_DTKP_204550.5704	164
0None_none_DTKP_204550.5708	351
0None_none_DTKP_204550.5710	264
0None_none_DTKP_204550.5714	292
0None_none_DTKP_204550.5718	180
0None_none_DTKP_204550.5726	438
0None_none_DTKP_204550.5737	416
0None_none_DTKP_204550.5744	298
0None_none_DTKP_204550.5750	387
0None_none_DTKP_204550.5753	432
0None_none_DTKP_204550.5755	207
0None_none_DTKP_204550.5769	160
0None_none_DTKP_204550.5774	370
0None_none_DTKP_204550.5782	207
0None_none_DTKP_204550.5784	531
0None_none_DTKP_204550.5787	349
0None_none_DTKP_204550.5791	338
0None_none_DTKP_204550.5813	244
0None_none_DTKP_204550.5815	364
0None_none_DTKP_204550.5819	328
0None_none_DTKP_204550.5821	299
0None_none_DTKP_204550.5825	279
0None_none_DTKP_204550.5833	264
0None_none_DTKP_204550.5861	364
0None_none_DTKP_204550.5867	465
0None_none_DTKP_204550.5870	381
0None_none_DTKP_204550.5877	189
0None_none_DTKP_204550.5886	204
0None_none_DTKP_204550.5888	333
0None_none_DTKP_204550.5889	335
0None_none_DTKP_204550.5890	298
0None_none_DTKP_204550.5891	377
0None_none_DTKP_204550.5908	367
0None_none_DTKP_204550.5915	328
0None_none_DTKP_204550.5919	362
0None_none_DTKP_204550.5960	278
0None_none_DTKP_204550.5977	252
0None_none_DTKP_204550.5978	339
0None_none_DTKP_204550.5982	338
0None_none_GE_204550.1519	196
0None_none_GE_204550.1533	147
0None_none_GE_204550.1553	544
0None_none_GE_204550.1562	279
0None_none_GE_204550.1563	336
0None_none_GE_204550.1572	467
0None_none_GE_204550.1576	379
0None_none_GE_204550.1590	269
0None_none_GE_204550.1595	312
0None_none_GE_204550.1599	357
0None_none_GE_204550.1605	178
0None_none_GE_204550.1607	407
0None_none_GE_204550.1609	450
0None_none_GE_204550.1612	231
0None_none_GE_204550.1613	243
0None_none_GE_204550.1614	250
0None_none_GE_204550.1618	255
0None_none_GE_204550.1623	513
0None_none_GE_204550.1625	411
0None_none_GE_204550.1635	289
0None_none_GE_204550.1658	295
0None_none_GE_204550.1663	254
0None_none_GE_204550.1667	250
0None_none_GE_204550.1697	403
0None_none_GE_204550.1701	470
0None_none_GE_204550.1702	314
0None_none_GE_204550.1704	226
0None_none_GE_204550.1708	441
0None_none_GE_204550.1711	305
0None_none_GE_204550.1716	171
0None_none_GE_204550.1723	339
0None_none_GE_204550.1728	365
0None_none_GE_204550.1737	341
0None_none_GE_204550.1757	340
0None_none_GE_204550.1770	323
0None_none_GE_204550.1776	292
0None_none_GE_204550.1783	396
0None_none_GE_204550.1793	269
0None_none_GE_204550.1806	356
0None_none_GE_204550.1814	415
0None_none_GE_204550.1821	481
0None_none_GE_204550.1822	198
0None_none_GE_204550.1827	375
0None_none_GE_204550.1829	342
0None_none_GE_204550.1842	417
0None_none_GE_204550.1857	399
0None_none_GE_204550.1872	302
0None_none_GE_204550.1877	283
0None_none_GE_204550.1889	276
0None_none_GE_204550.1890	271
0None_none_GE_204550.1892	288
0None_none_GE_204550.1895	396
0None_none_GE_204550.1905	371
0None_none_GE_204550.1910	371
0None_none_GE_204550.1923	267
0None_none_GE_204550.1936	341
0None_none_GE_204550.1952	429
0None_none_GE_204550.1958	395
0None_none_GE_204550.1959	373
0None_none_GE_204550.1967	256
0None_none_GE_204550.1969	338
0None_none_GE_204550.1974	279
0None_none_GE_204550.1976	435
0None_none_GE_204550.1984	304
0None_none_GE_204550.1991	278
0None_none_GE_204550.1994	228
0None_none_GE_204550.1995	349
0None_none_GE_204550.2000	136
0None_none_GE_204550.2002	214
0None_none_GE_204550.2006	269
0None_none_GE_204550.2008	585
0None_none_GE_204550.2016	339
0None_none_GE_204550.2017	208
0None_none_GE_204550.2020	515
0None_none_GE_204550.2023	241
0None_none_GE_204550.2027	374
0None_none_GE_204550.2035	252
0None_none_GE_204550.2044	198
0None_none_GE_204550.2046	267
0None_none_GE_204550.2057	319
0None_none_GE_204550.2061	373
0None_none_GE_204550.2063	382
0None_none_GE_204550.2068	432
0None_none_GE_204550.2074	317
0None_none_GE_204550.2079	402
0None_none_GE_204550.2081	294
0None_none_GE_204550.2083	243
0None_none_GE_204550.2085	291
0None_none_GE_204550.2099	199
0None_none_GE_204550.2108	245
0None_none_GE_204550.2117	402
0None_none_GE_204550.2124	322
0None_none_GE_204550.2135	341
0None_none_GE_204550.2151	339
0None_none_GE_204550.2160	489
0None_none_GE_204550.2161	314
0None_none_GE_204550.2169	354
0None_none_GE_204550.2176	239
0None_none_GE_204550.2183	312
0None_none_GE_204550.2206	479
0None_none_GE_204550.2207	226
0None_none_GE_204550.2216	330
0None_none_GE_204550.2225	274
0None_none_GE_204550.2228	312
0None_none_GE_204550.2235	293
0None_none_GE_204550.2237	346
0None_none_GE_204550.2239	232
0None_none_MP_204550.1000	324
0None_none_MP_204550.1008	335
0None_none_MP_204550.1009	390
0None_none_MP_204550.1026	448
0None_none_MP_204550.1039	595
0None_none_MP_204550.1040	265
0None_none_MP_204550.1042	194
0None_none_MP_204550.1045	353
0None_none_MP_204550.1056	404
0None_none_MP_204550.1057	453
0None_none_MP_204550.1060	304
0None_none_MP_204550.1074	408
0None_none_MP_204550.1080	334
0None_none_MP_204550.1088	289
0None_none_MP_204550.1095	463
0None_none_MP_204550.1098	368
0None_none_MP_204550.1109	318
0None_none_MP_204550.1112	168
0None_none_MP_204550.1114	251
0None_none_MP_204550.1119	504
0None_none_MP_204550.1122	300
0None_none_MP_204550.1123	422
0None_none_MP_204550.1130	288
0None_none_MP_204550.1136	391
0None_none_MP_204550.1142	196
0None_none_MP_204550.1144	343
0None_none_MP_204550.1148	371
0None_none_MP_204550.1149	299
0None_none_MP_204550.1150	275
0None_none_MP_204550.1157	423
0None_none_MP_204550.1178	359
0None_none_MP_204550.1183	366
0None_none_MP_204550.1193	294
0None_none_MP_204550.1194	290
0None_none_MP_204550.1197	238
0None_none_MP_204550.1206	388
0None_none_MP_204550.1214	351
0None_none_MP_204550.1215	249
0None_none_MP_204550.1227	286
0None_none_MP_204550.1229	269
0None_none_MP_204550.1230	181
0None_none_MP_204550.1231	310
0None_none_MP_204550.1239	352
0None_none_MP_204550.1251	387
0None_none_MP_204550.1253	348
0None_none_MP_204550.1261	437
0None_none_MP_204550.1264	290
0None_none_MP_204550.1266	223
0None_none_MP_204550.1273	268
0None_none_MP_204550.1282	175
0None_none_MP_204550.1299	375
0None_none_MP_204550.1311	338
0None_none_MP_204550.1313	332
0None_none_MP_204550.1324	441
0None_none_MP_204550.1325	265
0None_none_MP_204550.1332	247
0None_none_MP_204550.1346	173
0None_none_MP_204550.1347	316
0None_none_MP_204550.1369	225
0None_none_MP_204550.1373	307
0None_none_MP_204550.1375	327
0None_none_MP_204550.1379	220
0None_none_MP_204550.1380	319
0None_none_MP_204550.1384	384
0None_none_MP_204550.1388	415
0None_none_MP_204550.1414	234
0None_none_MP_204550.1417	340
0None_none_MP_204550.1427	349
0None_none_MP_204550.1431	337
0None_none_MP_204550.1440	341
0None_none_MP_204550.1441	183
0None_none_MP_204550.1443	146
0None_none_MP_204550.1449	334
0None_none_MP_204550.1455	368
0None_none_MP_204550.1465	357
0None_none_MP_204550.1470	211
0None_none_MP_204550.1478	394
0None_none_MP_204550.1482	249
0None_none_MP_204550.1484	458
0None_none_MP_204550.1485	412
0None_none_MP_204550.1494	301
0None_none_MP_204550.1495	382
0None_none_MP_204550.1497	316
0None_none_MP_204550.752	171
0None_none_MP_204550.755	229
0None_none_MP_204550.759	280
0None_none_MP_204550.766	386
0None_none_MP_204550.769	320
0None_none_MP_204550.785	329
0None_none_MP_204550.800	226
0None_none_MP_204550.812	231
0None_none_MP_204550.819	456
0None_none_MP_204550.830	456
0None_none_MP_204550.832	260
0None_none_MP_204550.835	374
0None_none_MP_204550.843	273
0None_none_MP_204550.855	308
0None_none_MP_204550.863	209
0None_none_MP_204550.868	176
0None_none_MP_204550.872	235
0None_none_MP_204550.876	339
0None_none_MP_204550.882	296
0None_none_MP_204550.885	341
0None_none_MP_204550.890	195
0None_none_MP_204550.897	131
0None_none_MP_204550.906	362
0None_none_MP_204550.910	396
0None_none_MP_204550.916	465
0None_none_MP_204550.922	235
0None_none_MP_204550.935	304
0None_none_MP_204550.936	298
0None_none_MP_204550.939	349
0None_none_MP_204550.946	304
0None_none_MP_204550.948	190
0None_none_MP_204550.952	461
0None_none_MP_204550.957	343
0None_none_MP_204550.965	258
0None_none_MP_204550.966	315
0None_none_MP_204550.974	444
0None_none_MP_204550.987	270
0None_none_MP_204550.990	391
0None_none_MP_204550.993	259
0None_none_MP_204550.999	305
0None_none_SP_204550.2252	437
0None_none_SP_204550.2255	295
0None_none_SP_204550.2262	274
0None_none_SP_204550.2268	327
0None_none_SP_204550.2272	198
0None_none_SP_204550.2282	234
0None_none_SP_204550.2285	271
0None_none_SP_204550.2290	275
0None_none_SP_204550.2300	422
0None_none_SP_204550.2301	246
0None_none_SP_204550.2304	340
0None_none_SP_204550.2314	388
0None_none_SP_204550.2322	346
0None_none_SP_204550.2326	288
0None_none_SP_204550.2330	270
0None_none_SP_204550.2354	472
0None_none_SP_204550.2361	243
0None_none_SP_204550.2366	234
0None_none_SP_204550.2379	410
0None_none_SP_204550.2389	314
0None_none_SP_204550.2400	364
0None_none_SP_204550.2403	454
0None_none_SP_204550.2409	278
0None_none_SP_204550.2442	410
0None_none_SP_204550.2455	329
0None_none_SP_204550.2456	375
0None_none_SP_204550.2477	435
0None_none_SP_204550.2483	196
0None_none_SP_204550.2485	256
0None_none_SP_204550.2487	345
0None_none_SP_204550.2489	444
0None_none_SP_204550.2494	386
0None_none_SP_204550.2507	425
0None_none_SP_204550.2510	313
0None_none_SP_204550.2522	372
0None_none_SP_204550.2524	338
0None_none_SP_204550.2538	259
0None_none_SP_204550.2548	392
0None_none_SP_204550.2563	272
0None_none_SP_204550.2564	285
0None_none_SP_204550.2568	334
0None_none_SP_204550.2575	282
0None_none_SP_204550.2577	354
0None_none_SP_204550.2581	488
0None_none_SP_204550.2583	364
0None_none_SP_204550.2586	317
0None_none_SP_204550.2592	411
0None_none_SP_204550.2595	220
0None_none_SP_204550.2596	489
0None_none_SP_204550.2597	389
0None_none_SP_204550.2599	252
0None_none_SP_204550.2602	411
0None_none_SP_204550.2606	312
0None_none_SP_204550.2609	325
0None_none_SP_204550.2611	321
0None_none_SP_204550.2632	274
0None_none_SP_204550.2638	246
0None_none_SP_204550.2645	365
0None_none_SP_204550.2651	329
0None_none_SP_204550.2653	170
0None_none_SP_204550.2658	294
0None_none_SP_204550.2667	498
0None_none_SP_204550.2680	274
0None_none_SP_204550.2704	417
0None_none_SP_204550.2706	534
0None_none_SP_204550.2712	284
0None_none_SP_204550.2715	293
0None_none_SP_204550.2717	221
0None_none_SP_204550.2718	276
0None_none_SP_204550.2760	241
0None_none_SP_204550.2770	252
0None_none_SP_204550.2778	196
0None_none_SP_204550.2782	331
0None_none_SP_204550.2784	230
0None_none_SP_204550.2796	447
0None_none_SP_204550.2800	335
0None_none_SP_204550.2805	449
0None_none_SP_204550.2815	350
0None_none_SP_204550.2819	268
0None_none_SP_204550.2820	416
0None_none_SP_204550.2827	240
0None_none_SP_204550.2833	344
0None_none_SP_204550.2839	310
0None_none_SP_204550.2843	444
0None_none_SP_204550.2862	548
0None_none_SP_204550.2864	262
0None_none_SP_204550.2874	346
0None_none_SP_204550.2882	335
0None_none_SP_204550.2887	338
0None_none_SP_204550.2895	380
0None_none_SP_204550.2899	297
0None_none_SP_204550.2907	341
0None_none_SP_204550.2919	312
0None_none_SP_204550.2929	239
0None_none_SP_204550.2933	236
0None_none_SP_204550.2935	368
0None_none_SP_204550.2937	372
0None_none_SP_204550.2943	309
0None_none_SP_204550.2946	354
0None_none_SP_204550.2962	465
0None_none_SP_204550.2963	423
0None_none_SP_204550.2974	367
0None_none_SP_204550.2982	357
0None_none_TMM_204550.113	281
0None_none_TMM_204550.117	254
0None_none_TMM_204550.12	348
0None_none_TMM_204550.123	264
0None_none_TMM_204550.137	271
0None_none_TMM_204550.140	392
0None_none_TMM_204550.142	342
0None_none_TMM_204550.144	461
0None_none_TMM_204550.145	356
0None_none_TMM_204550.152	320
0None_none_TMM_204550.188	332
0None_none_TMM_204550.191	438
0None_none_TMM_204550.197	311
0None_none_TMM_204550.204	291
0None_none_TMM_204550.215	438
0None_none_TMM_204550.217	471
0None_none_TMM_204550.22	317
0None_none_TMM_204550.23	277
0None_none_TMM_204550.240	290
0None_none_TMM_204550.25	468
0None_none_TMM_204550.251	341
0None_none_TMM_204550.256	258
0None_none_TMM_204550.257	164
0None_none_TMM_204550.273	236
0None_none_TMM_204550.275	247
0None_none_TMM_204550.284	371
0None_none_TMM_204550.294	350
0None_none_TMM_204550.3	343
0None_none_TMM_204550.30	322
0None_none_TMM_204550.302	509
0None_none_TMM_204550.317	328
0None_none_TMM_204550.322	409
0None_none_TMM_204550.328	444
0None_none_TMM_204550.337	283
0None_none_TMM_204550.341	538
0None_none_TMM_204550.36	314
0None_none_TMM_204550.364	260
0None_none_TMM_204550.367	228
0None_none_TMM_204550.370	446
0None_none_TMM_204550.376	332
0None_none_TMM_204550.39	254
0None_none_TMM_204550.396	242
0None_none_TMM_204550.40	332
0None_none_TMM_204550.415	237
0None_none_TMM_204550.416	393
0None_none_TMM_204550.418	454
0None_none_TMM_204550.421	250
0None_none_TMM_204550.432	304
0None_none_TMM_204550.433	368
0None_none_TMM_204550.434	283
0None_none_TMM_204550.439	412
0None_none_TMM_204550.44	243
0None_none_TMM_204550.440	367
0None_none_TMM_204550.445	356
0None_none_TMM_204550.450	547
0None_none_TMM_204550.452	244
0None_none_TMM_204550.46	329
0None_none_TMM_204550.468	189
0None_none_TMM_204550.475	142
0None_none_TMM_204550.482	347
0None_none_TMM_204550.484	248
0None_none_TMM_204550.499	247
0None_none_TMM_204550.501	513
0None_none_TMM_204550.505	301
0None_none_TMM_204550.511	307
0None_none_TMM_204550.536	241
0None_none_TMM_204550.542	331
0None_none_TMM_204550.546	202
0None_none_TMM_204550.551	260
0None_none_TMM_204550.580	490
0None_none_TMM_204550.601	264
0None_none_TMM_204550.610	342
0None_none_TMM_204550.612	424
0None_none_TMM_204550.615	384
0None_none_TMM_204550.618	424
0None_none_TMM_204550.619	287
0None_none_TMM_204550.630	373
0None_none_TMM_204550.635	273
0None_none_TMM_204550.643	289
0None_none_TMM_204550.651	362
0None_none_TMM_204550.652	342
0None_none_TMM_204550.654	519
0None_none_TMM_204550.659	126
0None_none_TMM_204550.665	242
0None_none_TMM_204550.666	361
0None_none_TMM_204550.667	250
0None_none_TMM_204550.668	433
0None_none_TMM_204550.67	568
0None_none_TMM_204550.677	352
0None_none_TMM_204550.686	271
0None_none_TMM_204550.688	30
0None_none_TMM_204550.699	375
0None_none_TMM_204550.712	351
0None_none_TMM_204550.720	295
0None_none_TMM_204550.723	219
0None_none_TMM_204550.725	280
0None_none_TMM_204550.727	327
0None_none_TMM_204550.73	200
0None_none_TMM_204550.731	126
0None_none_TMM_204550.750	424
0None_none_TMM_204550.79	355
0None_none_TMM_204550.9	440
0None_none_U1_204550.3754	456
0None_none_U1_204550.3764	322
0None_none_U1_204550.3767	297
0None_none_U1_204550.3775	323
0None_none_U1_204550.3800	378
0None_none_U1_204550.3808	215
0None_none_U1_204550.3828	471
0None_none_U1_204550.3834	271
0None_none_U1_204550.3836	301
0None_none_U1_204550.3841	320
0None_none_U1_204550.3845	482
0None_none_U1_204550.3848	319
0None_none_U1_204550.3852	320
0None_none_U1_204550.3853	309
0None_none_U1_204550.3856	511
0None_none_U1_204550.3859	362
0None_none_U1_204550.3860	280
0None_none_U1_204550.3861	457
0None_none_U1_204550.3862	253
0None_none_U1_204550.3863	431
0None_none_U1_204550.3864	263
0None_none_U1_204550.3869	425
0None_none_U1_204550.3887	369
0None_none_U1_204550.3895	247
0None_none_U1_204550.3900	298
0None_none_U1_204550.3907	255
0None_none_U1_204550.3908	263
0None_none_U1_204550.3913	252
0None_none_U1_204550.3917	409
0None_none_U1_204550.3927	463
0None_none_U1_204550.3928	371
0None_none_U1_204550.3932	245
0None_none_U1_204550.3943	264
0None_none_U1_204550.3948	200
0None_none_U1_204550.3949	510
0None_none_U1_204550.3959	363
0None_none_U1_204550.3965	288
0None_none_U1_204550.3974	304
0None_none_U1_204550.3984	286
0None_none_U1_204550.3987	340
0None_none_U1_204550.3988	277
0None_none_U1_204550.4006	350
0None_none_U1_204550.4007	345
0None_none_U1_204550.4020	298
0None_none_U1_204550.4023	267
0None_none_U1_204550.4030	416
0None_none_U1_204550.4032	292
0None_none_U1_204550.4039	246
0None_none_U1_204550.4040	340
0None_none_U1_204550.4043	461
0None_none_U1_204550.4055	395
0None_none_U1_204550.4058	404
0None_none_U1_204550.4061	390
0None_none_U1_204550.4069	302
0None_none_U1_204550.4071	473
0None_none_U1_204550.4076	485
0None_none_U1_204550.4078	359
0None_none_U1_204550.4083	251
0None_none_U1_204550.4087	270
0None_none_U1_204550.4088	293
0None_none_U1_204550.4098	172
0None_none_U1_204550.4110	426
0None_none_U1_204550.4112	325
0None_none_U1_204550.4113	428
0None_none_U1_204550.4117	371
0None_none_U1_204550.4119	445
0None_none_U1_204550.4120	316
0None_none_U1_204550.4139	373
0None_none_U1_204550.4142	417
0None_none_U1_204550.4162	352
0None_none_U1_204550.4186	231
0None_none_U1_204550.4189	357
0None_none_U1_204550.4203	236
0None_none_U1_204550.4205	284
0None_none_U1_204550.4210	146
0None_none_U1_204550.4213	247
0None_none_U1_204550.4224	436
0None_none_U1_204550.4234	367
0None_none_U1_204550.4244	280
0None_none_U1_204550.4254	491
0None_none_U1_204550.4265	412
0None_none_U1_204550.4266	239
0None_none_U1_204550.4268	298
0None_none_U1_204550.4273	431
0None_none_U1_204550.4285	321
0None_none_U1_204550.4289	420
0None_none_U1_204550.4293	263
0None_none_U1_204550.4297	408
0None_none_U1_204550.4310	552
0None_none_U1_204550.4311	233
0None_none_U1_204550.4324	221
0None_none_U1_204550.4325	153
0None_none_U1_204550.4328	559
0None_none_U1_204550.4329	198
0None_none_U1_204550.4339	275
0None_none_U1_204550.4351	418
0None_none_U1_204550.4353	241
0None_none_U1_204550.4357	276
0None_none_U1_204550.4360	303
0None_none_U1_204550.4364	296
0None_none_U1_204550.4369	463
0None_none_U1_204550.4371	271
0None_none_U1_204550.4406	395
0None_none_U1_204550.4418	548
0None_none_U1_204550.4420	353
0None_none_U1_204550.4426	243
0None_none_U1_204550.4433	275
0None_none_U1_204550.4439	313
0None_none_U1_204550.4443	379
0None_none_U1_204550.4450	296
0None_none_U1_204550.4466	235
0None_none_U1_204550.4468	337
0None_none_U1_204550.4472	260
0None_none_U1_204550.4487	230
0None_none_U1_204550.4495	224
0None_none_U1_204550.4498	345
0None_none_U2_204550.3003	456
0None_none_U2_204550.3005	555
0None_none_U2_204550.3006	190
0None_none_U2_204550.3012	360
0None_none_U2_204550.3016	198
0None_none_U2_204550.3017	360
0None_none_U2_204550.3027	344
0None_none_U2_204550.3030	271
0None_none_U2_204550.3036	364
0None_none_U2_204550.3039	428
0None_none_U2_204550.3049	387
0None_none_U2_204550.3056	512
0None_none_U2_204550.3064	393
0None_none_U2_204550.3066	190
0None_none_U2_204550.3068	333
0None_none_U2_204550.3078	485
0None_none_U2_204550.3085	447
0None_none_U2_204550.3118	443
0None_none_U2_204550.3120	359
0None_none_U2_204550.3124	462
0None_none_U2_204550.3133	412
0None_none_U2_204550.3141	437
0None_none_U2_204550.3147	349
0None_none_U2_204550.3150	412
0None_none_U2_204550.3152	364
0None_none_U2_204550.3154	331
0None_none_U2_204550.3158	330
0None_none_U2_204550.3161	365
0None_none_U2_204550.3163	328
0None_none_U2_204550.3164	312
0None_none_U2_204550.3170	233
0None_none_U2_204550.3177	268
0None_none_U2_204550.3185	224
0None_none_U2_204550.3188	246
0None_none_U2_204550.3190	241
0None_none_U2_204550.3191	209
0None_none_U2_204550.3192	298
0None_none_U2_204550.3206	384
0None_none_U2_204550.3207	232
0None_none_U2_204550.3213	325
0None_none_U2_204550.3215	367
0None_none_U2_204550.3220	38
0None_none_U2_204550.3230	207
0None_none_U2_204550.3236	238
0None_none_U2_204550.3241	539
0None_none_U2_204550.3252	275
0None_none_U2_204550.3254	227
0None_none_U2_204550.3255	433
0None_none_U2_204550.3264	293
0None_none_U2_204550.3280	311
0None_none_U2_204550.3285	239
0None_none_U2_204550.3288	229
0None_none_U2_204550.3300	533
0None_none_U2_204550.3309	320
0None_none_U2_204550.3310	172
0None_none_U2_204550.3323	436
0None_none_U2_204550.3325	368
0None_none_U2_204550.3331	458
0None_none_U2_204550.3337	237
0None_none_U2_204550.3338	361
0None_none_U2_204550.3351	367
0None_none_U2_204550.3356	213
0None_none_U2_204550.3362	373
0None_none_U2_204550.3363	260
0None_none_U2_204550.3364	374
0None_none_U2_204550.3372	341
0None_none_U2_204550.3396	232
0None_none_U2_204550.3408	369
0None_none_U2_204550.3412	479
0None_none_U2_204550.3422	268
0None_none_U2_204550.3430	393
0None_none_U2_204550.3449	292
0None_none_U2_204550.3450	232
0None_none_U2_204550.3451	242
0None_none_U2_204550.3478	353
0None_none_U2_204550.3487	333
0None_none_U2_204550.3494	425
0None_none_U2_204550.3501	259
0None_none_U2_204550.3505	507
0None_none_U2_204550.3508	333
0None_none_U2_204550.3510	410
0None_none_U2_204550.3516	300
0None_none_U2_204550.3540	356
0None_none_U2_204550.3568	314
0None_none_U2_204550.3576	229
0None_none_U2_204550.3587	561
0None_none_U2_204550.3591	296
0None_none_U2_204550.3606	284
0None_none_U2_204550.3615	509
0None_none_U2_204550.3618	484
0None_none_U2_204550.3619	176
0None_none_U2_204550.3621	213
0None_none_U2_204550.3633	385
0None_none_U2_204550.3638	385
0None_none_U2_204550.3645	240
0None_none_U2_204550.3648	296
0None_none_U2_204550.3661	336
0None_none_U2_204550.3662	223
0None_none_U2_204550.3663	427
0None_none_U2_204550.3668	446
0None_none_U2_204550.3669	367
0None_none_U2_204550.3692	249
0None_none_U2_204550.3693	454
0None_none_U2_204550.3698	286
0None_none_U2_204550.3702	373
0None_none_U2_204550.3704	223
0None_none_U2_204550.3709	337
0None_none_U2_204550.3712	580
0None_none_U3_204550.6020	256
0None_none_U3_204550.6022	236
0None_none_U3_204550.6026	272
0None_none_U3_204550.6038	323
0None_none_U3_204550.6042	294
0None_none_U3_204550.6050	281
0None_none_U3_204550.6060	212
0None_none_U3_204550.6065	235
0None_none_U3_204550.6088	460
0None_none_U3_204550.6092	316
0None_none_U3_204550.6094	414
0None_none_U3_204550.6109	255
0None_none_U3_204550.6113	379
0None_none_U3_204550.6133	292
0None_none_U3_204550.6138	296
0None_none_U3_204550.6144	244
0None_none_U3_204550.6151	305
0None_none_U3_204550.6153	227
0None_none_U3_204550.6159	187
0None_none_U3_204550.6162	468
0None_none_U3_204550.6166	381
0None_none_U3_204550.6169	442
0None_none_U3_204550.6175	242
0None_none_U3_204550.6178	285
0None_none_U3_204550.6179	339
0None_none_U3_204550.6184	336
0None_none_U3_204550.6187	175
0None_none_U3_204550.6194	315
0None_none_U3_204550.6199	400
0None_none_U3_204550.6202	348
0None_none_U3_204550.6209	276
0None_none_U3_204550.6229	391
0None_none_U3_204550.6245	278
0None_none_U3_204550.6248	251
0None_none_U3_204550.6254	237
0None_none_U3_204550.6259	258
0None_none_U3_204550.6260	321
0None_none_U3_204550.6261	219
0None_none_U3_204550.6262	340
0None_none_U3_204550.6278	366
0None_none_U3_204550.6283	247
0None_none_U3_204550.6294	360
0None_none_U3_204550.6297	287
0None_none_U3_204550.6305	289
0None_none_U3_204550.6320	632
0None_none_U3_204550.6332	503
0None_none_U3_204550.6338	258
0None_none_U3_204550.6343	553
0None_none_U3_204550.6350	373
0None_none_U3_204550.6353	366
0None_none_U3_204550.6354	422
0None_none_U3_204550.6363	471
0None_none_U3_204550.6377	269
0None_none_U3_204550.6382	309
0None_none_U3_204550.6395	393
0None_none_U3_204550.6396	261
0None_none_U3_204550.6402	414
0None_none_U3_204550.6411	252
0None_none_U3_204550.6412	435
0None_none_U3_204550.6416	288
0None_none_U3_204550.6426	395
0None_none_U3_204550.6429	392
0None_none_U3_204550.6441	221
0None_none_U3_204550.6447	181
0None_none_U3_204550.6454	357
0None_none_U3_204550.6456	377
0None_none_U3_204550.6462	347
0None_none_U3_204550.6464	301
0None_none_U3_204550.6469	489
0None_none_U3_204550.6486	339
0None_none_U3_204550.6489	300
0None_none_U3_204550.6494	391
0None_none_U3_204550.6509	391
0None_none_U3_204550.6511	450
0None_none_U3_204550.6514	348
0None_none_U3_204550.6518	338
0None_none_U3_204550.6519	371
0None_none_U3_204550.6526	316
0None_none_U3_204550.6538	213
0None_none_U3_204550.6540	302
0None_none_U3_204550.6541	245
0None_none_U3_204550.6544	388
0None_none_U3_204550.6551	375
0None_none_U3_204550.6589	318
0None_none_U3_204550.6595	195
0None_none_U3_204550.6596	274
0None_none_U3_204550.6598	142
0None_none_U3_204550.6601	395
0None_none_U3_204550.6611	354
0None_none_U3_204550.6616	457
0None_none_U3_204550.6623	427
0None_none_U3_204550.6630	323
0None_none_U3_204550.6635	481
0None_none_U3_204550.6647	279
0None_none_U3_204550.6649	272
0None_none_U3_204550.6654	274
0None_none_U3_204550.6656	346
0None_none_U3_204550.6660	192
0None_none_U3_204550.6665	307
0None_none_U3_204550.6672	331
0None_none_U3_204550.6673	213
0None_none_U3_204550.6690	294
0None_none_U3_204550.6703	454
0None_none_U3_204550.6707	182
0None_none_U3_204550.6714	215
0None_none_U3_204550.6715	341
0None_none_U3_204550.6721	266
0None_none_U3_204550.6723	288
0Safe_safe_ACOC_204550.4508	433
0Safe_safe_ACOC_204550.4512	404
0Safe_safe_ACOC_204550.4517	364
0Safe_safe_ACOC_204550.4521	434
0Safe_safe_ACOC_204550.4527	341
0Safe_safe_ACOC_204550.4529	394
0Safe_safe_ACOC_204550.4537	243
0Safe_safe_ACOC_204550.4540	195
0Safe_safe_ACOC_204550.4546	592
0Safe_safe_ACOC_204550.4549	311
0Safe_safe_ACOC_204550.4561	268
0Safe_safe_ACOC_204550.4564	457
0Safe_safe_ACOC_204550.4566	391
0Safe_safe_ACOC_204550.4567	279
0Safe_safe_ACOC_204550.4583	334
0Safe_safe_ACOC_204550.4589	252
0Safe_safe_ACOC_204550.4590	302
0Safe_safe_ACOC_204550.4603	301
0Safe_safe_ACOC_204550.4611	322
0Safe_safe_ACOC_204550.4614	460
0Safe_safe_ACOC_204550.4623	308
0Safe_safe_ACOC_204550.4633	238
0Safe_safe_ACOC_204550.4687	403
0Safe_safe_ACOC_204550.4692	298
0Safe_safe_ACOC_204550.4701	314
0Safe_safe_ACOC_204550.4705	346
0Safe_safe_ACOC_204550.4714	292
0Safe_safe_ACOC_204550.4716	479
0Safe_safe_ACOC_204550.4717	312
0Safe_safe_ACOC_204550.4727	375
0Safe_safe_ACOC_204550.4731	390
0Safe_safe_ACOC_204550.4738	294
0Safe_safe_ACOC_204550.4746	484
0Safe_safe_ACOC_204550.4749	463
0Safe_safe_ACOC_204550.4750	327
0Safe_safe_ACOC_204550.4752	390
0Safe_safe_ACOC_204550.4753	360
0Safe_safe_ACOC_204550.4758	302
0Safe_safe_ACOC_204550.4774	208
0Safe_safe_ACOC_204550.4782	393
0Safe_safe_ACOC_204550.4788	301
0Safe_safe_ACOC_204550.4796	400
0Safe_safe_ACOC_204550.4798	453
0Safe_safe_ACOC_204550.4826	504
0Safe_safe_ACOC_204550.4850	316
0Safe_safe_ACOC_204550.4852	407
0Safe_safe_ACOC_204550.4860	421
0Safe_safe_ACOC_204550.4866	327
0Safe_safe_ACOC_204550.4870	428
0Safe_safe_ACOC_204550.4873	259
0Safe_safe_ACOC_204550.4875	612
0Safe_safe_ACOC_204550.4882	328
0Safe_safe_ACOC_204550.4884	249
0Safe_safe_ACOC_204550.4891	362
0Safe_safe_ACOC_204550.4896	334
0Safe_safe_ACOC_204550.4902	305
0Safe_safe_ACOC_204550.4909	359
0Safe_safe_ACOC_204550.4910	300
0Safe_safe_ACOC_204550.4916	333
0Safe_safe_ACOC_204550.4924	227
0Safe_safe_ACOC_204550.4925	221
0Safe_safe_ACOC_204550.4935	326
0Safe_safe_ACOC_204550.4943	293
0Safe_safe_ACOC_204550.4945	276
0Safe_safe_ACOC_204550.4960	15
0Safe_safe_ACOC_204550.4964	350
0Safe_safe_ACOC_204550.4973	291
0Safe_safe_ACOC_204550.4982	290
0Safe_safe_ACOC_204550.4991	250
0Safe_safe_ACOC_204550.4999	337
0Safe_safe_ACOC_204550.5005	410
0Safe_safe_ACOC_204550.5007	322
0Safe_safe_ACOC_204550.5013	551
0Safe_safe_ACOC_204550.5024	335
0Safe_safe_ACOC_204550.5025	420
0Safe_safe_ACOC_204550.5035	493
0Safe_safe_ACOC_204550.5038	346
0Safe_safe_ACOC_204550.5039	379
0Safe_safe_ACOC_204550.5045	444
0Safe_safe_ACOC_204550.5049	275
0Safe_safe_ACOC_204550.5060	301
0Safe_safe_ACOC_204550.5085	301
0Safe_safe_ACOC_204550.5105	350
0Safe_safe_ACOC_204550.5110	284
0Safe_safe_ACOC_204550.5119	407
0Safe_safe_ACOC_204550.5125	268
0Safe_safe_ACOC_204550.5130	323
0Safe_safe_ACOC_204550.5131	275
0Safe_safe_ACOC_204550.5132	397
0Safe_safe_ACOC_204550.5149	286
0Safe_safe_ACOC_204550.5159	170
0Safe_safe_ACOC_204550.5162	266
0Safe_safe_ACOC_204550.5164	314
0Safe_safe_ACOC_204550.5173	309
0Safe_safe_ACOC_204550.5178	278
0Safe_safe_ACOC_204550.5179	403
0Safe_safe_ACOC_204550.5181	294
0Safe_safe_ACOC_204550.5182	435
0Safe_safe_ACOC_204550.5184	229
0Safe_safe_ACOC_204550.5186	341
0Safe_safe_ACOC_204550.5196	355
0Safe_safe_ACOC_204550.5200	248
0Safe_safe_ACOC_204550.5202	339
0Safe_safe_ACOC_204550.5216	207
0Safe_safe_ACOC_204550.5221	368
0Safe_safe_ACOC_204550.5223	253
0Safe_safe_ACOC_204550.5230	319
0Safe_safe_ACOC_204550.5241	397
0Safe_safe_ACOC_204550.5242	395
0Safe_safe_ACOC_204550.5249	221
0Safe_safe_ACOC_204550.5250	182
0Safe_safe_DTKP_204550.5254	264
0Safe_safe_DTKP_204550.5256	386
0Safe_safe_DTKP_204550.5260	594
0Safe_safe_DTKP_204550.5262	431
0Safe_safe_DTKP_204550.5265	343
0Safe_safe_DTKP_204550.5267	238
0Safe_safe_DTKP_204550.5289	304
0Safe_safe_DTKP_204550.5295	289
0Safe_safe_DTKP_204550.5307	333
0Safe_safe_DTKP_204550.5308	557
0Safe_safe_DTKP_204550.5312	332
0Safe_safe_DTKP_204550.5315	330
0Safe_safe_DTKP_204550.5316	209
0Safe_safe_DTKP_204550.5329	318
0Safe_safe_DTKP_204550.5332	415
0Safe_safe_DTKP_204550.5333	201
0Safe_safe_DTKP_204550.5346	316
0Safe_safe_DTKP_204550.5349	257
0Safe_safe_DTKP_204550.5351	341
0Safe_safe_DTKP_204550.5354	281
0Safe_safe_DTKP_204550.5366	353
0Safe_safe_DTKP_204550.5369	360
0Safe_safe_DTKP_204550.5370	193
0Safe_safe_DTKP_204550.5372	400
0Safe_safe_DTKP_204550.5375	369
0Safe_safe_DTKP_204550.5378	278
0Safe_safe_DTKP_204550.5383	269
0Safe_safe_DTKP_204550.5397	397
0Safe_safe_DTKP_204550.5400	429
0Safe_safe_DTKP_204550.5404	271
0Safe_safe_DTKP_204550.5421	349
0Safe_safe_DTKP_204550.5428	392
0Safe_safe_DTKP_204550.5430	77
0Safe_safe_DTKP_204550.5439	334
0Safe_safe_DTKP_204550.5454	200
0Safe_safe_DTKP_204550.5455	553
0Safe_safe_DTKP_204550.5460	304
0Safe_safe_DTKP_204550.5461	367
0Safe_safe_DTKP_204550.5462	381
0Safe_safe_DTKP_204550.5471	434
0Safe_safe_DTKP_204550.5477	345
0Safe_safe_DTKP_204550.5482	243
0Safe_safe_DTKP_204550.5485	461
0Safe_safe_DTKP_204550.5486	618
0Safe_safe_DTKP_204550.5506	367
0Safe_safe_DTKP_204550.5510	454
0Safe_safe_DTKP_204550.5517	266
0Safe_safe_DTKP_204550.5525	304
0Safe_safe_DTKP_204550.5540	371
0Safe_safe_DTKP_204550.5551	244
0Safe_safe_DTKP_204550.5552	293
0Safe_safe_DTKP_204550.5572	242
0Safe_safe_DTKP_204550.5576	403
0Safe_safe_DTKP_204550.5582	405
0Safe_safe_DTKP_204550.5585	248
0Safe_safe_DTKP_204550.5588	307
0Safe_safe_DTKP_204550.5592	320
0Safe_safe_DTKP_204550.5595	151
0Safe_safe_DTKP_204550.5602	291
0Safe_safe_DTKP_204550.5606	369
0Safe_safe_DTKP_204550.5607	191
0Safe_safe_DTKP_204550.5609	336
0Safe_safe_DTKP_204550.5610	293
0Safe_safe_DTKP_204550.5616	354
0Safe_safe_DTKP_204550.5619	367
0Safe_safe_DTKP_204550.5621	208
0Safe_safe_DTKP_204550.5639	257
0Safe_safe_DTKP_204550.5652	412
0Safe_safe_DTKP_204550.5654	320
0Safe_safe_DTKP_204550.5657	328
0Safe_safe_DTKP_204550.5662	423
0Safe_safe_DTKP_204550.5668	330
0Safe_safe_DTKP_204550.5669	365
0Safe_safe_DTKP_204550.5676	461
0Safe_safe_DTKP_204550.5693	219
0Safe_safe_DTKP_204550.5699	285
0Safe_safe_DTKP_204550.5703	419
0Safe_safe_DTKP_204550.5717	639
0Safe_safe_DTKP_204550.5721	419
0Safe_safe_DTKP_204550.5732	538
0Safe_safe_DTKP_204550.5733	379
0Safe_safe_DTKP_204550.5737	237
0Safe_safe_DTKP_204550.5748	247
0Safe_safe_DTKP_204550.5753	347
0Safe_safe_DTKP_204550.5758	402
0Safe_safe_DTKP_204550.5761	252
0Safe_safe_DTKP_204550.5772	243
0Safe_safe_DTKP_204550.5773	501
0Safe_safe_DTKP_204550.5774	150
0Safe_safe_DTKP_204550.5797	368
0Safe_safe_DTKP_204550.5803	585
0Safe_safe_DTKP_204550.5808	325
0Safe_safe_DTKP_204550.5816	415
0Safe_safe_DTKP_204550.5819	260
0Safe_safe_DTKP_204550.5820	397
0Safe_safe_DTKP_204550.5830	415
0Safe_safe_DTKP_204550.5840	350
0Safe_safe_DTKP_204550.5842	458
0Safe_safe_DTKP_204550.5846	345
0Safe_safe_DTKP_204550.5848	356
0Safe_safe_DTKP_204550.5852	218
0Safe_safe_DTKP_204550.5855	317
0Safe_safe_DTKP_204550.5861	290
0Safe_safe_DTKP_204550.5875	239
0Safe_safe_DTKP_204550.5879	230
0Safe_safe_DTKP_204550.5882	514
0Safe_safe_DTKP_204550.5888	373
0Safe_safe_DTKP_204550.5890	225
0Safe_safe_DTKP_204550.5892	181
0Safe_safe_DTKP_204550.5904	318
0Safe_safe_DTKP_204550.5905	377
0Safe_safe_DTKP_204550.5916	362
0Safe_safe_DTKP_204550.5928	334
0Safe_safe_DTKP_204550.5929	256
0Safe_safe_DTKP_204550.5933	225
0Safe_safe_DTKP_204550.5947	338
0Safe_safe_DTKP_204550.5953	311
0Safe_safe_DTKP_204550.5956	289
0Safe_safe_DTKP_204550.5960	221
0Safe_safe_DTKP_204550.5970	205
0Safe_safe_DTKP_204550.5971	246
0Safe_safe_DTKP_204550.5988	295
0Safe_safe_DTKP_204550.5991	255
0Safe_safe_DTKP_204550.5995	280
0Safe_safe_GE_204550.1520	262
0Safe_safe_GE_204550.1523	351
0Safe_safe_GE_204550.1531	255
0Safe_safe_GE_204550.1553	341
0Safe_safe_GE_204550.1562	454
0Safe_safe_GE_204550.1575	271
0Safe_safe_GE_204550.1581	440
0Safe_safe_GE_204550.1582	354
0Safe_safe_GE_204550.1583	257
0Safe_safe_GE_204550.1596	395
0Safe_safe_GE_204550.1600	316
0Safe_safe_GE_204550.1603	439
0Safe_safe_GE_204550.1605	431
0Safe_safe_GE_204550.1617	524
0Safe_safe_GE_204550.1618	369
0Safe_safe_GE_204550.1622	362
0Safe_safe_GE_204550.1628	403
0Safe_safe_GE_204550.1637	370
0Safe_safe_GE_204550.1641	510
0Safe_safe_GE_204550.1645	289
0Safe_safe_GE_204550.1646	391
0Safe_safe_GE_204550.1662	272
0Safe_safe_GE_204550.1664	469
0Safe_safe_GE_204550.1667	400
0Safe_safe_GE_204550.1679	387
0Safe_safe_GE_204550.1687	347
0Safe_safe_GE_204550.1716	363
0Safe_safe_GE_204550.1720	409
0Safe_safe_GE_204550.1723	418
0Safe_safe_GE_204550.1731	391
0Safe_safe_GE_204550.1748	287
0Safe_safe_GE_204550.1752	301
0Safe_safe_GE_204550.1754	340
0Safe_safe_GE_204550.1767	416
0Safe_safe_GE_204550.1773	315
0Safe_safe_GE_204550.1781	486
0Safe_safe_GE_204550.1788	394
0Safe_safe_GE_204550.1791	347
0Safe_safe_GE_204550.1795	436
0Safe_safe_GE_204550.1803	429
0Safe_safe_GE_204550.1807	560
0Safe_safe_GE_204550.1832	376
0Safe_safe_GE_204550.1833	405
0Safe_safe_GE_204550.1835	229
0Safe_safe_GE_204550.1852	405
0Safe_safe_GE_204550.1853	362
0Safe_safe_GE_204550.1864	394
0Safe_safe_GE_204550.1881	427
0Safe_safe_GE_204550.1882	670
0Safe_safe_GE_204550.1889	266
0Safe_safe_GE_204550.1890	261
0Safe_safe_GE_204550.1894	235
0Safe_safe_GE_204550.1895	230
0Safe_safe_GE_204550.1901	332
0Safe_safe_GE_204550.1913	344
0Safe_safe_GE_204550.1918	398
0Safe_safe_GE_204550.1933	347
0Safe_safe_GE_204550.1955	302
0Safe_safe_GE_204550.1962	419
0Safe_safe_GE_204550.1967	325
0Safe_safe_GE_204550.1969	386
0Safe_safe_GE_204550.1974	170
0Safe_safe_GE_204550.1996	210
0Safe_safe_GE_204550.1999	342
0Safe_safe_GE_204550.2023	539
0Safe_safe_GE_204550.2035	354
0Safe_safe_GE_204550.2038	278
0Safe_safe_GE_204550.2042	343
0Safe_safe_GE_204550.2044	234
0Safe_safe_GE_204550.2046	272
0Safe_safe_GE_204550.2047	493
0Safe_safe_GE_204550.2049	304
0Safe_safe_GE_204550.2051	254
0Safe_safe_GE_204550.2056	417
0Safe_safe_GE_204550.2063	387
0Safe_safe_GE_204550.2077	450
0Safe_safe_GE_204550.2087	458
0Safe_safe_GE_204550.2091	298
0Safe_safe_GE_204550.2093	333
0Safe_safe_GE_204550.2108	383
0Safe_safe_GE_204550.2134	296
0Safe_safe_GE_204550.2136	457
0Safe_safe_GE_204550.2143	300
0Safe_safe_GE_204550.2148	310
0Safe_safe_GE_204550.2153	313
0Safe_safe_GE_204550.2165	446
0Safe_safe_GE_204550.2167	264
0Safe_safe_GE_204550.2175	304
0Safe_safe_GE_204550.2184	397
0Safe_safe_GE_204550.2186	442
0Safe_safe_GE_204550.2191	335
0Safe_safe_GE_204550.2204	382
0Safe_safe_GE_204550.2216	494
0Safe_safe_GE_204550.2223	310
0Safe_safe_GE_204550.2225	425
0Safe_safe_GE_204550.2229	348
0Safe_safe_GE_204550.2239	369
0Safe_safe_GE_204550.2249	436
0Safe_safe_MP_204550.1011	369
0Safe_safe_MP_204550.1018	419
0Safe_safe_MP_204550.1023	317
0Safe_safe_MP_204550.1024	414
0Safe_safe_MP_204550.1041	243
0Safe_safe_MP_204550.1071	322
0Safe_safe_MP_204550.1079	425
0Safe_safe_MP_204550.1084	386
0Safe_safe_MP_204550.1097	266
0Safe_safe_MP_204550.1113	584
0Safe_safe_MP_204550.1117	428
0Safe_safe_MP_204550.1121	474
0Safe_safe_MP_204550.1124	308
0Safe_safe_MP_204550.1126	232
0Safe_safe_MP_204550.1127	383
0Safe_safe_MP_204550.1129	649
0Safe_safe_MP_204550.1163	367
0Safe_safe_MP_204550.1176	404
0Safe_safe_MP_204550.1177	335
0Safe_safe_MP_204550.1178	448
0Safe_safe_MP_204550.1181	398
0Safe_safe_MP_204550.1184	466
0Safe_safe_MP_204550.1193	420
0Safe_safe_MP_204550.1194	443
0Safe_safe_MP_204550.1212	521
0Safe_safe_MP_204550.1213	227
0Safe_safe_MP_204550.1216	451
0Safe_safe_MP_204550.1217	404
0Safe_safe_MP_204550.1254	223
0Safe_safe_MP_204550.1256	490
0Safe_safe_MP_204550.1273	439
0Safe_safe_MP_204550.1279	259
0Safe_safe_MP_204550.1288	355
0Safe_safe_MP_204550.1289	334
0Safe_safe_MP_204550.1290	325
0Safe_safe_MP_204550.1297	348
0Safe_safe_MP_204550.1315	456
0Safe_safe_MP_204550.1326	242
0Safe_safe_MP_204550.1329	425
0Safe_safe_MP_204550.1334	412
0Safe_safe_MP_204550.1339	528
0Safe_safe_MP_204550.1342	352
0Safe_safe_MP_204550.1344	390
0Safe_safe_MP_204550.1346	264
0Safe_safe_MP_204550.1348	467
0Safe_safe_MP_204550.1349	460
0Safe_safe_MP_204550.1357	405
0Safe_safe_MP_204550.1358	474
0Safe_safe_MP_204550.1376	362
0Safe_safe_MP_204550.1378	462
0Safe_safe_MP_204550.1387	309
0Safe_safe_MP_204550.1389	269
0Safe_safe_MP_204550.1394	270
0Safe_safe_MP_204550.1396	458
0Safe_safe_MP_204550.1397	380
0Safe_safe_MP_204550.1409	346
0Safe_safe_MP_204550.1410	525
0Safe_safe_MP_204550.1423	576
0Safe_safe_MP_204550.1426	450
0Safe_safe_MP_204550.1427	267
0Safe_safe_MP_204550.1428	310
0Safe_safe_MP_204550.1442	338
0Safe_safe_MP_204550.1454	556
0Safe_safe_MP_204550.1456	393
0Safe_safe_MP_204550.1485	343
0Safe_safe_MP_204550.1498	245
0Safe_safe_MP_204550.1500	364
0Safe_safe_MP_204550.755	368
0Safe_safe_MP_204550.758	541
0Safe_safe_MP_204550.759	342
0Safe_safe_MP_204550.769	411
0Safe_safe_MP_204550.770	278
0Safe_safe_MP_204550.786	261
0Safe_safe_MP_204550.787	245
0Safe_safe_MP_204550.799	239
0Safe_safe_MP_204550.806	230
0Safe_safe_MP_204550.807	250
0Safe_safe_MP_204550.814	430
0Safe_safe_MP_204550.817	318
0Safe_safe_MP_204550.823	317
0Safe_safe_MP_204550.825	428
0Safe_safe_MP_204550.831	362
0Safe_safe_MP_204550.835	507
0Safe_safe_MP_204550.838	248
0Safe_safe_MP_204550.841	386
0Safe_safe_MP_204550.854	280
0Safe_safe_MP_204550.865	472
0Safe_safe_MP_204550.866	408
0Safe_safe_MP_204550.867	489
0Safe_safe_MP_204550.868	155
0Safe_safe_MP_204550.869	465
0Safe_safe_MP_204550.873	283
0Safe_safe_MP_204550.876	331
0Safe_safe_MP_204550.877	513
0Safe_safe_MP_204550.885	492
0Safe_safe_MP_204550.887	408
0Safe_safe_MP_204550.894	363
0Safe_safe_MP_204550.897	418
0Safe_safe_MP_204550.903	289
0Safe_safe_MP_204550.909	390
0Safe_safe_MP_204550.911	290
0Safe_safe_MP_204550.915	318
0Safe_safe_MP_204550.917	402
0Safe_safe_MP_204550.931	336
0Safe_safe_MP_204550.937	248
0Safe_safe_MP_204550.951	398
0Safe_safe_MP_204550.966	372
0Safe_safe_MP_204550.968	469
0Safe_safe_MP_204550.974	375
0Safe_safe_MP_204550.984	432
0Safe_safe_MP_204550.999	316
0Safe_safe_SP_204550.2255	350
0Safe_safe_SP_204550.2262	322
0Safe_safe_SP_204550.2264	378
0Safe_safe_SP_204550.2272	243
0Safe_safe_SP_204550.2277	608
0Safe_safe_SP_204550.2279	349
0Safe_safe_SP_204550.2280	323
0Safe_safe_SP_204550.2282	362
0Safe_safe_SP_204550.2283	422
0Safe_safe_SP_204550.2287	239
0Safe_safe_SP_204550.2294	353
0Safe_safe_SP_204550.2296	377
0Safe_safe_SP_204550.2305	252
0Safe_safe_SP_204550.2307	383
0Safe_safe_SP_204550.2308	256
0Safe_safe_SP_204550.2309	497
0Safe_safe_SP_204550.2319	394
0Safe_safe_SP_204550.2337	371
0Safe_safe_SP_204550.2342	431
0Safe_safe_SP_204550.2354	216
0Safe_safe_SP_204550.2361	284
0Safe_safe_SP_204550.2363	366
0Safe_safe_SP_204550.2373	235
0Safe_safe_SP_204550.2383	356
0Safe_safe_SP_204550.2385	325
0Safe_safe_SP_204550.2387	288
0Safe_safe_SP_204550.2398	381
0Safe_safe_SP_204550.2403	376
0Safe_safe_SP_204550.2404	154
0Safe_safe_SP_204550.2410	354
0Safe_safe_SP_204550.2417	216
0Safe_safe_SP_204550.2421	288
0Safe_safe_SP_204550.2423	322
0Safe_safe_SP_204550.2425	356
0Safe_safe_SP_204550.2426	339
0Safe_safe_SP_204550.2429	357
0Safe_safe_SP_204550.2457	381
0Safe_safe_SP_204550.2471	246
0Safe_safe_SP_204550.2473	248
0Safe_safe_SP_204550.2475	242
0Safe_safe_SP_204550.2478	371
0Safe_safe_SP_204550.2479	368
0Safe_safe_SP_204550.2486	472
0Safe_safe_SP_204550.2490	207
0Safe_safe_SP_204550.2494	358
0Safe_safe_SP_204550.2499	252
0Safe_safe_SP_204550.2510	451
0Safe_safe_SP_204550.2512	271
0Safe_safe_SP_204550.2518	365
0Safe_safe_SP_204550.2536	312
0Safe_safe_SP_204550.2542	284
0Safe_safe_SP_204550.2552	333
0Safe_safe_SP_204550.2554	454
0Safe_safe_SP_204550.2565	527
0Safe_safe_SP_204550.2569	202
0Safe_safe_SP_204550.2578	342
0Safe_safe_SP_204550.2579	255
0Safe_safe_SP_204550.2584	462
0Safe_safe_SP_204550.2592	465
0Safe_safe_SP_204550.2603	391
0Safe_safe_SP_204550.2611	328
0Safe_safe_SP_204550.2619	375
0Safe_safe_SP_204550.2626	392
0Safe_safe_SP_204550.2630	298
0Safe_safe_SP_204550.2648	445
0Safe_safe_SP_204550.2649	213
0Safe_safe_SP_204550.2654	354
0Safe_safe_SP_204550.2655	468
0Safe_safe_SP_204550.2656	250
0Safe_safe_SP_204550.2668	327
0Safe_safe_SP_204550.2673	504
0Safe_safe_SP_204550.2679	378
0Safe_safe_SP_204550.2714	422
0Safe_safe_SP_204550.2722	588
0Safe_safe_SP_204550.2724	250
0Safe_safe_SP_204550.2737	354
0Safe_safe_SP_204550.2748	335
0Safe_safe_SP_204550.2756	304
0Safe_safe_SP_204550.2758	435
0Safe_safe_SP_204550.2759	106
0Safe_safe_SP_204550.2762	227
0Safe_safe_SP_204550.2777	348
0Safe_safe_SP_204550.2787	482
0Safe_safe_SP_204550.2797	326
0Safe_safe_SP_204550.2800	275
0Safe_safe_SP_204550.2801	451
0Safe_safe_SP_204550.2816	532
0Safe_safe_SP_204550.2819	146
0Safe_safe_SP_204550.2827	387
0Safe_safe_SP_204550.2830	270
0Safe_safe_SP_204550.2834	527
0Safe_safe_SP_204550.2841	339
0Safe_safe_SP_204550.2871	349
0Safe_safe_SP_204550.2874	420
0Safe_safe_SP_204550.2880	523
0Safe_safe_SP_204550.2882	467
0Safe_safe_SP_204550.2894	528
0Safe_safe_SP_204550.2896	430
0Safe_safe_SP_204550.2902	401
0Safe_safe_SP_204550.2904	273
0Safe_safe_SP_204550.2908	286
0Safe_safe_SP_204550.2911	215
0Safe_safe_SP_204550.2915	361
0Safe_safe_SP_204550.2916	398
0Safe_safe_SP_204550.2918	436
0Safe_safe_SP_204550.2935	436
0Safe_safe_SP_204550.2943	369
0Safe_safe_SP_204550.2960	559
0Safe_safe_SP_204550.2961	396
0Safe_safe_SP_204550.2965	272
0Safe_safe_SP_204550.2979	417
0Safe_safe_SP_204550.2985	178
0Safe_safe_SP_204550.2989	376
0Safe_safe_SP_204550.2991	502
0Safe_safe_TMM_204550.100	400
0Safe_safe_TMM_204550.11	339
0Safe_safe_TMM_204550.110	387
0Safe_safe_TMM_204550.113	395
0Safe_safe_TMM_204550.120	416
0Safe_safe_TMM_204550.129	654
0Safe_safe_TMM_204550.133	307
0Safe_safe_TMM_204550.142	415
0Safe_safe_TMM_204550.143	310
0Safe_safe_TMM_204550.145	466
0Safe_safe_TMM_204550.146	275
0Safe_safe_TMM_204550.158	290
0Safe_safe_TMM_204550.166	533
0Safe_safe_TMM_204550.167	254
0Safe_safe_TMM_204550.179	456
0Safe_safe_TMM_204550.186	283
0Safe_safe_TMM_204550.193	355
0Safe_safe_TMM_204550.196	386
0Safe_safe_TMM_204550.211	438
0Safe_safe_TMM_204550.22	235
0Safe_safe_TMM_204550.222	387
0Safe_safe_TMM_204550.230	406
0Safe_safe_TMM_204550.24	296
0Safe_safe_TMM_204550.240	611
0Safe_safe_TMM_204550.250	416
0Safe_safe_TMM_204550.259	232
0Safe_safe_TMM_204550.26	447
0Safe_safe_TMM_204550.264	266
0Safe_safe_TMM_204550.270	342
0Safe_safe_TMM_204550.29	280
0Safe_safe_TMM_204550.309	810
0Safe_safe_TMM_204550.321	361
0Safe_safe_TMM_204550.33	468
0Safe_safe_TMM_204550.336	335
0Safe_safe_TMM_204550.347	367
0Safe_safe_TMM_204550.35	279
0Safe_safe_TMM_204550.350	549
0Safe_safe_TMM_204550.354	282
0Safe_safe_TMM_204550.357	440
0Safe_safe_TMM_204550.361	300
0Safe_safe_TMM_204550.372	402
0Safe_safe_TMM_204550.374	341
0Safe_safe_TMM_204550.376	367
0Safe_safe_TMM_204550.377	377
0Safe_safe_TMM_204550.380	304
0Safe_safe_TMM_204550.390	439
0Safe_safe_TMM_204550.405	317
0Safe_safe_TMM_204550.410	324
0Safe_safe_TMM_204550.411	311
0Safe_safe_TMM_204550.434	305
0Safe_safe_TMM_204550.44	425
0Safe_safe_TMM_204550.450	545
0Safe_safe_TMM_204550.455	433
0Safe_safe_TMM_204550.472	477
0Safe_safe_TMM_204550.477	408
0Safe_safe_TMM_204550.478	275
0Safe_safe_TMM_204550.491	434
0Safe_safe_TMM_204550.497	347
0Safe_safe_TMM_204550.501	242
0Safe_safe_TMM_204550.507	309
0Safe_safe_TMM_204550.510	308
0Safe_safe_TMM_204550.511	170
0Safe_safe_TMM_204550.514	319
0Safe_safe_TMM_204550.520	414
0Safe_safe_TMM_204550.526	157
0Safe_safe_TMM_204550.527	576
0Safe_safe_TMM_204550.530	317
0Safe_safe_TMM_204550.531	297
0Safe_safe_TMM_204550.534	292
0Safe_safe_TMM_204550.537	505
0Safe_safe_TMM_204550.539	241
0Safe_safe_TMM_204550.541	309
0Safe_safe_TMM_204550.543	472
0Safe_safe_TMM_204550.552	40
0Safe_safe_TMM_204550.558	220
0Safe_safe_TMM_204550.570	272
0Safe_safe_TMM_204550.573	270
0Safe_safe_TMM_204550.575	278
0Safe_safe_TMM_204550.587	144
0Safe_safe_TMM_204550.602	393
0Safe_safe_TMM_204550.625	277
0Safe_safe_TMM_204550.634	269
0Safe_safe_TMM_204550.655	484
0Safe_safe_TMM_204550.657	413
0Safe_safe_TMM_204550.660	356
0Safe_safe_TMM_204550.661	455
0Safe_safe_TMM_204550.663	319
0Safe_safe_TMM_204550.671	392
0Safe_safe_TMM_204550.676	238
0Safe_safe_TMM_204550.677	292
0Safe_safe_TMM_204550.684	498
0Safe_safe_TMM_204550.686	351
0Safe_safe_TMM_204550.688	321
0Safe_safe_TMM_204550.698	201
0Safe_safe_TMM_204550.710	260
0Safe_safe_TMM_204550.717	323
0Safe_safe_TMM_204550.720	203
0Safe_safe_TMM_204550.724	532
0Safe_safe_TMM_204550.727	263
0Safe_safe_TMM_204550.728	151
0Safe_safe_TMM_204550.746	458
0Safe_safe_TMM_204550.749	524
0Safe_safe_TMM_204550.84	499
0Safe_safe_TMM_204550.86	567
0Safe_safe_TMM_204550.9	325
0Safe_safe_TMM_204550.91	314
0Safe_safe_TMM_204550.93	386
0Safe_safe_TMM_204550.94	322
0Safe_safe_TMM_204550.97	259
0Safe_safe_U1_204550.3761	218
0Safe_safe_U1_204550.3768	404
0Safe_safe_U1_204550.3785	530
0Safe_safe_U1_204550.3788	461
0Safe_safe_U1_204550.3790	251
0Safe_safe_U1_204550.3793	553
0Safe_safe_U1_204550.3806	415
0Safe_safe_U1_204550.3810	201
0Safe_safe_U1_204550.3811	339
0Safe_safe_U1_204550.3812	303
0Safe_safe_U1_204550.3813	264
0Safe_safe_U1_204550.3816	311
0Safe_safe_U1_204550.3849	375
0Safe_safe_U1_204550.3851	573
0Safe_safe_U1_204550.3857	279
0Safe_safe_U1_204550.3859	566
0Safe_safe_U1_204550.3866	260
0Safe_safe_U1_204550.3870	345
0Safe_safe_U1_204550.3873	367
0Safe_safe_U1_204550.3878	186
0Safe_safe_U1_204550.3881	267
0Safe_safe_U1_204550.3883	302
0Safe_safe_U1_204550.3894	236
0Safe_safe_U1_204550.3907	412
0Safe_safe_U1_204550.3909	372
0Safe_safe_U1_204550.3914	289
0Safe_safe_U1_204550.3922	390
0Safe_safe_U1_204550.3926	264
0Safe_safe_U1_204550.3933	385
0Safe_safe_U1_204550.3936	238
0Safe_safe_U1_204550.3946	439
0Safe_safe_U1_204550.3951	506
0Safe_safe_U1_204550.3956	342
0Safe_safe_U1_204550.3957	269
0Safe_safe_U1_204550.3970	139
0Safe_safe_U1_204550.3973	342
0Safe_safe_U1_204550.3975	412
0Safe_safe_U1_204550.3981	194
0Safe_safe_U1_204550.4012	338
0Safe_safe_U1_204550.4027	162
0Safe_safe_U1_204550.4040	386
0Safe_safe_U1_204550.4043	401
0Safe_safe_U1_204550.4048	360
0Safe_safe_U1_204550.4054	335
0Safe_safe_U1_204550.4071	395
0Safe_safe_U1_204550.4074	397
0Safe_safe_U1_204550.4077	336
0Safe_safe_U1_204550.4078	330
0Safe_safe_U1_204550.4079	369
0Safe_safe_U1_204550.4093	260
0Safe_safe_U1_204550.4096	98
0Safe_safe_U1_204550.4106	383
0Safe_safe_U1_204550.4108	460
0Safe_safe_U1_204550.4113	184
0Safe_safe_U1_204550.4115	627
0Safe_safe_U1_204550.4119	226
0Safe_safe_U1_204550.4120	577
0Safe_safe_U1_204550.4129	188
0Safe_safe_U1_204550.4133	253
0Safe_safe_U1_204550.4141	422
0Safe_safe_U1_204550.4167	360
0Safe_safe_U1_204550.4178	338
0Safe_safe_U1_204550.4181	380
0Safe_safe_U1_204550.4187	343
0Safe_safe_U1_204550.4189	391
0Safe_safe_U1_204550.4190	320
0Safe_safe_U1_204550.4192	361
0Safe_safe_U1_204550.4199	307
0Safe_safe_U1_204550.4211	333
0Safe_safe_U1_204550.4218	438
0Safe_safe_U1_204550.4231	32
0Safe_safe_U1_204550.4236	358
0Safe_safe_U1_204550.4237	268
0Safe_safe_U1_204550.4245	364
0Safe_safe_U1_204550.4250	395
0Safe_safe_U1_204550.4255	354
0Safe_safe_U1_204550.4256	406
0Safe_safe_U1_204550.4257	328
0Safe_safe_U1_204550.4263	334
0Safe_safe_U1_204550.4274	290
0Safe_safe_U1_204550.4278	264
0Safe_safe_U1_204550.4289	610
0Safe_safe_U1_204550.4290	379
0Safe_safe_U1_204550.4293	385
0Safe_safe_U1_204550.4298	398
0Safe_safe_U1_204550.4303	298
0Safe_safe_U1_204550.4356	161
0Safe_safe_U1_204550.4366	372
0Safe_safe_U1_204550.4372	269
0Safe_safe_U1_204550.4379	310
0Safe_safe_U1_204550.4382	204
0Safe_safe_U1_204550.4384	205
0Safe_safe_U1_204550.4390	248
0Safe_safe_U1_204550.4394	411
0Safe_safe_U1_204550.4396	319
0Safe_safe_U1_204550.4415	200
0Safe_safe_U1_204550.4424	254
0Safe_safe_U1_204550.4430	392
0Safe_safe_U1_204550.4444	372
0Safe_safe_U1_204550.4446	196
0Safe_safe_U1_204550.4461	319
0Safe_safe_U1_204550.4465	539
0Safe_safe_U1_204550.4466	380
0Safe_safe_U1_204550.4473	249
0Safe_safe_U1_204550.4479	246
0Safe_safe_U2_204550.3002	290
0Safe_safe_U2_204550.3015	402
0Safe_safe_U2_204550.3027	297
0Safe_safe_U2_204550.3034	316
0Safe_safe_U2_204550.3039	394
0Safe_safe_U2_204550.3043	170
0Safe_safe_U2_204550.3052	352
0Safe_safe_U2_204550.3058	315
0Safe_safe_U2_204550.3063	326
0Safe_safe_U2_204550.3066	274
0Safe_safe_U2_204550.3074	369
0Safe_safe_U2_204550.3078	314
0Safe_safe_U2_204550.3086	422
0Safe_safe_U2_204550.3095	296
0Safe_safe_U2_204550.3108	495
0Safe_safe_U2_204550.3110	256
0Safe_safe_U2_204550.3121	323
0Safe_safe_U2_204550.3125	103
0Safe_safe_U2_204550.3145	470
0Safe_safe_U2_204550.3147	412
0Safe_safe_U2_204550.3153	507
0Safe_safe_U2_204550.3162	474
0Safe_safe_U2_204550.3163	414
0Safe_safe_U2_204550.3170	317
0Safe_safe_U2_204550.3182	317
0Safe_safe_U2_204550.3189	258
0Safe_safe_U2_204550.3190	436
0Safe_safe_U2_204550.3192	409
0Safe_safe_U2_204550.3193	489
0Safe_safe_U2_204550.3194	405
0Safe_safe_U2_204550.3227	393
0Safe_safe_U2_204550.3233	474
0Safe_safe_U2_204550.3234	195
0Safe_safe_U2_204550.3256	511
0Safe_safe_U2_204550.3286	213
0Safe_safe_U2_204550.3302	289
0Safe_safe_U2_204550.3303	270
0Safe_safe_U2_204550.3304	317
0Safe_safe_U2_204550.3307	264
0Safe_safe_U2_204550.3308	250
0Safe_safe_U2_204550.3312	219
0Safe_safe_U2_204550.3313	242
0Safe_safe_U2_204550.3314	213
0Safe_safe_U2_204550.3319	380
0Safe_safe_U2_204550.3320	148
0Safe_safe_U2_204550.3325	374
0Safe_safe_U2_204550.3326	241
0Safe_safe_U2_204550.3327	211
0Safe_safe_U2_204550.3328	262
0Safe_safe_U2_204550.3330	246
0Safe_safe_U2_204550.3340	322
0Safe_safe_U2_204550.3341	390
0Safe_safe_U2_204550.3371	366
0Safe_safe_U2_204550.3380	347
0Safe_safe_U2_204550.3382	162
0Safe_safe_U2_204550.3390	358
0Safe_safe_U2_204550.3403	295
0Safe_safe_U2_204550.3413	314
0Safe_safe_U2_204550.3422	423
0Safe_safe_U2_204550.3423	397
0Safe_safe_U2_204550.3429	369
0Safe_safe_U2_204550.3436	397
0Safe_safe_U2_204550.3443	363
0Safe_safe_U2_204550.3446	448
0Safe_safe_U2_204550.3450	516
0Safe_safe_U2_204550.3456	389
0Safe_safe_U2_204550.3462	307
0Safe_safe_U2_204550.3465	455
0Safe_safe_U2_204550.3469	349
0Safe_safe_U2_204550.3475	264
0Safe_safe_U2_204550.3476	377
0Safe_safe_U2_204550.3479	393
0Safe_safe_U2_204550.3481	223
0Safe_safe_U2_204550.3485	447
0Safe_safe_U2_204550.3491	434
0Safe_safe_U2_204550.3493	246
0Safe_safe_U2_204550.3494	193
0Safe_safe_U2_204550.3507	236
0Safe_safe_U2_204550.3531	514
0Safe_safe_U2_204550.3532	560
0Safe_safe_U2_204550.3533	244
0Safe_safe_U2_204550.3548	262
0Safe_safe_U2_204550.3550	223
0Safe_safe_U2_204550.3556	214
0Safe_safe_U2_204550.3560	298
0Safe_safe_U2_204550.3569	403
0Safe_safe_U2_204550.3570	228
0Safe_safe_U2_204550.3581	497
0Safe_safe_U2_204550.3583	367
0Safe_safe_U2_204550.3593	246
0Safe_safe_U2_204550.3597	359
0Safe_safe_U2_204550.3608	381
0Safe_safe_U2_204550.3615	326
0Safe_safe_U2_204550.3618	471
0Safe_safe_U2_204550.3623	294
0Safe_safe_U2_204550.3626	255
0Safe_safe_U2_204550.3643	287
0Safe_safe_U2_204550.3671	392
0Safe_safe_U2_204550.3677	309
0Safe_safe_U2_204550.3707	367
0Safe_safe_U2_204550.3712	328
0Safe_safe_U2_204550.3717	243
0Safe_safe_U2_204550.3730	315
0Safe_safe_U2_204550.3731	261
0Safe_safe_U2_204550.3738	246
0Safe_safe_U2_204550.3748	267
0Safe_safe_U2_204550.3750	453
0Safe_safe_U3_204550.6001	335
0Safe_safe_U3_204550.6002	270
0Safe_safe_U3_204550.6003	350
0Safe_safe_U3_204550.6006	321
0Safe_safe_U3_204550.6011	342
0Safe_safe_U3_204550.6014	165
0Safe_safe_U3_204550.6025	369
0Safe_safe_U3_204550.6034	397
0Safe_safe_U3_204550.6040	259
0Safe_safe_U3_204550.6045	358
0Safe_safe_U3_204550.6049	182
0Safe_safe_U3_204550.6059	395
0Safe_safe_U3_204550.6070	435
0Safe_safe_U3_204550.6072	271
0Safe_safe_U3_204550.6073	296
0Safe_safe_U3_204550.6074	301
0Safe_safe_U3_204550.6082	200
0Safe_safe_U3_204550.6086	372
0Safe_safe_U3_204550.6089	407
0Safe_safe_U3_204550.6091	237
0Safe_safe_U3_204550.6098	138
0Safe_safe_U3_204550.6108	351
0Safe_safe_U3_204550.6112	315
0Safe_safe_U3_204550.6117	436
0Safe_safe_U3_204550.6140	327
0Safe_safe_U3_204550.6151	353
0Safe_safe_U3_204550.6154	401
0Safe_safe_U3_204550.6157	377
0Safe_safe_U3_204550.6167	458
0Safe_safe_U3_204550.6171	266
0Safe_safe_U3_204550.6177	327
0Safe_safe_U3_204550.6194	339
0Safe_safe_U3_204550.6202	368
0Safe_safe_U3_204550.6211	395
0Safe_safe_U3_204550.6231	399
0Safe_safe_U3_204550.6238	466
0Safe_safe_U3_204550.6243	359
0Safe_safe_U3_204550.6266	527
0Safe_safe_U3_204550.6276	177
0Safe_safe_U3_204550.6283	324
0Safe_safe_U3_204550.6287	284
0Safe_safe_U3_204550.6294	336
0Safe_safe_U3_204550.6297	274
0Safe_safe_U3_204550.6299	336
0Safe_safe_U3_204550.6300	318
0Safe_safe_U3_204550.6305	259
0Safe_safe_U3_204550.6323	496
0Safe_safe_U3_204550.6328	342
0Safe_safe_U3_204550.6344	466
0Safe_safe_U3_204550.6349	206
0Safe_safe_U3_204550.6365	285
0Safe_safe_U3_204550.6369	258
0Safe_safe_U3_204550.6371	233
0Safe_safe_U3_204550.6372	517
0Safe_safe_U3_204550.6373	237
0Safe_safe_U3_204550.6377	239
0Safe_safe_U3_204550.6379	401
0Safe_safe_U3_204550.6380	468
0Safe_safe_U3_204550.6386	427
0Safe_safe_U3_204550.6394	225
0Safe_safe_U3_204550.6397	198
0Safe_safe_U3_204550.6399	312
0Safe_safe_U3_204550.6400	275
0Safe_safe_U3_204550.6421	431
0Safe_safe_U3_204550.6427	229
0Safe_safe_U3_204550.6429	440
0Safe_safe_U3_204550.6433	398
0Safe_safe_U3_204550.6436	280
0Safe_safe_U3_204550.6445	323
0Safe_safe_U3_204550.6458	246
0Safe_safe_U3_204550.6459	20
0Safe_safe_U3_204550.6460	481
0Safe_safe_U3_204550.6463	443
0Safe_safe_U3_204550.6471	342
0Safe_safe_U3_204550.6475	348
0Safe_safe_U3_204550.6477	164
0Safe_safe_U3_204550.6482	259
0Safe_safe_U3_204550.6488	512
0Safe_safe_U3_204550.6496	361
0Safe_safe_U3_204550.6506	350
0Safe_safe_U3_204550.6507	477
0Safe_safe_U3_204550.6523	284
0Safe_safe_U3_204550.6527	303
0Safe_safe_U3_204550.6529	243
0Safe_safe_U3_204550.6536	370
0Safe_safe_U3_204550.6548	384
0Safe_safe_U3_204550.6549	231
0Safe_safe_U3_204550.6558	451
0Safe_safe_U3_204550.6566	293
0Safe_safe_U3_204550.6570	229
0Safe_safe_U3_204550.6572	262
0Safe_safe_U3_204550.6577	326
0Safe_safe_U3_204550.6579	362
0Safe_safe_U3_204550.6585	484
0Safe_safe_U3_204550.6595	265
0Safe_safe_U3_204550.6597	209
0Safe_safe_U3_204550.6605	237
0Safe_safe_U3_204550.6607	374
0Safe_safe_U3_204550.6615	415
0Safe_safe_U3_204550.6621	370
0Safe_safe_U3_204550.6636	278
0Safe_safe_U3_204550.6641	362
0Safe_safe_U3_204550.6646	411
0Safe_safe_U3_204550.6647	218
0Safe_safe_U3_204550.6648	146
0Safe_safe_U3_204550.6656	296
0Safe_safe_U3_204550.6658	350
0Safe_safe_U3_204550.6674	279
0Safe_safe_U3_204550.6682	226
0Safe_safe_U3_204550.6687	148
0Safe_safe_U3_204550.6689	271
0Safe_safe_U3_204550.6696	319
0Safe_safe_U3_204550.6709	368
0Safe_safe_U3_204550.6727	248
0Safe_safe_U3_204550.6742	316
0Safe_safe_U3_204550.6743	188
0Safe_safe_U3_204550.6750	209
ENSG00000000419_DPM1_TMM_44683.1	252
ENSG00000000419_DPM1_TMM_44684.2	238
ENSG00000000419_DPM1_TMM_44685.3	431
ENSG00000000419_DPM1_TMM_44686.4	312
ENSG00000000419_DPM1_TMM_44687.5	484
ENSG00000000419_DPM1_TMM_44688.6	341
ENSG00000000419_DPM1_TMM_44689.7	202
ENSG00000000419_DPM1_TMM_44690.8	276
ENSG00000000419_DPM1_TMM_44691.9	304
[truncated: 23,019 more rows]

## Sheet: WT MMM screen #2
0None_none_ACOC_204550.4501	155
0None_none_ACOC_204550.4519	397
0None_none_ACOC_204550.4529	364
0None_none_ACOC_204550.4536	485
0None_none_ACOC_204550.4538	469
0None_none_ACOC_204550.4542	178
0None_none_ACOC_204550.4548	211
0None_none_ACOC_204550.4555	424
0None_none_ACOC_204550.4558	465
0None_none_ACOC_204550.4559	373
0None_none_ACOC_204550.4561	279
0None_none_ACOC_204550.4567	508
0None_none_ACOC_204550.4573	505
0None_none_ACOC_204550.4579	341
0None_none_ACOC_204550.4582	109
0None_none_ACOC_204550.4584	323
0None_none_ACOC_204550.4585	288
0None_none_ACOC_204550.4592	262
0None_none_ACOC_204550.4600	476
0None_none_ACOC_204550.4606	568
0None_none_ACOC_204550.4608	340
0None_none_ACOC_204550.4610	223
0None_none_ACOC_204550.4613	467
0None_none_ACOC_204550.4621	230
0None_none_ACOC_204550.4625	353
0None_none_ACOC_204550.4627	293
0None_none_ACOC_204550.4636	381
0None_none_ACOC_204550.4637	365
0None_none_ACOC_204550.4640	396
0None_none_ACOC_204550.4647	257
0None_none_ACOC_204550.4652	744
0None_none_ACOC_204550.4655	346
0None_none_ACOC_204550.4658	334
0None_none_ACOC_204550.4659	358
0None_none_ACOC_204550.4680	603
0None_none_ACOC_204550.4682	395
0None_none_ACOC_204550.4689	577
0None_none_ACOC_204550.4694	411
0None_none_ACOC_204550.4701	241
0None_none_ACOC_204550.4702	388
0None_none_ACOC_204550.4703	578
0None_none_ACOC_204550.4713	587
0None_none_ACOC_204550.4714	559
0None_none_ACOC_204550.4731	162
0None_none_ACOC_204550.4734	511
0None_none_ACOC_204550.4737	314
0None_none_ACOC_204550.4740	252
0None_none_ACOC_204550.4753	569
0None_none_ACOC_204550.4759	448
0None_none_ACOC_204550.4766	482
0None_none_ACOC_204550.4770	305
0None_none_ACOC_204550.4775	336
0None_none_ACOC_204550.4780	236
0None_none_ACOC_204550.4785	515
0None_none_ACOC_204550.4805	862
0None_none_ACOC_204550.4811	65
0None_none_ACOC_204550.4814	206
0None_none_ACOC_204550.4815	347
0None_none_ACOC_204550.4818	408
0None_none_ACOC_204550.4837	337
0None_none_ACOC_204550.4838	372
0None_none_ACOC_204550.4839	344
0None_none_ACOC_204550.4841	375
0None_none_ACOC_204550.4842	336
0None_none_ACOC_204550.4856	484
0None_none_ACOC_204550.4862	479
0None_none_ACOC_204550.4874	449
0None_none_ACOC_204550.4876	233
0None_none_ACOC_204550.4878	329
0None_none_ACOC_204550.4881	266
0None_none_ACOC_204550.4887	241
0None_none_ACOC_204550.4890	566
0None_none_ACOC_204550.4894	324
0None_none_ACOC_204550.4898	289
0None_none_ACOC_204550.4921	329
0None_none_ACOC_204550.4923	467
0None_none_ACOC_204550.4924	241
0None_none_ACOC_204550.4927	382
0None_none_ACOC_204550.4934	248
0None_none_ACOC_204550.4937	423
0None_none_ACOC_204550.4948	382
0None_none_ACOC_204550.4949	346
0None_none_ACOC_204550.4961	322
0None_none_ACOC_204550.4965	239
0None_none_ACOC_204550.4972	378
0None_none_ACOC_204550.4987	338
0None_none_ACOC_204550.4993	209
0None_none_ACOC_204550.5005	351
0None_none_ACOC_204550.5006	728
0None_none_ACOC_204550.5017	299
0None_none_ACOC_204550.5019	539
0None_none_ACOC_204550.5020	526
0None_none_ACOC_204550.5029	287
0None_none_ACOC_204550.5032	48
0None_none_ACOC_204550.5040	181
0None_none_ACOC_204550.5043	334
0None_none_ACOC_204550.5046	232
0None_none_ACOC_204550.5047	373
0None_none_ACOC_204550.5059	221
0None_none_ACOC_204550.5065	224
0None_none_ACOC_204550.5068	418
0None_none_ACOC_204550.5081	159
0None_none_ACOC_204550.5095	478
0None_none_ACOC_204550.5101	644
0None_none_ACOC_204550.5103	573
0None_none_ACOC_204550.5115	386
0None_none_ACOC_204550.5126	274
0None_none_ACOC_204550.5127	373
0None_none_ACOC_204550.5130	136
0None_none_ACOC_204550.5134	411
0None_none_ACOC_204550.5144	633
0None_none_ACOC_204550.5150	461
0None_none_ACOC_204550.5155	224
0None_none_ACOC_204550.5159	293
0None_none_ACOC_204550.5163	667
0None_none_ACOC_204550.5172	468
0None_none_ACOC_204550.5174	469
0None_none_ACOC_204550.5178	458
0None_none_ACOC_204550.5182	260
0None_none_ACOC_204550.5187	218
0None_none_ACOC_204550.5191	235
0None_none_ACOC_204550.5193	208
0None_none_ACOC_204550.5200	195
0None_none_ACOC_204550.5203	252
0None_none_ACOC_204550.5218	297
0None_none_ACOC_204550.5230	318
0None_none_ACOC_204550.5234	323
0None_none_DTKP_204550.5255	742
0None_none_DTKP_204550.5266	453
0None_none_DTKP_204550.5275	291
0None_none_DTKP_204550.5276	407
0None_none_DTKP_204550.5296	524
0None_none_DTKP_204550.5303	784
0None_none_DTKP_204550.5309	180
0None_none_DTKP_204550.5320	558
0None_none_DTKP_204550.5321	417
0None_none_DTKP_204550.5351	617
0None_none_DTKP_204550.5355	206
0None_none_DTKP_204550.5356	151
0None_none_DTKP_204550.5365	422
0None_none_DTKP_204550.5366	426
0None_none_DTKP_204550.5368	303
0None_none_DTKP_204550.5373	274
0None_none_DTKP_204550.5382	367
0None_none_DTKP_204550.5387	255
0None_none_DTKP_204550.5390	466
0None_none_DTKP_204550.5401	226
0None_none_DTKP_204550.5403	823
0None_none_DTKP_204550.5409	652
0None_none_DTKP_204550.5424	290
0None_none_DTKP_204550.5432	462
0None_none_DTKP_204550.5434	310
0None_none_DTKP_204550.5435	413
0None_none_DTKP_204550.5439	509
0None_none_DTKP_204550.5451	286
0None_none_DTKP_204550.5453	362
0None_none_DTKP_204550.5462	293
0None_none_DTKP_204550.5465	877
0None_none_DTKP_204550.5474	204
0None_none_DTKP_204550.5486	443
0None_none_DTKP_204550.5497	365
0None_none_DTKP_204550.5517	614
0None_none_DTKP_204550.5519	334
0None_none_DTKP_204550.5524	199
0None_none_DTKP_204550.5536	500
0None_none_DTKP_204550.5542	290
0None_none_DTKP_204550.5546	363
0None_none_DTKP_204550.5549	340
0None_none_DTKP_204550.5555	333
0None_none_DTKP_204550.5560	539
0None_none_DTKP_204550.5561	157
0None_none_DTKP_204550.5566	706
0None_none_DTKP_204550.5572	263
0None_none_DTKP_204550.5581	168
0None_none_DTKP_204550.5587	447
0None_none_DTKP_204550.5598	374
0None_none_DTKP_204550.5611	357
0None_none_DTKP_204550.5623	375
0None_none_DTKP_204550.5624	311
0None_none_DTKP_204550.5626	131
0None_none_DTKP_204550.5627	487
0None_none_DTKP_204550.5630	289
0None_none_DTKP_204550.5637	591
0None_none_DTKP_204550.5647	427
0None_none_DTKP_204550.5653	81
0None_none_DTKP_204550.5654	273
0None_none_DTKP_204550.5691	545
0None_none_DTKP_204550.5699	104
0None_none_DTKP_204550.5703	331
0None_none_DTKP_204550.5704	160
0None_none_DTKP_204550.5708	489
0None_none_DTKP_204550.5710	156
0None_none_DTKP_204550.5714	151
0None_none_DTKP_204550.5718	191
0None_none_DTKP_204550.5726	342
0None_none_DTKP_204550.5737	402
0None_none_DTKP_204550.5744	413
0None_none_DTKP_204550.5750	319
0None_none_DTKP_204550.5753	227
0None_none_DTKP_204550.5755	210
0None_none_DTKP_204550.5769	211
0None_none_DTKP_204550.5774	467
0None_none_DTKP_204550.5782	246
0None_none_DTKP_204550.5784	694
0None_none_DTKP_204550.5787	339
0None_none_DTKP_204550.5791	578
0None_none_DTKP_204550.5813	318
0None_none_DTKP_204550.5815	407
0None_none_DTKP_204550.5819	519
0None_none_DTKP_204550.5821	327
0None_none_DTKP_204550.5825	452
0None_none_DTKP_204550.5833	272
0None_none_DTKP_204550.5861	493
0None_none_DTKP_204550.5867	670
0None_none_DTKP_204550.5870	483
0None_none_DTKP_204550.5877	257
0None_none_DTKP_204550.5886	128
0None_none_DTKP_204550.5888	455
0None_none_DTKP_204550.5889	347
0None_none_DTKP_204550.5890	475
0None_none_DTKP_204550.5891	461
0None_none_DTKP_204550.5908	419
0None_none_DTKP_204550.5915	453
0None_none_DTKP_204550.5919	443
0None_none_DTKP_204550.5960	355
0None_none_DTKP_204550.5977	241
0None_none_DTKP_204550.5978	387
0None_none_DTKP_204550.5982	355
0None_none_GE_204550.1519	230
0None_none_GE_204550.1533	92
0None_none_GE_204550.1553	761
0None_none_GE_204550.1562	325
0None_none_GE_204550.1563	498
0None_none_GE_204550.1572	554
0None_none_GE_204550.1576	384
0None_none_GE_204550.1590	292
0None_none_GE_204550.1595	533
0None_none_GE_204550.1599	259
0None_none_GE_204550.1605	316
0None_none_GE_204550.1607	443
0None_none_GE_204550.1609	443
0None_none_GE_204550.1612	260
0None_none_GE_204550.1613	179
0None_none_GE_204550.1614	345
0None_none_GE_204550.1618	262
0None_none_GE_204550.1623	696
0None_none_GE_204550.1625	339
0None_none_GE_204550.1635	205
0None_none_GE_204550.1658	318
0None_none_GE_204550.1663	240
0None_none_GE_204550.1667	332
0None_none_GE_204550.1697	431
0None_none_GE_204550.1701	319
0None_none_GE_204550.1702	396
0None_none_GE_204550.1704	189
0None_none_GE_204550.1708	515
0None_none_GE_204550.1711	214
0None_none_GE_204550.1716	154
0None_none_GE_204550.1723	379
0None_none_GE_204550.1728	398
0None_none_GE_204550.1737	335
0None_none_GE_204550.1757	398
0None_none_GE_204550.1770	333
0None_none_GE_204550.1776	400
0None_none_GE_204550.1783	402
0None_none_GE_204550.1793	368
0None_none_GE_204550.1806	513
0None_none_GE_204550.1814	541
0None_none_GE_204550.1821	538
0None_none_GE_204550.1822	247
0None_none_GE_204550.1827	346
0None_none_GE_204550.1829	358
0None_none_GE_204550.1842	424
0None_none_GE_204550.1857	325
0None_none_GE_204550.1872	431
0None_none_GE_204550.1877	299
0None_none_GE_204550.1889	175
0None_none_GE_204550.1890	257
0None_none_GE_204550.1892	385
0None_none_GE_204550.1895	441
0None_none_GE_204550.1905	408
0None_none_GE_204550.1910	278
0None_none_GE_204550.1923	475
0None_none_GE_204550.1936	494
0None_none_GE_204550.1952	510
0None_none_GE_204550.1958	465
0None_none_GE_204550.1959	460
0None_none_GE_204550.1967	251
0None_none_GE_204550.1969	342
0None_none_GE_204550.1974	254
0None_none_GE_204550.1976	502
0None_none_GE_204550.1984	248
0None_none_GE_204550.1991	494
0None_none_GE_204550.1994	258
0None_none_GE_204550.1995	310
0None_none_GE_204550.2000	174
0None_none_GE_204550.2002	221
0None_none_GE_204550.2006	403
0None_none_GE_204550.2008	588
0None_none_GE_204550.2016	533
0None_none_GE_204550.2017	117
0None_none_GE_204550.2020	618
0None_none_GE_204550.2023	306
0None_none_GE_204550.2027	495
0None_none_GE_204550.2035	341
0None_none_GE_204550.2044	255
0None_none_GE_204550.2046	549
0None_none_GE_204550.2057	241
0None_none_GE_204550.2061	342
0None_none_GE_204550.2063	407
0None_none_GE_204550.2068	431
0None_none_GE_204550.2074	435
0None_none_GE_204550.2079	440
0None_none_GE_204550.2081	215
0None_none_GE_204550.2083	290
0None_none_GE_204550.2085	328
0None_none_GE_204550.2099	197
0None_none_GE_204550.2108	228
0None_none_GE_204550.2117	411
0None_none_GE_204550.2124	407
0None_none_GE_204550.2135	426
0None_none_GE_204550.2151	450
0None_none_GE_204550.2160	492
0None_none_GE_204550.2161	275
0None_none_GE_204550.2169	357
0None_none_GE_204550.2176	270
0None_none_GE_204550.2183	352
0None_none_GE_204550.2206	489
0None_none_GE_204550.2207	187
0None_none_GE_204550.2216	466
0None_none_GE_204550.2225	405
0None_none_GE_204550.2228	417
0None_none_GE_204550.2235	414
0None_none_GE_204550.2237	612
0None_none_GE_204550.2239	315
0None_none_MP_204550.1000	461
0None_none_MP_204550.1008	255
0None_none_MP_204550.1009	564
0None_none_MP_204550.1026	417
0None_none_MP_204550.1039	737
0None_none_MP_204550.1040	385
0None_none_MP_204550.1042	188
0None_none_MP_204550.1045	183
0None_none_MP_204550.1056	411
0None_none_MP_204550.1057	702
0None_none_MP_204550.1060	547
0None_none_MP_204550.1074	446
0None_none_MP_204550.1080	406
0None_none_MP_204550.1088	402
0None_none_MP_204550.1095	572
0None_none_MP_204550.1098	360
0None_none_MP_204550.1109	301
0None_none_MP_204550.1112	142
0None_none_MP_204550.1114	129
0None_none_MP_204550.1119	456
0None_none_MP_204550.1122	380
0None_none_MP_204550.1123	554
0None_none_MP_204550.1130	260
0None_none_MP_204550.1136	271
0None_none_MP_204550.1142	198
0None_none_MP_204550.1144	299
0None_none_MP_204550.1148	438
0None_none_MP_204550.1149	77
0None_none_MP_204550.1150	212
0None_none_MP_204550.1157	495
0None_none_MP_204550.1178	291
0None_none_MP_204550.1183	311
0None_none_MP_204550.1193	250
0None_none_MP_204550.1194	450
0None_none_MP_204550.1197	246
0None_none_MP_204550.1206	446
0None_none_MP_204550.1214	481
0None_none_MP_204550.1215	380
0None_none_MP_204550.1227	311
0None_none_MP_204550.1229	408
0None_none_MP_204550.1230	133
0None_none_MP_204550.1231	369
0None_none_MP_204550.1239	418
0None_none_MP_204550.1251	502
0None_none_MP_204550.1253	396
0None_none_MP_204550.1261	329
0None_none_MP_204550.1264	260
0None_none_MP_204550.1266	111
0None_none_MP_204550.1273	156
0None_none_MP_204550.1282	289
0None_none_MP_204550.1299	661
0None_none_MP_204550.1311	491
0None_none_MP_204550.1313	444
0None_none_MP_204550.1324	479
0None_none_MP_204550.1325	352
0None_none_MP_204550.1332	316
0None_none_MP_204550.1346	264
0None_none_MP_204550.1347	275
0None_none_MP_204550.1369	132
0None_none_MP_204550.1373	355
0None_none_MP_204550.1375	278
0None_none_MP_204550.1379	356
0None_none_MP_204550.1380	284
0None_none_MP_204550.1384	433
0None_none_MP_204550.1388	480
0None_none_MP_204550.1414	279
0None_none_MP_204550.1417	419
0None_none_MP_204550.1427	324
0None_none_MP_204550.1431	401
0None_none_MP_204550.1440	352
0None_none_MP_204550.1441	216
0None_none_MP_204550.1443	251
0None_none_MP_204550.1449	440
0None_none_MP_204550.1455	356
0None_none_MP_204550.1465	577
0None_none_MP_204550.1470	344
0None_none_MP_204550.1478	477
0None_none_MP_204550.1482	287
0None_none_MP_204550.1484	634
0None_none_MP_204550.1485	420
0None_none_MP_204550.1494	253
0None_none_MP_204550.1495	613
0None_none_MP_204550.1497	352
0None_none_MP_204550.752	210
0None_none_MP_204550.755	203
0None_none_MP_204550.759	310
0None_none_MP_204550.766	396
0None_none_MP_204550.769	379
0None_none_MP_204550.785	477
0None_none_MP_204550.800	190
0None_none_MP_204550.812	406
0None_none_MP_204550.819	570
0None_none_MP_204550.830	483
0None_none_MP_204550.832	311
0None_none_MP_204550.835	292
0None_none_MP_204550.843	297
0None_none_MP_204550.855	209
0None_none_MP_204550.863	298
0None_none_MP_204550.868	283
0None_none_MP_204550.872	199
0None_none_MP_204550.876	364
0None_none_MP_204550.882	333
0None_none_MP_204550.885	403
0None_none_MP_204550.890	194
0None_none_MP_204550.897	103
0None_none_MP_204550.906	407
0None_none_MP_204550.910	517
0None_none_MP_204550.916	404
0None_none_MP_204550.922	232
0None_none_MP_204550.935	340
0None_none_MP_204550.936	370
0None_none_MP_204550.939	372
0None_none_MP_204550.946	261
0None_none_MP_204550.948	153
0None_none_MP_204550.952	652
0None_none_MP_204550.957	355
0None_none_MP_204550.965	445
0None_none_MP_204550.966	278
0None_none_MP_204550.974	442
0None_none_MP_204550.987	431
0None_none_MP_204550.990	458
0None_none_MP_204550.993	311
0None_none_MP_204550.999	507
0None_none_SP_204550.2252	669
0None_none_SP_204550.2255	516
0None_none_SP_204550.2262	263
0None_none_SP_204550.2268	510
0None_none_SP_204550.2272	198
0None_none_SP_204550.2282	403
0None_none_SP_204550.2285	322
0None_none_SP_204550.2290	288
0None_none_SP_204550.2300	597
0None_none_SP_204550.2301	314
0None_none_SP_204550.2304	623
0None_none_SP_204550.2314	333
0None_none_SP_204550.2322	268
0None_none_SP_204550.2326	219
0None_none_SP_204550.2330	318
0None_none_SP_204550.2354	605
0None_none_SP_204550.2361	335
0None_none_SP_204550.2366	290
0None_none_SP_204550.2379	445
0None_none_SP_204550.2389	227
0None_none_SP_204550.2400	681
0None_none_SP_204550.2403	446
0None_none_SP_204550.2409	340
0None_none_SP_204550.2442	467
0None_none_SP_204550.2455	481
0None_none_SP_204550.2456	291
0None_none_SP_204550.2477	453
0None_none_SP_204550.2483	166
0None_none_SP_204550.2485	248
0None_none_SP_204550.2487	425
0None_none_SP_204550.2489	665
0None_none_SP_204550.2494	418
0None_none_SP_204550.2507	507
0None_none_SP_204550.2510	262
0None_none_SP_204550.2522	276
0None_none_SP_204550.2524	382
0None_none_SP_204550.2538	326
0None_none_SP_204550.2548	306
0None_none_SP_204550.2563	206
0None_none_SP_204550.2564	164
0None_none_SP_204550.2568	333
0None_none_SP_204550.2575	282
0None_none_SP_204550.2577	409
0None_none_SP_204550.2581	719
0None_none_SP_204550.2583	384
0None_none_SP_204550.2586	300
0None_none_SP_204550.2592	482
0None_none_SP_204550.2595	264
0None_none_SP_204550.2596	617
0None_none_SP_204550.2597	437
0None_none_SP_204550.2599	168
0None_none_SP_204550.2602	491
0None_none_SP_204550.2606	411
0None_none_SP_204550.2609	336
0None_none_SP_204550.2611	341
0None_none_SP_204550.2632	316
0None_none_SP_204550.2638	406
0None_none_SP_204550.2645	528
0None_none_SP_204550.2651	362
0None_none_SP_204550.2653	87
0None_none_SP_204550.2658	355
0None_none_SP_204550.2667	619
0None_none_SP_204550.2680	272
0None_none_SP_204550.2704	614
0None_none_SP_204550.2706	741
0None_none_SP_204550.2712	204
0None_none_SP_204550.2715	253
0None_none_SP_204550.2717	351
0None_none_SP_204550.2718	149
0None_none_SP_204550.2760	345
0None_none_SP_204550.2770	217
0None_none_SP_204550.2778	227
0None_none_SP_204550.2782	426
0None_none_SP_204550.2784	216
0None_none_SP_204550.2796	451
0None_none_SP_204550.2800	471
0None_none_SP_204550.2805	384
0None_none_SP_204550.2815	340
0None_none_SP_204550.2819	273
0None_none_SP_204550.2820	563
0None_none_SP_204550.2827	309
0None_none_SP_204550.2833	304
0None_none_SP_204550.2839	188
0None_none_SP_204550.2843	555
0None_none_SP_204550.2862	666
0None_none_SP_204550.2864	336
0None_none_SP_204550.2874	359
0None_none_SP_204550.2882	378
0None_none_SP_204550.2887	322
0None_none_SP_204550.2895	539
0None_none_SP_204550.2899	152
0None_none_SP_204550.2907	292
0None_none_SP_204550.2919	300
0None_none_SP_204550.2929	299
0None_none_SP_204550.2933	198
0None_none_SP_204550.2935	478
0None_none_SP_204550.2937	457
0None_none_SP_204550.2943	391
0None_none_SP_204550.2946	427
0None_none_SP_204550.2962	710
0None_none_SP_204550.2963	502
0None_none_SP_204550.2974	299
0None_none_SP_204550.2982	497
0None_none_TMM_204550.113	419
0None_none_TMM_204550.117	259
0None_none_TMM_204550.12	527
0None_none_TMM_204550.123	374
0None_none_TMM_204550.137	323
0None_none_TMM_204550.140	533
0None_none_TMM_204550.142	302
0None_none_TMM_204550.144	549
0None_none_TMM_204550.145	304
0None_none_TMM_204550.152	405
0None_none_TMM_204550.188	497
0None_none_TMM_204550.191	492
0None_none_TMM_204550.197	385
0None_none_TMM_204550.204	196
0None_none_TMM_204550.215	395
0None_none_TMM_204550.217	567
0None_none_TMM_204550.22	373
0None_none_TMM_204550.23	390
0None_none_TMM_204550.240	535
0None_none_TMM_204550.25	625
0None_none_TMM_204550.251	371
0None_none_TMM_204550.256	380
0None_none_TMM_204550.257	161
0None_none_TMM_204550.273	271
0None_none_TMM_204550.275	362
0None_none_TMM_204550.284	513
0None_none_TMM_204550.294	365
0None_none_TMM_204550.3	306
0None_none_TMM_204550.30	342
0None_none_TMM_204550.302	720
0None_none_TMM_204550.317	414
0None_none_TMM_204550.322	441
0None_none_TMM_204550.328	420
0None_none_TMM_204550.337	342
0None_none_TMM_204550.341	621
0None_none_TMM_204550.36	487
0None_none_TMM_204550.364	340
0None_none_TMM_204550.367	278
0None_none_TMM_204550.370	514
0None_none_TMM_204550.376	362
0None_none_TMM_204550.39	358
0None_none_TMM_204550.396	335
0None_none_TMM_204550.40	205
0None_none_TMM_204550.415	287
0None_none_TMM_204550.416	363
0None_none_TMM_204550.418	488
0None_none_TMM_204550.421	309
0None_none_TMM_204550.432	389
0None_none_TMM_204550.433	656
0None_none_TMM_204550.434	278
0None_none_TMM_204550.439	381
0None_none_TMM_204550.44	189
0None_none_TMM_204550.440	464
0None_none_TMM_204550.445	452
0None_none_TMM_204550.450	644
0None_none_TMM_204550.452	458
0None_none_TMM_204550.46	481
0None_none_TMM_204550.468	187
0None_none_TMM_204550.475	192
0None_none_TMM_204550.482	622
0None_none_TMM_204550.484	400
0None_none_TMM_204550.499	297
0None_none_TMM_204550.501	647
0None_none_TMM_204550.505	237
0None_none_TMM_204550.511	251
0None_none_TMM_204550.536	219
0None_none_TMM_204550.542	542
0None_none_TMM_204550.546	163
0None_none_TMM_204550.551	170
0None_none_TMM_204550.580	558
0None_none_TMM_204550.601	246
0None_none_TMM_204550.610	411
0None_none_TMM_204550.612	584
0None_none_TMM_204550.615	604
0None_none_TMM_204550.618	383
0None_none_TMM_204550.619	256
0None_none_TMM_204550.630	496
0None_none_TMM_204550.635	375
0None_none_TMM_204550.643	411
0None_none_TMM_204550.651	505
0None_none_TMM_204550.652	293
0None_none_TMM_204550.654	568
0None_none_TMM_204550.659	116
0None_none_TMM_204550.665	291
0None_none_TMM_204550.666	325
0None_none_TMM_204550.667	270
0None_none_TMM_204550.668	509
0None_none_TMM_204550.67	597
0None_none_TMM_204550.677	521
0None_none_TMM_204550.686	389
0None_none_TMM_204550.688	30
0None_none_TMM_204550.699	305
0None_none_TMM_204550.712	315
0None_none_TMM_204550.720	437
0None_none_TMM_204550.723	195
0None_none_TMM_204550.725	254
0None_none_TMM_204550.727	479
0None_none_TMM_204550.73	346
0None_none_TMM_204550.731	179
0None_none_TMM_204550.750	515
0None_none_TMM_204550.79	560
0None_none_TMM_204550.9	696
0None_none_U1_204550.3754	521
0None_none_U1_204550.3764	384
0None_none_U1_204550.3767	417
0None_none_U1_204550.3775	430
0None_none_U1_204550.3800	550
0None_none_U1_204550.3808	247
0None_none_U1_204550.3828	627
0None_none_U1_204550.3834	306
0None_none_U1_204550.3836	390
0None_none_U1_204550.3841	333
0None_none_U1_204550.3845	717
0None_none_U1_204550.3848	342
0None_none_U1_204550.3852	508
0None_none_U1_204550.3853	467
0None_none_U1_204550.3856	486
0None_none_U1_204550.3859	444
0None_none_U1_204550.3860	261
0None_none_U1_204550.3861	347
0None_none_U1_204550.3862	439
0None_none_U1_204550.3863	600
0None_none_U1_204550.3864	484
0None_none_U1_204550.3869	499
0None_none_U1_204550.3887	557
0None_none_U1_204550.3895	306
0None_none_U1_204550.3900	258
0None_none_U1_204550.3907	315
0None_none_U1_204550.3908	271
0None_none_U1_204550.3913	323
0None_none_U1_204550.3917	487
0None_none_U1_204550.3927	288
0None_none_U1_204550.3928	357
0None_none_U1_204550.3932	261
0None_none_U1_204550.3943	325
0None_none_U1_204550.3948	282
0None_none_U1_204550.3949	485
0None_none_U1_204550.3959	327
0None_none_U1_204550.3965	267
0None_none_U1_204550.3974	456
0None_none_U1_204550.3984	434
0None_none_U1_204550.3987	336
0None_none_U1_204550.3988	180
0None_none_U1_204550.4006	374
0None_none_U1_204550.4007	364
0None_none_U1_204550.4020	543
0None_none_U1_204550.4023	290
0None_none_U1_204550.4030	586
0None_none_U1_204550.4032	395
0None_none_U1_204550.4039	243
0None_none_U1_204550.4040	406
0None_none_U1_204550.4043	600
0None_none_U1_204550.4055	544
0None_none_U1_204550.4058	442
0None_none_U1_204550.4061	214
0None_none_U1_204550.4069	544
0None_none_U1_204550.4071	655
0None_none_U1_204550.4076	596
0None_none_U1_204550.4078	380
0None_none_U1_204550.4083	281
0None_none_U1_204550.4087	392
0None_none_U1_204550.4088	308
0None_none_U1_204550.4098	202
0None_none_U1_204550.4110	405
0None_none_U1_204550.4112	395
0None_none_U1_204550.4113	579
0None_none_U1_204550.4117	357
0None_none_U1_204550.4119	433
0None_none_U1_204550.4120	428
0None_none_U1_204550.4139	469
0None_none_U1_204550.4142	553
0None_none_U1_204550.4162	484
0None_none_U1_204550.4186	187
0None_none_U1_204550.4189	471
0None_none_U1_204550.4203	208
0None_none_U1_204550.4205	302
0None_none_U1_204550.4210	224
0None_none_U1_204550.4213	132
0None_none_U1_204550.4224	446
0None_none_U1_204550.4234	499
0None_none_U1_204550.4244	565
0None_none_U1_204550.4254	606
0None_none_U1_204550.4265	468
0None_none_U1_204550.4266	270
0None_none_U1_204550.4268	460
0None_none_U1_204550.4273	442
0None_none_U1_204550.4285	455
0None_none_U1_204550.4289	541
0None_none_U1_204550.4293	222
0None_none_U1_204550.4297	570
0None_none_U1_204550.4310	473
0None_none_U1_204550.4311	295
0None_none_U1_204550.4324	196
0None_none_U1_204550.4325	41
0None_none_U1_204550.4328	551
0None_none_U1_204550.4329	138
0None_none_U1_204550.4339	265
0None_none_U1_204550.4351	400
0None_none_U1_204550.4353	300
0None_none_U1_204550.4357	376
0None_none_U1_204550.4360	201
0None_none_U1_204550.4364	344
0None_none_U1_204550.4369	382
0None_none_U1_204550.4371	195
0None_none_U1_204550.4406	274
0None_none_U1_204550.4418	685
0None_none_U1_204550.4420	399
0None_none_U1_204550.4426	390
0None_none_U1_204550.4433	369
0None_none_U1_204550.4439	460
0None_none_U1_204550.4443	390
0None_none_U1_204550.4450	414
0None_none_U1_204550.4466	43
0None_none_U1_204550.4468	272
0None_none_U1_204550.4472	255
0None_none_U1_204550.4487	218
0None_none_U1_204550.4495	163
0None_none_U1_204550.4498	487
0None_none_U2_204550.3003	648
0None_none_U2_204550.3005	587
0None_none_U2_204550.3006	197
0None_none_U2_204550.3012	401
0None_none_U2_204550.3016	186
0None_none_U2_204550.3017	446
0None_none_U2_204550.3027	248
0None_none_U2_204550.3030	330
0None_none_U2_204550.3036	434
0None_none_U2_204550.3039	433
0None_none_U2_204550.3049	344
0None_none_U2_204550.3056	528
0None_none_U2_204550.3064	497
0None_none_U2_204550.3066	235
0None_none_U2_204550.3068	365
0None_none_U2_204550.3078	686
0None_none_U2_204550.3085	465
0None_none_U2_204550.3118	421
0None_none_U2_204550.3120	296
0None_none_U2_204550.3124	510
0None_none_U2_204550.3133	549
0None_none_U2_204550.3141	582
0None_none_U2_204550.3147	225
0None_none_U2_204550.3150	459
0None_none_U2_204550.3152	467
0None_none_U2_204550.3154	315
0None_none_U2_204550.3158	447
0None_none_U2_204550.3161	325
0None_none_U2_204550.3163	189
0None_none_U2_204550.3164	344
0None_none_U2_204550.3170	236
0None_none_U2_204550.3177	339
0None_none_U2_204550.3185	218
0None_none_U2_204550.3188	192
0None_none_U2_204550.3190	184
0None_none_U2_204550.3191	247
0None_none_U2_204550.3192	271
0None_none_U2_204550.3206	436
0None_none_U2_204550.3207	329
0None_none_U2_204550.3213	376
0None_none_U2_204550.3215	305
0None_none_U2_204550.3220	58
0None_none_U2_204550.3230	369
0None_none_U2_204550.3236	333
0None_none_U2_204550.3241	494
0None_none_U2_204550.3252	345
0None_none_U2_204550.3254	230
0None_none_U2_204550.3255	535
0None_none_U2_204550.3264	354
0None_none_U2_204550.3280	389
0None_none_U2_204550.3285	227
0None_none_U2_204550.3288	264
0None_none_U2_204550.3300	473
0None_none_U2_204550.3309	77
0None_none_U2_204550.3310	303
0None_none_U2_204550.3323	411
0None_none_U2_204550.3325	397
0None_none_U2_204550.3331	739
0None_none_U2_204550.3337	346
0None_none_U2_204550.3338	240
0None_none_U2_204550.3351	434
0None_none_U2_204550.3356	291
0None_none_U2_204550.3362	546
0None_none_U2_204550.3363	404
0None_none_U2_204550.3364	484
0None_none_U2_204550.3372	80
0None_none_U2_204550.3396	196
0None_none_U2_204550.3408	524
0None_none_U2_204550.3412	501
0None_none_U2_204550.3422	402
0None_none_U2_204550.3430	349
0None_none_U2_204550.3449	284
0None_none_U2_204550.3450	194
0None_none_U2_204550.3451	263
0None_none_U2_204550.3478	458
0None_none_U2_204550.3487	379
0None_none_U2_204550.3494	459
0None_none_U2_204550.3501	347
0None_none_U2_204550.3505	401
0None_none_U2_204550.3508	420
0None_none_U2_204550.3510	609
0None_none_U2_204550.3516	349
0None_none_U2_204550.3540	348
0None_none_U2_204550.3568	392
0None_none_U2_204550.3576	184
0None_none_U2_204550.3587	510
0None_none_U2_204550.3591	402
0None_none_U2_204550.3606	417
0None_none_U2_204550.3615	613
0None_none_U2_204550.3618	706
0None_none_U2_204550.3619	153
0None_none_U2_204550.3621	205
0None_none_U2_204550.3633	463
0None_none_U2_204550.3638	354
0None_none_U2_204550.3645	269
0None_none_U2_204550.3648	358
0None_none_U2_204550.3661	487
0None_none_U2_204550.3662	191
0None_none_U2_204550.3663	702
0None_none_U2_204550.3668	484
0None_none_U2_204550.3669	301
0None_none_U2_204550.3692	449
0None_none_U2_204550.3693	465
0None_none_U2_204550.3698	385
0None_none_U2_204550.3702	501
0None_none_U2_204550.3704	278
0None_none_U2_204550.3709	378
0None_none_U2_204550.3712	509
0None_none_U3_204550.6020	340
0None_none_U3_204550.6022	219
0None_none_U3_204550.6026	268
0None_none_U3_204550.6038	170
0None_none_U3_204550.6042	363
0None_none_U3_204550.6050	371
0None_none_U3_204550.6060	168
0None_none_U3_204550.6065	300
0None_none_U3_204550.6088	656
0None_none_U3_204550.6092	297
0None_none_U3_204550.6094	695
0None_none_U3_204550.6109	272
0None_none_U3_204550.6113	559
0None_none_U3_204550.6133	317
0None_none_U3_204550.6138	187
0None_none_U3_204550.6144	334
0None_none_U3_204550.6151	298
0None_none_U3_204550.6153	323
0None_none_U3_204550.6159	344
0None_none_U3_204550.6162	670
0None_none_U3_204550.6166	164
0None_none_U3_204550.6169	389
0None_none_U3_204550.6175	260
0None_none_U3_204550.6178	269
0None_none_U3_204550.6179	408
0None_none_U3_204550.6184	371
0None_none_U3_204550.6187	180
0None_none_U3_204550.6194	453
0None_none_U3_204550.6199	700
0None_none_U3_204550.6202	553
0None_none_U3_204550.6209	237
0None_none_U3_204550.6229	245
0None_none_U3_204550.6245	239
0None_none_U3_204550.6248	94
0None_none_U3_204550.6254	433
0None_none_U3_204550.6259	367
0None_none_U3_204550.6260	329
0None_none_U3_204550.6261	370
0None_none_U3_204550.6262	272
0None_none_U3_204550.6278	560
0None_none_U3_204550.6283	537
0None_none_U3_204550.6294	585
0None_none_U3_204550.6297	470
0None_none_U3_204550.6305	401
0None_none_U3_204550.6320	680
0None_none_U3_204550.6332	790
0None_none_U3_204550.6338	143
0None_none_U3_204550.6343	835
0None_none_U3_204550.6350	601
0None_none_U3_204550.6353	273
0None_none_U3_204550.6354	726
0None_none_U3_204550.6363	586
0None_none_U3_204550.6377	228
0None_none_U3_204550.6382	319
0None_none_U3_204550.6395	416
0None_none_U3_204550.6396	226
0None_none_U3_204550.6402	400
0None_none_U3_204550.6411	294
0None_none_U3_204550.6412	593
0None_none_U3_204550.6416	327
0None_none_U3_204550.6426	104
0None_none_U3_204550.6429	299
0None_none_U3_204550.6441	255
0None_none_U3_204550.6447	299
0None_none_U3_204550.6454	188
0None_none_U3_204550.6456	442
0None_none_U3_204550.6462	375
0None_none_U3_204550.6464	340
0None_none_U3_204550.6469	775
0None_none_U3_204550.6486	426
0None_none_U3_204550.6489	480
0None_none_U3_204550.6494	606
0None_none_U3_204550.6509	215
0None_none_U3_204550.6511	527
0None_none_U3_204550.6514	387
0None_none_U3_204550.6518	290
0None_none_U3_204550.6519	398
0None_none_U3_204550.6526	289
0None_none_U3_204550.6538	245
0None_none_U3_204550.6540	299
0None_none_U3_204550.6541	324
0None_none_U3_204550.6544	370
0None_none_U3_204550.6551	366
0None_none_U3_204550.6589	312
0None_none_U3_204550.6595	377
0None_none_U3_204550.6596	153
0None_none_U3_204550.6598	246
0None_none_U3_204550.6601	334
0None_none_U3_204550.6611	499
0None_none_U3_204550.6616	474
0None_none_U3_204550.6623	490
0None_none_U3_204550.6630	599
0None_none_U3_204550.6635	591
0None_none_U3_204550.6647	445
0None_none_U3_204550.6649	517
0None_none_U3_204550.6654	398
0None_none_U3_204550.6656	372
0None_none_U3_204550.6660	298
0None_none_U3_204550.6665	266
0None_none_U3_204550.6672	267
0None_none_U3_204550.6673	203
0None_none_U3_204550.6690	334
0None_none_U3_204550.6703	443
0None_none_U3_204550.6707	207
0None_none_U3_204550.6714	206
0None_none_U3_204550.6715	569
0None_none_U3_204550.6721	131
0None_none_U3_204550.6723	140
0Safe_safe_ACOC_204550.4508	576
0Safe_safe_ACOC_204550.4512	469
0Safe_safe_ACOC_204550.4517	307
0Safe_safe_ACOC_204550.4521	317
0Safe_safe_ACOC_204550.4527	322
0Safe_safe_ACOC_204550.4529	427
0Safe_safe_ACOC_204550.4537	308
0Safe_safe_ACOC_204550.4540	285
0Safe_safe_ACOC_204550.4546	612
0Safe_safe_ACOC_204550.4549	409
0Safe_safe_ACOC_204550.4561	340
0Safe_safe_ACOC_204550.4564	671
0Safe_safe_ACOC_204550.4566	378
0Safe_safe_ACOC_204550.4567	237
0Safe_safe_ACOC_204550.4583	518
0Safe_safe_ACOC_204550.4589	263
0Safe_safe_ACOC_204550.4590	329
0Safe_safe_ACOC_204550.4603	313
0Safe_safe_ACOC_204550.4611	318
0Safe_safe_ACOC_204550.4614	490
0Safe_safe_ACOC_204550.4623	398
0Safe_safe_ACOC_204550.4633	308
0Safe_safe_ACOC_204550.4687	450
0Safe_safe_ACOC_204550.4692	254
0Safe_safe_ACOC_204550.4701	394
0Safe_safe_ACOC_204550.4705	276
0Safe_safe_ACOC_204550.4714	244
0Safe_safe_ACOC_204550.4716	280
0Safe_safe_ACOC_204550.4717	400
0Safe_safe_ACOC_204550.4727	276
0Safe_safe_ACOC_204550.4731	257
0Safe_safe_ACOC_204550.4738	352
0Safe_safe_ACOC_204550.4746	421
0Safe_safe_ACOC_204550.4749	536
0Safe_safe_ACOC_204550.4750	343
0Safe_safe_ACOC_204550.4752	452
0Safe_safe_ACOC_204550.4753	311
0Safe_safe_ACOC_204550.4758	264
0Safe_safe_ACOC_204550.4774	172
0Safe_safe_ACOC_204550.4782	421
0Safe_safe_ACOC_204550.4788	366
0Safe_safe_ACOC_204550.4796	326
0Safe_safe_ACOC_204550.4798	546
0Safe_safe_ACOC_204550.4826	521
0Safe_safe_ACOC_204550.4850	358
0Safe_safe_ACOC_204550.4852	326
0Safe_safe_ACOC_204550.4860	305
0Safe_safe_ACOC_204550.4866	425
0Safe_safe_ACOC_204550.4870	432
0Safe_safe_ACOC_204550.4873	262
0Safe_safe_ACOC_204550.4875	813
0Safe_safe_ACOC_204550.4882	468
0Safe_safe_ACOC_204550.4884	272
0Safe_safe_ACOC_204550.4891	361
0Safe_safe_ACOC_204550.4896	392
0Safe_safe_ACOC_204550.4902	214
0Safe_safe_ACOC_204550.4909	497
0Safe_safe_ACOC_204550.4910	304
0Safe_safe_ACOC_204550.4916	336
0Safe_safe_ACOC_204550.4924	217
0Safe_safe_ACOC_204550.4925	219
0Safe_safe_ACOC_204550.4935	361
0Safe_safe_ACOC_204550.4943	248
0Safe_safe_ACOC_204550.4945	355
0Safe_safe_ACOC_204550.4960	83
0Safe_safe_ACOC_204550.4964	167
0Safe_safe_ACOC_204550.4973	374
0Safe_safe_ACOC_204550.4982	165
0Safe_safe_ACOC_204550.4991	369
0Safe_safe_ACOC_204550.4999	329
0Safe_safe_ACOC_204550.5005	432
0Safe_safe_ACOC_204550.5007	244
0Safe_safe_ACOC_204550.5013	596
0Safe_safe_ACOC_204550.5024	215
0Safe_safe_ACOC_204550.5025	555
0Safe_safe_ACOC_204550.5035	648
0Safe_safe_ACOC_204550.5038	334
0Safe_safe_ACOC_204550.5039	305
0Safe_safe_ACOC_204550.5045	387
0Safe_safe_ACOC_204550.5049	332
0Safe_safe_ACOC_204550.5060	375
0Safe_safe_ACOC_204550.5085	381
0Safe_safe_ACOC_204550.5105	305
0Safe_safe_ACOC_204550.5110	240
0Safe_safe_ACOC_204550.5119	281
0Safe_safe_ACOC_204550.5125	281
0Safe_safe_ACOC_204550.5130	418
0Safe_safe_ACOC_204550.5131	328
0Safe_safe_ACOC_204550.5132	611
0Safe_safe_ACOC_204550.5149	343
0Safe_safe_ACOC_204550.5159	126
0Safe_safe_ACOC_204550.5162	381
0Safe_safe_ACOC_204550.5164	437
0Safe_safe_ACOC_204550.5173	514
0Safe_safe_ACOC_204550.5178	419
0Safe_safe_ACOC_204550.5179	267
0Safe_safe_ACOC_204550.5181	415
0Safe_safe_ACOC_204550.5182	685
0Safe_safe_ACOC_204550.5184	285
0Safe_safe_ACOC_204550.5186	416
0Safe_safe_ACOC_204550.5196	425
0Safe_safe_ACOC_204550.5200	206
0Safe_safe_ACOC_204550.5202	321
0Safe_safe_ACOC_204550.5216	200
0Safe_safe_ACOC_204550.5221	300
0Safe_safe_ACOC_204550.5223	293
0Safe_safe_ACOC_204550.5230	234
0Safe_safe_ACOC_204550.5241	215
0Safe_safe_ACOC_204550.5242	535
0Safe_safe_ACOC_204550.5249	336
0Safe_safe_ACOC_204550.5250	297
0Safe_safe_DTKP_204550.5254	232
0Safe_safe_DTKP_204550.5256	503
0Safe_safe_DTKP_204550.5260	823
0Safe_safe_DTKP_204550.5262	595
0Safe_safe_DTKP_204550.5265	324
0Safe_safe_DTKP_204550.5267	223
0Safe_safe_DTKP_204550.5289	398
0Safe_safe_DTKP_204550.5295	251
0Safe_safe_DTKP_204550.5307	304
0Safe_safe_DTKP_204550.5308	705
0Safe_safe_DTKP_204550.5312	376
0Safe_safe_DTKP_204550.5315	282
0Safe_safe_DTKP_204550.5316	172
0Safe_safe_DTKP_204550.5329	389
0Safe_safe_DTKP_204550.5332	407
0Safe_safe_DTKP_204550.5333	183
0Safe_safe_DTKP_204550.5346	236
0Safe_safe_DTKP_204550.5349	453
0Safe_safe_DTKP_204550.5351	529
0Safe_safe_DTKP_204550.5354	326
0Safe_safe_DTKP_204550.5366	376
0Safe_safe_DTKP_204550.5369	356
0Safe_safe_DTKP_204550.5370	215
0Safe_safe_DTKP_204550.5372	542
0Safe_safe_DTKP_204550.5375	299
0Safe_safe_DTKP_204550.5378	274
0Safe_safe_DTKP_204550.5383	360
0Safe_safe_DTKP_204550.5397	276
0Safe_safe_DTKP_204550.5400	490
0Safe_safe_DTKP_204550.5404	373
0Safe_safe_DTKP_204550.5421	299
0Safe_safe_DTKP_204550.5428	397
0Safe_safe_DTKP_204550.5430	64
0Safe_safe_DTKP_204550.5439	340
0Safe_safe_DTKP_204550.5454	146
0Safe_safe_DTKP_204550.5455	522
0Safe_safe_DTKP_204550.5460	392
0Safe_safe_DTKP_204550.5461	465
0Safe_safe_DTKP_204550.5462	426
0Safe_safe_DTKP_204550.5471	426
0Safe_safe_DTKP_204550.5477	514
0Safe_safe_DTKP_204550.5482	352
0Safe_safe_DTKP_204550.5485	573
0Safe_safe_DTKP_204550.5486	471
0Safe_safe_DTKP_204550.5506	367
0Safe_safe_DTKP_204550.5510	575
0Safe_safe_DTKP_204550.5517	372
0Safe_safe_DTKP_204550.5525	472
0Safe_safe_DTKP_204550.5540	436
0Safe_safe_DTKP_204550.5551	241
0Safe_safe_DTKP_204550.5552	284
0Safe_safe_DTKP_204550.5572	363
0Safe_safe_DTKP_204550.5576	574
0Safe_safe_DTKP_204550.5582	388
0Safe_safe_DTKP_204550.5585	250
0Safe_safe_DTKP_204550.5588	281
0Safe_safe_DTKP_204550.5592	184
0Safe_safe_DTKP_204550.5595	156
0Safe_safe_DTKP_204550.5602	236
0Safe_safe_DTKP_204550.5606	218
0Safe_safe_DTKP_204550.5607	245
0Safe_safe_DTKP_204550.5609	305
0Safe_safe_DTKP_204550.5610	272
0Safe_safe_DTKP_204550.5616	382
0Safe_safe_DTKP_204550.5619	557
0Safe_safe_DTKP_204550.5621	222
0Safe_safe_DTKP_204550.5639	229
0Safe_safe_DTKP_204550.5652	306
0Safe_safe_DTKP_204550.5654	468
0Safe_safe_DTKP_204550.5657	247
0Safe_safe_DTKP_204550.5662	382
0Safe_safe_DTKP_204550.5668	228
0Safe_safe_DTKP_204550.5669	547
0Safe_safe_DTKP_204550.5676	484
0Safe_safe_DTKP_204550.5693	164
0Safe_safe_DTKP_204550.5699	350
0Safe_safe_DTKP_204550.5703	314
0Safe_safe_DTKP_204550.5717	558
0Safe_safe_DTKP_204550.5721	428
0Safe_safe_DTKP_204550.5732	389
0Safe_safe_DTKP_204550.5733	407
0Safe_safe_DTKP_204550.5737	257
0Safe_safe_DTKP_204550.5748	425
0Safe_safe_DTKP_204550.5753	413
0Safe_safe_DTKP_204550.5758	444
0Safe_safe_DTKP_204550.5761	246
0Safe_safe_DTKP_204550.5772	236
0Safe_safe_DTKP_204550.5773	477
0Safe_safe_DTKP_204550.5774	126
0Safe_safe_DTKP_204550.5797	324
0Safe_safe_DTKP_204550.5803	582
0Safe_safe_DTKP_204550.5808	375
0Safe_safe_DTKP_204550.5816	540
0Safe_safe_DTKP_204550.5819	205
0Safe_safe_DTKP_204550.5820	431
0Safe_safe_DTKP_204550.5830	399
0Safe_safe_DTKP_204550.5840	291
0Safe_safe_DTKP_204550.5842	576
0Safe_safe_DTKP_204550.5846	362
0Safe_safe_DTKP_204550.5848	307
0Safe_safe_DTKP_204550.5852	327
0Safe_safe_DTKP_204550.5855	498
0Safe_safe_DTKP_204550.5861	243
0Safe_safe_DTKP_204550.5875	257
0Safe_safe_DTKP_204550.5879	233
0Safe_safe_DTKP_204550.5882	627
0Safe_safe_DTKP_204550.5888	537
0Safe_safe_DTKP_204550.5890	274
0Safe_safe_DTKP_204550.5892	166
0Safe_safe_DTKP_204550.5904	274
0Safe_safe_DTKP_204550.5905	288
0Safe_safe_DTKP_204550.5916	258
0Safe_safe_DTKP_204550.5928	288
0Safe_safe_DTKP_204550.5929	399
0Safe_safe_DTKP_204550.5933	262
0Safe_safe_DTKP_204550.5947	412
0Safe_safe_DTKP_204550.5953	310
0Safe_safe_DTKP_204550.5956	214
0Safe_safe_DTKP_204550.5960	172
0Safe_safe_DTKP_204550.5970	217
0Safe_safe_DTKP_204550.5971	318
0Safe_safe_DTKP_204550.5988	453
0Safe_safe_DTKP_204550.5991	378
0Safe_safe_DTKP_204550.5995	257
0Safe_safe_GE_204550.1520	442
0Safe_safe_GE_204550.1523	294
0Safe_safe_GE_204550.1531	231
0Safe_safe_GE_204550.1553	519
0Safe_safe_GE_204550.1562	431
0Safe_safe_GE_204550.1575	296
0Safe_safe_GE_204550.1581	452
0Safe_safe_GE_204550.1582	524
0Safe_safe_GE_204550.1583	235
0Safe_safe_GE_204550.1596	373
0Safe_safe_GE_204550.1600	237
0Safe_safe_GE_204550.1603	584
0Safe_safe_GE_204550.1605	494
0Safe_safe_GE_204550.1617	437
0Safe_safe_GE_204550.1618	468
0Safe_safe_GE_204550.1622	456
0Safe_safe_GE_204550.1628	408
0Safe_safe_GE_204550.1637	387
0Safe_safe_GE_204550.1641	685
0Safe_safe_GE_204550.1645	330
0Safe_safe_GE_204550.1646	301
0Safe_safe_GE_204550.1662	353
0Safe_safe_GE_204550.1664	619
0Safe_safe_GE_204550.1667	535
0Safe_safe_GE_204550.1679	418
0Safe_safe_GE_204550.1687	450
0Safe_safe_GE_204550.1716	613
0Safe_safe_GE_204550.1720	597
0Safe_safe_GE_204550.1723	432
0Safe_safe_GE_204550.1731	350
0Safe_safe_GE_204550.1748	524
0Safe_safe_GE_204550.1752	377
0Safe_safe_GE_204550.1754	414
0Safe_safe_GE_204550.1767	336
0Safe_safe_GE_204550.1773	295
0Safe_safe_GE_204550.1781	518
0Safe_safe_GE_204550.1788	350
0Safe_safe_GE_204550.1791	410
0Safe_safe_GE_204550.1795	454
0Safe_safe_GE_204550.1803	512
0Safe_safe_GE_204550.1807	604
0Safe_safe_GE_204550.1832	293
0Safe_safe_GE_204550.1833	414
0Safe_safe_GE_204550.1835	196
0Safe_safe_GE_204550.1852	494
0Safe_safe_GE_204550.1853	136
0Safe_safe_GE_204550.1864	519
0Safe_safe_GE_204550.1881	492
0Safe_safe_GE_204550.1882	687
0Safe_safe_GE_204550.1889	304
0Safe_safe_GE_204550.1890	326
0Safe_safe_GE_204550.1894	265
0Safe_safe_GE_204550.1895	252
0Safe_safe_GE_204550.1901	411
0Safe_safe_GE_204550.1913	193
0Safe_safe_GE_204550.1918	379
0Safe_safe_GE_204550.1933	515
0Safe_safe_GE_204550.1955	311
0Safe_safe_GE_204550.1962	440
0Safe_safe_GE_204550.1967	406
0Safe_safe_GE_204550.1969	459
0Safe_safe_GE_204550.1974	102
0Safe_safe_GE_204550.1996	232
0Safe_safe_GE_204550.1999	303
0Safe_safe_GE_204550.2023	631
0Safe_safe_GE_204550.2035	458
0Safe_safe_GE_204550.2038	387
0Safe_safe_GE_204550.2042	264
0Safe_safe_GE_204550.2044	225
0Safe_safe_GE_204550.2046	385
0Safe_safe_GE_204550.2047	447
0Safe_safe_GE_204550.2049	434
0Safe_safe_GE_204550.2051	296
0Safe_safe_GE_204550.2056	443
0Safe_safe_GE_204550.2063	326
0Safe_safe_GE_204550.2077	597
0Safe_safe_GE_204550.2087	596
0Safe_safe_GE_204550.2091	256
0Safe_safe_GE_204550.2093	333
0Safe_safe_GE_204550.2108	419
0Safe_safe_GE_204550.2134	300
0Safe_safe_GE_204550.2136	599
0Safe_safe_GE_204550.2143	305
0Safe_safe_GE_204550.2148	155
0Safe_safe_GE_204550.2153	360
0Safe_safe_GE_204550.2165	545
0Safe_safe_GE_204550.2167	281
0Safe_safe_GE_204550.2175	242
0Safe_safe_GE_204550.2184	490
0Safe_safe_GE_204550.2186	445
0Safe_safe_GE_204550.2191	334
0Safe_safe_GE_204550.2204	337
0Safe_safe_GE_204550.2216	299
0Safe_safe_GE_204550.2223	365
0Safe_safe_GE_204550.2225	742
0Safe_safe_GE_204550.2229	300
0Safe_safe_GE_204550.2239	400
0Safe_safe_GE_204550.2249	611
0Safe_safe_MP_204550.1011	441
0Safe_safe_MP_204550.1018	448
0Safe_safe_MP_204550.1023	347
0Safe_safe_MP_204550.1024	386
0Safe_safe_MP_204550.1041	333
0Safe_safe_MP_204550.1071	357
0Safe_safe_MP_204550.1079	525
0Safe_safe_MP_204550.1084	417
0Safe_safe_MP_204550.1097	248
0Safe_safe_MP_204550.1113	760
0Safe_safe_MP_204550.1117	480
0Safe_safe_MP_204550.1121	613
0Safe_safe_MP_204550.1124	394
0Safe_safe_MP_204550.1126	389
0Safe_safe_MP_204550.1127	369
0Safe_safe_MP_204550.1129	867
0Safe_safe_MP_204550.1163	289
0Safe_safe_MP_204550.1176	493
0Safe_safe_MP_204550.1177	352
0Safe_safe_MP_204550.1178	580
0Safe_safe_MP_204550.1181	460
0Safe_safe_MP_204550.1184	574
0Safe_safe_MP_204550.1193	506
0Safe_safe_MP_204550.1194	419
0Safe_safe_MP_204550.1212	686
0Safe_safe_MP_204550.1213	173
0Safe_safe_MP_204550.1216	352
0Safe_safe_MP_204550.1217	407
0Safe_safe_MP_204550.1254	290
0Safe_safe_MP_204550.1256	435
0Safe_safe_MP_204550.1273	365
0Safe_safe_MP_204550.1279	326
0Safe_safe_MP_204550.1288	411
0Safe_safe_MP_204550.1289	316
0Safe_safe_MP_204550.1290	223
0Safe_safe_MP_204550.1297	388
0Safe_safe_MP_204550.1315	368
0Safe_safe_MP_204550.1326	271
0Safe_safe_MP_204550.1329	610
0Safe_safe_MP_204550.1334	559
0Safe_safe_MP_204550.1339	650
0Safe_safe_MP_204550.1342	461
0Safe_safe_MP_204550.1344	448
0Safe_safe_MP_204550.1346	289
0Safe_safe_MP_204550.1348	326
0Safe_safe_MP_204550.1349	572
0Safe_safe_MP_204550.1357	477
0Safe_safe_MP_204550.1358	519
0Safe_safe_MP_204550.1376	446
0Safe_safe_MP_204550.1378	703
0Safe_safe_MP_204550.1387	330
0Safe_safe_MP_204550.1389	232
0Safe_safe_MP_204550.1394	260
0Safe_safe_MP_204550.1396	575
0Safe_safe_MP_204550.1397	437
0Safe_safe_MP_204550.1409	295
0Safe_safe_MP_204550.1410	472
0Safe_safe_MP_204550.1423	653
0Safe_safe_MP_204550.1426	445
0Safe_safe_MP_204550.1427	305
0Safe_safe_MP_204550.1428	256
0Safe_safe_MP_204550.1442	360
0Safe_safe_MP_204550.1454	516
0Safe_safe_MP_204550.1456	489
0Safe_safe_MP_204550.1485	307
0Safe_safe_MP_204550.1498	290
0Safe_safe_MP_204550.1500	586
0Safe_safe_MP_204550.755	359
0Safe_safe_MP_204550.758	959
0Safe_safe_MP_204550.759	293
0Safe_safe_MP_204550.769	404
0Safe_safe_MP_204550.770	350
0Safe_safe_MP_204550.786	348
0Safe_safe_MP_204550.787	244
0Safe_safe_MP_204550.799	260
0Safe_safe_MP_204550.806	354
0Safe_safe_MP_204550.807	255
0Safe_safe_MP_204550.814	564
0Safe_safe_MP_204550.817	278
0Safe_safe_MP_204550.823	451
0Safe_safe_MP_204550.825	428
0Safe_safe_MP_204550.831	512
0Safe_safe_MP_204550.835	944
0Safe_safe_MP_204550.838	276
0Safe_safe_MP_204550.841	384
0Safe_safe_MP_204550.854	417
0Safe_safe_MP_204550.865	418
0Safe_safe_MP_204550.866	355
0Safe_safe_MP_204550.867	437
0Safe_safe_MP_204550.868	249
0Safe_safe_MP_204550.869	507
0Safe_safe_MP_204550.873	393
0Safe_safe_MP_204550.876	399
0Safe_safe_MP_204550.877	574
0Safe_safe_MP_204550.885	648
0Safe_safe_MP_204550.887	514
0Safe_safe_MP_204550.894	377
0Safe_safe_MP_204550.897	582
0Safe_safe_MP_204550.903	267
0Safe_safe_MP_204550.909	592
0Safe_safe_MP_204550.911	350
0Safe_safe_MP_204550.915	558
0Safe_safe_MP_204550.917	529
0Safe_safe_MP_204550.931	355
0Safe_safe_MP_204550.937	193
0Safe_safe_MP_204550.951	496
0Safe_safe_MP_204550.966	558
0Safe_safe_MP_204550.968	556
0Safe_safe_MP_204550.974	296
0Safe_safe_MP_204550.984	658
0Safe_safe_MP_204550.999	414
0Safe_safe_SP_204550.2255	355
0Safe_safe_SP_204550.2262	352
0Safe_safe_SP_204550.2264	428
0Safe_safe_SP_204550.2272	273
0Safe_safe_SP_204550.2277	681
0Safe_safe_SP_204550.2279	339
0Safe_safe_SP_204550.2280	319
0Safe_safe_SP_204550.2282	385
0Safe_safe_SP_204550.2283	429
0Safe_safe_SP_204550.2287	294
0Safe_safe_SP_204550.2294	266
0Safe_safe_SP_204550.2296	270
0Safe_safe_SP_204550.2305	285
0Safe_safe_SP_204550.2307	473
0Safe_safe_SP_204550.2308	436
0Safe_safe_SP_204550.2309	470
0Safe_safe_SP_204550.2319	476
0Safe_safe_SP_204550.2337	432
0Safe_safe_SP_204550.2342	362
0Safe_safe_SP_204550.2354	215
0Safe_safe_SP_204550.2361	343
0Safe_safe_SP_204550.2363	414
0Safe_safe_SP_204550.2373	236
0Safe_safe_SP_204550.2383	513
0Safe_safe_SP_204550.2385	216
0Safe_safe_SP_204550.2387	234
0Safe_safe_SP_204550.2398	316
0Safe_safe_SP_204550.2403	252
0Safe_safe_SP_204550.2404	243
0Safe_safe_SP_204550.2410	383
0Safe_safe_SP_204550.2417	132
0Safe_safe_SP_204550.2421	217
0Safe_safe_SP_204550.2423	366
0Safe_safe_SP_204550.2425	391
0Safe_safe_SP_204550.2426	353
0Safe_safe_SP_204550.2429	472
0Safe_safe_SP_204550.2457	473
0Safe_safe_SP_204550.2471	251
0Safe_safe_SP_204550.2473	176
0Safe_safe_SP_204550.2475	188
0Safe_safe_SP_204550.2478	404
0Safe_safe_SP_204550.2479	315
0Safe_safe_SP_204550.2486	540
0Safe_safe_SP_204550.2490	172
0Safe_safe_SP_204550.2494	501
0Safe_safe_SP_204550.2499	339
0Safe_safe_SP_204550.2510	461
0Safe_safe_SP_204550.2512	338
0Safe_safe_SP_204550.2515	6
0Safe_safe_SP_204550.2518	405
0Safe_safe_SP_204550.2536	398
0Safe_safe_SP_204550.2542	232
0Safe_safe_SP_204550.2552	360
0Safe_safe_SP_204550.2554	397
0Safe_safe_SP_204550.2565	481
0Safe_safe_SP_204550.2569	179
0Safe_safe_SP_204550.2578	341
0Safe_safe_SP_204550.2579	303
0Safe_safe_SP_204550.2584	560
0Safe_safe_SP_204550.2592	537
0Safe_safe_SP_204550.2603	568
0Safe_safe_SP_204550.2611	311
0Safe_safe_SP_204550.2619	462
0Safe_safe_SP_204550.2626	583
0Safe_safe_SP_204550.2630	395
0Safe_safe_SP_204550.2648	304
0Safe_safe_SP_204550.2649	238
0Safe_safe_SP_204550.2654	331
0Safe_safe_SP_204550.2655	352
0Safe_safe_SP_204550.2656	244
0Safe_safe_SP_204550.2668	345
0Safe_safe_SP_204550.2673	293
0Safe_safe_SP_204550.2679	413
0Safe_safe_SP_204550.2714	534
0Safe_safe_SP_204550.2722	779
0Safe_safe_SP_204550.2724	192
0Safe_safe_SP_204550.2737	358
0Safe_safe_SP_204550.2748	321
0Safe_safe_SP_204550.2756	347
0Safe_safe_SP_204550.2758	464
0Safe_safe_SP_204550.2759	86
0Safe_safe_SP_204550.2762	230
0Safe_safe_SP_204550.2777	365
0Safe_safe_SP_204550.2787	452
0Safe_safe_SP_204550.2797	317
0Safe_safe_SP_204550.2800	410
0Safe_safe_SP_204550.2801	487
0Safe_safe_SP_204550.2816	647
0Safe_safe_SP_204550.2819	305
0Safe_safe_SP_204550.2827	369
0Safe_safe_SP_204550.2830	395
0Safe_safe_SP_204550.2834	585
0Safe_safe_SP_204550.2841	412
0Safe_safe_SP_204550.2871	365
0Safe_safe_SP_204550.2874	307
0Safe_safe_SP_204550.2880	857
0Safe_safe_SP_204550.2882	607
0Safe_safe_SP_204550.2894	465
0Safe_safe_SP_204550.2896	510
0Safe_safe_SP_204550.2902	610
0Safe_safe_SP_204550.2904	458
0Safe_safe_SP_204550.2908	248
0Safe_safe_SP_204550.2911	215
0Safe_safe_SP_204550.2915	427
0Safe_safe_SP_204550.2916	461
0Safe_safe_SP_204550.2918	558
0Safe_safe_SP_204550.2935	474
0Safe_safe_SP_204550.2943	417
0Safe_safe_SP_204550.2960	537
0Safe_safe_SP_204550.2961	608
0Safe_safe_SP_204550.2965	334
0Safe_safe_SP_204550.2979	636
0Safe_safe_SP_204550.2985	136
0Safe_safe_SP_204550.2989	351
0Safe_safe_SP_204550.2991	510
0Safe_safe_TMM_204550.100	348
0Safe_safe_TMM_204550.11	419
0Safe_safe_TMM_204550.110	462
0Safe_safe_TMM_204550.113	402
0Safe_safe_TMM_204550.120	336
0Safe_safe_TMM_204550.129	556
0Safe_safe_TMM_204550.133	398
0Safe_safe_TMM_204550.142	530
0Safe_safe_TMM_204550.143	360
0Safe_safe_TMM_204550.145	503
0Safe_safe_TMM_204550.146	385
0Safe_safe_TMM_204550.158	473
0Safe_safe_TMM_204550.166	432
0Safe_safe_TMM_204550.167	263
0Safe_safe_TMM_204550.179	585
0Safe_safe_TMM_204550.186	367
0Safe_safe_TMM_204550.193	420
0Safe_safe_TMM_204550.196	616
0Safe_safe_TMM_204550.211	488
0Safe_safe_TMM_204550.22	257
0Safe_safe_TMM_204550.222	487
0Safe_safe_TMM_204550.230	452
0Safe_safe_TMM_204550.24	304
0Safe_safe_TMM_204550.240	1009
0Safe_safe_TMM_204550.250	583
0Safe_safe_TMM_204550.259	196
0Safe_safe_TMM_204550.26	368
0Safe_safe_TMM_204550.264	306
0Safe_safe_TMM_204550.270	446
0Safe_safe_TMM_204550.29	355
0Safe_safe_TMM_204550.309	635
0Safe_safe_TMM_204550.321	407
0Safe_safe_TMM_204550.33	502
0Safe_safe_TMM_204550.336	386
0Safe_safe_TMM_204550.347	314
0Safe_safe_TMM_204550.35	328
0Safe_safe_TMM_204550.350	404
0Safe_safe_TMM_204550.354	240
0Safe_safe_TMM_204550.357	580
0Safe_safe_TMM_204550.361	455
0Safe_safe_TMM_204550.372	504
0Safe_safe_TMM_204550.374	362
0Safe_safe_TMM_204550.376	435
0Safe_safe_TMM_204550.377	421
0Safe_safe_TMM_204550.380	291
0Safe_safe_TMM_204550.390	426
0Safe_safe_TMM_204550.405	394
0Safe_safe_TMM_204550.410	436
0Safe_safe_TMM_204550.411	480
0Safe_safe_TMM_204550.434	290
0Safe_safe_TMM_204550.44	531
0Safe_safe_TMM_204550.450	577
0Safe_safe_TMM_204550.455	605
0Safe_safe_TMM_204550.472	808
0Safe_safe_TMM_204550.477	325
0Safe_safe_TMM_204550.478	323
0Safe_safe_TMM_204550.491	472
0Safe_safe_TMM_204550.497	304
0Safe_safe_TMM_204550.501	352
0Safe_safe_TMM_204550.507	356
0Safe_safe_TMM_204550.510	410
0Safe_safe_TMM_204550.511	225
0Safe_safe_TMM_204550.514	412
0Safe_safe_TMM_204550.520	425
0Safe_safe_TMM_204550.526	165
0Safe_safe_TMM_204550.527	754
0Safe_safe_TMM_204550.530	179
0Safe_safe_TMM_204550.531	407
0Safe_safe_TMM_204550.534	263
0Safe_safe_TMM_204550.537	461
0Safe_safe_TMM_204550.539	214
0Safe_safe_TMM_204550.541	329
0Safe_safe_TMM_204550.543	547
0Safe_safe_TMM_204550.552	47
0Safe_safe_TMM_204550.558	182
0Safe_safe_TMM_204550.570	315
0Safe_safe_TMM_204550.573	314
0Safe_safe_TMM_204550.575	351
0Safe_safe_TMM_204550.587	227
0Safe_safe_TMM_204550.602	465
0Safe_safe_TMM_204550.625	372
0Safe_safe_TMM_204550.634	288
0Safe_safe_TMM_204550.655	585
0Safe_safe_TMM_204550.657	400
0Safe_safe_TMM_204550.660	423
0Safe_safe_TMM_204550.661	557
0Safe_safe_TMM_204550.663	489
0Safe_safe_TMM_204550.671	454
0Safe_safe_TMM_204550.676	405
0Safe_safe_TMM_204550.677	320
0Safe_safe_TMM_204550.684	675
0Safe_safe_TMM_204550.686	305
0Safe_safe_TMM_204550.688	271
0Safe_safe_TMM_204550.698	235
0Safe_safe_TMM_204550.710	254
0Safe_safe_TMM_204550.717	221
0Safe_safe_TMM_204550.720	230
0Safe_safe_TMM_204550.724	632
0Safe_safe_TMM_204550.727	191
0Safe_safe_TMM_204550.728	173
0Safe_safe_TMM_204550.746	414
0Safe_safe_TMM_204550.749	408
0Safe_safe_TMM_204550.84	665
0Safe_safe_TMM_204550.86	766
0Safe_safe_TMM_204550.9	354
0Safe_safe_TMM_204550.91	639
0Safe_safe_TMM_204550.93	606
0Safe_safe_TMM_204550.94	367
0Safe_safe_TMM_204550.97	351
0Safe_safe_U1_204550.3761	281
0Safe_safe_U1_204550.3768	408
0Safe_safe_U1_204550.3785	631
0Safe_safe_U1_204550.3788	286
0Safe_safe_U1_204550.3790	330
0Safe_safe_U1_204550.3793	475
0Safe_safe_U1_204550.3806	455
0Safe_safe_U1_204550.3810	297
0Safe_safe_U1_204550.3811	369
0Safe_safe_U1_204550.3812	444
0Safe_safe_U1_204550.3813	349
0Safe_safe_U1_204550.3816	516
0Safe_safe_U1_204550.3849	389
0Safe_safe_U1_204550.3851	470
0Safe_safe_U1_204550.3857	257
0Safe_safe_U1_204550.3859	672
0Safe_safe_U1_204550.3866	215
0Safe_safe_U1_204550.3870	241
0Safe_safe_U1_204550.3873	382
0Safe_safe_U1_204550.3878	254
0Safe_safe_U1_204550.3881	381
0Safe_safe_U1_204550.3883	469
0Safe_safe_U1_204550.3894	271
0Safe_safe_U1_204550.3907	380
0Safe_safe_U1_204550.3909	430
0Safe_safe_U1_204550.3914	307
0Safe_safe_U1_204550.3922	491
0Safe_safe_U1_204550.3926	302
0Safe_safe_U1_204550.3933	410
0Safe_safe_U1_204550.3936	240
0Safe_safe_U1_204550.3946	369
0Safe_safe_U1_204550.3951	556
0Safe_safe_U1_204550.3956	241
0Safe_safe_U1_204550.3957	380
0Safe_safe_U1_204550.3970	145
0Safe_safe_U1_204550.3973	298
0Safe_safe_U1_204550.3975	376
0Safe_safe_U1_204550.3981	194
0Safe_safe_U1_204550.4012	422
0Safe_safe_U1_204550.4027	53
0Safe_safe_U1_204550.4040	348
0Safe_safe_U1_204550.4043	391
0Safe_safe_U1_204550.4048	279
0Safe_safe_U1_204550.4054	208
0Safe_safe_U1_204550.4071	143
0Safe_safe_U1_204550.4074	313
0Safe_safe_U1_204550.4077	427
0Safe_safe_U1_204550.4078	461
0Safe_safe_U1_204550.4079	418
0Safe_safe_U1_204550.4093	344
0Safe_safe_U1_204550.4096	81
0Safe_safe_U1_204550.4106	318
0Safe_safe_U1_204550.4108	485
0Safe_safe_U1_204550.4113	145
0Safe_safe_U1_204550.4115	488
0Safe_safe_U1_204550.4119	327
0Safe_safe_U1_204550.4120	457
0Safe_safe_U1_204550.4129	222
0Safe_safe_U1_204550.4133	298
0Safe_safe_U1_204550.4141	498
0Safe_safe_U1_204550.4167	290
0Safe_safe_U1_204550.4178	305
0Safe_safe_U1_204550.4181	524
0Safe_safe_U1_204550.4187	356
0Safe_safe_U1_204550.4189	371
0Safe_safe_U1_204550.4190	206
0Safe_safe_U1_204550.4192	317
0Safe_safe_U1_204550.4199	368
0Safe_safe_U1_204550.4211	341
0Safe_safe_U1_204550.4218	578
0Safe_safe_U1_204550.4231	38
0Safe_safe_U1_204550.4236	387
0Safe_safe_U1_204550.4237	293
0Safe_safe_U1_204550.4245	336
0Safe_safe_U1_204550.4250	301
0Safe_safe_U1_204550.4255	361
0Safe_safe_U1_204550.4256	426
0Safe_safe_U1_204550.4257	405
0Safe_safe_U1_204550.4263	356
0Safe_safe_U1_204550.4274	384
0Safe_safe_U1_204550.4278	213
0Safe_safe_U1_204550.4289	841
0Safe_safe_U1_204550.4290	391
0Safe_safe_U1_204550.4293	629
0Safe_safe_U1_204550.4298	287
0Safe_safe_U1_204550.4303	296
0Safe_safe_U1_204550.4356	141
0Safe_safe_U1_204550.4366	438
0Safe_safe_U1_204550.4372	240
0Safe_safe_U1_204550.4379	354
0Safe_safe_U1_204550.4382	150
0Safe_safe_U1_204550.4384	272
0Safe_safe_U1_204550.4390	305
0Safe_safe_U1_204550.4394	466
0Safe_safe_U1_204550.4396	321
0Safe_safe_U1_204550.4415	263
0Safe_safe_U1_204550.4424	334
0Safe_safe_U1_204550.4430	500
0Safe_safe_U1_204550.4444	277
0Safe_safe_U1_204550.4446	206
0Safe_safe_U1_204550.4461	199
0Safe_safe_U1_204550.4465	552
0Safe_safe_U1_204550.4466	478
0Safe_safe_U1_204550.4473	243
0Safe_safe_U1_204550.4479	325
0Safe_safe_U2_204550.3002	216
0Safe_safe_U2_204550.3015	377
0Safe_safe_U2_204550.3027	335
0Safe_safe_U2_204550.3034	278
0Safe_safe_U2_204550.3039	590
0Safe_safe_U2_204550.3043	233
0Safe_safe_U2_204550.3052	505
0Safe_safe_U2_204550.3058	375
0Safe_safe_U2_204550.3063	442
0Safe_safe_U2_204550.3066	215
0Safe_safe_U2_204550.3074	649
0Safe_safe_U2_204550.3078	364
0Safe_safe_U2_204550.3086	655
0Safe_safe_U2_204550.3095	270
0Safe_safe_U2_204550.3108	582
0Safe_safe_U2_204550.3110	336
0Safe_safe_U2_204550.3121	426
0Safe_safe_U2_204550.3125	218
0Safe_safe_U2_204550.3145	552
0Safe_safe_U2_204550.3147	678
0Safe_safe_U2_204550.3153	540
0Safe_safe_U2_204550.3162	449
0Safe_safe_U2_204550.3163	543
0Safe_safe_U2_204550.3170	466
0Safe_safe_U2_204550.3182	427
0Safe_safe_U2_204550.3189	168
0Safe_safe_U2_204550.3190	463
0Safe_safe_U2_204550.3192	239
0Safe_safe_U2_204550.3193	492
0Safe_safe_U2_204550.3194	571
0Safe_safe_U2_204550.3227	323
0Safe_safe_U2_204550.3233	367
0Safe_safe_U2_204550.3234	237
0Safe_safe_U2_204550.3256	594
0Safe_safe_U2_204550.3286	290
0Safe_safe_U2_204550.3302	283
0Safe_safe_U2_204550.3303	278
0Safe_safe_U2_204550.3304	325
0Safe_safe_U2_204550.3307	259
0Safe_safe_U2_204550.3308	301
0Safe_safe_U2_204550.3312	213
0Safe_safe_U2_204550.3313	172
0Safe_safe_U2_204550.3314	148
0Safe_safe_U2_204550.3319	332
0Safe_safe_U2_204550.3320	119
0Safe_safe_U2_204550.3325	484
0Safe_safe_U2_204550.3326	208
0Safe_safe_U2_204550.3327	204
0Safe_safe_U2_204550.3328	338
0Safe_safe_U2_204550.3330	343
0Safe_safe_U2_204550.3340	372
0Safe_safe_U2_204550.3341	653
0Safe_safe_U2_204550.3371	472
0Safe_safe_U2_204550.3380	424
0Safe_safe_U2_204550.3382	238
0Safe_safe_U2_204550.3390	287
0Safe_safe_U2_204550.3403	343
0Safe_safe_U2_204550.3413	422
0Safe_safe_U2_204550.3422	643
0Safe_safe_U2_204550.3423	397
0Safe_safe_U2_204550.3429	316
0Safe_safe_U2_204550.3436	387
0Safe_safe_U2_204550.3443	446
0Safe_safe_U2_204550.3446	514
0Safe_safe_U2_204550.3450	546
0Safe_safe_U2_204550.3456	340
0Safe_safe_U2_204550.3462	239
0Safe_safe_U2_204550.3465	763
0Safe_safe_U2_204550.3469	406
0Safe_safe_U2_204550.3475	321
0Safe_safe_U2_204550.3476	436
0Safe_safe_U2_204550.3479	568
0Safe_safe_U2_204550.3481	178
0Safe_safe_U2_204550.3485	501
0Safe_safe_U2_204550.3491	406
0Safe_safe_U2_204550.3493	237
0Safe_safe_U2_204550.3494	173
0Safe_safe_U2_204550.3507	264
0Safe_safe_U2_204550.3531	568
0Safe_safe_U2_204550.3532	451
0Safe_safe_U2_204550.3533	327
0Safe_safe_U2_204550.3548	294
0Safe_safe_U2_204550.3550	215
0Safe_safe_U2_204550.3556	206
0Safe_safe_U2_204550.3560	275
0Safe_safe_U2_204550.3569	444
0Safe_safe_U2_204550.3570	194
0Safe_safe_U2_204550.3581	494
0Safe_safe_U2_204550.3583	317
0Safe_safe_U2_204550.3593	264
0Safe_safe_U2_204550.3597	298
0Safe_safe_U2_204550.3608	489
0Safe_safe_U2_204550.3615	361
0Safe_safe_U2_204550.3618	509
0Safe_safe_U2_204550.3623	367
0Safe_safe_U2_204550.3626	333
0Safe_safe_U2_204550.3643	352
0Safe_safe_U2_204550.3671	478
0Safe_safe_U2_204550.3677	358
0Safe_safe_U2_204550.3707	503
0Safe_safe_U2_204550.3712	424
0Safe_safe_U2_204550.3717	111
0Safe_safe_U2_204550.3730	392
0Safe_safe_U2_204550.3731	482
0Safe_safe_U2_204550.3738	272
0Safe_safe_U2_204550.3748	261
0Safe_safe_U2_204550.3750	483
0Safe_safe_U3_204550.6001	400
0Safe_safe_U3_204550.6002	173
0Safe_safe_U3_204550.6003	362
0Safe_safe_U3_204550.6006	331
0Safe_safe_U3_204550.6011	301
0Safe_safe_U3_204550.6014	155
0Safe_safe_U3_204550.6025	442
0Safe_safe_U3_204550.6034	415
0Safe_safe_U3_204550.6040	159
0Safe_safe_U3_204550.6045	373
0Safe_safe_U3_204550.6049	165
0Safe_safe_U3_204550.6059	374
0Safe_safe_U3_204550.6070	496
0Safe_safe_U3_204550.6072	267
0Safe_safe_U3_204550.6073	368
0Safe_safe_U3_204550.6074	329
0Safe_safe_U3_204550.6082	242
0Safe_safe_U3_204550.6086	411
0Safe_safe_U3_204550.6089	420
0Safe_safe_U3_204550.6091	164
0Safe_safe_U3_204550.6098	59
0Safe_safe_U3_204550.6108	296
0Safe_safe_U3_204550.6112	245
0Safe_safe_U3_204550.6117	415
0Safe_safe_U3_204550.6140	286
0Safe_safe_U3_204550.6151	364
0Safe_safe_U3_204550.6154	551
0Safe_safe_U3_204550.6157	444
0Safe_safe_U3_204550.6167	386
0Safe_safe_U3_204550.6171	215
0Safe_safe_U3_204550.6177	460
0Safe_safe_U3_204550.6194	285
0Safe_safe_U3_204550.6202	431
0Safe_safe_U3_204550.6211	488
0Safe_safe_U3_204550.6231	501
0Safe_safe_U3_204550.6238	318
0Safe_safe_U3_204550.6243	284
0Safe_safe_U3_204550.6266	540
0Safe_safe_U3_204550.6276	69
0Safe_safe_U3_204550.6283	234
0Safe_safe_U3_204550.6287	222
0Safe_safe_U3_204550.6294	456
0Safe_safe_U3_204550.6297	217
0Safe_safe_U3_204550.6299	332
0Safe_safe_U3_204550.6300	395
0Safe_safe_U3_204550.6305	278
0Safe_safe_U3_204550.6323	571
0Safe_safe_U3_204550.6328	296
0Safe_safe_U3_204550.6344	548
0Safe_safe_U3_204550.6349	225
0Safe_safe_U3_204550.6365	357
0Safe_safe_U3_204550.6369	238
0Safe_safe_U3_204550.6371	163
0Safe_safe_U3_204550.6372	714
0Safe_safe_U3_204550.6373	286
0Safe_safe_U3_204550.6377	261
0Safe_safe_U3_204550.6379	512
0Safe_safe_U3_204550.6380	444
0Safe_safe_U3_204550.6386	332
0Safe_safe_U3_204550.6394	258
0Safe_safe_U3_204550.6397	253
0Safe_safe_U3_204550.6399	571
0Safe_safe_U3_204550.6400	303
0Safe_safe_U3_204550.6421	424
0Safe_safe_U3_204550.6427	274
0Safe_safe_U3_204550.6429	355
0Safe_safe_U3_204550.6433	379
0Safe_safe_U3_204550.6436	268
0Safe_safe_U3_204550.6445	298
0Safe_safe_U3_204550.6458	184
0Safe_safe_U3_204550.6459	23
0Safe_safe_U3_204550.6460	463
0Safe_safe_U3_204550.6463	318
0Safe_safe_U3_204550.6471	368
0Safe_safe_U3_204550.6475	439
0Safe_safe_U3_204550.6477	155
0Safe_safe_U3_204550.6482	412
0Safe_safe_U3_204550.6488	617
0Safe_safe_U3_204550.6496	416
0Safe_safe_U3_204550.6506	473
0Safe_safe_U3_204550.6507	468
0Safe_safe_U3_204550.6523	372
0Safe_safe_U3_204550.6527	498
0Safe_safe_U3_204550.6529	298
0Safe_safe_U3_204550.6536	384
0Safe_safe_U3_204550.6548	374
0Safe_safe_U3_204550.6549	329
0Safe_safe_U3_204550.6558	510
0Safe_safe_U3_204550.6566	270
0Safe_safe_U3_204550.6570	199
0Safe_safe_U3_204550.6572	293
0Safe_safe_U3_204550.6577	260
0Safe_safe_U3_204550.6579	265
0Safe_safe_U3_204550.6585	475
0Safe_safe_U3_204550.6595	361
0Safe_safe_U3_204550.6597	160
0Safe_safe_U3_204550.6605	133
0Safe_safe_U3_204550.6607	392
0Safe_safe_U3_204550.6615	304
0Safe_safe_U3_204550.6621	312
0Safe_safe_U3_204550.6636	253
0Safe_safe_U3_204550.6641	346
0Safe_safe_U3_204550.6646	624
0Safe_safe_U3_204550.6647	242
0Safe_safe_U3_204550.6648	123
0Safe_safe_U3_204550.6656	250
0Safe_safe_U3_204550.6658	417
0Safe_safe_U3_204550.6674	373
0Safe_safe_U3_204550.6682	268
0Safe_safe_U3_204550.6687	114
0Safe_safe_U3_204550.6689	201
0Safe_safe_U3_204550.6696	255
0Safe_safe_U3_204550.6709	388
0Safe_safe_U3_204550.6727	154
0Safe_safe_U3_204550.6742	472
0Safe_safe_U3_204550.6743	172
0Safe_safe_U3_204550.6750	158
ENSG00000000419_DPM1_TMM_44683.1	357
ENSG00000000419_DPM1_TMM_44684.2	209
ENSG00000000419_DPM1_TMM_44685.3	436
ENSG00000000419_DPM1_TMM_44686.4	249
ENSG00000000419_DPM1_TMM_44687.5	376
ENSG00000000419_DPM1_TMM_44688.6	256
ENSG00000000419_DPM1_TMM_44689.7	114
ENSG00000000419_DPM1_TMM_44690.8	261
[truncated: 23,016 more rows]

## Sheet: Cas9 MMM screen #1
0None_none_ACOC_204550.4501	490
0None_none_ACOC_204550.4519	689
0None_none_ACOC_204550.4529	447
0None_none_ACOC_204550.4536	600
0None_none_ACOC_204550.4538	779
0None_none_ACOC_204550.4542	415
0None_none_ACOC_204550.4548	319
0None_none_ACOC_204550.4555	301
0None_none_ACOC_204550.4558	551
0None_none_ACOC_204550.4559	464
0None_none_ACOC_204550.4561	247
0None_none_ACOC_204550.4567	550
0None_none_ACOC_204550.4572	1
0None_none_ACOC_204550.4573	766
0None_none_ACOC_204550.4579	463
0None_none_ACOC_204550.4582	261
0None_none_ACOC_204550.4584	476
0None_none_ACOC_204550.4585	513
0None_none_ACOC_204550.4592	423
0None_none_ACOC_204550.4600	474
0None_none_ACOC_204550.4606	744
0None_none_ACOC_204550.4608	405
0None_none_ACOC_204550.4610	482
0None_none_ACOC_204550.4613	413
0None_none_ACOC_204550.4621	270
0None_none_ACOC_204550.4625	538
0None_none_ACOC_204550.4627	586
0None_none_ACOC_204550.4636	398
0None_none_ACOC_204550.4637	453
0None_none_ACOC_204550.4640	417
0None_none_ACOC_204550.4647	325
0None_none_ACOC_204550.4652	638
0None_none_ACOC_204550.4655	331
0None_none_ACOC_204550.4658	422
0None_none_ACOC_204550.4659	584
0None_none_ACOC_204550.4680	505
0None_none_ACOC_204550.4682	423
0None_none_ACOC_204550.4689	659
0None_none_ACOC_204550.4694	590
0None_none_ACOC_204550.4701	325
0None_none_ACOC_204550.4702	417
0None_none_ACOC_204550.4703	677
0None_none_ACOC_204550.4713	651
0None_none_ACOC_204550.4714	566
0None_none_ACOC_204550.4731	476
0None_none_ACOC_204550.4734	725
0None_none_ACOC_204550.4737	390
0None_none_ACOC_204550.4740	534
0None_none_ACOC_204550.4753	586
0None_none_ACOC_204550.4759	469
0None_none_ACOC_204550.4766	545
0None_none_ACOC_204550.4770	252
0None_none_ACOC_204550.4775	235
0None_none_ACOC_204550.4780	335
0None_none_ACOC_204550.4785	400
0None_none_ACOC_204550.4805	739
0None_none_ACOC_204550.4811	228
0None_none_ACOC_204550.4814	425
0None_none_ACOC_204550.4815	355
0None_none_ACOC_204550.4818	435
0None_none_ACOC_204550.4837	348
0None_none_ACOC_204550.4838	506
0None_none_ACOC_204550.4839	501
0None_none_ACOC_204550.4841	594
0None_none_ACOC_204550.4842	513
0None_none_ACOC_204550.4856	598
0None_none_ACOC_204550.4862	574
0None_none_ACOC_204550.4874	500
0None_none_ACOC_204550.4876	331
0None_none_ACOC_204550.4878	442
0None_none_ACOC_204550.4881	405
0None_none_ACOC_204550.4887	327
0None_none_ACOC_204550.4890	712
0None_none_ACOC_204550.4894	374
0None_none_ACOC_204550.4898	568
0None_none_ACOC_204550.4921	370
0None_none_ACOC_204550.4923	619
0None_none_ACOC_204550.4924	480
0None_none_ACOC_204550.4927	313
0None_none_ACOC_204550.4934	430
0None_none_ACOC_204550.4937	420
0None_none_ACOC_204550.4948	751
0None_none_ACOC_204550.4949	521
0None_none_ACOC_204550.4961	402
0None_none_ACOC_204550.4965	302
0None_none_ACOC_204550.4972	547
0None_none_ACOC_204550.4987	406
0None_none_ACOC_204550.4993	319
0None_none_ACOC_204550.5005	582
0None_none_ACOC_204550.5006	725
0None_none_ACOC_204550.5017	436
0None_none_ACOC_204550.5019	349
0None_none_ACOC_204550.5020	533
0None_none_ACOC_204550.5029	437
0None_none_ACOC_204550.5032	302
0None_none_ACOC_204550.5040	445
0None_none_ACOC_204550.5043	395
0None_none_ACOC_204550.5046	603
0None_none_ACOC_204550.5047	356
0None_none_ACOC_204550.5059	510
0None_none_ACOC_204550.5065	370
0None_none_ACOC_204550.5068	493
0None_none_ACOC_204550.5081	452
0None_none_ACOC_204550.5095	552
0None_none_ACOC_204550.5101	718
0None_none_ACOC_204550.5103	638
0None_none_ACOC_204550.5115	521
0None_none_ACOC_204550.5126	483
0None_none_ACOC_204550.5127	644
0None_none_ACOC_204550.5130	274
0None_none_ACOC_204550.5134	383
0None_none_ACOC_204550.5144	324
0None_none_ACOC_204550.5150	553
0None_none_ACOC_204550.5155	371
0None_none_ACOC_204550.5159	403
0None_none_ACOC_204550.5163	376
0None_none_ACOC_204550.5172	613
0None_none_ACOC_204550.5174	779
0None_none_ACOC_204550.5178	592
0None_none_ACOC_204550.5182	327
0None_none_ACOC_204550.5187	341
0None_none_ACOC_204550.5191	389
0None_none_ACOC_204550.5193	382
0None_none_ACOC_204550.5200	277
0None_none_ACOC_204550.5203	401
0None_none_ACOC_204550.5218	530
0None_none_ACOC_204550.5230	499
0None_none_ACOC_204550.5234	653
0None_none_DTKP_204550.5255	886
0None_none_DTKP_204550.5266	444
0None_none_DTKP_204550.5275	368
0None_none_DTKP_204550.5276	546
0None_none_DTKP_204550.5296	492
0None_none_DTKP_204550.5303	671
0None_none_DTKP_204550.5309	463
0None_none_DTKP_204550.5320	456
0None_none_DTKP_204550.5321	601
0None_none_DTKP_204550.5351	693
0None_none_DTKP_204550.5355	440
0None_none_DTKP_204550.5356	301
0None_none_DTKP_204550.5365	582
0None_none_DTKP_204550.5366	416
0None_none_DTKP_204550.5368	364
0None_none_DTKP_204550.5373	398
0None_none_DTKP_204550.5382	319
0None_none_DTKP_204550.5387	400
0None_none_DTKP_204550.5390	491
0None_none_DTKP_204550.5401	245
0None_none_DTKP_204550.5403	584
0None_none_DTKP_204550.5409	790
0None_none_DTKP_204550.5424	413
0None_none_DTKP_204550.5432	508
0None_none_DTKP_204550.5434	388
0None_none_DTKP_204550.5435	540
0None_none_DTKP_204550.5439	491
0None_none_DTKP_204550.5451	523
0None_none_DTKP_204550.5453	415
0None_none_DTKP_204550.5462	515
0None_none_DTKP_204550.5465	922
0None_none_DTKP_204550.5474	415
0None_none_DTKP_204550.5486	377
0None_none_DTKP_204550.5497	525
0None_none_DTKP_204550.5517	632
0None_none_DTKP_204550.5519	273
0None_none_DTKP_204550.5524	224
0None_none_DTKP_204550.5536	521
0None_none_DTKP_204550.5542	481
0None_none_DTKP_204550.5546	535
0None_none_DTKP_204550.5549	311
0None_none_DTKP_204550.5555	556
0None_none_DTKP_204550.5560	599
0None_none_DTKP_204550.5561	223
0None_none_DTKP_204550.5566	708
0None_none_DTKP_204550.5572	449
0None_none_DTKP_204550.5581	319
0None_none_DTKP_204550.5587	651
0None_none_DTKP_204550.5598	669
0None_none_DTKP_204550.5611	223
0None_none_DTKP_204550.5623	591
0None_none_DTKP_204550.5624	450
0None_none_DTKP_204550.5626	231
0None_none_DTKP_204550.5627	544
0None_none_DTKP_204550.5630	411
0None_none_DTKP_204550.5637	531
0None_none_DTKP_204550.5647	527
0None_none_DTKP_204550.5653	321
0None_none_DTKP_204550.5654	407
0None_none_DTKP_204550.5691	574
0None_none_DTKP_204550.5699	267
0None_none_DTKP_204550.5703	486
0None_none_DTKP_204550.5704	209
0None_none_DTKP_204550.5708	622
0None_none_DTKP_204550.5710	425
0None_none_DTKP_204550.5714	375
0None_none_DTKP_204550.5718	366
0None_none_DTKP_204550.5726	505
0None_none_DTKP_204550.5737	438
0None_none_DTKP_204550.5744	531
0None_none_DTKP_204550.5750	581
0None_none_DTKP_204550.5753	540
0None_none_DTKP_204550.5755	354
0None_none_DTKP_204550.5769	474
0None_none_DTKP_204550.5774	537
0None_none_DTKP_204550.5782	337
0None_none_DTKP_204550.5784	594
0None_none_DTKP_204550.5787	510
0None_none_DTKP_204550.5791	568
0None_none_DTKP_204550.5813	452
0None_none_DTKP_204550.5815	524
0None_none_DTKP_204550.5819	548
0None_none_DTKP_204550.5821	459
0None_none_DTKP_204550.5825	344
0None_none_DTKP_204550.5833	392
0None_none_DTKP_204550.5861	398
0None_none_DTKP_204550.5867	588
0None_none_DTKP_204550.5870	523
0None_none_DTKP_204550.5877	296
0None_none_DTKP_204550.5886	415
0None_none_DTKP_204550.5888	478
0None_none_DTKP_204550.5889	396
0None_none_DTKP_204550.5890	355
0None_none_DTKP_204550.5891	503
0None_none_DTKP_204550.5908	576
0None_none_DTKP_204550.5915	447
0None_none_DTKP_204550.5919	583
0None_none_DTKP_204550.5960	336
0None_none_DTKP_204550.5977	269
0None_none_DTKP_204550.5978	473
0None_none_DTKP_204550.5982	606
0None_none_GE_204550.1519	312
0None_none_GE_204550.1533	260
0None_none_GE_204550.1553	666
0None_none_GE_204550.1562	530
0None_none_GE_204550.1563	475
0None_none_GE_204550.1572	640
0None_none_GE_204550.1576	700
0None_none_GE_204550.1590	400
0None_none_GE_204550.1595	545
0None_none_GE_204550.1599	405
0None_none_GE_204550.1605	393
0None_none_GE_204550.1607	485
0None_none_GE_204550.1609	405
0None_none_GE_204550.1612	466
0None_none_GE_204550.1613	350
0None_none_GE_204550.1614	501
0None_none_GE_204550.1618	480
0None_none_GE_204550.1623	561
0None_none_GE_204550.1625	499
0None_none_GE_204550.1635	305
0None_none_GE_204550.1658	289
0None_none_GE_204550.1663	441
0None_none_GE_204550.1667	403
0None_none_GE_204550.1697	702
0None_none_GE_204550.1701	522
0None_none_GE_204550.1702	439
0None_none_GE_204550.1704	519
0None_none_GE_204550.1708	462
0None_none_GE_204550.1711	499
0None_none_GE_204550.1716	242
0None_none_GE_204550.1723	472
0None_none_GE_204550.1728	536
0None_none_GE_204550.1737	509
0None_none_GE_204550.1757	459
0None_none_GE_204550.1770	616
0None_none_GE_204550.1776	422
0None_none_GE_204550.1783	399
0None_none_GE_204550.1793	449
0None_none_GE_204550.1806	633
0None_none_GE_204550.1814	552
0None_none_GE_204550.1821	719
0None_none_GE_204550.1822	369
0None_none_GE_204550.1827	458
0None_none_GE_204550.1829	457
0None_none_GE_204550.1842	578
0None_none_GE_204550.1857	512
0None_none_GE_204550.1872	451
0None_none_GE_204550.1877	410
0None_none_GE_204550.1889	522
0None_none_GE_204550.1890	526
0None_none_GE_204550.1892	514
0None_none_GE_204550.1895	646
0None_none_GE_204550.1905	662
0None_none_GE_204550.1910	283
0None_none_GE_204550.1923	409
0None_none_GE_204550.1936	423
0None_none_GE_204550.1952	590
0None_none_GE_204550.1958	561
0None_none_GE_204550.1959	456
0None_none_GE_204550.1967	312
0None_none_GE_204550.1969	393
0None_none_GE_204550.1974	579
0None_none_GE_204550.1976	540
0None_none_GE_204550.1984	424
0None_none_GE_204550.1991	480
0None_none_GE_204550.1994	361
0None_none_GE_204550.1995	458
0None_none_GE_204550.2000	293
0None_none_GE_204550.2002	267
0None_none_GE_204550.2006	461
0None_none_GE_204550.2008	659
0None_none_GE_204550.2016	498
0None_none_GE_204550.2017	415
0None_none_GE_204550.2020	794
0None_none_GE_204550.2023	373
0None_none_GE_204550.2027	495
0None_none_GE_204550.2035	418
0None_none_GE_204550.2044	283
0None_none_GE_204550.2046	461
0None_none_GE_204550.2057	282
0None_none_GE_204550.2061	565
0None_none_GE_204550.2063	505
0None_none_GE_204550.2068	449
0None_none_GE_204550.2074	423
0None_none_GE_204550.2079	560
0None_none_GE_204550.2081	364
0None_none_GE_204550.2083	399
0None_none_GE_204550.2085	459
0None_none_GE_204550.2099	249
0None_none_GE_204550.2108	387
0None_none_GE_204550.2117	512
0None_none_GE_204550.2124	411
0None_none_GE_204550.2135	419
0None_none_GE_204550.2151	482
0None_none_GE_204550.2160	591
0None_none_GE_204550.2161	408
0None_none_GE_204550.2169	502
0None_none_GE_204550.2176	396
0None_none_GE_204550.2183	591
0None_none_GE_204550.2206	669
0None_none_GE_204550.2207	375
0None_none_GE_204550.2216	422
0None_none_GE_204550.2225	476
0None_none_GE_204550.2228	355
0None_none_GE_204550.2235	441
0None_none_GE_204550.2237	657
0None_none_GE_204550.2239	432
0None_none_MP_204550.1000	596
0None_none_MP_204550.1008	278
0None_none_MP_204550.1009	503
0None_none_MP_204550.1026	635
0None_none_MP_204550.1039	853
0None_none_MP_204550.1040	515
0None_none_MP_204550.1042	407
0None_none_MP_204550.1045	436
0None_none_MP_204550.1056	543
0None_none_MP_204550.1057	695
0None_none_MP_204550.1060	547
0None_none_MP_204550.1074	515
0None_none_MP_204550.1080	504
0None_none_MP_204550.1088	418
0None_none_MP_204550.1095	575
0None_none_MP_204550.1098	382
0None_none_MP_204550.1109	482
0None_none_MP_204550.1112	354
0None_none_MP_204550.1114	382
0None_none_MP_204550.1119	976
0None_none_MP_204550.1122	319
0None_none_MP_204550.1123	445
0None_none_MP_204550.1130	312
0None_none_MP_204550.1136	459
0None_none_MP_204550.1142	403
0None_none_MP_204550.1144	406
0None_none_MP_204550.1148	522
0None_none_MP_204550.1149	381
0None_none_MP_204550.1150	481
0None_none_MP_204550.1152	7
0None_none_MP_204550.1157	746
0None_none_MP_204550.1178	421
0None_none_MP_204550.1183	436
0None_none_MP_204550.1193	695
0None_none_MP_204550.1194	391
0None_none_MP_204550.1197	374
0None_none_MP_204550.1206	435
0None_none_MP_204550.1214	706
0None_none_MP_204550.1215	404
0None_none_MP_204550.1227	447
0None_none_MP_204550.1229	421
0None_none_MP_204550.1230	277
0None_none_MP_204550.1231	352
0None_none_MP_204550.1239	504
0None_none_MP_204550.1251	411
0None_none_MP_204550.1253	557
0None_none_MP_204550.1261	568
0None_none_MP_204550.1264	520
0None_none_MP_204550.1266	392
0None_none_MP_204550.1273	377
0None_none_MP_204550.1282	475
0None_none_MP_204550.1299	632
0None_none_MP_204550.1311	423
0None_none_MP_204550.1313	596
0None_none_MP_204550.1324	664
0None_none_MP_204550.1325	432
0None_none_MP_204550.1332	323
0None_none_MP_204550.1346	408
0None_none_MP_204550.1347	456
0None_none_MP_204550.1369	542
0None_none_MP_204550.1373	397
0None_none_MP_204550.1375	464
0None_none_MP_204550.1379	314
0None_none_MP_204550.1380	425
0None_none_MP_204550.1384	455
0None_none_MP_204550.1388	658
0None_none_MP_204550.1414	488
0None_none_MP_204550.1417	480
0None_none_MP_204550.1427	372
0None_none_MP_204550.1431	580
0None_none_MP_204550.1440	354
0None_none_MP_204550.1441	330
0None_none_MP_204550.1443	364
0None_none_MP_204550.1449	478
0None_none_MP_204550.1455	505
0None_none_MP_204550.1465	548
0None_none_MP_204550.1470	397
0None_none_MP_204550.1478	461
0None_none_MP_204550.1482	383
0None_none_MP_204550.1484	531
0None_none_MP_204550.1485	662
0None_none_MP_204550.1494	458
0None_none_MP_204550.1495	601
0None_none_MP_204550.1497	591
0None_none_MP_204550.752	318
0None_none_MP_204550.755	374
0None_none_MP_204550.759	487
0None_none_MP_204550.766	476
0None_none_MP_204550.769	722
0None_none_MP_204550.785	438
0None_none_MP_204550.800	328
0None_none_MP_204550.812	358
0None_none_MP_204550.819	447
0None_none_MP_204550.830	414
0None_none_MP_204550.832	354
0None_none_MP_204550.835	622
0None_none_MP_204550.843	367
0None_none_MP_204550.855	528
0None_none_MP_204550.863	359
0None_none_MP_204550.868	361
0None_none_MP_204550.872	374
0None_none_MP_204550.876	420
0None_none_MP_204550.882	393
0None_none_MP_204550.885	425
0None_none_MP_204550.890	396
0None_none_MP_204550.897	173
0None_none_MP_204550.906	532
0None_none_MP_204550.910	584
0None_none_MP_204550.916	508
0None_none_MP_204550.922	351
0None_none_MP_204550.935	450
0None_none_MP_204550.936	551
0None_none_MP_204550.939	574
0None_none_MP_204550.946	393
0None_none_MP_204550.948	310
0None_none_MP_204550.952	469
0None_none_MP_204550.957	453
0None_none_MP_204550.965	466
0None_none_MP_204550.966	561
0None_none_MP_204550.974	535
0None_none_MP_204550.987	399
0None_none_MP_204550.990	512
0None_none_MP_204550.993	473
0None_none_MP_204550.999	625
0None_none_SP_204550.2252	603
0None_none_SP_204550.2255	441
0None_none_SP_204550.2262	473
0None_none_SP_204550.2268	573
0None_none_SP_204550.2272	412
0None_none_SP_204550.2282	235
0None_none_SP_204550.2285	487
0None_none_SP_204550.2290	598
0None_none_SP_204550.2300	558
0None_none_SP_204550.2301	426
0None_none_SP_204550.2304	591
0None_none_SP_204550.2314	517
0None_none_SP_204550.2322	516
0None_none_SP_204550.2326	376
0None_none_SP_204550.2330	341
0None_none_SP_204550.2354	563
0None_none_SP_204550.2361	397
0None_none_SP_204550.2366	461
0None_none_SP_204550.2379	466
0None_none_SP_204550.2389	500
0None_none_SP_204550.2400	623
0None_none_SP_204550.2403	539
0None_none_SP_204550.2409	488
0None_none_SP_204550.2442	450
0None_none_SP_204550.2455	529
0None_none_SP_204550.2456	437
0None_none_SP_204550.2477	649
0None_none_SP_204550.2483	291
0None_none_SP_204550.2485	462
0None_none_SP_204550.2487	627
0None_none_SP_204550.2489	487
0None_none_SP_204550.2494	559
0None_none_SP_204550.2507	887
0None_none_SP_204550.2510	358
0None_none_SP_204550.2522	575
0None_none_SP_204550.2524	496
0None_none_SP_204550.2538	451
0None_none_SP_204550.2548	505
0None_none_SP_204550.2563	391
0None_none_SP_204550.2564	514
0None_none_SP_204550.2568	489
0None_none_SP_204550.2575	353
0None_none_SP_204550.2577	460
0None_none_SP_204550.2581	596
0None_none_SP_204550.2583	677
0None_none_SP_204550.2586	478
0None_none_SP_204550.2592	687
0None_none_SP_204550.2595	269
0None_none_SP_204550.2596	610
0None_none_SP_204550.2597	445
0None_none_SP_204550.2599	490
0None_none_SP_204550.2602	498
0None_none_SP_204550.2606	390
0None_none_SP_204550.2609	522
0None_none_SP_204550.2611	407
0None_none_SP_204550.2632	466
0None_none_SP_204550.2638	305
0None_none_SP_204550.2645	508
0None_none_SP_204550.2651	539
0None_none_SP_204550.2653	446
0None_none_SP_204550.2658	470
0None_none_SP_204550.2667	615
0None_none_SP_204550.2680	358
0None_none_SP_204550.2704	792
0None_none_SP_204550.2706	696
0None_none_SP_204550.2712	322
0None_none_SP_204550.2715	410
0None_none_SP_204550.2717	416
0None_none_SP_204550.2718	387
0None_none_SP_204550.2760	449
0None_none_SP_204550.2770	320
0None_none_SP_204550.2778	438
0None_none_SP_204550.2782	547
0None_none_SP_204550.2784	503
0None_none_SP_204550.2796	590
0None_none_SP_204550.2800	433
0None_none_SP_204550.2805	551
0None_none_SP_204550.2815	495
0None_none_SP_204550.2819	357
0None_none_SP_204550.2820	497
0None_none_SP_204550.2827	532
0None_none_SP_204550.2833	451
0None_none_SP_204550.2839	385
0None_none_SP_204550.2843	720
0None_none_SP_204550.2862	518
0None_none_SP_204550.2864	421
0None_none_SP_204550.2874	590
0None_none_SP_204550.2882	418
0None_none_SP_204550.2887	430
0None_none_SP_204550.2895	570
0None_none_SP_204550.2899	502
0None_none_SP_204550.2907	552
0None_none_SP_204550.2919	503
0None_none_SP_204550.2929	520
0None_none_SP_204550.2933	415
0None_none_SP_204550.2935	393
0None_none_SP_204550.2937	403
0None_none_SP_204550.2943	366
0None_none_SP_204550.2946	455
0None_none_SP_204550.2962	525
0None_none_SP_204550.2963	428
0None_none_SP_204550.2974	460
0None_none_SP_204550.2982	458
0None_none_TMM_204550.113	435
0None_none_TMM_204550.117	427
0None_none_TMM_204550.12	504
0None_none_TMM_204550.123	491
0None_none_TMM_204550.137	356
0None_none_TMM_204550.140	544
0None_none_TMM_204550.142	455
0None_none_TMM_204550.144	497
0None_none_TMM_204550.145	441
0None_none_TMM_204550.152	431
0None_none_TMM_204550.188	464
0None_none_TMM_204550.191	471
0None_none_TMM_204550.197	585
0None_none_TMM_204550.204	398
0None_none_TMM_204550.215	691
0None_none_TMM_204550.217	594
0None_none_TMM_204550.22	669
0None_none_TMM_204550.23	519
0None_none_TMM_204550.240	597
0None_none_TMM_204550.25	569
0None_none_TMM_204550.251	464
0None_none_TMM_204550.256	532
0None_none_TMM_204550.257	255
0None_none_TMM_204550.273	476
0None_none_TMM_204550.275	516
0None_none_TMM_204550.284	433
0None_none_TMM_204550.294	533
0None_none_TMM_204550.3	445
0None_none_TMM_204550.30	513
0None_none_TMM_204550.302	770
0None_none_TMM_204550.317	517
0None_none_TMM_204550.322	642
0None_none_TMM_204550.328	578
0None_none_TMM_204550.337	369
0None_none_TMM_204550.341	676
0None_none_TMM_204550.36	453
0None_none_TMM_204550.364	369
0None_none_TMM_204550.367	475
0None_none_TMM_204550.370	693
0None_none_TMM_204550.376	453
0None_none_TMM_204550.39	468
0None_none_TMM_204550.396	243
0None_none_TMM_204550.40	375
0None_none_TMM_204550.415	360
0None_none_TMM_204550.416	560
0None_none_TMM_204550.418	477
0None_none_TMM_204550.421	428
0None_none_TMM_204550.432	227
0None_none_TMM_204550.433	443
0None_none_TMM_204550.434	438
0None_none_TMM_204550.439	437
0None_none_TMM_204550.44	427
0None_none_TMM_204550.440	593
0None_none_TMM_204550.445	462
0None_none_TMM_204550.450	495
0None_none_TMM_204550.452	340
0None_none_TMM_204550.46	530
0None_none_TMM_204550.468	393
0None_none_TMM_204550.475	315
0None_none_TMM_204550.482	508
0None_none_TMM_204550.484	308
0None_none_TMM_204550.499	473
0None_none_TMM_204550.501	665
0None_none_TMM_204550.505	408
0None_none_TMM_204550.511	458
0None_none_TMM_204550.536	394
0None_none_TMM_204550.542	614
0None_none_TMM_204550.546	400
0None_none_TMM_204550.551	362
0None_none_TMM_204550.580	598
0None_none_TMM_204550.601	310
0None_none_TMM_204550.610	458
0None_none_TMM_204550.612	469
0None_none_TMM_204550.615	739
0None_none_TMM_204550.618	580
0None_none_TMM_204550.619	706
0None_none_TMM_204550.630	658
0None_none_TMM_204550.635	355
0None_none_TMM_204550.643	549
0None_none_TMM_204550.651	473
0None_none_TMM_204550.652	431
0None_none_TMM_204550.654	669
0None_none_TMM_204550.659	347
0None_none_TMM_204550.665	373
0None_none_TMM_204550.666	387
0None_none_TMM_204550.667	409
0None_none_TMM_204550.668	565
0None_none_TMM_204550.67	637
0None_none_TMM_204550.677	629
0None_none_TMM_204550.686	411
0None_none_TMM_204550.688	146
0None_none_TMM_204550.699	447
0None_none_TMM_204550.712	491
0None_none_TMM_204550.720	503
0None_none_TMM_204550.723	219
0None_none_TMM_204550.725	522
0None_none_TMM_204550.727	541
0None_none_TMM_204550.73	333
0None_none_TMM_204550.731	172
0None_none_TMM_204550.750	699
0None_none_TMM_204550.79	515
0None_none_TMM_204550.9	681
0None_none_U1_204550.3754	567
0None_none_U1_204550.3764	423
0None_none_U1_204550.3767	534
0None_none_U1_204550.3775	577
0None_none_U1_204550.3800	501
0None_none_U1_204550.3808	283
0None_none_U1_204550.3828	828
0None_none_U1_204550.3834	533
0None_none_U1_204550.3836	595
0None_none_U1_204550.3841	455
0None_none_U1_204550.3845	528
0None_none_U1_204550.3848	442
0None_none_U1_204550.3852	530
0None_none_U1_204550.3853	522
0None_none_U1_204550.3856	574
0None_none_U1_204550.3859	510
0None_none_U1_204550.3860	440
0None_none_U1_204550.3861	646
0None_none_U1_204550.3862	356
0None_none_U1_204550.3863	731
0None_none_U1_204550.3864	518
0None_none_U1_204550.3869	547
0None_none_U1_204550.3887	550
0None_none_U1_204550.3895	406
0None_none_U1_204550.3900	319
0None_none_U1_204550.3907	428
0None_none_U1_204550.3908	598
0None_none_U1_204550.3913	313
0None_none_U1_204550.3917	590
0None_none_U1_204550.3927	496
0None_none_U1_204550.3928	542
0None_none_U1_204550.3932	283
0None_none_U1_204550.3943	334
0None_none_U1_204550.3948	288
0None_none_U1_204550.3949	537
0None_none_U1_204550.3959	432
0None_none_U1_204550.3965	608
0None_none_U1_204550.3974	456
0None_none_U1_204550.3984	649
0None_none_U1_204550.3987	444
0None_none_U1_204550.3988	528
0None_none_U1_204550.4006	560
0None_none_U1_204550.4007	397
0None_none_U1_204550.4020	566
0None_none_U1_204550.4023	390
0None_none_U1_204550.4030	618
0None_none_U1_204550.4032	463
0None_none_U1_204550.4039	404
0None_none_U1_204550.4040	505
0None_none_U1_204550.4043	618
0None_none_U1_204550.4055	607
0None_none_U1_204550.4058	526
0None_none_U1_204550.4061	397
0None_none_U1_204550.4069	500
0None_none_U1_204550.4071	689
0None_none_U1_204550.4076	468
0None_none_U1_204550.4078	400
0None_none_U1_204550.4083	381
0None_none_U1_204550.4087	517
0None_none_U1_204550.4088	345
0None_none_U1_204550.4098	399
0None_none_U1_204550.4110	559
0None_none_U1_204550.4112	439
0None_none_U1_204550.4113	468
0None_none_U1_204550.4117	526
0None_none_U1_204550.4119	523
0None_none_U1_204550.4120	478
0None_none_U1_204550.4139	553
0None_none_U1_204550.4142	563
0None_none_U1_204550.4162	525
0None_none_U1_204550.4186	334
0None_none_U1_204550.4189	633
0None_none_U1_204550.4203	313
0None_none_U1_204550.4205	450
0None_none_U1_204550.4210	314
0None_none_U1_204550.4213	339
0None_none_U1_204550.4224	524
0None_none_U1_204550.4234	493
0None_none_U1_204550.4244	669
0None_none_U1_204550.4254	686
0None_none_U1_204550.4265	531
0None_none_U1_204550.4266	385
0None_none_U1_204550.4268	369
0None_none_U1_204550.4273	553
0None_none_U1_204550.4285	474
0None_none_U1_204550.4289	604
0None_none_U1_204550.4293	402
0None_none_U1_204550.4297	477
0None_none_U1_204550.4310	617
0None_none_U1_204550.4311	294
0None_none_U1_204550.4324	301
0None_none_U1_204550.4325	378
0None_none_U1_204550.4328	598
0None_none_U1_204550.4329	372
0None_none_U1_204550.4339	471
0None_none_U1_204550.4351	480
0None_none_U1_204550.4353	433
0None_none_U1_204550.4357	387
0None_none_U1_204550.4360	432
0None_none_U1_204550.4364	460
0None_none_U1_204550.4369	661
0None_none_U1_204550.4371	485
0None_none_U1_204550.4406	409
0None_none_U1_204550.4418	699
0None_none_U1_204550.4420	681
0None_none_U1_204550.4426	255
0None_none_U1_204550.4433	396
0None_none_U1_204550.4439	410
0None_none_U1_204550.4443	601
0None_none_U1_204550.4450	556
0None_none_U1_204550.4466	276
0None_none_U1_204550.4468	398
0None_none_U1_204550.4472	529
0None_none_U1_204550.4487	337
0None_none_U1_204550.4495	371
0None_none_U1_204550.4498	517
0None_none_U2_204550.3003	584
0None_none_U2_204550.3005	810
0None_none_U2_204550.3006	220
0None_none_U2_204550.3012	453
0None_none_U2_204550.3016	381
0None_none_U2_204550.3017	430
0None_none_U2_204550.3027	545
0None_none_U2_204550.3030	478
0None_none_U2_204550.3036	509
0None_none_U2_204550.3039	588
0None_none_U2_204550.3049	369
0None_none_U2_204550.3056	703
0None_none_U2_204550.3064	487
0None_none_U2_204550.3066	520
0None_none_U2_204550.3068	567
0None_none_U2_204550.3078	390
0None_none_U2_204550.3085	785
0None_none_U2_204550.3118	672
0None_none_U2_204550.3120	506
0None_none_U2_204550.3124	666
0None_none_U2_204550.3133	632
0None_none_U2_204550.3141	558
0None_none_U2_204550.3147	443
0None_none_U2_204550.3150	364
0None_none_U2_204550.3152	499
0None_none_U2_204550.3154	476
0None_none_U2_204550.3158	376
0None_none_U2_204550.3161	451
0None_none_U2_204550.3163	353
0None_none_U2_204550.3164	553
0None_none_U2_204550.3170	426
0None_none_U2_204550.3177	335
0None_none_U2_204550.3185	380
0None_none_U2_204550.3188	280
0None_none_U2_204550.3190	409
0None_none_U2_204550.3191	326
0None_none_U2_204550.3192	537
0None_none_U2_204550.3206	419
0None_none_U2_204550.3207	435
0None_none_U2_204550.3213	674
0None_none_U2_204550.3215	567
0None_none_U2_204550.3220	58
0None_none_U2_204550.3230	373
0None_none_U2_204550.3236	352
0None_none_U2_204550.3241	829
0None_none_U2_204550.3252	355
0None_none_U2_204550.3254	324
0None_none_U2_204550.3255	576
0None_none_U2_204550.3264	415
0None_none_U2_204550.3280	505
0None_none_U2_204550.3285	340
0None_none_U2_204550.3288	230
0None_none_U2_204550.3300	571
0None_none_U2_204550.3309	360
0None_none_U2_204550.3310	404
0None_none_U2_204550.3323	438
0None_none_U2_204550.3325	500
0None_none_U2_204550.3331	596
0None_none_U2_204550.3337	322
0None_none_U2_204550.3338	434
0None_none_U2_204550.3351	442
0None_none_U2_204550.3356	402
0None_none_U2_204550.3362	593
0None_none_U2_204550.3363	365
0None_none_U2_204550.3364	530
0None_none_U2_204550.3372	315
0None_none_U2_204550.3396	403
0None_none_U2_204550.3408	552
0None_none_U2_204550.3412	583
0None_none_U2_204550.3422	621
0None_none_U2_204550.3430	625
0None_none_U2_204550.3449	251
0None_none_U2_204550.3450	432
0None_none_U2_204550.3451	353
0None_none_U2_204550.3478	481
0None_none_U2_204550.3487	444
0None_none_U2_204550.3494	461
0None_none_U2_204550.3501	532
0None_none_U2_204550.3505	436
0None_none_U2_204550.3508	536
0None_none_U2_204550.3510	465
0None_none_U2_204550.3516	409
0None_none_U2_204550.3540	475
0None_none_U2_204550.3568	448
0None_none_U2_204550.3576	410
0None_none_U2_204550.3587	646
0None_none_U2_204550.3591	406
0None_none_U2_204550.3606	397
0None_none_U2_204550.3615	588
0None_none_U2_204550.3618	900
0None_none_U2_204550.3619	283
0None_none_U2_204550.3621	319
0None_none_U2_204550.3633	497
0None_none_U2_204550.3638	630
0None_none_U2_204550.3645	433
0None_none_U2_204550.3648	380
0None_none_U2_204550.3661	404
0None_none_U2_204550.3662	394
0None_none_U2_204550.3663	680
0None_none_U2_204550.3668	623
0None_none_U2_204550.3669	432
0None_none_U2_204550.3692	317
0None_none_U2_204550.3693	625
0None_none_U2_204550.3698	349
0None_none_U2_204550.3702	684
0None_none_U2_204550.3704	384
0None_none_U2_204550.3709	372
0None_none_U2_204550.3712	632
0None_none_U3_204550.6020	352
0None_none_U3_204550.6022	328
0None_none_U3_204550.6026	429
0None_none_U3_204550.6038	394
0None_none_U3_204550.6042	366
0None_none_U3_204550.6050	575
0None_none_U3_204550.6060	397
0None_none_U3_204550.6065	427
0None_none_U3_204550.6088	691
0None_none_U3_204550.6092	458
0None_none_U3_204550.6094	673
0None_none_U3_204550.6109	582
0None_none_U3_204550.6113	559
0None_none_U3_204550.6133	397
0None_none_U3_204550.6138	420
0None_none_U3_204550.6144	494
0None_none_U3_204550.6151	501
0None_none_U3_204550.6153	580
0None_none_U3_204550.6159	542
0None_none_U3_204550.6162	661
0None_none_U3_204550.6166	435
0None_none_U3_204550.6169	491
0None_none_U3_204550.6175	343
0None_none_U3_204550.6178	474
0None_none_U3_204550.6179	577
0None_none_U3_204550.6184	391
0None_none_U3_204550.6187	251
0None_none_U3_204550.6194	461
0None_none_U3_204550.6199	561
0None_none_U3_204550.6202	444
0None_none_U3_204550.6209	396
0None_none_U3_204550.6229	587
0None_none_U3_204550.6245	399
0None_none_U3_204550.6248	498
0None_none_U3_204550.6254	402
0None_none_U3_204550.6259	460
0None_none_U3_204550.6260	452
0None_none_U3_204550.6261	288
0None_none_U3_204550.6262	405
0None_none_U3_204550.6278	490
0None_none_U3_204550.6283	541
0None_none_U3_204550.6294	567
0None_none_U3_204550.6297	475
0None_none_U3_204550.6305	445
0None_none_U3_204550.6320	582
0None_none_U3_204550.6332	535
0None_none_U3_204550.6338	441
0None_none_U3_204550.6343	888
0None_none_U3_204550.6350	385
0None_none_U3_204550.6353	543
0None_none_U3_204550.6354	446
0None_none_U3_204550.6363	629
0None_none_U3_204550.6377	441
0None_none_U3_204550.6382	556
0None_none_U3_204550.6395	523
0None_none_U3_204550.6396	284
0None_none_U3_204550.6402	326
0None_none_U3_204550.6411	519
0None_none_U3_204550.6412	366
0None_none_U3_204550.6416	328
0None_none_U3_204550.6426	454
0None_none_U3_204550.6429	465
0None_none_U3_204550.6441	240
0None_none_U3_204550.6447	247
0None_none_U3_204550.6454	649
0None_none_U3_204550.6456	505
0None_none_U3_204550.6462	419
0None_none_U3_204550.6464	646
0None_none_U3_204550.6469	687
0None_none_U3_204550.6486	452
0None_none_U3_204550.6489	479
0None_none_U3_204550.6494	393
0None_none_U3_204550.6509	514
0None_none_U3_204550.6511	518
0None_none_U3_204550.6514	678
0None_none_U3_204550.6518	610
0None_none_U3_204550.6519	479
0None_none_U3_204550.6526	532
0None_none_U3_204550.6538	364
0None_none_U3_204550.6540	528
0None_none_U3_204550.6541	379
0None_none_U3_204550.6544	459
0None_none_U3_204550.6551	382
0None_none_U3_204550.6589	554
0None_none_U3_204550.6595	252
0None_none_U3_204550.6596	484
0None_none_U3_204550.6598	265
0None_none_U3_204550.6601	484
0None_none_U3_204550.6611	370
0None_none_U3_204550.6616	572
0None_none_U3_204550.6623	553
0None_none_U3_204550.6630	454
0None_none_U3_204550.6635	649
0None_none_U3_204550.6647	490
0None_none_U3_204550.6649	400
0None_none_U3_204550.6654	410
0None_none_U3_204550.6656	505
0None_none_U3_204550.6660	392
0None_none_U3_204550.6665	459
0None_none_U3_204550.6672	459
0None_none_U3_204550.6673	301
0None_none_U3_204550.6690	382
0None_none_U3_204550.6703	665
0None_none_U3_204550.6707	296
0None_none_U3_204550.6714	353
0None_none_U3_204550.6715	521
0None_none_U3_204550.6721	386
0None_none_U3_204550.6723	379
0Safe_safe_ACOC_204550.4508	568
0Safe_safe_ACOC_204550.4512	562
0Safe_safe_ACOC_204550.4517	431
0Safe_safe_ACOC_204550.4521	321
0Safe_safe_ACOC_204550.4527	387
0Safe_safe_ACOC_204550.4529	425
0Safe_safe_ACOC_204550.4537	450
0Safe_safe_ACOC_204550.4540	283
0Safe_safe_ACOC_204550.4546	618
0Safe_safe_ACOC_204550.4549	425
0Safe_safe_ACOC_204550.4561	410
0Safe_safe_ACOC_204550.4564	606
0Safe_safe_ACOC_204550.4566	366
0Safe_safe_ACOC_204550.4567	452
0Safe_safe_ACOC_204550.4583	363
0Safe_safe_ACOC_204550.4589	257
0Safe_safe_ACOC_204550.4590	324
0Safe_safe_ACOC_204550.4603	430
0Safe_safe_ACOC_204550.4611	419
0Safe_safe_ACOC_204550.4614	435
0Safe_safe_ACOC_204550.4623	393
0Safe_safe_ACOC_204550.4633	289
0Safe_safe_ACOC_204550.4687	566
0Safe_safe_ACOC_204550.4692	443
0Safe_safe_ACOC_204550.4701	430
0Safe_safe_ACOC_204550.4705	431
0Safe_safe_ACOC_204550.4714	294
0Safe_safe_ACOC_204550.4716	436
0Safe_safe_ACOC_204550.4717	385
0Safe_safe_ACOC_204550.4727	374
0Safe_safe_ACOC_204550.4731	362
0Safe_safe_ACOC_204550.4738	282
0Safe_safe_ACOC_204550.4746	606
0Safe_safe_ACOC_204550.4749	464
0Safe_safe_ACOC_204550.4750	334
0Safe_safe_ACOC_204550.4752	477
0Safe_safe_ACOC_204550.4753	397
0Safe_safe_ACOC_204550.4758	424
0Safe_safe_ACOC_204550.4774	435
0Safe_safe_ACOC_204550.4782	429
0Safe_safe_ACOC_204550.4788	333
0Safe_safe_ACOC_204550.4796	596
0Safe_safe_ACOC_204550.4798	726
0Safe_safe_ACOC_204550.4826	516
0Safe_safe_ACOC_204550.4850	382
0Safe_safe_ACOC_204550.4852	387
0Safe_safe_ACOC_204550.4860	439
0Safe_safe_ACOC_204550.4866	509
0Safe_safe_ACOC_204550.4870	520
0Safe_safe_ACOC_204550.4873	315
0Safe_safe_ACOC_204550.4875	527
0Safe_safe_ACOC_204550.4882	472
0Safe_safe_ACOC_204550.4884	341
0Safe_safe_ACOC_204550.4891	392
0Safe_safe_ACOC_204550.4896	263
0Safe_safe_ACOC_204550.4902	484
0Safe_safe_ACOC_204550.4909	499
0Safe_safe_ACOC_204550.4910	343
0Safe_safe_ACOC_204550.4916	288
0Safe_safe_ACOC_204550.4924	356
0Safe_safe_ACOC_204550.4925	266
0Safe_safe_ACOC_204550.4935	497
0Safe_safe_ACOC_204550.4943	448
0Safe_safe_ACOC_204550.4945	454
0Safe_safe_ACOC_204550.4960	33
0Safe_safe_ACOC_204550.4964	430
0Safe_safe_ACOC_204550.4973	440
0Safe_safe_ACOC_204550.4982	230
0Safe_safe_ACOC_204550.4991	341
0Safe_safe_ACOC_204550.4999	397
0Safe_safe_ACOC_204550.5005	484
0Safe_safe_ACOC_204550.5007	492
0Safe_safe_ACOC_204550.5013	650
0Safe_safe_ACOC_204550.5024	407
0Safe_safe_ACOC_204550.5025	528
0Safe_safe_ACOC_204550.5035	372
0Safe_safe_ACOC_204550.5038	399
0Safe_safe_ACOC_204550.5039	530
0Safe_safe_ACOC_204550.5045	416
0Safe_safe_ACOC_204550.5049	424
0Safe_safe_ACOC_204550.5060	353
0Safe_safe_ACOC_204550.5085	296
0Safe_safe_ACOC_204550.5105	553
0Safe_safe_ACOC_204550.5110	283
0Safe_safe_ACOC_204550.5119	371
0Safe_safe_ACOC_204550.5125	405
0Safe_safe_ACOC_204550.5130	493
0Safe_safe_ACOC_204550.5131	470
0Safe_safe_ACOC_204550.5132	528
0Safe_safe_ACOC_204550.5149	445
0Safe_safe_ACOC_204550.5159	375
0Safe_safe_ACOC_204550.5162	432
0Safe_safe_ACOC_204550.5164	308
0Safe_safe_ACOC_204550.5173	341
0Safe_safe_ACOC_204550.5178	348
0Safe_safe_ACOC_204550.5179	511
0Safe_safe_ACOC_204550.5181	340
0Safe_safe_ACOC_204550.5182	494
0Safe_safe_ACOC_204550.5184	388
0Safe_safe_ACOC_204550.5186	443
0Safe_safe_ACOC_204550.5196	529
0Safe_safe_ACOC_204550.5200	340
0Safe_safe_ACOC_204550.5202	394
0Safe_safe_ACOC_204550.5216	338
0Safe_safe_ACOC_204550.5221	412
0Safe_safe_ACOC_204550.5223	291
0Safe_safe_ACOC_204550.5230	345
0Safe_safe_ACOC_204550.5241	328
0Safe_safe_ACOC_204550.5242	409
0Safe_safe_ACOC_204550.5249	359
0Safe_safe_ACOC_204550.5250	245
0Safe_safe_DTKP_204550.5254	386
0Safe_safe_DTKP_204550.5256	683
0Safe_safe_DTKP_204550.5260	687
0Safe_safe_DTKP_204550.5262	439
0Safe_safe_DTKP_204550.5265	487
0Safe_safe_DTKP_204550.5267	430
0Safe_safe_DTKP_204550.5289	449
0Safe_safe_DTKP_204550.5295	283
0Safe_safe_DTKP_204550.5307	542
0Safe_safe_DTKP_204550.5308	608
0Safe_safe_DTKP_204550.5312	414
0Safe_safe_DTKP_204550.5315	481
0Safe_safe_DTKP_204550.5316	299
0Safe_safe_DTKP_204550.5329	528
0Safe_safe_DTKP_204550.5332	534
0Safe_safe_DTKP_204550.5333	295
0Safe_safe_DTKP_204550.5346	319
0Safe_safe_DTKP_204550.5349	592
0Safe_safe_DTKP_204550.5351	327
0Safe_safe_DTKP_204550.5354	375
0Safe_safe_DTKP_204550.5366	394
0Safe_safe_DTKP_204550.5369	390
0Safe_safe_DTKP_204550.5370	309
0Safe_safe_DTKP_204550.5372	274
0Safe_safe_DTKP_204550.5375	379
0Safe_safe_DTKP_204550.5378	356
0Safe_safe_DTKP_204550.5383	422
0Safe_safe_DTKP_204550.5397	368
0Safe_safe_DTKP_204550.5400	497
0Safe_safe_DTKP_204550.5404	400
0Safe_safe_DTKP_204550.5421	475
0Safe_safe_DTKP_204550.5428	347
0Safe_safe_DTKP_204550.5430	177
0Safe_safe_DTKP_204550.5439	464
0Safe_safe_DTKP_204550.5454	209
0Safe_safe_DTKP_204550.5455	595
0Safe_safe_DTKP_204550.5460	235
0Safe_safe_DTKP_204550.5461	401
0Safe_safe_DTKP_204550.5462	410
0Safe_safe_DTKP_204550.5471	351
0Safe_safe_DTKP_204550.5477	403
0Safe_safe_DTKP_204550.5482	568
0Safe_safe_DTKP_204550.5485	494
0Safe_safe_DTKP_204550.5486	641
0Safe_safe_DTKP_204550.5506	400
0Safe_safe_DTKP_204550.5510	152
0Safe_safe_DTKP_204550.5517	485
0Safe_safe_DTKP_204550.5525	445
0Safe_safe_DTKP_204550.5540	549
0Safe_safe_DTKP_204550.5551	413
0Safe_safe_DTKP_204550.5552	283
0Safe_safe_DTKP_204550.5572	267
0Safe_safe_DTKP_204550.5576	468
0Safe_safe_DTKP_204550.5582	441
0Safe_safe_DTKP_204550.5585	365
0Safe_safe_DTKP_204550.5588	418
0Safe_safe_DTKP_204550.5592	477
0Safe_safe_DTKP_204550.5595	371
0Safe_safe_DTKP_204550.5602	424
0Safe_safe_DTKP_204550.5606	305
0Safe_safe_DTKP_204550.5607	323
0Safe_safe_DTKP_204550.5609	337
0Safe_safe_DTKP_204550.5610	341
0Safe_safe_DTKP_204550.5616	399
0Safe_safe_DTKP_204550.5619	460
0Safe_safe_DTKP_204550.5621	331
0Safe_safe_DTKP_204550.5639	442
0Safe_safe_DTKP_204550.5652	233
0Safe_safe_DTKP_204550.5654	484
0Safe_safe_DTKP_204550.5657	287
0Safe_safe_DTKP_204550.5662	295
0Safe_safe_DTKP_204550.5668	346
0Safe_safe_DTKP_204550.5669	383
0Safe_safe_DTKP_204550.5676	463
0Safe_safe_DTKP_204550.5693	436
0Safe_safe_DTKP_204550.5699	299
0Safe_safe_DTKP_204550.5703	521
0Safe_safe_DTKP_204550.5717	877
0Safe_safe_DTKP_204550.5721	419
0Safe_safe_DTKP_204550.5732	577
0Safe_safe_DTKP_204550.5733	619
0Safe_safe_DTKP_204550.5737	513
0Safe_safe_DTKP_204550.5748	434
0Safe_safe_DTKP_204550.5753	449
0Safe_safe_DTKP_204550.5758	413
0Safe_safe_DTKP_204550.5761	380
0Safe_safe_DTKP_204550.5772	462
0Safe_safe_DTKP_204550.5773	592
0Safe_safe_DTKP_204550.5774	149
0Safe_safe_DTKP_204550.5797	475
0Safe_safe_DTKP_204550.5803	682
0Safe_safe_DTKP_204550.5808	459
0Safe_safe_DTKP_204550.5816	583
0Safe_safe_DTKP_204550.5819	372
0Safe_safe_DTKP_204550.5820	642
0Safe_safe_DTKP_204550.5830	560
0Safe_safe_DTKP_204550.5840	402
0Safe_safe_DTKP_204550.5842	411
0Safe_safe_DTKP_204550.5846	370
0Safe_safe_DTKP_204550.5848	380
0Safe_safe_DTKP_204550.5852	474
0Safe_safe_DTKP_204550.5855	471
0Safe_safe_DTKP_204550.5861	357
0Safe_safe_DTKP_204550.5875	390
0Safe_safe_DTKP_204550.5879	167
0Safe_safe_DTKP_204550.5882	553
0Safe_safe_DTKP_204550.5888	512
0Safe_safe_DTKP_204550.5890	487
0Safe_safe_DTKP_204550.5892	360
0Safe_safe_DTKP_204550.5904	356
0Safe_safe_DTKP_204550.5905	510
0Safe_safe_DTKP_204550.5916	424
0Safe_safe_DTKP_204550.5928	456
0Safe_safe_DTKP_204550.5929	419
0Safe_safe_DTKP_204550.5933	330
0Safe_safe_DTKP_204550.5947	365
0Safe_safe_DTKP_204550.5953	377
0Safe_safe_DTKP_204550.5956	461
0Safe_safe_DTKP_204550.5960	240
0Safe_safe_DTKP_204550.5970	255
0Safe_safe_DTKP_204550.5971	389
0Safe_safe_DTKP_204550.5988	468
0Safe_safe_DTKP_204550.5991	400
0Safe_safe_DTKP_204550.5995	532
0Safe_safe_GE_204550.1520	377
0Safe_safe_GE_204550.1523	418
0Safe_safe_GE_204550.1531	280
0Safe_safe_GE_204550.1553	391
0Safe_safe_GE_204550.1562	620
0Safe_safe_GE_204550.1575	389
0Safe_safe_GE_204550.1581	529
0Safe_safe_GE_204550.1582	481
0Safe_safe_GE_204550.1583	338
0Safe_safe_GE_204550.1596	618
0Safe_safe_GE_204550.1600	631
0Safe_safe_GE_204550.1603	504
0Safe_safe_GE_204550.1605	516
0Safe_safe_GE_204550.1617	733
0Safe_safe_GE_204550.1618	625
0Safe_safe_GE_204550.1622	402
0Safe_safe_GE_204550.1628	405
0Safe_safe_GE_204550.1637	379
0Safe_safe_GE_204550.1641	458
0Safe_safe_GE_204550.1645	474
0Safe_safe_GE_204550.1646	487
0Safe_safe_GE_204550.1662	413
0Safe_safe_GE_204550.1664	611
0Safe_safe_GE_204550.1667	512
0Safe_safe_GE_204550.1679	319
0Safe_safe_GE_204550.1687	651
0Safe_safe_GE_204550.1716	521
0Safe_safe_GE_204550.1720	581
0Safe_safe_GE_204550.1723	534
0Safe_safe_GE_204550.1731	633
0Safe_safe_GE_204550.1748	340
0Safe_safe_GE_204550.1752	313
0Safe_safe_GE_204550.1754	391
0Safe_safe_GE_204550.1767	515
0Safe_safe_GE_204550.1773	348
0Safe_safe_GE_204550.1781	618
0Safe_safe_GE_204550.1788	377
0Safe_safe_GE_204550.1791	518
0Safe_safe_GE_204550.1795	335
0Safe_safe_GE_204550.1803	814
0Safe_safe_GE_204550.1807	633
0Safe_safe_GE_204550.1832	339
0Safe_safe_GE_204550.1833	435
0Safe_safe_GE_204550.1835	225
0Safe_safe_GE_204550.1852	495
0Safe_safe_GE_204550.1853	548
0Safe_safe_GE_204550.1864	570
0Safe_safe_GE_204550.1881	542
0Safe_safe_GE_204550.1882	712
0Safe_safe_GE_204550.1889	501
0Safe_safe_GE_204550.1890	268
0Safe_safe_GE_204550.1894	357
0Safe_safe_GE_204550.1895	302
0Safe_safe_GE_204550.1901	488
0Safe_safe_GE_204550.1913	386
0Safe_safe_GE_204550.1918	455
0Safe_safe_GE_204550.1933	481
0Safe_safe_GE_204550.1955	365
0Safe_safe_GE_204550.1962	462
0Safe_safe_GE_204550.1967	569
0Safe_safe_GE_204550.1969	324
0Safe_safe_GE_204550.1974	191
0Safe_safe_GE_204550.1996	465
0Safe_safe_GE_204550.1999	415
0Safe_safe_GE_204550.2023	621
0Safe_safe_GE_204550.2035	421
0Safe_safe_GE_204550.2038	742
0Safe_safe_GE_204550.2042	488
0Safe_safe_GE_204550.2044	420
0Safe_safe_GE_204550.2046	270
0Safe_safe_GE_204550.2047	392
0Safe_safe_GE_204550.2049	374
0Safe_safe_GE_204550.2051	334
0Safe_safe_GE_204550.2056	562
0Safe_safe_GE_204550.2063	506
0Safe_safe_GE_204550.2077	444
0Safe_safe_GE_204550.2087	617
0Safe_safe_GE_204550.2091	413
0Safe_safe_GE_204550.2093	431
0Safe_safe_GE_204550.2108	482
0Safe_safe_GE_204550.2134	598
0Safe_safe_GE_204550.2136	687
0Safe_safe_GE_204550.2143	314
0Safe_safe_GE_204550.2148	250
0Safe_safe_GE_204550.2153	214
0Safe_safe_GE_204550.2165	618
0Safe_safe_GE_204550.2167	398
0Safe_safe_GE_204550.2175	335
0Safe_safe_GE_204550.2184	625
0Safe_safe_GE_204550.2186	612
0Safe_safe_GE_204550.2191	300
0Safe_safe_GE_204550.2204	457
0Safe_safe_GE_204550.2216	500
0Safe_safe_GE_204550.2223	660
0Safe_safe_GE_204550.2225	640
0Safe_safe_GE_204550.2229	462
0Safe_safe_GE_204550.2239	515
0Safe_safe_GE_204550.2249	585
0Safe_safe_MP_204550.1011	530
0Safe_safe_MP_204550.1018	598
0Safe_safe_MP_204550.1023	528
0Safe_safe_MP_204550.1024	613
0Safe_safe_MP_204550.1041	276
0Safe_safe_MP_204550.1071	331
0Safe_safe_MP_204550.1079	674
0Safe_safe_MP_204550.1084	412
0Safe_safe_MP_204550.1097	342
0Safe_safe_MP_204550.1113	478
0Safe_safe_MP_204550.1117	454
0Safe_safe_MP_204550.1121	400
0Safe_safe_MP_204550.1124	419
0Safe_safe_MP_204550.1126	450
0Safe_safe_MP_204550.1127	489
0Safe_safe_MP_204550.1129	590
0Safe_safe_MP_204550.1163	374
0Safe_safe_MP_204550.1176	690
0Safe_safe_MP_204550.1177	429
0Safe_safe_MP_204550.1178	564
0Safe_safe_MP_204550.1181	568
0Safe_safe_MP_204550.1184	600
0Safe_safe_MP_204550.1193	575
0Safe_safe_MP_204550.1194	345
0Safe_safe_MP_204550.1212	583
0Safe_safe_MP_204550.1213	213
0Safe_safe_MP_204550.1216	483
0Safe_safe_MP_204550.1217	536
0Safe_safe_MP_204550.1254	360
0Safe_safe_MP_204550.1256	625
0Safe_safe_MP_204550.1273	438
0Safe_safe_MP_204550.1279	303
0Safe_safe_MP_204550.1288	385
0Safe_safe_MP_204550.1289	342
0Safe_safe_MP_204550.1290	478
0Safe_safe_MP_204550.1297	258
0Safe_safe_MP_204550.1315	456
0Safe_safe_MP_204550.1326	227
0Safe_safe_MP_204550.1329	626
0Safe_safe_MP_204550.1334	312
0Safe_safe_MP_204550.1339	472
0Safe_safe_MP_204550.1342	507
0Safe_safe_MP_204550.1344	571
0Safe_safe_MP_204550.1346	268
0Safe_safe_MP_204550.1348	527
0Safe_safe_MP_204550.1349	636
0Safe_safe_MP_204550.1357	506
0Safe_safe_MP_204550.1358	449
0Safe_safe_MP_204550.1376	210
0Safe_safe_MP_204550.1378	601
0Safe_safe_MP_204550.1387	485
0Safe_safe_MP_204550.1389	576
0Safe_safe_MP_204550.1394	374
0Safe_safe_MP_204550.1396	496
0Safe_safe_MP_204550.1397	516
0Safe_safe_MP_204550.1409	408
0Safe_safe_MP_204550.1410	517
0Safe_safe_MP_204550.1423	554
0Safe_safe_MP_204550.1426	512
0Safe_safe_MP_204550.1427	429
0Safe_safe_MP_204550.1428	589
0Safe_safe_MP_204550.1442	459
0Safe_safe_MP_204550.1454	450
0Safe_safe_MP_204550.1456	331
0Safe_safe_MP_204550.1485	552
0Safe_safe_MP_204550.1498	338
0Safe_safe_MP_204550.1500	574
0Safe_safe_MP_204550.755	529
0Safe_safe_MP_204550.758	590
0Safe_safe_MP_204550.759	470
0Safe_safe_MP_204550.769	314
0Safe_safe_MP_204550.770	241
0Safe_safe_MP_204550.786	506
0Safe_safe_MP_204550.787	553
0Safe_safe_MP_204550.799	420
0Safe_safe_MP_204550.806	356
0Safe_safe_MP_204550.807	341
0Safe_safe_MP_204550.814	575
0Safe_safe_MP_204550.817	418
0Safe_safe_MP_204550.823	558
0Safe_safe_MP_204550.825	265
0Safe_safe_MP_204550.831	417
0Safe_safe_MP_204550.835	665
0Safe_safe_MP_204550.838	310
0Safe_safe_MP_204550.841	453
0Safe_safe_MP_204550.854	449
0Safe_safe_MP_204550.865	477
0Safe_safe_MP_204550.866	495
0Safe_safe_MP_204550.867	516
0Safe_safe_MP_204550.868	292
0Safe_safe_MP_204550.869	597
0Safe_safe_MP_204550.873	375
0Safe_safe_MP_204550.876	470
0Safe_safe_MP_204550.877	678
0Safe_safe_MP_204550.885	645
0Safe_safe_MP_204550.887	532
0Safe_safe_MP_204550.894	419
0Safe_safe_MP_204550.897	426
0Safe_safe_MP_204550.903	403
0Safe_safe_MP_204550.909	432
0Safe_safe_MP_204550.911	495
0Safe_safe_MP_204550.915	388
0Safe_safe_MP_204550.917	581
0Safe_safe_MP_204550.931	592
0Safe_safe_MP_204550.937	448
0Safe_safe_MP_204550.951	294
0Safe_safe_MP_204550.966	512
0Safe_safe_MP_204550.968	336
0Safe_safe_MP_204550.974	374
0Safe_safe_MP_204550.984	503
0Safe_safe_MP_204550.999	627
0Safe_safe_SP_204550.2255	447
0Safe_safe_SP_204550.2262	316
0Safe_safe_SP_204550.2264	671
0Safe_safe_SP_204550.2272	569
0Safe_safe_SP_204550.2277	514
0Safe_safe_SP_204550.2279	317
0Safe_safe_SP_204550.2280	444
0Safe_safe_SP_204550.2282	333
0Safe_safe_SP_204550.2283	549
0Safe_safe_SP_204550.2287	300
0Safe_safe_SP_204550.2294	272
0Safe_safe_SP_204550.2296	447
0Safe_safe_SP_204550.2305	369
0Safe_safe_SP_204550.2307	395
0Safe_safe_SP_204550.2308	382
0Safe_safe_SP_204550.2309	601
0Safe_safe_SP_204550.2319	465
0Safe_safe_SP_204550.2337	398
0Safe_safe_SP_204550.2342	515
0Safe_safe_SP_204550.2354	280
0Safe_safe_SP_204550.2361	577
0Safe_safe_SP_204550.2363	440
0Safe_safe_SP_204550.2373	275
0Safe_safe_SP_204550.2383	395
0Safe_safe_SP_204550.2385	438
0Safe_safe_SP_204550.2387	277
0Safe_safe_SP_204550.2398	592
0Safe_safe_SP_204550.2403	576
0Safe_safe_SP_204550.2404	364
0Safe_safe_SP_204550.2410	406
0Safe_safe_SP_204550.2417	300
0Safe_safe_SP_204550.2421	364
0Safe_safe_SP_204550.2423	370
0Safe_safe_SP_204550.2425	498
0Safe_safe_SP_204550.2426	428
0Safe_safe_SP_204550.2429	399
0Safe_safe_SP_204550.2457	627
0Safe_safe_SP_204550.2471	399
0Safe_safe_SP_204550.2473	297
0Safe_safe_SP_204550.2475	485
0Safe_safe_SP_204550.2478	341
0Safe_safe_SP_204550.2479	475
0Safe_safe_SP_204550.2486	582
0Safe_safe_SP_204550.2490	303
0Safe_safe_SP_204550.2494	503
0Safe_safe_SP_204550.2499	455
0Safe_safe_SP_204550.2510	613
0Safe_safe_SP_204550.2512	106
0Safe_safe_SP_204550.2518	408
0Safe_safe_SP_204550.2536	363
0Safe_safe_SP_204550.2542	392
0Safe_safe_SP_204550.2552	361
0Safe_safe_SP_204550.2554	406
0Safe_safe_SP_204550.2565	429
0Safe_safe_SP_204550.2569	315
0Safe_safe_SP_204550.2578	370
0Safe_safe_SP_204550.2579	268
0Safe_safe_SP_204550.2584	559
0Safe_safe_SP_204550.2592	596
0Safe_safe_SP_204550.2603	362
0Safe_safe_SP_204550.2611	426
0Safe_safe_SP_204550.2619	555
0Safe_safe_SP_204550.2626	445
0Safe_safe_SP_204550.2630	426
0Safe_safe_SP_204550.2648	375
0Safe_safe_SP_204550.2649	334
0Safe_safe_SP_204550.2654	412
0Safe_safe_SP_204550.2655	510
0Safe_safe_SP_204550.2656	383
0Safe_safe_SP_204550.2668	382
0Safe_safe_SP_204550.2673	387
0Safe_safe_SP_204550.2679	338
0Safe_safe_SP_204550.2714	380
0Safe_safe_SP_204550.2722	684
0Safe_safe_SP_204550.2724	385
0Safe_safe_SP_204550.2737	341
0Safe_safe_SP_204550.2748	459
0Safe_safe_SP_204550.2756	408
0Safe_safe_SP_204550.2758	514
0Safe_safe_SP_204550.2759	299
0Safe_safe_SP_204550.2762	409
0Safe_safe_SP_204550.2777	511
0Safe_safe_SP_204550.2787	598
0Safe_safe_SP_204550.2797	602
0Safe_safe_SP_204550.2800	496
0Safe_safe_SP_204550.2801	537
0Safe_safe_SP_204550.2816	725
0Safe_safe_SP_204550.2819	473
0Safe_safe_SP_204550.2827	356
0Safe_safe_SP_204550.2830	557
0Safe_safe_SP_204550.2834	650
0Safe_safe_SP_204550.2841	567
0Safe_safe_SP_204550.2871	502
0Safe_safe_SP_204550.2874	576
0Safe_safe_SP_204550.2880	583
0Safe_safe_SP_204550.2882	559
0Safe_safe_SP_204550.2894	588
0Safe_safe_SP_204550.2896	498
0Safe_safe_SP_204550.2902	668
0Safe_safe_SP_204550.2904	336
0Safe_safe_SP_204550.2908	280
0Safe_safe_SP_204550.2911	325
0Safe_safe_SP_204550.2915	345
0Safe_safe_SP_204550.2916	527
0Safe_safe_SP_204550.2918	461
0Safe_safe_SP_204550.2935	608
0Safe_safe_SP_204550.2943	336
0Safe_safe_SP_204550.2960	555
0Safe_safe_SP_204550.2961	497
0Safe_safe_SP_204550.2965	331
0Safe_safe_SP_204550.2979	527
0Safe_safe_SP_204550.2985	425
0Safe_safe_SP_204550.2989	437
0Safe_safe_SP_204550.2991	648
0Safe_safe_TMM_204550.100	358
0Safe_safe_TMM_204550.11	531
0Safe_safe_TMM_204550.110	548
0Safe_safe_TMM_204550.113	345
0Safe_safe_TMM_204550.120	348
0Safe_safe_TMM_204550.129	792
0Safe_safe_TMM_204550.133	480
0Safe_safe_TMM_204550.142	361
0Safe_safe_TMM_204550.143	491
0Safe_safe_TMM_204550.145	565
0Safe_safe_TMM_204550.146	333
0Safe_safe_TMM_204550.158	491
0Safe_safe_TMM_204550.166	634
0Safe_safe_TMM_204550.167	396
0Safe_safe_TMM_204550.179	524
0Safe_safe_TMM_204550.186	456
0Safe_safe_TMM_204550.193	544
0Safe_safe_TMM_204550.196	683
0Safe_safe_TMM_204550.211	455
0Safe_safe_TMM_204550.22	274
0Safe_safe_TMM_204550.222	422
0Safe_safe_TMM_204550.230	459
0Safe_safe_TMM_204550.24	430
0Safe_safe_TMM_204550.240	634
0Safe_safe_TMM_204550.250	506
0Safe_safe_TMM_204550.259	390
0Safe_safe_TMM_204550.26	342
0Safe_safe_TMM_204550.264	389
0Safe_safe_TMM_204550.270	545
0Safe_safe_TMM_204550.29	266
0Safe_safe_TMM_204550.309	512
0Safe_safe_TMM_204550.321	377
0Safe_safe_TMM_204550.33	606
0Safe_safe_TMM_204550.336	475
0Safe_safe_TMM_204550.347	394
0Safe_safe_TMM_204550.35	239
0Safe_safe_TMM_204550.350	613
0Safe_safe_TMM_204550.354	407
0Safe_safe_TMM_204550.357	437
0Safe_safe_TMM_204550.361	476
0Safe_safe_TMM_204550.372	665
0Safe_safe_TMM_204550.374	426
0Safe_safe_TMM_204550.376	299
0Safe_safe_TMM_204550.377	546
0Safe_safe_TMM_204550.380	422
0Safe_safe_TMM_204550.390	528
0Safe_safe_TMM_204550.405	458
0Safe_safe_TMM_204550.410	569
0Safe_safe_TMM_204550.411	548
0Safe_safe_TMM_204550.434	402
0Safe_safe_TMM_204550.44	619
0Safe_safe_TMM_204550.450	569
0Safe_safe_TMM_204550.455	595
0Safe_safe_TMM_204550.472	602
0Safe_safe_TMM_204550.477	462
0Safe_safe_TMM_204550.478	447
0Safe_safe_TMM_204550.491	478
0Safe_safe_TMM_204550.497	449
0Safe_safe_TMM_204550.501	417
0Safe_safe_TMM_204550.507	391
0Safe_safe_TMM_204550.510	585
0Safe_safe_TMM_204550.511	230
0Safe_safe_TMM_204550.514	432
0Safe_safe_TMM_204550.520	302
0Safe_safe_TMM_204550.526	418
0Safe_safe_TMM_204550.527	709
0Safe_safe_TMM_204550.530	379
0Safe_safe_TMM_204550.531	619
0Safe_safe_TMM_204550.534	258
0Safe_safe_TMM_204550.537	464
0Safe_safe_TMM_204550.539	220
0Safe_safe_TMM_204550.541	275
0Safe_safe_TMM_204550.543	664
0Safe_safe_TMM_204550.552	24
0Safe_safe_TMM_204550.558	362
0Safe_safe_TMM_204550.570	290
0Safe_safe_TMM_204550.573	347
0Safe_safe_TMM_204550.575	351
0Safe_safe_TMM_204550.587	464
0Safe_safe_TMM_204550.602	458
0Safe_safe_TMM_204550.625	508
0Safe_safe_TMM_204550.634	402
0Safe_safe_TMM_204550.655	661
0Safe_safe_TMM_204550.657	550
0Safe_safe_TMM_204550.660	585
0Safe_safe_TMM_204550.661	521
0Safe_safe_TMM_204550.663	497
0Safe_safe_TMM_204550.671	563
0Safe_safe_TMM_204550.676	360
0Safe_safe_TMM_204550.677	333
0Safe_safe_TMM_204550.684	518
0Safe_safe_TMM_204550.686	605
0Safe_safe_TMM_204550.688	354
0Safe_safe_TMM_204550.698	327
0Safe_safe_TMM_204550.710	269
0Safe_safe_TMM_204550.717	250
0Safe_safe_TMM_204550.720	282
0Safe_safe_TMM_204550.724	577
0Safe_safe_TMM_204550.727	266
0Safe_safe_TMM_204550.728	307
0Safe_safe_TMM_204550.746	662
0Safe_safe_TMM_204550.749	552
0Safe_safe_TMM_204550.84	564
0Safe_safe_TMM_204550.86	691
0Safe_safe_TMM_204550.9	344
0Safe_safe_TMM_204550.91	299
0Safe_safe_TMM_204550.93	573
0Safe_safe_TMM_204550.94	387
0Safe_safe_TMM_204550.97	298
0Safe_safe_U1_204550.3761	195
0Safe_safe_U1_204550.3768	604
0Safe_safe_U1_204550.3785	527
0Safe_safe_U1_204550.3788	552
0Safe_safe_U1_204550.3790	400
0Safe_safe_U1_204550.3793	339
0Safe_safe_U1_204550.3806	334
0Safe_safe_U1_204550.3810	187
0Safe_safe_U1_204550.3811	394
0Safe_safe_U1_204550.3812	425
0Safe_safe_U1_204550.3813	228
0Safe_safe_U1_204550.3816	469
0Safe_safe_U1_204550.3849	368
0Safe_safe_U1_204550.3851	658
0Safe_safe_U1_204550.3857	342
0Safe_safe_U1_204550.3859	636
0Safe_safe_U1_204550.3866	280
0Safe_safe_U1_204550.3870	426
0Safe_safe_U1_204550.3873	363
0Safe_safe_U1_204550.3878	426
0Safe_safe_U1_204550.3881	321
0Safe_safe_U1_204550.3883	240
0Safe_safe_U1_204550.3894	410
0Safe_safe_U1_204550.3907	459
0Safe_safe_U1_204550.3909	362
0Safe_safe_U1_204550.3914	307
0Safe_safe_U1_204550.3922	328
0Safe_safe_U1_204550.3926	358
0Safe_safe_U1_204550.3933	428
0Safe_safe_U1_204550.3936	367
0Safe_safe_U1_204550.3946	443
0Safe_safe_U1_204550.3951	547
0Safe_safe_U1_204550.3956	394
0Safe_safe_U1_204550.3957	359
0Safe_safe_U1_204550.3970	212
0Safe_safe_U1_204550.3973	517
0Safe_safe_U1_204550.3975	452
0Safe_safe_U1_204550.3981	287
0Safe_safe_U1_204550.4012	369
0Safe_safe_U1_204550.4027	294
0Safe_safe_U1_204550.4040	592
0Safe_safe_U1_204550.4043	352
0Safe_safe_U1_204550.4048	590
0Safe_safe_U1_204550.4054	454
0Safe_safe_U1_204550.4071	382
0Safe_safe_U1_204550.4074	278
0Safe_safe_U1_204550.4077	353
0Safe_safe_U1_204550.4078	285
0Safe_safe_U1_204550.4079	398
0Safe_safe_U1_204550.4093	343
0Safe_safe_U1_204550.4096	174
0Safe_safe_U1_204550.4106	454
0Safe_safe_U1_204550.4108	348
0Safe_safe_U1_204550.4113	274
0Safe_safe_U1_204550.4115	407
0Safe_safe_U1_204550.4119	322
0Safe_safe_U1_204550.4120	558
0Safe_safe_U1_204550.4129	236
0Safe_safe_U1_204550.4133	319
0Safe_safe_U1_204550.4141	528
0Safe_safe_U1_204550.4167	449
0Safe_safe_U1_204550.4178	452
0Safe_safe_U1_204550.4181	507
0Safe_safe_U1_204550.4187	459
0Safe_safe_U1_204550.4189	242
0Safe_safe_U1_204550.4190	313
0Safe_safe_U1_204550.4192	426
0Safe_safe_U1_204550.4199	422
0Safe_safe_U1_204550.4211	438
0Safe_safe_U1_204550.4218	830
0Safe_safe_U1_204550.4231	27
0Safe_safe_U1_204550.4236	391
0Safe_safe_U1_204550.4237	381
0Safe_safe_U1_204550.4245	407
0Safe_safe_U1_204550.4250	429
0Safe_safe_U1_204550.4255	460
0Safe_safe_U1_204550.4256	403
0Safe_safe_U1_204550.4257	448
0Safe_safe_U1_204550.4263	284
0Safe_safe_U1_204550.4274	251
0Safe_safe_U1_204550.4278	323
0Safe_safe_U1_204550.4289	553
0Safe_safe_U1_204550.4290	620
0Safe_safe_U1_204550.4293	594
0Safe_safe_U1_204550.4298	415
0Safe_safe_U1_204550.4303	222
0Safe_safe_U1_204550.4356	190
0Safe_safe_U1_204550.4366	614
0Safe_safe_U1_204550.4372	289
0Safe_safe_U1_204550.4379	346
0Safe_safe_U1_204550.4382	225
0Safe_safe_U1_204550.4384	314
0Safe_safe_U1_204550.4390	313
0Safe_safe_U1_204550.4394	432
0Safe_safe_U1_204550.4396	395
0Safe_safe_U1_204550.4415	218
0Safe_safe_U1_204550.4424	388
0Safe_safe_U1_204550.4430	444
0Safe_safe_U1_204550.4444	354
0Safe_safe_U1_204550.4446	348
0Safe_safe_U1_204550.4461	271
0Safe_safe_U1_204550.4465	769
0Safe_safe_U1_204550.4466	450
0Safe_safe_U1_204550.4473	336
0Safe_safe_U1_204550.4479	392
0Safe_safe_U2_204550.3002	493
0Safe_safe_U2_204550.3015	355
0Safe_safe_U2_204550.3027	637
0Safe_safe_U2_204550.3034	565
0Safe_safe_U2_204550.3039	617
0Safe_safe_U2_204550.3043	339
0Safe_safe_U2_204550.3052	473
0Safe_safe_U2_204550.3058	527
0Safe_safe_U2_204550.3063	388
0Safe_safe_U2_204550.3066	428
0Safe_safe_U2_204550.3074	445
0Safe_safe_U2_204550.3078	430
0Safe_safe_U2_204550.3086	560
0Safe_safe_U2_204550.3095	494
0Safe_safe_U2_204550.3108	511
0Safe_safe_U2_204550.3110	405
0Safe_safe_U2_204550.3121	631
0Safe_safe_U2_204550.3125	186
0Safe_safe_U2_204550.3145	572
0Safe_safe_U2_204550.3147	671
0Safe_safe_U2_204550.3153	508
0Safe_safe_U2_204550.3162	497
0Safe_safe_U2_204550.3163	532
0Safe_safe_U2_204550.3170	520
0Safe_safe_U2_204550.3182	403
0Safe_safe_U2_204550.3189	426
0Safe_safe_U2_204550.3190	594
0Safe_safe_U2_204550.3192	507
0Safe_safe_U2_204550.3193	905
0Safe_safe_U2_204550.3194	464
0Safe_safe_U2_204550.3227	468
0Safe_safe_U2_204550.3233	538
0Safe_safe_U2_204550.3234	214
0Safe_safe_U2_204550.3256	406
0Safe_safe_U2_204550.3286	322
0Safe_safe_U2_204550.3302	296
0Safe_safe_U2_204550.3303	463
0Safe_safe_U2_204550.3304	426
0Safe_safe_U2_204550.3307	581
0Safe_safe_U2_204550.3308	316
0Safe_safe_U2_204550.3312	270
0Safe_safe_U2_204550.3313	368
0Safe_safe_U2_204550.3314	191
0Safe_safe_U2_204550.3319	426
0Safe_safe_U2_204550.3320	201
0Safe_safe_U2_204550.3325	600
0Safe_safe_U2_204550.3326	260
0Safe_safe_U2_204550.3327	436
0Safe_safe_U2_204550.3328	324
0Safe_safe_U2_204550.3330	351
0Safe_safe_U2_204550.3340	385
0Safe_safe_U2_204550.3341	424
0Safe_safe_U2_204550.3371	477
0Safe_safe_U2_204550.3380	440
0Safe_safe_U2_204550.3382	399
0Safe_safe_U2_204550.3390	470
0Safe_safe_U2_204550.3403	362
0Safe_safe_U2_204550.3413	653
0Safe_safe_U2_204550.3422	465
0Safe_safe_U2_204550.3423	366
0Safe_safe_U2_204550.3429	438
0Safe_safe_U2_204550.3436	456
0Safe_safe_U2_204550.3443	449
0Safe_safe_U2_204550.3446	378
0Safe_safe_U2_204550.3450	655
0Safe_safe_U2_204550.3456	630
0Safe_safe_U2_204550.3462	308
0Safe_safe_U2_204550.3465	552
0Safe_safe_U2_204550.3469	351
0Safe_safe_U2_204550.3475	252
0Safe_safe_U2_204550.3476	441
0Safe_safe_U2_204550.3479	564
0Safe_safe_U2_204550.3481	298
0Safe_safe_U2_204550.3485	562
0Safe_safe_U2_204550.3491	511
0Safe_safe_U2_204550.3493	459
0Safe_safe_U2_204550.3494	349
0Safe_safe_U2_204550.3507	278
0Safe_safe_U2_204550.3531	636
0Safe_safe_U2_204550.3532	705
0Safe_safe_U2_204550.3533	287
0Safe_safe_U2_204550.3548	291
0Safe_safe_U2_204550.3550	291
0Safe_safe_U2_204550.3556	313
0Safe_safe_U2_204550.3560	360
0Safe_safe_U2_204550.3569	385
0Safe_safe_U2_204550.3570	328
0Safe_safe_U2_204550.3581	544
0Safe_safe_U2_204550.3583	167
0Safe_safe_U2_204550.3593	429
0Safe_safe_U2_204550.3597	432
0Safe_safe_U2_204550.3608	453
0Safe_safe_U2_204550.3615	428
0Safe_safe_U2_204550.3618	529
0Safe_safe_U2_204550.3623	334
0Safe_safe_U2_204550.3626	469
0Safe_safe_U2_204550.3643	423
0Safe_safe_U2_204550.3671	438
0Safe_safe_U2_204550.3677	354
0Safe_safe_U2_204550.3707	362
0Safe_safe_U2_204550.3712	726
0Safe_safe_U2_204550.3717	295
0Safe_safe_U2_204550.3730	544
0Safe_safe_U2_204550.3731	386
0Safe_safe_U2_204550.3738	482
0Safe_safe_U2_204550.3748	27
0Safe_safe_U2_204550.3750	456
0Safe_safe_U3_204550.6001	285
0Safe_safe_U3_204550.6002	402
0Safe_safe_U3_204550.6003	452
0Safe_safe_U3_204550.6006	410
0Safe_safe_U3_204550.6011	461
0Safe_safe_U3_204550.6014	195
0Safe_safe_U3_204550.6025	495
0Safe_safe_U3_204550.6034	367
0Safe_safe_U3_204550.6040	388
0Safe_safe_U3_204550.6045	462
0Safe_safe_U3_204550.6049	285
0Safe_safe_U3_204550.6059	535
0Safe_safe_U3_204550.6070	495
0Safe_safe_U3_204550.6072	445
0Safe_safe_U3_204550.6073	190
0Safe_safe_U3_204550.6074	265
0Safe_safe_U3_204550.6082	431
0Safe_safe_U3_204550.6086	510
0Safe_safe_U3_204550.6089	276
0Safe_safe_U3_204550.6091	299
0Safe_safe_U3_204550.6098	142
0Safe_safe_U3_204550.6108	333
0Safe_safe_U3_204550.6112	311
0Safe_safe_U3_204550.6117	530
0Safe_safe_U3_204550.6140	347
0Safe_safe_U3_204550.6151	372
0Safe_safe_U3_204550.6154	437
0Safe_safe_U3_204550.6157	573
0Safe_safe_U3_204550.6167	464
0Safe_safe_U3_204550.6171	437
0Safe_safe_U3_204550.6177	407
0Safe_safe_U3_204550.6194	504
0Safe_safe_U3_204550.6202	459
0Safe_safe_U3_204550.6211	480
0Safe_safe_U3_204550.6231	442
0Safe_safe_U3_204550.6238	443
0Safe_safe_U3_204550.6243	582
0Safe_safe_U3_204550.6266	534
0Safe_safe_U3_204550.6276	280
0Safe_safe_U3_204550.6283	255
0Safe_safe_U3_204550.6287	366
0Safe_safe_U3_204550.6294	434
0Safe_safe_U3_204550.6297	375
0Safe_safe_U3_204550.6299	350
0Safe_safe_U3_204550.6300	462
0Safe_safe_U3_204550.6305	343
0Safe_safe_U3_204550.6323	567
0Safe_safe_U3_204550.6328	352
0Safe_safe_U3_204550.6344	610
0Safe_safe_U3_204550.6349	376
0Safe_safe_U3_204550.6365	415
0Safe_safe_U3_204550.6369	207
0Safe_safe_U3_204550.6371	214
0Safe_safe_U3_204550.6372	554
0Safe_safe_U3_204550.6373	356
0Safe_safe_U3_204550.6377	327
0Safe_safe_U3_204550.6379	701
0Safe_safe_U3_204550.6380	413
0Safe_safe_U3_204550.6386	476
0Safe_safe_U3_204550.6394	226
0Safe_safe_U3_204550.6397	282
0Safe_safe_U3_204550.6399	489
0Safe_safe_U3_204550.6400	345
0Safe_safe_U3_204550.6421	479
0Safe_safe_U3_204550.6427	344
0Safe_safe_U3_204550.6429	422
0Safe_safe_U3_204550.6433	464
0Safe_safe_U3_204550.6436	383
0Safe_safe_U3_204550.6445	428
0Safe_safe_U3_204550.6458	359
0Safe_safe_U3_204550.6459	103
0Safe_safe_U3_204550.6460	414
0Safe_safe_U3_204550.6463	454
0Safe_safe_U3_204550.6471	360
0Safe_safe_U3_204550.6475	456
0Safe_safe_U3_204550.6477	269
0Safe_safe_U3_204550.6482	347
0Safe_safe_U3_204550.6488	527
0Safe_safe_U3_204550.6496	436
0Safe_safe_U3_204550.6506	485
0Safe_safe_U3_204550.6507	555
0Safe_safe_U3_204550.6523	424
0Safe_safe_U3_204550.6527	362
0Safe_safe_U3_204550.6529	340
0Safe_safe_U3_204550.6536	364
0Safe_safe_U3_204550.6548	306
0Safe_safe_U3_204550.6549	280
0Safe_safe_U3_204550.6558	587
0Safe_safe_U3_204550.6566	152
0Safe_safe_U3_204550.6570	247
0Safe_safe_U3_204550.6572	229
0Safe_safe_U3_204550.6577	469
0Safe_safe_U3_204550.6579	366
0Safe_safe_U3_204550.6585	443
0Safe_safe_U3_204550.6595	342
0Safe_safe_U3_204550.6597	257
0Safe_safe_U3_204550.6605	427
0Safe_safe_U3_204550.6607	588
0Safe_safe_U3_204550.6615	531
0Safe_safe_U3_204550.6621	316
0Safe_safe_U3_204550.6636	547
0Safe_safe_U3_204550.6641	419
0Safe_safe_U3_204550.6646	321
0Safe_safe_U3_204550.6647	310
0Safe_safe_U3_204550.6648	190
0Safe_safe_U3_204550.6656	352
0Safe_safe_U3_204550.6658	472
0Safe_safe_U3_204550.6674	375
0Safe_safe_U3_204550.6682	409
0Safe_safe_U3_204550.6687	273
0Safe_safe_U3_204550.6689	214
0Safe_safe_U3_204550.6696	282
0Safe_safe_U3_204550.6709	593
0Safe_safe_U3_204550.6727	262
0Safe_safe_U3_204550.6742	455
0Safe_safe_U3_204550.6743	292
0Safe_safe_U3_204550.6750	361
ENSG00000000419_DPM1_TMM_44683.1	416
ENSG00000000419_DPM1_TMM_44684.2	308
ENSG00000000419_DPM1_TMM_44685.3	769
ENSG00000000419_DPM1_TMM_44686.4	606
ENSG00000000419_DPM1_TMM_44687.5	481
ENSG00000000419_DPM1_TMM_44688.6	364
ENSG00000000419_DPM1_TMM_44689.7	453
[truncated: 23,040 more rows]

## Sheet: Cas9 MMM screen #2
0None_none_ACOC_204550.4501	458
0None_none_ACOC_204550.4519	668
0None_none_ACOC_204550.4529	585
0None_none_ACOC_204550.4536	686
0None_none_ACOC_204550.4538	774
0None_none_ACOC_204550.4542	407
0None_none_ACOC_204550.4548	413
0None_none_ACOC_204550.4555	391
0None_none_ACOC_204550.4558	647
0None_none_ACOC_204550.4559	514
0None_none_ACOC_204550.4561	223
0None_none_ACOC_204550.4567	542
0None_none_ACOC_204550.4573	627
0None_none_ACOC_204550.4579	556
0None_none_ACOC_204550.4582	230
0None_none_ACOC_204550.4584	652
0None_none_ACOC_204550.4585	456
0None_none_ACOC_204550.4592	401
0None_none_ACOC_204550.4600	647
0None_none_ACOC_204550.4606	697
0None_none_ACOC_204550.4608	547
0None_none_ACOC_204550.4610	503
0None_none_ACOC_204550.4613	508
0None_none_ACOC_204550.4621	336
0None_none_ACOC_204550.4625	608
0None_none_ACOC_204550.4627	632
0None_none_ACOC_204550.4636	383
0None_none_ACOC_204550.4637	439
0None_none_ACOC_204550.4640	540
0None_none_ACOC_204550.4647	339
0None_none_ACOC_204550.4652	608
0None_none_ACOC_204550.4655	440
0None_none_ACOC_204550.4658	449
0None_none_ACOC_204550.4659	649
0None_none_ACOC_204550.4680	523
0None_none_ACOC_204550.4682	445
0None_none_ACOC_204550.4689	667
0None_none_ACOC_204550.4694	630
0None_none_ACOC_204550.4701	472
0None_none_ACOC_204550.4702	360
0None_none_ACOC_204550.4703	837
0None_none_ACOC_204550.4713	727
0None_none_ACOC_204550.4714	651
0None_none_ACOC_204550.4731	436
0None_none_ACOC_204550.4734	679
0None_none_ACOC_204550.4737	402
0None_none_ACOC_204550.4740	500
0None_none_ACOC_204550.4753	617
0None_none_ACOC_204550.4759	532
0None_none_ACOC_204550.4766	636
0None_none_ACOC_204550.4770	325
0None_none_ACOC_204550.4775	383
0None_none_ACOC_204550.4780	460
0None_none_ACOC_204550.4785	488
0None_none_ACOC_204550.4805	880
0None_none_ACOC_204550.4811	244
0None_none_ACOC_204550.4814	492
0None_none_ACOC_204550.4815	469
0None_none_ACOC_204550.4818	547
0None_none_ACOC_204550.4837	298
0None_none_ACOC_204550.4838	479
0None_none_ACOC_204550.4839	525
0None_none_ACOC_204550.4841	649
0None_none_ACOC_204550.4842	440
0None_none_ACOC_204550.4856	637
0None_none_ACOC_204550.4862	599
0None_none_ACOC_204550.4874	554
0None_none_ACOC_204550.4876	285
0None_none_ACOC_204550.4878	468
0None_none_ACOC_204550.4881	351
0None_none_ACOC_204550.4887	332
0None_none_ACOC_204550.4890	656
0None_none_ACOC_204550.4894	372
0None_none_ACOC_204550.4898	691
0None_none_ACOC_204550.4921	360
0None_none_ACOC_204550.4923	746
0None_none_ACOC_204550.4924	485
0None_none_ACOC_204550.4927	381
0None_none_ACOC_204550.4934	401
0None_none_ACOC_204550.4937	514
0None_none_ACOC_204550.4948	791
0None_none_ACOC_204550.4949	552
0None_none_ACOC_204550.4961	417
0None_none_ACOC_204550.4965	327
0None_none_ACOC_204550.4972	512
0None_none_ACOC_204550.4987	355
0None_none_ACOC_204550.4993	443
0None_none_ACOC_204550.5005	517
0None_none_ACOC_204550.5006	754
0None_none_ACOC_204550.5017	532
0None_none_ACOC_204550.5019	449
0None_none_ACOC_204550.5020	512
0None_none_ACOC_204550.5029	443
0None_none_ACOC_204550.5032	194
0None_none_ACOC_204550.5040	427
0None_none_ACOC_204550.5043	444
0None_none_ACOC_204550.5046	586
0None_none_ACOC_204550.5047	332
0None_none_ACOC_204550.5059	551
0None_none_ACOC_204550.5065	358
0None_none_ACOC_204550.5068	457
0None_none_ACOC_204550.5081	427
0None_none_ACOC_204550.5095	464
0None_none_ACOC_204550.5101	794
0None_none_ACOC_204550.5103	642
0None_none_ACOC_204550.5115	640
0None_none_ACOC_204550.5126	594
0None_none_ACOC_204550.5127	699
0None_none_ACOC_204550.5130	280
0None_none_ACOC_204550.5134	503
0None_none_ACOC_204550.5144	370
0None_none_ACOC_204550.5150	611
0None_none_ACOC_204550.5155	433
0None_none_ACOC_204550.5159	370
0None_none_ACOC_204550.5163	552
0None_none_ACOC_204550.5172	607
0None_none_ACOC_204550.5174	808
0None_none_ACOC_204550.5178	682
0None_none_ACOC_204550.5182	428
0None_none_ACOC_204550.5187	429
0None_none_ACOC_204550.5191	390
0None_none_ACOC_204550.5193	453
0None_none_ACOC_204550.5200	336
0None_none_ACOC_204550.5203	336
0None_none_ACOC_204550.5218	599
0None_none_ACOC_204550.5230	554
0None_none_ACOC_204550.5234	615
0None_none_DTKP_204550.5255	922
0None_none_DTKP_204550.5266	484
0None_none_DTKP_204550.5275	445
0None_none_DTKP_204550.5276	649
0None_none_DTKP_204550.5296	601
0None_none_DTKP_204550.5303	692
0None_none_DTKP_204550.5309	507
0None_none_DTKP_204550.5320	602
0None_none_DTKP_204550.5321	627
0None_none_DTKP_204550.5351	729
0None_none_DTKP_204550.5355	437
0None_none_DTKP_204550.5356	327
0None_none_DTKP_204550.5365	498
0None_none_DTKP_204550.5366	513
0None_none_DTKP_204550.5368	551
0None_none_DTKP_204550.5373	458
0None_none_DTKP_204550.5382	423
0None_none_DTKP_204550.5387	433
0None_none_DTKP_204550.5390	479
0None_none_DTKP_204550.5401	268
0None_none_DTKP_204550.5403	796
0None_none_DTKP_204550.5409	737
0None_none_DTKP_204550.5424	457
0None_none_DTKP_204550.5432	581
0None_none_DTKP_204550.5434	337
0None_none_DTKP_204550.5435	632
0None_none_DTKP_204550.5439	623
0None_none_DTKP_204550.5451	483
0None_none_DTKP_204550.5453	536
0None_none_DTKP_204550.5462	424
0None_none_DTKP_204550.5465	1039
0None_none_DTKP_204550.5474	427
0None_none_DTKP_204550.5486	436
0None_none_DTKP_204550.5497	627
0None_none_DTKP_204550.5517	666
0None_none_DTKP_204550.5519	410
0None_none_DTKP_204550.5524	236
0None_none_DTKP_204550.5536	574
0None_none_DTKP_204550.5542	533
0None_none_DTKP_204550.5546	540
0None_none_DTKP_204550.5549	383
0None_none_DTKP_204550.5555	510
0None_none_DTKP_204550.5560	529
0None_none_DTKP_204550.5561	280
0None_none_DTKP_204550.5566	835
0None_none_DTKP_204550.5572	449
0None_none_DTKP_204550.5581	290
0None_none_DTKP_204550.5587	555
0None_none_DTKP_204550.5598	769
0None_none_DTKP_204550.5611	351
0None_none_DTKP_204550.5623	547
0None_none_DTKP_204550.5624	471
0None_none_DTKP_204550.5626	246
0None_none_DTKP_204550.5627	527
0None_none_DTKP_204550.5630	439
0None_none_DTKP_204550.5637	604
0None_none_DTKP_204550.5647	685
0None_none_DTKP_204550.5653	253
0None_none_DTKP_204550.5654	507
0None_none_DTKP_204550.5691	581
0None_none_DTKP_204550.5699	298
0None_none_DTKP_204550.5703	440
0None_none_DTKP_204550.5704	216
0None_none_DTKP_204550.5708	697
0None_none_DTKP_204550.5710	430
0None_none_DTKP_204550.5714	389
0None_none_DTKP_204550.5718	425
0None_none_DTKP_204550.5726	516
0None_none_DTKP_204550.5737	505
0None_none_DTKP_204550.5744	591
0None_none_DTKP_204550.5750	510
0None_none_DTKP_204550.5753	591
0None_none_DTKP_204550.5755	387
0None_none_DTKP_204550.5769	458
0None_none_DTKP_204550.5774	541
0None_none_DTKP_204550.5782	391
0None_none_DTKP_204550.5784	574
0None_none_DTKP_204550.5787	528
0None_none_DTKP_204550.5791	671
0None_none_DTKP_204550.5813	356
0None_none_DTKP_204550.5815	524
0None_none_DTKP_204550.5819	599
0None_none_DTKP_204550.5821	436
0None_none_DTKP_204550.5825	349
0None_none_DTKP_204550.5833	497
0None_none_DTKP_204550.5861	382
0None_none_DTKP_204550.5867	649
0None_none_DTKP_204550.5870	570
0None_none_DTKP_204550.5877	389
0None_none_DTKP_204550.5886	446
0None_none_DTKP_204550.5888	512
0None_none_DTKP_204550.5889	595
0None_none_DTKP_204550.5890	294
0None_none_DTKP_204550.5891	500
0None_none_DTKP_204550.5908	678
0None_none_DTKP_204550.5915	546
0None_none_DTKP_204550.5919	612
0None_none_DTKP_204550.5960	479
0None_none_DTKP_204550.5977	351
0None_none_DTKP_204550.5978	658
0None_none_DTKP_204550.5982	606
0None_none_GE_204550.1519	300
0None_none_GE_204550.1533	292
0None_none_GE_204550.1553	607
0None_none_GE_204550.1562	562
0None_none_GE_204550.1563	487
0None_none_GE_204550.1572	644
0None_none_GE_204550.1576	689
0None_none_GE_204550.1590	527
0None_none_GE_204550.1595	624
0None_none_GE_204550.1599	428
0None_none_GE_204550.1605	436
0None_none_GE_204550.1607	460
0None_none_GE_204550.1609	489
0None_none_GE_204550.1612	426
0None_none_GE_204550.1613	366
0None_none_GE_204550.1614	502
0None_none_GE_204550.1618	457
0None_none_GE_204550.1623	549
0None_none_GE_204550.1625	540
0None_none_GE_204550.1635	400
0None_none_GE_204550.1658	416
0None_none_GE_204550.1663	400
0None_none_GE_204550.1667	326
0None_none_GE_204550.1697	638
0None_none_GE_204550.1701	592
0None_none_GE_204550.1702	446
0None_none_GE_204550.1704	464
0None_none_GE_204550.1708	558
0None_none_GE_204550.1711	404
0None_none_GE_204550.1716	309
0None_none_GE_204550.1723	534
0None_none_GE_204550.1728	559
0None_none_GE_204550.1737	594
0None_none_GE_204550.1757	578
0None_none_GE_204550.1770	579
0None_none_GE_204550.1776	469
0None_none_GE_204550.1783	364
0None_none_GE_204550.1793	685
0None_none_GE_204550.1806	479
0None_none_GE_204550.1814	502
0None_none_GE_204550.1821	590
0None_none_GE_204550.1822	437
0None_none_GE_204550.1827	519
0None_none_GE_204550.1829	462
0None_none_GE_204550.1842	646
0None_none_GE_204550.1857	569
0None_none_GE_204550.1872	379
0None_none_GE_204550.1877	453
0None_none_GE_204550.1889	469
0None_none_GE_204550.1890	592
0None_none_GE_204550.1892	468
0None_none_GE_204550.1895	498
0None_none_GE_204550.1905	603
0None_none_GE_204550.1910	270
0None_none_GE_204550.1923	510
0None_none_GE_204550.1936	468
0None_none_GE_204550.1952	703
0None_none_GE_204550.1958	461
0None_none_GE_204550.1959	456
0None_none_GE_204550.1967	417
0None_none_GE_204550.1969	393
0None_none_GE_204550.1974	545
0None_none_GE_204550.1976	528
0None_none_GE_204550.1984	314
0None_none_GE_204550.1991	621
0None_none_GE_204550.1994	400
0None_none_GE_204550.1995	536
0None_none_GE_204550.2000	227
0None_none_GE_204550.2002	324
0None_none_GE_204550.2006	484
0None_none_GE_204550.2008	741
0None_none_GE_204550.2016	584
0None_none_GE_204550.2017	436
0None_none_GE_204550.2020	770
0None_none_GE_204550.2023	369
0None_none_GE_204550.2027	608
0None_none_GE_204550.2035	461
0None_none_GE_204550.2044	294
0None_none_GE_204550.2046	652
0None_none_GE_204550.2057	389
0None_none_GE_204550.2061	607
0None_none_GE_204550.2063	500
0None_none_GE_204550.2068	515
0None_none_GE_204550.2074	422
0None_none_GE_204550.2079	581
0None_none_GE_204550.2081	417
0None_none_GE_204550.2083	450
0None_none_GE_204550.2085	485
0None_none_GE_204550.2099	220
0None_none_GE_204550.2108	480
0None_none_GE_204550.2117	539
0None_none_GE_204550.2124	508
0None_none_GE_204550.2135	461
0None_none_GE_204550.2151	467
0None_none_GE_204550.2160	555
0None_none_GE_204550.2161	421
0None_none_GE_204550.2169	608
0None_none_GE_204550.2176	537
0None_none_GE_204550.2183	600
0None_none_GE_204550.2206	683
0None_none_GE_204550.2207	365
0None_none_GE_204550.2216	420
0None_none_GE_204550.2225	476
0None_none_GE_204550.2228	479
0None_none_GE_204550.2235	364
0None_none_GE_204550.2237	633
0None_none_GE_204550.2239	435
0None_none_MP_204550.1000	602
0None_none_MP_204550.1008	271
0None_none_MP_204550.1009	543
0None_none_MP_204550.1026	729
0None_none_MP_204550.1039	1071
0None_none_MP_204550.1040	513
0None_none_MP_204550.1042	353
0None_none_MP_204550.1045	483
0None_none_MP_204550.1056	601
0None_none_MP_204550.1057	731
0None_none_MP_204550.1060	604
0None_none_MP_204550.1074	610
0None_none_MP_204550.1080	511
0None_none_MP_204550.1088	430
0None_none_MP_204550.1095	623
0None_none_MP_204550.1098	474
0None_none_MP_204550.1109	485
0None_none_MP_204550.1112	440
0None_none_MP_204550.1114	337
0None_none_MP_204550.1119	1037
0None_none_MP_204550.1122	339
0None_none_MP_204550.1123	537
0None_none_MP_204550.1130	397
0None_none_MP_204550.1136	542
0None_none_MP_204550.1142	403
0None_none_MP_204550.1144	421
0None_none_MP_204550.1148	562
0None_none_MP_204550.1149	269
0None_none_MP_204550.1150	422
0None_none_MP_204550.1157	851
0None_none_MP_204550.1178	492
0None_none_MP_204550.1183	471
0None_none_MP_204550.1193	625
0None_none_MP_204550.1194	620
0None_none_MP_204550.1197	461
0None_none_MP_204550.1206	579
0None_none_MP_204550.1214	717
0None_none_MP_204550.1215	674
0None_none_MP_204550.1227	527
0None_none_MP_204550.1229	450
0None_none_MP_204550.1230	330
0None_none_MP_204550.1231	366
0None_none_MP_204550.1239	704
0None_none_MP_204550.1251	535
0None_none_MP_204550.1253	661
0None_none_MP_204550.1261	593
0None_none_MP_204550.1264	586
0None_none_MP_204550.1266	400
0None_none_MP_204550.1273	423
0None_none_MP_204550.1282	604
0None_none_MP_204550.1299	642
0None_none_MP_204550.1311	439
0None_none_MP_204550.1313	666
0None_none_MP_204550.1324	733
0None_none_MP_204550.1325	515
0None_none_MP_204550.1332	355
0None_none_MP_204550.1346	373
0None_none_MP_204550.1347	335
0None_none_MP_204550.1369	352
0None_none_MP_204550.1373	477
0None_none_MP_204550.1375	647
0None_none_MP_204550.1379	447
0None_none_MP_204550.1380	409
0None_none_MP_204550.1384	458
0None_none_MP_204550.1388	652
0None_none_MP_204550.1414	480
0None_none_MP_204550.1417	569
0None_none_MP_204550.1427	539
0None_none_MP_204550.1431	636
0None_none_MP_204550.1440	323
0None_none_MP_204550.1441	348
0None_none_MP_204550.1443	479
0None_none_MP_204550.1449	618
0None_none_MP_204550.1455	476
0None_none_MP_204550.1465	597
0None_none_MP_204550.1470	559
0None_none_MP_204550.1478	629
0None_none_MP_204550.1482	445
0None_none_MP_204550.1484	694
0None_none_MP_204550.1485	569
0None_none_MP_204550.1494	460
0None_none_MP_204550.1495	584
0None_none_MP_204550.1497	606
0None_none_MP_204550.752	356
0None_none_MP_204550.755	454
0None_none_MP_204550.759	432
0None_none_MP_204550.766	609
0None_none_MP_204550.769	658
0None_none_MP_204550.785	479
0None_none_MP_204550.800	428
0None_none_MP_204550.812	398
0None_none_MP_204550.819	547
0None_none_MP_204550.830	486
0None_none_MP_204550.832	284
0None_none_MP_204550.835	506
0None_none_MP_204550.843	539
0None_none_MP_204550.855	512
0None_none_MP_204550.863	402
0None_none_MP_204550.868	353
0None_none_MP_204550.872	427
0None_none_MP_204550.876	563
0None_none_MP_204550.882	489
0None_none_MP_204550.885	551
0None_none_MP_204550.890	337
0None_none_MP_204550.897	220
0None_none_MP_204550.906	484
0None_none_MP_204550.910	603
0None_none_MP_204550.916	590
0None_none_MP_204550.922	396
0None_none_MP_204550.935	584
0None_none_MP_204550.936	605
0None_none_MP_204550.939	530
0None_none_MP_204550.946	430
0None_none_MP_204550.948	368
0None_none_MP_204550.952	640
0None_none_MP_204550.957	415
0None_none_MP_204550.965	481
0None_none_MP_204550.966	474
0None_none_MP_204550.974	604
0None_none_MP_204550.987	475
0None_none_MP_204550.990	568
0None_none_MP_204550.993	454
0None_none_MP_204550.999	645
0None_none_SP_204550.2252	639
0None_none_SP_204550.2255	537
0None_none_SP_204550.2262	537
0None_none_SP_204550.2268	757
0None_none_SP_204550.2272	458
0None_none_SP_204550.2282	255
0None_none_SP_204550.2285	461
0None_none_SP_204550.2290	647
0None_none_SP_204550.2300	656
0None_none_SP_204550.2301	513
0None_none_SP_204550.2304	740
0None_none_SP_204550.2314	478
0None_none_SP_204550.2322	586
0None_none_SP_204550.2326	408
0None_none_SP_204550.2330	444
0None_none_SP_204550.2354	646
0None_none_SP_204550.2361	413
0None_none_SP_204550.2366	538
0None_none_SP_204550.2379	558
0None_none_SP_204550.2389	560
0None_none_SP_204550.2400	752
0None_none_SP_204550.2403	564
0None_none_SP_204550.2409	540
0None_none_SP_204550.2442	492
0None_none_SP_204550.2455	567
0None_none_SP_204550.2456	461
0None_none_SP_204550.2477	798
0None_none_SP_204550.2483	310
0None_none_SP_204550.2485	398
0None_none_SP_204550.2487	623
0None_none_SP_204550.2489	596
0None_none_SP_204550.2494	556
0None_none_SP_204550.2507	788
0None_none_SP_204550.2510	436
0None_none_SP_204550.2522	687
0None_none_SP_204550.2524	488
0None_none_SP_204550.2538	460
0None_none_SP_204550.2548	519
0None_none_SP_204550.2563	446
0None_none_SP_204550.2564	400
0None_none_SP_204550.2568	468
0None_none_SP_204550.2575	421
0None_none_SP_204550.2577	573
0None_none_SP_204550.2581	671
0None_none_SP_204550.2583	749
0None_none_SP_204550.2586	406
0None_none_SP_204550.2592	679
0None_none_SP_204550.2595	321
0None_none_SP_204550.2596	602
0None_none_SP_204550.2597	473
0None_none_SP_204550.2599	469
0None_none_SP_204550.2602	544
0None_none_SP_204550.2606	328
0None_none_SP_204550.2609	605
0None_none_SP_204550.2611	446
0None_none_SP_204550.2632	467
0None_none_SP_204550.2638	378
0None_none_SP_204550.2645	584
0None_none_SP_204550.2651	577
0None_none_SP_204550.2653	266
0None_none_SP_204550.2658	529
0None_none_SP_204550.2667	755
0None_none_SP_204550.2680	459
0None_none_SP_204550.2704	846
0None_none_SP_204550.2706	705
0None_none_SP_204550.2712	349
0None_none_SP_204550.2715	488
0None_none_SP_204550.2717	480
0None_none_SP_204550.2718	410
0None_none_SP_204550.2760	532
0None_none_SP_204550.2770	416
0None_none_SP_204550.2778	423
0None_none_SP_204550.2782	589
0None_none_SP_204550.2784	451
0None_none_SP_204550.2796	556
0None_none_SP_204550.2800	422
0None_none_SP_204550.2805	629
0None_none_SP_204550.2815	502
0None_none_SP_204550.2819	317
0None_none_SP_204550.2820	505
0None_none_SP_204550.2827	589
0None_none_SP_204550.2833	346
0None_none_SP_204550.2839	382
0None_none_SP_204550.2843	846
0None_none_SP_204550.2862	646
0None_none_SP_204550.2864	397
0None_none_SP_204550.2874	676
0None_none_SP_204550.2882	423
0None_none_SP_204550.2887	469
0None_none_SP_204550.2895	553
0None_none_SP_204550.2899	495
0None_none_SP_204550.2907	531
0None_none_SP_204550.2919	468
0None_none_SP_204550.2929	444
0None_none_SP_204550.2933	464
0None_none_SP_204550.2935	480
0None_none_SP_204550.2937	417
0None_none_SP_204550.2943	487
0None_none_SP_204550.2946	504
0None_none_SP_204550.2962	643
0None_none_SP_204550.2963	573
0None_none_SP_204550.2974	407
0None_none_SP_204550.2982	570
0None_none_TMM_204550.113	412
0None_none_TMM_204550.117	428
0None_none_TMM_204550.12	531
0None_none_TMM_204550.123	487
0None_none_TMM_204550.137	419
0None_none_TMM_204550.140	515
0None_none_TMM_204550.142	488
0None_none_TMM_204550.144	626
0None_none_TMM_204550.145	462
0None_none_TMM_204550.152	410
0None_none_TMM_204550.188	568
0None_none_TMM_204550.191	596
0None_none_TMM_204550.197	632
0None_none_TMM_204550.204	490
0None_none_TMM_204550.215	658
0None_none_TMM_204550.217	531
0None_none_TMM_204550.22	697
0None_none_TMM_204550.23	790
0None_none_TMM_204550.240	571
0None_none_TMM_204550.25	823
0None_none_TMM_204550.251	490
0None_none_TMM_204550.256	669
0None_none_TMM_204550.257	291
0None_none_TMM_204550.273	594
0None_none_TMM_204550.275	551
0None_none_TMM_204550.284	468
0None_none_TMM_204550.294	714
0None_none_TMM_204550.3	474
0None_none_TMM_204550.30	513
0None_none_TMM_204550.302	889
0None_none_TMM_204550.317	520
0None_none_TMM_204550.322	754
0None_none_TMM_204550.328	534
0None_none_TMM_204550.337	431
0None_none_TMM_204550.341	865
0None_none_TMM_204550.36	351
0None_none_TMM_204550.364	399
0None_none_TMM_204550.367	469
0None_none_TMM_204550.370	658
0None_none_TMM_204550.376	450
0None_none_TMM_204550.39	504
0None_none_TMM_204550.396	190
0None_none_TMM_204550.40	394
0None_none_TMM_204550.415	333
0None_none_TMM_204550.416	555
0None_none_TMM_204550.418	534
0None_none_TMM_204550.421	480
0None_none_TMM_204550.432	282
0None_none_TMM_204550.433	492
0None_none_TMM_204550.434	520
0None_none_TMM_204550.439	433
0None_none_TMM_204550.44	431
0None_none_TMM_204550.440	587
0None_none_TMM_204550.445	504
0None_none_TMM_204550.450	547
0None_none_TMM_204550.452	502
0None_none_TMM_204550.46	554
0None_none_TMM_204550.468	419
0None_none_TMM_204550.475	369
0None_none_TMM_204550.482	536
0None_none_TMM_204550.484	294
0None_none_TMM_204550.499	466
0None_none_TMM_204550.501	750
0None_none_TMM_204550.505	361
0None_none_TMM_204550.511	491
0None_none_TMM_204550.536	485
0None_none_TMM_204550.542	642
0None_none_TMM_204550.546	418
0None_none_TMM_204550.551	354
0None_none_TMM_204550.580	660
0None_none_TMM_204550.601	427
0None_none_TMM_204550.610	477
0None_none_TMM_204550.612	522
0None_none_TMM_204550.615	816
0None_none_TMM_204550.618	586
0None_none_TMM_204550.619	749
0None_none_TMM_204550.630	654
0None_none_TMM_204550.635	363
0None_none_TMM_204550.643	587
0None_none_TMM_204550.651	489
0None_none_TMM_204550.652	529
0None_none_TMM_204550.654	764
0None_none_TMM_204550.659	357
0None_none_TMM_204550.665	362
0None_none_TMM_204550.666	437
0None_none_TMM_204550.667	409
0None_none_TMM_204550.668	488
0None_none_TMM_204550.67	733
0None_none_TMM_204550.677	745
0None_none_TMM_204550.686	524
0None_none_TMM_204550.688	123
0None_none_TMM_204550.699	648
0None_none_TMM_204550.712	530
0None_none_TMM_204550.720	530
0None_none_TMM_204550.723	300
0None_none_TMM_204550.725	460
0None_none_TMM_204550.727	530
0None_none_TMM_204550.73	397
0None_none_TMM_204550.731	181
0None_none_TMM_204550.750	665
0None_none_TMM_204550.79	519
0None_none_TMM_204550.9	662
0None_none_U1_204550.3754	519
0None_none_U1_204550.3764	431
0None_none_U1_204550.3767	445
0None_none_U1_204550.3775	723
0None_none_U1_204550.3800	580
0None_none_U1_204550.3808	289
0None_none_U1_204550.3828	849
0None_none_U1_204550.3834	534
0None_none_U1_204550.3836	716
0None_none_U1_204550.3841	471
0None_none_U1_204550.3845	653
0None_none_U1_204550.3848	428
0None_none_U1_204550.3852	592
0None_none_U1_204550.3853	543
0None_none_U1_204550.3856	570
0None_none_U1_204550.3859	589
0None_none_U1_204550.3860	530
0None_none_U1_204550.3861	693
0None_none_U1_204550.3862	394
0None_none_U1_204550.3863	722
0None_none_U1_204550.3864	624
0None_none_U1_204550.3869	565
0None_none_U1_204550.3887	540
0None_none_U1_204550.3895	378
0None_none_U1_204550.3900	275
0None_none_U1_204550.3907	462
0None_none_U1_204550.3908	533
0None_none_U1_204550.3913	297
0None_none_U1_204550.3917	704
0None_none_U1_204550.3927	497
0None_none_U1_204550.3928	571
0None_none_U1_204550.3932	320
0None_none_U1_204550.3943	346
0None_none_U1_204550.3948	398
0None_none_U1_204550.3949	479
0None_none_U1_204550.3959	420
0None_none_U1_204550.3965	659
0None_none_U1_204550.3974	418
0None_none_U1_204550.3984	751
0None_none_U1_204550.3987	548
0None_none_U1_204550.3988	437
0None_none_U1_204550.4006	537
0None_none_U1_204550.4007	421
0None_none_U1_204550.4020	481
0None_none_U1_204550.4023	478
0None_none_U1_204550.4030	618
0None_none_U1_204550.4032	472
0None_none_U1_204550.4039	444
0None_none_U1_204550.4040	443
0None_none_U1_204550.4043	733
0None_none_U1_204550.4055	666
0None_none_U1_204550.4058	821
0None_none_U1_204550.4061	352
0None_none_U1_204550.4069	535
0None_none_U1_204550.4071	764
0None_none_U1_204550.4076	426
0None_none_U1_204550.4078	445
0None_none_U1_204550.4083	360
0None_none_U1_204550.4087	554
0None_none_U1_204550.4088	396
0None_none_U1_204550.4098	354
0None_none_U1_204550.4110	580
0None_none_U1_204550.4112	389
0None_none_U1_204550.4113	679
0None_none_U1_204550.4117	480
0None_none_U1_204550.4119	632
0None_none_U1_204550.4120	473
0None_none_U1_204550.4139	635
0None_none_U1_204550.4142	664
0None_none_U1_204550.4162	674
0None_none_U1_204550.4186	359
0None_none_U1_204550.4189	599
0None_none_U1_204550.4203	346
0None_none_U1_204550.4205	573
0None_none_U1_204550.4210	383
0None_none_U1_204550.4213	348
0None_none_U1_204550.4224	530
0None_none_U1_204550.4234	598
0None_none_U1_204550.4244	656
0None_none_U1_204550.4254	671
0None_none_U1_204550.4265	483
0None_none_U1_204550.4266	442
0None_none_U1_204550.4268	540
0None_none_U1_204550.4273	730
0None_none_U1_204550.4285	570
0None_none_U1_204550.4289	752
0None_none_U1_204550.4293	439
0None_none_U1_204550.4297	461
0None_none_U1_204550.4310	718
0None_none_U1_204550.4311	318
0None_none_U1_204550.4324	287
0None_none_U1_204550.4325	270
0None_none_U1_204550.4328	611
0None_none_U1_204550.4329	401
0None_none_U1_204550.4339	561
0None_none_U1_204550.4351	418
0None_none_U1_204550.4353	373
0None_none_U1_204550.4357	384
0None_none_U1_204550.4360	459
0None_none_U1_204550.4364	525
0None_none_U1_204550.4369	561
0None_none_U1_204550.4371	356
0None_none_U1_204550.4406	469
0None_none_U1_204550.4418	736
0None_none_U1_204550.4420	590
0None_none_U1_204550.4426	308
0None_none_U1_204550.4433	441
0None_none_U1_204550.4439	393
0None_none_U1_204550.4443	518
0None_none_U1_204550.4450	576
0None_none_U1_204550.4466	212
0None_none_U1_204550.4468	549
0None_none_U1_204550.4472	604
0None_none_U1_204550.4487	310
0None_none_U1_204550.4495	385
0None_none_U1_204550.4498	524
0None_none_U2_204550.3003	708
0None_none_U2_204550.3005	795
0None_none_U2_204550.3006	311
0None_none_U2_204550.3012	548
0None_none_U2_204550.3016	311
0None_none_U2_204550.3017	411
0None_none_U2_204550.3027	538
0None_none_U2_204550.3030	449
0None_none_U2_204550.3036	576
0None_none_U2_204550.3039	751
0None_none_U2_204550.3049	454
0None_none_U2_204550.3056	873
0None_none_U2_204550.3064	504
0None_none_U2_204550.3066	571
0None_none_U2_204550.3068	425
0None_none_U2_204550.3078	459
0None_none_U2_204550.3085	984
0None_none_U2_204550.3118	750
0None_none_U2_204550.3120	578
0None_none_U2_204550.3124	596
0None_none_U2_204550.3133	718
0None_none_U2_204550.3141	519
0None_none_U2_204550.3147	500
0None_none_U2_204550.3150	403
0None_none_U2_204550.3152	556
0None_none_U2_204550.3154	493
0None_none_U2_204550.3158	391
0None_none_U2_204550.3161	459
0None_none_U2_204550.3163	398
0None_none_U2_204550.3164	616
0None_none_U2_204550.3170	382
0None_none_U2_204550.3177	443
0None_none_U2_204550.3185	495
0None_none_U2_204550.3188	377
0None_none_U2_204550.3190	597
0None_none_U2_204550.3191	388
0None_none_U2_204550.3192	564
0None_none_U2_204550.3206	514
0None_none_U2_204550.3207	471
0None_none_U2_204550.3213	490
0None_none_U2_204550.3215	639
0None_none_U2_204550.3220	32
0None_none_U2_204550.3230	426
0None_none_U2_204550.3236	436
0None_none_U2_204550.3241	745
0None_none_U2_204550.3252	321
0None_none_U2_204550.3254	493
0None_none_U2_204550.3255	725
0None_none_U2_204550.3264	442
0None_none_U2_204550.3280	477
0None_none_U2_204550.3285	376
0None_none_U2_204550.3288	370
0None_none_U2_204550.3300	696
0None_none_U2_204550.3309	264
0None_none_U2_204550.3310	423
0None_none_U2_204550.3323	637
0None_none_U2_204550.3325	506
0None_none_U2_204550.3331	715
0None_none_U2_204550.3337	322
0None_none_U2_204550.3338	407
0None_none_U2_204550.3351	540
0None_none_U2_204550.3356	413
0None_none_U2_204550.3362	734
0None_none_U2_204550.3363	521
0None_none_U2_204550.3364	579
0None_none_U2_204550.3372	267
0None_none_U2_204550.3396	388
0None_none_U2_204550.3408	549
0None_none_U2_204550.3412	711
0None_none_U2_204550.3422	680
0None_none_U2_204550.3430	630
0None_none_U2_204550.3449	397
0None_none_U2_204550.3450	452
0None_none_U2_204550.3451	482
0None_none_U2_204550.3478	624
0None_none_U2_204550.3487	459
0None_none_U2_204550.3494	462
0None_none_U2_204550.3501	569
0None_none_U2_204550.3505	678
0None_none_U2_204550.3508	554
0None_none_U2_204550.3510	608
0None_none_U2_204550.3516	401
0None_none_U2_204550.3540	525
0None_none_U2_204550.3568	504
0None_none_U2_204550.3576	370
0None_none_U2_204550.3587	712
0None_none_U2_204550.3591	428
0None_none_U2_204550.3606	615
0None_none_U2_204550.3615	725
0None_none_U2_204550.3618	945
0None_none_U2_204550.3619	315
0None_none_U2_204550.3621	353
0None_none_U2_204550.3633	617
0None_none_U2_204550.3638	623
0None_none_U2_204550.3645	472
0None_none_U2_204550.3648	452
0None_none_U2_204550.3661	322
0None_none_U2_204550.3662	258
0None_none_U2_204550.3663	690
0None_none_U2_204550.3668	596
0None_none_U2_204550.3669	401
0None_none_U2_204550.3692	378
0None_none_U2_204550.3693	669
0None_none_U2_204550.3698	309
0None_none_U2_204550.3702	759
0None_none_U2_204550.3704	389
0None_none_U2_204550.3709	443
0None_none_U2_204550.3712	655
0None_none_U3_204550.6020	412
0None_none_U3_204550.6022	333
0None_none_U3_204550.6026	355
0None_none_U3_204550.6038	330
0None_none_U3_204550.6042	426
0None_none_U3_204550.6050	662
0None_none_U3_204550.6060	361
0None_none_U3_204550.6065	560
0None_none_U3_204550.6088	725
0None_none_U3_204550.6092	438
0None_none_U3_204550.6094	759
0None_none_U3_204550.6109	602
0None_none_U3_204550.6113	670
0None_none_U3_204550.6133	430
0None_none_U3_204550.6138	441
0None_none_U3_204550.6144	496
0None_none_U3_204550.6151	495
0None_none_U3_204550.6153	553
0None_none_U3_204550.6159	603
0None_none_U3_204550.6162	586
0None_none_U3_204550.6166	401
0None_none_U3_204550.6169	653
0None_none_U3_204550.6175	379
0None_none_U3_204550.6178	482
0None_none_U3_204550.6179	666
0None_none_U3_204550.6184	413
0None_none_U3_204550.6187	309
0None_none_U3_204550.6194	443
0None_none_U3_204550.6199	686
0None_none_U3_204550.6202	490
0None_none_U3_204550.6209	457
0None_none_U3_204550.6229	581
0None_none_U3_204550.6245	344
0None_none_U3_204550.6248	407
0None_none_U3_204550.6254	426
0None_none_U3_204550.6259	446
0None_none_U3_204550.6260	370
0None_none_U3_204550.6261	360
0None_none_U3_204550.6262	406
0None_none_U3_204550.6278	444
0None_none_U3_204550.6283	622
0None_none_U3_204550.6294	422
0None_none_U3_204550.6297	437
0None_none_U3_204550.6305	478
0None_none_U3_204550.6320	655
0None_none_U3_204550.6332	602
0None_none_U3_204550.6338	409
0None_none_U3_204550.6343	1025
0None_none_U3_204550.6350	311
0None_none_U3_204550.6353	427
0None_none_U3_204550.6354	521
0None_none_U3_204550.6363	691
0None_none_U3_204550.6377	402
0None_none_U3_204550.6382	498
0None_none_U3_204550.6395	617
0None_none_U3_204550.6396	344
0None_none_U3_204550.6402	306
0None_none_U3_204550.6411	575
0None_none_U3_204550.6412	388
0None_none_U3_204550.6416	379
0None_none_U3_204550.6426	281
0None_none_U3_204550.6429	500
0None_none_U3_204550.6441	224
0None_none_U3_204550.6447	262
0None_none_U3_204550.6454	578
0None_none_U3_204550.6456	524
0None_none_U3_204550.6462	393
0None_none_U3_204550.6464	629
0None_none_U3_204550.6469	675
0None_none_U3_204550.6486	586
0None_none_U3_204550.6489	602
0None_none_U3_204550.6494	447
0None_none_U3_204550.6509	471
0None_none_U3_204550.6511	517
0None_none_U3_204550.6514	689
0None_none_U3_204550.6518	558
0None_none_U3_204550.6519	564
0None_none_U3_204550.6526	489
0None_none_U3_204550.6538	415
0None_none_U3_204550.6540	549
0None_none_U3_204550.6541	356
0None_none_U3_204550.6544	608
0None_none_U3_204550.6551	511
0None_none_U3_204550.6589	527
0None_none_U3_204550.6595	247
0None_none_U3_204550.6596	396
0None_none_U3_204550.6598	291
0None_none_U3_204550.6601	426
0None_none_U3_204550.6611	488
0None_none_U3_204550.6616	542
0None_none_U3_204550.6623	573
0None_none_U3_204550.6630	497
0None_none_U3_204550.6635	680
0None_none_U3_204550.6647	547
0None_none_U3_204550.6649	502
0None_none_U3_204550.6654	415
0None_none_U3_204550.6656	501
0None_none_U3_204550.6660	390
0None_none_U3_204550.6665	525
0None_none_U3_204550.6672	550
0None_none_U3_204550.6673	409
0None_none_U3_204550.6690	406
0None_none_U3_204550.6703	576
0None_none_U3_204550.6707	263
0None_none_U3_204550.6714	432
0None_none_U3_204550.6715	447
0None_none_U3_204550.6721	430
0None_none_U3_204550.6723	362
0Safe_safe_ACOC_204550.4508	534
0Safe_safe_ACOC_204550.4512	676
0Safe_safe_ACOC_204550.4517	445
0Safe_safe_ACOC_204550.4521	308
0Safe_safe_ACOC_204550.4527	333
0Safe_safe_ACOC_204550.4529	367
0Safe_safe_ACOC_204550.4537	366
0Safe_safe_ACOC_204550.4540	329
0Safe_safe_ACOC_204550.4546	610
0Safe_safe_ACOC_204550.4549	471
0Safe_safe_ACOC_204550.4561	339
0Safe_safe_ACOC_204550.4564	660
0Safe_safe_ACOC_204550.4566	361
0Safe_safe_ACOC_204550.4567	471
0Safe_safe_ACOC_204550.4583	356
0Safe_safe_ACOC_204550.4589	276
0Safe_safe_ACOC_204550.4590	308
0Safe_safe_ACOC_204550.4603	493
0Safe_safe_ACOC_204550.4611	467
0Safe_safe_ACOC_204550.4614	410
0Safe_safe_ACOC_204550.4623	423
0Safe_safe_ACOC_204550.4633	376
0Safe_safe_ACOC_204550.4687	530
0Safe_safe_ACOC_204550.4692	469
0Safe_safe_ACOC_204550.4701	456
0Safe_safe_ACOC_204550.4705	397
0Safe_safe_ACOC_204550.4714	385
0Safe_safe_ACOC_204550.4716	546
0Safe_safe_ACOC_204550.4717	408
0Safe_safe_ACOC_204550.4727	376
0Safe_safe_ACOC_204550.4731	352
0Safe_safe_ACOC_204550.4738	232
0Safe_safe_ACOC_204550.4746	591
0Safe_safe_ACOC_204550.4749	470
0Safe_safe_ACOC_204550.4750	440
0Safe_safe_ACOC_204550.4752	423
0Safe_safe_ACOC_204550.4753	377
0Safe_safe_ACOC_204550.4758	349
0Safe_safe_ACOC_204550.4774	380
0Safe_safe_ACOC_204550.4782	534
0Safe_safe_ACOC_204550.4788	370
0Safe_safe_ACOC_204550.4796	496
0Safe_safe_ACOC_204550.4798	769
0Safe_safe_ACOC_204550.4826	509
0Safe_safe_ACOC_204550.4850	479
0Safe_safe_ACOC_204550.4852	420
0Safe_safe_ACOC_204550.4860	452
0Safe_safe_ACOC_204550.4866	404
0Safe_safe_ACOC_204550.4870	502
0Safe_safe_ACOC_204550.4873	323
0Safe_safe_ACOC_204550.4875	593
0Safe_safe_ACOC_204550.4882	387
0Safe_safe_ACOC_204550.4884	178
0Safe_safe_ACOC_204550.4891	483
0Safe_safe_ACOC_204550.4896	210
0Safe_safe_ACOC_204550.4902	503
0Safe_safe_ACOC_204550.4909	521
0Safe_safe_ACOC_204550.4910	337
0Safe_safe_ACOC_204550.4916	330
0Safe_safe_ACOC_204550.4924	414
0Safe_safe_ACOC_204550.4925	334
0Safe_safe_ACOC_204550.4935	401
0Safe_safe_ACOC_204550.4943	409
0Safe_safe_ACOC_204550.4945	460
0Safe_safe_ACOC_204550.4960	12
0Safe_safe_ACOC_204550.4964	524
0Safe_safe_ACOC_204550.4973	485
0Safe_safe_ACOC_204550.4982	311
0Safe_safe_ACOC_204550.4991	348
0Safe_safe_ACOC_204550.4999	271
0Safe_safe_ACOC_204550.5005	516
0Safe_safe_ACOC_204550.5007	446
0Safe_safe_ACOC_204550.5013	593
0Safe_safe_ACOC_204550.5024	374
0Safe_safe_ACOC_204550.5025	432
0Safe_safe_ACOC_204550.5035	436
0Safe_safe_ACOC_204550.5038	345
0Safe_safe_ACOC_204550.5039	550
0Safe_safe_ACOC_204550.5045	374
0Safe_safe_ACOC_204550.5049	420
0Safe_safe_ACOC_204550.5060	373
0Safe_safe_ACOC_204550.5085	424
0Safe_safe_ACOC_204550.5105	583
0Safe_safe_ACOC_204550.5110	215
0Safe_safe_ACOC_204550.5119	342
0Safe_safe_ACOC_204550.5125	346
0Safe_safe_ACOC_204550.5130	481
0Safe_safe_ACOC_204550.5131	391
0Safe_safe_ACOC_204550.5132	459
0Safe_safe_ACOC_204550.5149	471
0Safe_safe_ACOC_204550.5159	203
0Safe_safe_ACOC_204550.5162	493
0Safe_safe_ACOC_204550.5164	220
0Safe_safe_ACOC_204550.5173	365
0Safe_safe_ACOC_204550.5178	383
0Safe_safe_ACOC_204550.5179	428
0Safe_safe_ACOC_204550.5181	324
0Safe_safe_ACOC_204550.5182	550
0Safe_safe_ACOC_204550.5184	361
0Safe_safe_ACOC_204550.5186	450
0Safe_safe_ACOC_204550.5196	579
0Safe_safe_ACOC_204550.5200	247
0Safe_safe_ACOC_204550.5202	424
0Safe_safe_ACOC_204550.5216	349
0Safe_safe_ACOC_204550.5221	411
0Safe_safe_ACOC_204550.5223	268
0Safe_safe_ACOC_204550.5230	343
0Safe_safe_ACOC_204550.5241	303
0Safe_safe_ACOC_204550.5242	405
0Safe_safe_ACOC_204550.5249	324
0Safe_safe_ACOC_204550.5250	204
0Safe_safe_DTKP_204550.5254	362
0Safe_safe_DTKP_204550.5256	613
0Safe_safe_DTKP_204550.5260	685
0Safe_safe_DTKP_204550.5262	440
0Safe_safe_DTKP_204550.5265	569
0Safe_safe_DTKP_204550.5267	469
0Safe_safe_DTKP_204550.5289	434
0Safe_safe_DTKP_204550.5295	230
0Safe_safe_DTKP_204550.5307	503
0Safe_safe_DTKP_204550.5308	615
0Safe_safe_DTKP_204550.5312	308
0Safe_safe_DTKP_204550.5315	359
0Safe_safe_DTKP_204550.5316	291
0Safe_safe_DTKP_204550.5329	517
0Safe_safe_DTKP_204550.5332	518
0Safe_safe_DTKP_204550.5333	338
0Safe_safe_DTKP_204550.5346	284
0Safe_safe_DTKP_204550.5349	562
0Safe_safe_DTKP_204550.5351	315
0Safe_safe_DTKP_204550.5354	353
0Safe_safe_DTKP_204550.5366	623
0Safe_safe_DTKP_204550.5369	356
0Safe_safe_DTKP_204550.5370	337
0Safe_safe_DTKP_204550.5372	298
0Safe_safe_DTKP_204550.5375	377
0Safe_safe_DTKP_204550.5378	382
0Safe_safe_DTKP_204550.5383	365
0Safe_safe_DTKP_204550.5397	378
0Safe_safe_DTKP_204550.5400	360
0Safe_safe_DTKP_204550.5404	461
0Safe_safe_DTKP_204550.5421	497
0Safe_safe_DTKP_204550.5428	373
0Safe_safe_DTKP_204550.5430	181
0Safe_safe_DTKP_204550.5439	556
0Safe_safe_DTKP_204550.5454	96
0Safe_safe_DTKP_204550.5455	601
0Safe_safe_DTKP_204550.5460	242
0Safe_safe_DTKP_204550.5461	433
0Safe_safe_DTKP_204550.5462	367
0Safe_safe_DTKP_204550.5471	446
0Safe_safe_DTKP_204550.5477	404
0Safe_safe_DTKP_204550.5482	566
0Safe_safe_DTKP_204550.5485	360
0Safe_safe_DTKP_204550.5486	495
0Safe_safe_DTKP_204550.5506	362
0Safe_safe_DTKP_204550.5510	164
0Safe_safe_DTKP_204550.5517	394
0Safe_safe_DTKP_204550.5525	468
0Safe_safe_DTKP_204550.5540	561
0Safe_safe_DTKP_204550.5551	478
0Safe_safe_DTKP_204550.5552	245
0Safe_safe_DTKP_204550.5572	270
0Safe_safe_DTKP_204550.5576	499
0Safe_safe_DTKP_204550.5582	408
0Safe_safe_DTKP_204550.5585	315
0Safe_safe_DTKP_204550.5588	385
0Safe_safe_DTKP_204550.5592	456
0Safe_safe_DTKP_204550.5595	322
0Safe_safe_DTKP_204550.5602	311
0Safe_safe_DTKP_204550.5606	229
0Safe_safe_DTKP_204550.5607	325
0Safe_safe_DTKP_204550.5609	329
0Safe_safe_DTKP_204550.5610	345
0Safe_safe_DTKP_204550.5616	463
0Safe_safe_DTKP_204550.5619	531
0Safe_safe_DTKP_204550.5621	294
0Safe_safe_DTKP_204550.5639	433
0Safe_safe_DTKP_204550.5652	356
0Safe_safe_DTKP_204550.5654	568
0Safe_safe_DTKP_204550.5657	293
0Safe_safe_DTKP_204550.5662	385
0Safe_safe_DTKP_204550.5668	403
0Safe_safe_DTKP_204550.5669	386
0Safe_safe_DTKP_204550.5676	454
0Safe_safe_DTKP_204550.5693	353
0Safe_safe_DTKP_204550.5699	406
0Safe_safe_DTKP_204550.5703	509
0Safe_safe_DTKP_204550.5717	1008
0Safe_safe_DTKP_204550.5721	461
0Safe_safe_DTKP_204550.5732	592
0Safe_safe_DTKP_204550.5733	575
0Safe_safe_DTKP_204550.5737	460
0Safe_safe_DTKP_204550.5748	438
0Safe_safe_DTKP_204550.5753	389
0Safe_safe_DTKP_204550.5758	455
0Safe_safe_DTKP_204550.5761	481
0Safe_safe_DTKP_204550.5772	454
0Safe_safe_DTKP_204550.5773	602
0Safe_safe_DTKP_204550.5774	142
0Safe_safe_DTKP_204550.5797	346
0Safe_safe_DTKP_204550.5803	679
0Safe_safe_DTKP_204550.5808	334
0Safe_safe_DTKP_204550.5816	569
0Safe_safe_DTKP_204550.5819	410
0Safe_safe_DTKP_204550.5820	650
0Safe_safe_DTKP_204550.5830	529
0Safe_safe_DTKP_204550.5840	426
0Safe_safe_DTKP_204550.5842	432
0Safe_safe_DTKP_204550.5846	390
0Safe_safe_DTKP_204550.5848	428
0Safe_safe_DTKP_204550.5852	450
0Safe_safe_DTKP_204550.5855	363
0Safe_safe_DTKP_204550.5861	281
0Safe_safe_DTKP_204550.5875	511
0Safe_safe_DTKP_204550.5879	181
0Safe_safe_DTKP_204550.5882	529
0Safe_safe_DTKP_204550.5888	545
0Safe_safe_DTKP_204550.5890	399
0Safe_safe_DTKP_204550.5892	427
0Safe_safe_DTKP_204550.5904	300
0Safe_safe_DTKP_204550.5905	429
0Safe_safe_DTKP_204550.5916	468
0Safe_safe_DTKP_204550.5928	492
0Safe_safe_DTKP_204550.5929	365
0Safe_safe_DTKP_204550.5933	360
0Safe_safe_DTKP_204550.5947	345
0Safe_safe_DTKP_204550.5953	385
0Safe_safe_DTKP_204550.5956	469
0Safe_safe_DTKP_204550.5960	243
0Safe_safe_DTKP_204550.5970	339
0Safe_safe_DTKP_204550.5971	439
0Safe_safe_DTKP_204550.5988	539
0Safe_safe_DTKP_204550.5991	490
0Safe_safe_DTKP_204550.5995	507
0Safe_safe_GE_204550.1520	355
0Safe_safe_GE_204550.1523	428
0Safe_safe_GE_204550.1531	259
0Safe_safe_GE_204550.1553	403
0Safe_safe_GE_204550.1562	530
0Safe_safe_GE_204550.1575	467
0Safe_safe_GE_204550.1581	495
0Safe_safe_GE_204550.1582	552
0Safe_safe_GE_204550.1583	285
0Safe_safe_GE_204550.1596	584
0Safe_safe_GE_204550.1600	572
0Safe_safe_GE_204550.1603	478
0Safe_safe_GE_204550.1605	448
0Safe_safe_GE_204550.1617	765
0Safe_safe_GE_204550.1618	841
0Safe_safe_GE_204550.1622	343
0Safe_safe_GE_204550.1628	422
0Safe_safe_GE_204550.1637	430
0Safe_safe_GE_204550.1641	546
0Safe_safe_GE_204550.1645	453
0Safe_safe_GE_204550.1646	495
0Safe_safe_GE_204550.1662	422
0Safe_safe_GE_204550.1664	678
0Safe_safe_GE_204550.1667	588
0Safe_safe_GE_204550.1679	327
0Safe_safe_GE_204550.1687	629
0Safe_safe_GE_204550.1716	567
0Safe_safe_GE_204550.1720	548
0Safe_safe_GE_204550.1723	526
0Safe_safe_GE_204550.1731	673
0Safe_safe_GE_204550.1748	373
0Safe_safe_GE_204550.1752	309
0Safe_safe_GE_204550.1754	300
0Safe_safe_GE_204550.1767	531
0Safe_safe_GE_204550.1773	303
0Safe_safe_GE_204550.1781	526
0Safe_safe_GE_204550.1788	378
0Safe_safe_GE_204550.1791	407
0Safe_safe_GE_204550.1795	357
0Safe_safe_GE_204550.1803	874
0Safe_safe_GE_204550.1807	635
0Safe_safe_GE_204550.1832	318
0Safe_safe_GE_204550.1833	403
0Safe_safe_GE_204550.1835	216
0Safe_safe_GE_204550.1852	546
0Safe_safe_GE_204550.1853	455
0Safe_safe_GE_204550.1864	606
0Safe_safe_GE_204550.1881	546
0Safe_safe_GE_204550.1882	681
0Safe_safe_GE_204550.1889	645
0Safe_safe_GE_204550.1890	271
0Safe_safe_GE_204550.1894	316
0Safe_safe_GE_204550.1895	354
0Safe_safe_GE_204550.1901	490
0Safe_safe_GE_204550.1913	302
0Safe_safe_GE_204550.1918	492
0Safe_safe_GE_204550.1933	424
0Safe_safe_GE_204550.1955	365
0Safe_safe_GE_204550.1962	467
0Safe_safe_GE_204550.1967	493
0Safe_safe_GE_204550.1969	389
0Safe_safe_GE_204550.1974	168
0Safe_safe_GE_204550.1996	526
0Safe_safe_GE_204550.1999	445
0Safe_safe_GE_204550.2023	662
0Safe_safe_GE_204550.2035	492
0Safe_safe_GE_204550.2038	688
0Safe_safe_GE_204550.2042	483
0Safe_safe_GE_204550.2044	350
0Safe_safe_GE_204550.2046	273
0Safe_safe_GE_204550.2047	352
0Safe_safe_GE_204550.2049	358
0Safe_safe_GE_204550.2051	366
0Safe_safe_GE_204550.2056	541
0Safe_safe_GE_204550.2063	477
0Safe_safe_GE_204550.2077	608
0Safe_safe_GE_204550.2087	489
0Safe_safe_GE_204550.2091	433
0Safe_safe_GE_204550.2093	409
0Safe_safe_GE_204550.2108	592
0Safe_safe_GE_204550.2134	665
0Safe_safe_GE_204550.2136	740
0Safe_safe_GE_204550.2143	269
0Safe_safe_GE_204550.2148	141
0Safe_safe_GE_204550.2153	122
0Safe_safe_GE_204550.2165	649
0Safe_safe_GE_204550.2167	475
0Safe_safe_GE_204550.2175	251
0Safe_safe_GE_204550.2184	585
0Safe_safe_GE_204550.2186	795
0Safe_safe_GE_204550.2191	332
0Safe_safe_GE_204550.2204	567
0Safe_safe_GE_204550.2216	411
0Safe_safe_GE_204550.2223	710
0Safe_safe_GE_204550.2225	670
0Safe_safe_GE_204550.2229	419
0Safe_safe_GE_204550.2239	577
0Safe_safe_GE_204550.2249	590
0Safe_safe_MP_204550.1011	695
0Safe_safe_MP_204550.1018	597
0Safe_safe_MP_204550.1023	553
0Safe_safe_MP_204550.1024	676
0Safe_safe_MP_204550.1041	315
0Safe_safe_MP_204550.1071	343
0Safe_safe_MP_204550.1079	582
0Safe_safe_MP_204550.1084	467
0Safe_safe_MP_204550.1097	320
0Safe_safe_MP_204550.1113	581
0Safe_safe_MP_204550.1117	535
0Safe_safe_MP_204550.1121	511
0Safe_safe_MP_204550.1124	526
0Safe_safe_MP_204550.1126	364
0Safe_safe_MP_204550.1127	499
0Safe_safe_MP_204550.1129	546
0Safe_safe_MP_204550.1163	294
0Safe_safe_MP_204550.1176	604
0Safe_safe_MP_204550.1177	419
0Safe_safe_MP_204550.1178	580
0Safe_safe_MP_204550.1181	628
0Safe_safe_MP_204550.1184	666
0Safe_safe_MP_204550.1193	589
0Safe_safe_MP_204550.1194	336
0Safe_safe_MP_204550.1212	692
0Safe_safe_MP_204550.1213	177
0Safe_safe_MP_204550.1216	485
0Safe_safe_MP_204550.1217	545
0Safe_safe_MP_204550.1254	400
0Safe_safe_MP_204550.1256	520
0Safe_safe_MP_204550.1273	399
0Safe_safe_MP_204550.1279	269
0Safe_safe_MP_204550.1288	427
0Safe_safe_MP_204550.1289	427
0Safe_safe_MP_204550.1290	506
0Safe_safe_MP_204550.1297	234
0Safe_safe_MP_204550.1315	528
0Safe_safe_MP_204550.1326	302
0Safe_safe_MP_204550.1329	666
0Safe_safe_MP_204550.1334	350
0Safe_safe_MP_204550.1339	501
0Safe_safe_MP_204550.1342	581
0Safe_safe_MP_204550.1344	529
0Safe_safe_MP_204550.1346	224
0Safe_safe_MP_204550.1348	544
0Safe_safe_MP_204550.1349	714
0Safe_safe_MP_204550.1357	470
0Safe_safe_MP_204550.1358	585
0Safe_safe_MP_204550.1376	148
0Safe_safe_MP_204550.1378	464
0Safe_safe_MP_204550.1387	540
0Safe_safe_MP_204550.1389	530
0Safe_safe_MP_204550.1394	283
0Safe_safe_MP_204550.1396	485
0Safe_safe_MP_204550.1397	538
0Safe_safe_MP_204550.1409	444
0Safe_safe_MP_204550.1410	473
0Safe_safe_MP_204550.1423	606
0Safe_safe_MP_204550.1426	409
0Safe_safe_MP_204550.1427	533
0Safe_safe_MP_204550.1428	649
0Safe_safe_MP_204550.1442	585
0Safe_safe_MP_204550.1454	347
0Safe_safe_MP_204550.1456	378
0Safe_safe_MP_204550.1485	561
0Safe_safe_MP_204550.1498	318
0Safe_safe_MP_204550.1500	581
0Safe_safe_MP_204550.755	517
0Safe_safe_MP_204550.758	669
0Safe_safe_MP_204550.759	375
0Safe_safe_MP_204550.769	357
0Safe_safe_MP_204550.770	218
0Safe_safe_MP_204550.786	484
0Safe_safe_MP_204550.787	473
0Safe_safe_MP_204550.799	447
0Safe_safe_MP_204550.806	397
0Safe_safe_MP_204550.807	340
0Safe_safe_MP_204550.814	490
0Safe_safe_MP_204550.817	389
0Safe_safe_MP_204550.823	577
0Safe_safe_MP_204550.825	227
0Safe_safe_MP_204550.831	403
0Safe_safe_MP_204550.835	668
0Safe_safe_MP_204550.838	260
0Safe_safe_MP_204550.841	431
0Safe_safe_MP_204550.854	410
0Safe_safe_MP_204550.865	520
0Safe_safe_MP_204550.866	529
0Safe_safe_MP_204550.867	511
0Safe_safe_MP_204550.868	378
0Safe_safe_MP_204550.869	594
0Safe_safe_MP_204550.873	307
0Safe_safe_MP_204550.876	554
0Safe_safe_MP_204550.877	724
0Safe_safe_MP_204550.885	737
0Safe_safe_MP_204550.887	576
0Safe_safe_MP_204550.894	352
0Safe_safe_MP_204550.897	507
0Safe_safe_MP_204550.903	411
0Safe_safe_MP_204550.909	437
0Safe_safe_MP_204550.911	537
0Safe_safe_MP_204550.915	406
0Safe_safe_MP_204550.917	590
0Safe_safe_MP_204550.931	645
0Safe_safe_MP_204550.937	416
0Safe_safe_MP_204550.951	279
0Safe_safe_MP_204550.966	708
0Safe_safe_MP_204550.968	305
0Safe_safe_MP_204550.974	418
0Safe_safe_MP_204550.984	615
0Safe_safe_MP_204550.999	598
0Safe_safe_SP_204550.2255	416
0Safe_safe_SP_204550.2262	331
0Safe_safe_SP_204550.2264	605
0Safe_safe_SP_204550.2272	572
0Safe_safe_SP_204550.2277	632
0Safe_safe_SP_204550.2279	258
0Safe_safe_SP_204550.2280	423
0Safe_safe_SP_204550.2282	354
0Safe_safe_SP_204550.2283	599
0Safe_safe_SP_204550.2287	335
0Safe_safe_SP_204550.2294	260
0Safe_safe_SP_204550.2296	502
0Safe_safe_SP_204550.2305	387
0Safe_safe_SP_204550.2307	323
0Safe_safe_SP_204550.2308	417
0Safe_safe_SP_204550.2309	503
0Safe_safe_SP_204550.2319	641
0Safe_safe_SP_204550.2337	486
0Safe_safe_SP_204550.2342	580
0Safe_safe_SP_204550.2354	342
0Safe_safe_SP_204550.2361	637
0Safe_safe_SP_204550.2363	465
0Safe_safe_SP_204550.2373	351
0Safe_safe_SP_204550.2383	340
0Safe_safe_SP_204550.2385	570
0Safe_safe_SP_204550.2387	268
0Safe_safe_SP_204550.2398	641
0Safe_safe_SP_204550.2403	441
0Safe_safe_SP_204550.2404	347
0Safe_safe_SP_204550.2410	354
0Safe_safe_SP_204550.2417	267
0Safe_safe_SP_204550.2421	365
0Safe_safe_SP_204550.2423	361
0Safe_safe_SP_204550.2425	439
0Safe_safe_SP_204550.2426	327
0Safe_safe_SP_204550.2429	492
0Safe_safe_SP_204550.2457	632
0Safe_safe_SP_204550.2471	383
0Safe_safe_SP_204550.2473	263
0Safe_safe_SP_204550.2475	422
0Safe_safe_SP_204550.2478	309
0Safe_safe_SP_204550.2479	474
0Safe_safe_SP_204550.2486	550
0Safe_safe_SP_204550.2490	233
0Safe_safe_SP_204550.2494	474
0Safe_safe_SP_204550.2499	456
0Safe_safe_SP_204550.2510	622
0Safe_safe_SP_204550.2512	40
0Safe_safe_SP_204550.2518	378
0Safe_safe_SP_204550.2536	276
0Safe_safe_SP_204550.2542	369
0Safe_safe_SP_204550.2552	381
0Safe_safe_SP_204550.2554	512
0Safe_safe_SP_204550.2565	363
0Safe_safe_SP_204550.2569	312
0Safe_safe_SP_204550.2578	419
0Safe_safe_SP_204550.2579	238
0Safe_safe_SP_204550.2584	506
0Safe_safe_SP_204550.2592	707
0Safe_safe_SP_204550.2603	302
0Safe_safe_SP_204550.2611	356
0Safe_safe_SP_204550.2619	583
0Safe_safe_SP_204550.2626	458
0Safe_safe_SP_204550.2630	486
0Safe_safe_SP_204550.2648	486
0Safe_safe_SP_204550.2649	318
0Safe_safe_SP_204550.2654	373
0Safe_safe_SP_204550.2655	561
0Safe_safe_SP_204550.2656	334
0Safe_safe_SP_204550.2668	411
0Safe_safe_SP_204550.2673	401
0Safe_safe_SP_204550.2679	486
0Safe_safe_SP_204550.2714	300
0Safe_safe_SP_204550.2722	696
0Safe_safe_SP_204550.2724	384
0Safe_safe_SP_204550.2737	346
0Safe_safe_SP_204550.2748	466
0Safe_safe_SP_204550.2756	439
0Safe_safe_SP_204550.2758	487
0Safe_safe_SP_204550.2759	250
0Safe_safe_SP_204550.2762	440
0Safe_safe_SP_204550.2777	413
0Safe_safe_SP_204550.2787	532
0Safe_safe_SP_204550.2797	572
0Safe_safe_SP_204550.2800	555
0Safe_safe_SP_204550.2801	429
0Safe_safe_SP_204550.2816	733
0Safe_safe_SP_204550.2819	507
0Safe_safe_SP_204550.2827	399
0Safe_safe_SP_204550.2830	573
0Safe_safe_SP_204550.2834	607
0Safe_safe_SP_204550.2841	460
0Safe_safe_SP_204550.2871	577
0Safe_safe_SP_204550.2874	543
0Safe_safe_SP_204550.2880	647
0Safe_safe_SP_204550.2882	715
0Safe_safe_SP_204550.2894	554
0Safe_safe_SP_204550.2896	573
0Safe_safe_SP_204550.2902	892
0Safe_safe_SP_204550.2904	318
0Safe_safe_SP_204550.2908	266
0Safe_safe_SP_204550.2911	316
0Safe_safe_SP_204550.2915	401
0Safe_safe_SP_204550.2916	613
0Safe_safe_SP_204550.2918	380
0Safe_safe_SP_204550.2935	571
0Safe_safe_SP_204550.2943	301
0Safe_safe_SP_204550.2960	560
0Safe_safe_SP_204550.2961	535
0Safe_safe_SP_204550.2965	394
0Safe_safe_SP_204550.2979	498
0Safe_safe_SP_204550.2985	365
0Safe_safe_SP_204550.2989	504
0Safe_safe_SP_204550.2991	527
0Safe_safe_TMM_204550.100	390
0Safe_safe_TMM_204550.11	634
0Safe_safe_TMM_204550.110	591
0Safe_safe_TMM_204550.113	509
0Safe_safe_TMM_204550.120	350
0Safe_safe_TMM_204550.129	654
0Safe_safe_TMM_204550.133	412
0Safe_safe_TMM_204550.142	354
0Safe_safe_TMM_204550.143	425
0Safe_safe_TMM_204550.145	542
0Safe_safe_TMM_204550.146	436
0Safe_safe_TMM_204550.158	417
0Safe_safe_TMM_204550.166	623
0Safe_safe_TMM_204550.167	329
0Safe_safe_TMM_204550.179	618
0Safe_safe_TMM_204550.186	538
0Safe_safe_TMM_204550.193	484
0Safe_safe_TMM_204550.196	762
0Safe_safe_TMM_204550.211	458
0Safe_safe_TMM_204550.22	255
0Safe_safe_TMM_204550.222	452
0Safe_safe_TMM_204550.230	401
0Safe_safe_TMM_204550.24	351
0Safe_safe_TMM_204550.240	805
0Safe_safe_TMM_204550.250	519
0Safe_safe_TMM_204550.259	290
0Safe_safe_TMM_204550.26	322
0Safe_safe_TMM_204550.264	389
0Safe_safe_TMM_204550.270	452
0Safe_safe_TMM_204550.29	368
0Safe_safe_TMM_204550.309	595
0Safe_safe_TMM_204550.321	327
0Safe_safe_TMM_204550.33	606
0Safe_safe_TMM_204550.336	419
0Safe_safe_TMM_204550.347	395
0Safe_safe_TMM_204550.35	217
0Safe_safe_TMM_204550.350	621
0Safe_safe_TMM_204550.354	423
0Safe_safe_TMM_204550.357	473
0Safe_safe_TMM_204550.361	504
0Safe_safe_TMM_204550.372	605
0Safe_safe_TMM_204550.374	384
0Safe_safe_TMM_204550.376	365
0Safe_safe_TMM_204550.377	744
0Safe_safe_TMM_204550.380	393
0Safe_safe_TMM_204550.390	394
0Safe_safe_TMM_204550.405	320
0Safe_safe_TMM_204550.410	561
0Safe_safe_TMM_204550.411	588
0Safe_safe_TMM_204550.434	309
0Safe_safe_TMM_204550.44	667
0Safe_safe_TMM_204550.450	455
0Safe_safe_TMM_204550.455	672
0Safe_safe_TMM_204550.472	815
0Safe_safe_TMM_204550.477	481
0Safe_safe_TMM_204550.478	408
0Safe_safe_TMM_204550.491	428
0Safe_safe_TMM_204550.497	448
0Safe_safe_TMM_204550.501	417
0Safe_safe_TMM_204550.507	436
0Safe_safe_TMM_204550.510	533
0Safe_safe_TMM_204550.511	225
0Safe_safe_TMM_204550.514	375
0Safe_safe_TMM_204550.520	336
0Safe_safe_TMM_204550.526	435
0Safe_safe_TMM_204550.527	667
0Safe_safe_TMM_204550.530	516
0Safe_safe_TMM_204550.531	713
0Safe_safe_TMM_204550.534	378
0Safe_safe_TMM_204550.537	425
0Safe_safe_TMM_204550.539	314
0Safe_safe_TMM_204550.541	317
0Safe_safe_TMM_204550.543	658
0Safe_safe_TMM_204550.552	35
0Safe_safe_TMM_204550.558	342
0Safe_safe_TMM_204550.570	310
0Safe_safe_TMM_204550.573	255
0Safe_safe_TMM_204550.575	462
0Safe_safe_TMM_204550.587	356
0Safe_safe_TMM_204550.602	527
0Safe_safe_TMM_204550.625	349
0Safe_safe_TMM_204550.634	364
0Safe_safe_TMM_204550.655	668
0Safe_safe_TMM_204550.657	446
0Safe_safe_TMM_204550.660	633
0Safe_safe_TMM_204550.661	614
0Safe_safe_TMM_204550.663	437
0Safe_safe_TMM_204550.671	599
0Safe_safe_TMM_204550.676	337
0Safe_safe_TMM_204550.677	386
0Safe_safe_TMM_204550.684	484
0Safe_safe_TMM_204550.686	526
0Safe_safe_TMM_204550.688	361
0Safe_safe_TMM_204550.698	373
0Safe_safe_TMM_204550.710	297
0Safe_safe_TMM_204550.717	205
0Safe_safe_TMM_204550.720	279
0Safe_safe_TMM_204550.724	709
0Safe_safe_TMM_204550.727	322
0Safe_safe_TMM_204550.728	224
0Safe_safe_TMM_204550.746	513
0Safe_safe_TMM_204550.749	707
0Safe_safe_TMM_204550.84	607
0Safe_safe_TMM_204550.86	852
0Safe_safe_TMM_204550.9	366
0Safe_safe_TMM_204550.91	363
0Safe_safe_TMM_204550.93	631
0Safe_safe_TMM_204550.94	393
0Safe_safe_TMM_204550.97	355
0Safe_safe_U1_204550.3761	117
0Safe_safe_U1_204550.3768	587
0Safe_safe_U1_204550.3785	537
0Safe_safe_U1_204550.3788	466
0Safe_safe_U1_204550.3790	353
0Safe_safe_U1_204550.3793	378
0Safe_safe_U1_204550.3806	355
0Safe_safe_U1_204550.3810	227
0Safe_safe_U1_204550.3811	357
0Safe_safe_U1_204550.3812	427
0Safe_safe_U1_204550.3813	225
0Safe_safe_U1_204550.3816	504
0Safe_safe_U1_204550.3849	448
0Safe_safe_U1_204550.3851	710
0Safe_safe_U1_204550.3857	376
0Safe_safe_U1_204550.3859	655
0Safe_safe_U1_204550.3866	240
0Safe_safe_U1_204550.3870	379
0Safe_safe_U1_204550.3873	408
0Safe_safe_U1_204550.3878	365
0Safe_safe_U1_204550.3881	310
0Safe_safe_U1_204550.3883	255
0Safe_safe_U1_204550.3894	353
0Safe_safe_U1_204550.3907	446
0Safe_safe_U1_204550.3909	413
0Safe_safe_U1_204550.3914	337
0Safe_safe_U1_204550.3922	358
0Safe_safe_U1_204550.3926	351
0Safe_safe_U1_204550.3933	435
0Safe_safe_U1_204550.3936	333
0Safe_safe_U1_204550.3946	401
0Safe_safe_U1_204550.3951	643
0Safe_safe_U1_204550.3956	367
0Safe_safe_U1_204550.3957	308
0Safe_safe_U1_204550.3970	190
0Safe_safe_U1_204550.3973	531
0Safe_safe_U1_204550.3975	507
0Safe_safe_U1_204550.3981	313
0Safe_safe_U1_204550.4012	251
0Safe_safe_U1_204550.4027	149
0Safe_safe_U1_204550.4040	705
0Safe_safe_U1_204550.4043	418
0Safe_safe_U1_204550.4048	544
0Safe_safe_U1_204550.4054	385
0Safe_safe_U1_204550.4071	407
0Safe_safe_U1_204550.4074	223
0Safe_safe_U1_204550.4077	300
0Safe_safe_U1_204550.4078	346
0Safe_safe_U1_204550.4079	411
0Safe_safe_U1_204550.4093	395
0Safe_safe_U1_204550.4096	150
0Safe_safe_U1_204550.4106	393
0Safe_safe_U1_204550.4108	380
0Safe_safe_U1_204550.4113	345
0Safe_safe_U1_204550.4115	289
0Safe_safe_U1_204550.4119	328
0Safe_safe_U1_204550.4120	512
0Safe_safe_U1_204550.4129	324
0Safe_safe_U1_204550.4133	435
0Safe_safe_U1_204550.4141	614
0Safe_safe_U1_204550.4167	442
0Safe_safe_U1_204550.4178	424
0Safe_safe_U1_204550.4181	505
0Safe_safe_U1_204550.4187	525
0Safe_safe_U1_204550.4189	327
0Safe_safe_U1_204550.4190	336
0Safe_safe_U1_204550.4192	465
0Safe_safe_U1_204550.4199	321
0Safe_safe_U1_204550.4211	417
0Safe_safe_U1_204550.4218	815
0Safe_safe_U1_204550.4231	75
0Safe_safe_U1_204550.4236	482
0Safe_safe_U1_204550.4237	440
0Safe_safe_U1_204550.4245	312
0Safe_safe_U1_204550.4250	415
0Safe_safe_U1_204550.4255	460
0Safe_safe_U1_204550.4256	453
0Safe_safe_U1_204550.4257	381
0Safe_safe_U1_204550.4263	434
0Safe_safe_U1_204550.4274	203
0Safe_safe_U1_204550.4278	392
0Safe_safe_U1_204550.4289	485
0Safe_safe_U1_204550.4290	756
0Safe_safe_U1_204550.4293	562
0Safe_safe_U1_204550.4298	507
0Safe_safe_U1_204550.4303	272
0Safe_safe_U1_204550.4356	199
0Safe_safe_U1_204550.4366	591
0Safe_safe_U1_204550.4372	260
0Safe_safe_U1_204550.4379	345
0Safe_safe_U1_204550.4382	213
0Safe_safe_U1_204550.4384	291
0Safe_safe_U1_204550.4390	381
0Safe_safe_U1_204550.4394	505
0Safe_safe_U1_204550.4396	419
0Safe_safe_U1_204550.4415	293
0Safe_safe_U1_204550.4424	372
0Safe_safe_U1_204550.4430	436
0Safe_safe_U1_204550.4444	343
0Safe_safe_U1_204550.4446	261
0Safe_safe_U1_204550.4461	410
0Safe_safe_U1_204550.4465	647
0Safe_safe_U1_204550.4466	456
0Safe_safe_U1_204550.4473	354
0Safe_safe_U1_204550.4479	657
0Safe_safe_U2_204550.3002	496
0Safe_safe_U2_204550.3015	461
0Safe_safe_U2_204550.3027	656
0Safe_safe_U2_204550.3034	435
0Safe_safe_U2_204550.3039	677
0Safe_safe_U2_204550.3043	384
0Safe_safe_U2_204550.3052	523
0Safe_safe_U2_204550.3058	726
0Safe_safe_U2_204550.3063	411
0Safe_safe_U2_204550.3066	541
0Safe_safe_U2_204550.3074	498
0Safe_safe_U2_204550.3078	408
0Safe_safe_U2_204550.3086	451
0Safe_safe_U2_204550.3095	560
0Safe_safe_U2_204550.3108	640
0Safe_safe_U2_204550.3110	419
0Safe_safe_U2_204550.3121	674
0Safe_safe_U2_204550.3125	348
0Safe_safe_U2_204550.3145	545
0Safe_safe_U2_204550.3147	650
0Safe_safe_U2_204550.3153	626
0Safe_safe_U2_204550.3162	597
0Safe_safe_U2_204550.3163	479
0Safe_safe_U2_204550.3170	390
0Safe_safe_U2_204550.3182	400
0Safe_safe_U2_204550.3189	491
0Safe_safe_U2_204550.3190	609
0Safe_safe_U2_204550.3192	504
0Safe_safe_U2_204550.3193	812
0Safe_safe_U2_204550.3194	425
0Safe_safe_U2_204550.3227	604
0Safe_safe_U2_204550.3233	493
0Safe_safe_U2_204550.3234	319
0Safe_safe_U2_204550.3256	425
0Safe_safe_U2_204550.3286	348
0Safe_safe_U2_204550.3302	399
0Safe_safe_U2_204550.3303	482
0Safe_safe_U2_204550.3304	518
0Safe_safe_U2_204550.3307	506
0Safe_safe_U2_204550.3308	360
0Safe_safe_U2_204550.3312	291
0Safe_safe_U2_204550.3313	270
0Safe_safe_U2_204550.3314	186
0Safe_safe_U2_204550.3319	509
0Safe_safe_U2_204550.3320	147
0Safe_safe_U2_204550.3325	493
0Safe_safe_U2_204550.3326	185
0Safe_safe_U2_204550.3327	327
0Safe_safe_U2_204550.3328	367
0Safe_safe_U2_204550.3330	405
0Safe_safe_U2_204550.3340	423
0Safe_safe_U2_204550.3341	519
0Safe_safe_U2_204550.3371	413
0Safe_safe_U2_204550.3380	599
0Safe_safe_U2_204550.3382	228
0Safe_safe_U2_204550.3390	498
0Safe_safe_U2_204550.3403	455
0Safe_safe_U2_204550.3413	610
0Safe_safe_U2_204550.3422	493
0Safe_safe_U2_204550.3423	372
0Safe_safe_U2_204550.3429	337
0Safe_safe_U2_204550.3436	474
0Safe_safe_U2_204550.3443	332
0Safe_safe_U2_204550.3446	305
0Safe_safe_U2_204550.3450	757
0Safe_safe_U2_204550.3456	603
0Safe_safe_U2_204550.3462	248
0Safe_safe_U2_204550.3465	649
0Safe_safe_U2_204550.3469	417
0Safe_safe_U2_204550.3475	316
0Safe_safe_U2_204550.3476	531
0Safe_safe_U2_204550.3479	578
0Safe_safe_U2_204550.3481	240
0Safe_safe_U2_204550.3485	513
0Safe_safe_U2_204550.3491	447
0Safe_safe_U2_204550.3493	398
0Safe_safe_U2_204550.3494	318
0Safe_safe_U2_204550.3507	307
0Safe_safe_U2_204550.3531	611
0Safe_safe_U2_204550.3532	612
0Safe_safe_U2_204550.3533	286
0Safe_safe_U2_204550.3548	302
0Safe_safe_U2_204550.3550	284
0Safe_safe_U2_204550.3556	354
0Safe_safe_U2_204550.3560	339
0Safe_safe_U2_204550.3569	535
0Safe_safe_U2_204550.3570	348
0Safe_safe_U2_204550.3581	541
0Safe_safe_U2_204550.3583	113
0Safe_safe_U2_204550.3593	380
0Safe_safe_U2_204550.3597	369
0Safe_safe_U2_204550.3608	479
0Safe_safe_U2_204550.3615	444
0Safe_safe_U2_204550.3618	504
0Safe_safe_U2_204550.3623	407
0Safe_safe_U2_204550.3626	422
0Safe_safe_U2_204550.3643	334
0Safe_safe_U2_204550.3671	479
0Safe_safe_U2_204550.3677	371
0Safe_safe_U2_204550.3707	397
0Safe_safe_U2_204550.3712	698
0Safe_safe_U2_204550.3717	318
0Safe_safe_U2_204550.3730	481
0Safe_safe_U2_204550.3731	350
0Safe_safe_U2_204550.3738	495
0Safe_safe_U2_204550.3748	30
0Safe_safe_U2_204550.3750	505
0Safe_safe_U3_204550.6001	300
0Safe_safe_U3_204550.6002	284
0Safe_safe_U3_204550.6003	455
0Safe_safe_U3_204550.6006	346
0Safe_safe_U3_204550.6011	529
0Safe_safe_U3_204550.6014	196
0Safe_safe_U3_204550.6025	504
0Safe_safe_U3_204550.6034	375
0Safe_safe_U3_204550.6040	354
0Safe_safe_U3_204550.6045	508
0Safe_safe_U3_204550.6049	283
0Safe_safe_U3_204550.6059	459
0Safe_safe_U3_204550.6070	471
0Safe_safe_U3_204550.6072	513
0Safe_safe_U3_204550.6073	150
0Safe_safe_U3_204550.6074	221
0Safe_safe_U3_204550.6082	482
0Safe_safe_U3_204550.6086	588
0Safe_safe_U3_204550.6089	353
0Safe_safe_U3_204550.6091	358
0Safe_safe_U3_204550.6098	144
0Safe_safe_U3_204550.6108	285
0Safe_safe_U3_204550.6112	379
0Safe_safe_U3_204550.6117	517
0Safe_safe_U3_204550.6140	384
0Safe_safe_U3_204550.6151	418
0Safe_safe_U3_204550.6154	463
0Safe_safe_U3_204550.6157	653
0Safe_safe_U3_204550.6167	390
0Safe_safe_U3_204550.6171	398
0Safe_safe_U3_204550.6177	447
0Safe_safe_U3_204550.6194	361
0Safe_safe_U3_204550.6202	421
0Safe_safe_U3_204550.6211	532
0Safe_safe_U3_204550.6231	497
0Safe_safe_U3_204550.6238	539
0Safe_safe_U3_204550.6243	553
0Safe_safe_U3_204550.6266	479
0Safe_safe_U3_204550.6276	217
0Safe_safe_U3_204550.6283	281
0Safe_safe_U3_204550.6287	419
0Safe_safe_U3_204550.6294	322
0Safe_safe_U3_204550.6297	346
0Safe_safe_U3_204550.6299	275
0Safe_safe_U3_204550.6300	433
0Safe_safe_U3_204550.6305	439
0Safe_safe_U3_204550.6323	641
0Safe_safe_U3_204550.6328	351
0Safe_safe_U3_204550.6344	661
0Safe_safe_U3_204550.6349	424
0Safe_safe_U3_204550.6365	426
0Safe_safe_U3_204550.6369	279
0Safe_safe_U3_204550.6371	232
0Safe_safe_U3_204550.6372	517
0Safe_safe_U3_204550.6373	230
0Safe_safe_U3_204550.6377	321
0Safe_safe_U3_204550.6379	631
0Safe_safe_U3_204550.6380	528
0Safe_safe_U3_204550.6386	485
0Safe_safe_U3_204550.6394	239
0Safe_safe_U3_204550.6397	147
0Safe_safe_U3_204550.6399	440
0Safe_safe_U3_204550.6400	335
0Safe_safe_U3_204550.6421	501
0Safe_safe_U3_204550.6427	379
0Safe_safe_U3_204550.6429	334
0Safe_safe_U3_204550.6433	500
0Safe_safe_U3_204550.6436	309
0Safe_safe_U3_204550.6445	380
0Safe_safe_U3_204550.6458	277
0Safe_safe_U3_204550.6459	142
0Safe_safe_U3_204550.6460	416
0Safe_safe_U3_204550.6463	459
0Safe_safe_U3_204550.6471	491
0Safe_safe_U3_204550.6475	545
0Safe_safe_U3_204550.6477	265
0Safe_safe_U3_204550.6482	449
0Safe_safe_U3_204550.6488	693
0Safe_safe_U3_204550.6496	443
0Safe_safe_U3_204550.6506	441
0Safe_safe_U3_204550.6507	580
0Safe_safe_U3_204550.6523	462
0Safe_safe_U3_204550.6527	401
0Safe_safe_U3_204550.6529	361
0Safe_safe_U3_204550.6536	407
0Safe_safe_U3_204550.6548	289
0Safe_safe_U3_204550.6549	273
0Safe_safe_U3_204550.6558	575
0Safe_safe_U3_204550.6566	193
0Safe_safe_U3_204550.6570	176
0Safe_safe_U3_204550.6572	333
0Safe_safe_U3_204550.6577	453
0Safe_safe_U3_204550.6579	388
0Safe_safe_U3_204550.6585	435
0Safe_safe_U3_204550.6595	338
0Safe_safe_U3_204550.6597	224
0Safe_safe_U3_204550.6605	365
0Safe_safe_U3_204550.6607	496
0Safe_safe_U3_204550.6615	502
0Safe_safe_U3_204550.6621	277
0Safe_safe_U3_204550.6636	530
0Safe_safe_U3_204550.6641	472
0Safe_safe_U3_204550.6646	321
0Safe_safe_U3_204550.6647	185
0Safe_safe_U3_204550.6648	258
0Safe_safe_U3_204550.6656	458
0Safe_safe_U3_204550.6658	456
0Safe_safe_U3_204550.6674	400
0Safe_safe_U3_204550.6682	398
0Safe_safe_U3_204550.6687	304
0Safe_safe_U3_204550.6689	211
0Safe_safe_U3_204550.6696	284
0Safe_safe_U3_204550.6709	542
0Safe_safe_U3_204550.6727	185
0Safe_safe_U3_204550.6742	398
0Safe_safe_U3_204550.6743	292
0Safe_safe_U3_204550.6750	294
ENSG00000000419_DPM1_TMM_44683.1	538
ENSG00000000419_DPM1_TMM_44684.2	274
ENSG00000000419_DPM1_TMM_44685.3	857
ENSG00000000419_DPM1_TMM_44686.4	673
ENSG00000000419_DPM1_TMM_44687.5	573
ENSG00000000419_DPM1_TMM_44688.6	519
ENSG00000000419_DPM1_TMM_44689.7	548
ENSG00000000419_DPM1_TMM_44690.8	486
ENSG00000000419_DPM1_TMM_44691.9	616
[truncated: 22,887 more rows]

## Sheet: WT DTKP screens
0None_none_ACOCDTKP_212050.751	82
0None_none_ACOCDTKP_212392.1093	6
0None_none_ACOCDTKP_213062.1763	704
0None_none_ACOCDTKP_213384.2085	123
0None_none_ACOCDTKP_213452.2153	49
0None_none_ACOCDTKP_214209.2910	256
0None_none_ACOCDTKP_214247.2948	121
0None_none_ACOCDTKP_216067.4768	190
0None_none_ACOCDTKP_216181.4882	147
0None_none_ACOCDTKP_216359.5060	254
0None_none_ACOCDTKP_216369.5070	370
0None_none_ACOCDTKP_216758.5459	42
0None_none_ACOCUNA1_212384.1085	239
0None_none_ACOCUNA1_212423.1124	196
0None_none_ACOCUNA1_213912.2613	153
0None_none_ACOCUNA1_214211.2912	43
0None_none_ACOCUNA1_215205.3906	34
0None_none_ACOCUNA1_215292.3993	457
0None_none_ACOCUNA1_215840.4541	219
0None_none_ACOCUNA1_215978.4679	110
0None_none_ACOCUNA1_216385.5086	264
0None_none_ACOCUNA2_211969.670	124
0None_none_ACOCUNA2_212081.782	67
0None_none_ACOCUNA2_212637.1338	428
0None_none_ACOCUNA2_212735.1436	180
0None_none_ACOCUNA2_213626.2327	151
0None_none_ACOCUNA2_214243.2944	262
0None_none_ACOCUNA2_214354.3055	138
0None_none_ACOCUNA2_214708.3409	107
0None_none_ACOCUNA2_216019.4720	660
0None_none_ACOCUNA3_213827.2528	146
0None_none_ACOCUNA3_214541.3242	225
0None_none_ACOCUNA3_215263.3964	89
0None_none_ACOCUNA3_215513.4214	85
0None_none_ACOCUNA3_215750.4451	232
0None_none_ACOCUNA3_215989.4690	422
0None_none_ACOCUNA3_216052.4753	74
0None_none_ACOCUNA3_216473.5174	39
0None_none_ACOCUNA3_216747.5448	180
0None_none_ACOC_211318.19	223
0None_none_ACOC_211377.78	293
0None_none_ACOC_211409.110	45
0None_none_ACOC_211480.181	109
0None_none_ACOC_211483.184	15
0None_none_ACOC_211621.322	341
0None_none_ACOC_211823.524	186
0None_none_ACOC_211898.599	238
0None_none_ACOC_212111.812	204
0None_none_ACOC_212121.822	587
0None_none_ACOC_212178.879	126
0None_none_ACOC_212216.917	221
0None_none_ACOC_212235.936	2
0None_none_ACOC_212294.995	430
0None_none_ACOC_212295.996	315
0None_none_ACOC_212331.1032	148
0None_none_ACOC_212487.1188	148
0None_none_ACOC_212698.1399	214
0None_none_ACOC_212728.1429	166
0None_none_ACOC_212732.1433	275
0None_none_ACOC_212750.1451	96
0None_none_ACOC_212785.1486	435
0None_none_ACOC_212825.1526	26
0None_none_ACOC_212839.1540	197
0None_none_ACOC_212894.1595	197
0None_none_ACOC_212906.1607	190
0None_none_ACOC_212929.1630	275
0None_none_ACOC_212988.1689	111
0None_none_ACOC_213096.1797	147
0None_none_ACOC_213180.1881	54
0None_none_ACOC_213353.2054	136
0None_none_ACOC_213474.2175	27
0None_none_ACOC_213516.2217	156
0None_none_ACOC_213524.2225	205
0None_none_ACOC_213564.2265	426
0None_none_ACOC_213571.2272	785
0None_none_ACOC_213723.2424	14
0None_none_ACOC_213805.2506	197
0None_none_ACOC_213846.2547	233
0None_none_ACOC_213883.2584	365
0None_none_ACOC_213980.2681	52
0None_none_ACOC_214055.2756	499
0None_none_ACOC_214067.2768	165
0None_none_ACOC_214346.3047	281
0None_none_ACOC_214447.3148	162
0None_none_ACOC_214584.3285	131
0None_none_ACOC_214648.3349	200
0None_none_ACOC_214713.3414	313
0None_none_ACOC_214812.3513	538
0None_none_ACOC_214865.3566	304
0None_none_ACOC_214896.3597	297
0None_none_ACOC_214917.3618	15
0None_none_ACOC_214979.3680	416
0None_none_ACOC_215046.3747	136
0None_none_ACOC_215058.3759	812
0None_none_ACOC_215107.3808	199
0None_none_ACOC_215157.3858	213
0None_none_ACOC_215275.3976	233
0None_none_ACOC_215276.3977	282
0None_none_ACOC_215352.4053	174
0None_none_ACOC_215496.4197	206
0None_none_ACOC_215579.4280	26
0None_none_ACOC_215632.4333	12
0None_none_ACOC_215737.4438	1
0None_none_ACOC_215785.4486	123
0None_none_ACOC_215815.4516	172
0None_none_ACOC_215894.4595	281
0None_none_ACOC_215944.4645	514
0None_none_ACOC_215957.4658	143
0None_none_ACOC_216026.4727	249
0None_none_ACOC_216111.4812	336
0None_none_ACOC_216308.5009	337
0None_none_ACOC_216453.5154	424
0None_none_ACOC_216462.5163	35
0None_none_ACOC_216549.5250	255
0None_none_ACOC_216606.5307	18
0None_none_ACOC_216646.5347	131
0None_none_ACOC_216681.5382	81
0None_none_ACOC_216753.5454	126
0None_none_ACOC_216829.5530	395
0None_none_ACOC_216844.5545	332
0None_none_ACOC_216853.5554	719
0None_none_DTKPPROT_211394.95	29
0None_none_DTKPPROT_212082.783	331
0None_none_DTKPPROT_212817.1518	337
0None_none_DTKPPROT_213000.1701	506
0None_none_DTKPPROT_213114.1815	256
0None_none_DTKPPROT_213399.2100	249
0None_none_DTKPPROT_214113.2814	85
0None_none_DTKPPROT_214302.3003	199
0None_none_DTKPPROT_214355.3056	134
0None_none_DTKPPROT_214377.3078	175
0None_none_DTKPPROT_214488.3189	74
0None_none_DTKPPROT_215331.4032	219
0None_none_DTKPPROT_216884.5585	175
0None_none_DTKP_211345.46	106
0None_none_DTKP_211346.47	132
0None_none_DTKP_211456.157	232
0None_none_DTKP_211474.175	221
0None_none_DTKP_211624.325	264
0None_none_DTKP_211708.409	251
0None_none_DTKP_211747.448	334
0None_none_DTKP_211770.471	194
0None_none_DTKP_212098.799	221
0None_none_DTKP_212212.913	237
0None_none_DTKP_212346.1047	398
0None_none_DTKP_212398.1099	128
0None_none_DTKP_212459.1160	252
0None_none_DTKP_212697.1398	164
0None_none_DTKP_212729.1430	153
0None_none_DTKP_212793.1494	166
0None_none_DTKP_212797.1498	350
0None_none_DTKP_212927.1628	279
0None_none_DTKP_212968.1669	53
0None_none_DTKP_213026.1727	123
0None_none_DTKP_213195.1896	147
0None_none_DTKP_213274.1975	574
0None_none_DTKP_213357.2058	22
0None_none_DTKP_213460.2161	225
0None_none_DTKP_213523.2224	73
0None_none_DTKP_213548.2249	505
0None_none_DTKP_213644.2345	162
0None_none_DTKP_213763.2464	130
0None_none_DTKP_213798.2499	239
0None_none_DTKP_213801.2502	1
0None_none_DTKP_213910.2611	185
0None_none_DTKP_213914.2615	54
0None_none_DTKP_213966.2667	261
0None_none_DTKP_214230.2931	95
0None_none_DTKP_214345.3046	157
0None_none_DTKP_214402.3103	810
0None_none_DTKP_214445.3146	24
0None_none_DTKP_214540.3241	160
0None_none_DTKP_214647.3348	19
0None_none_DTKP_214661.3362	151
0None_none_DTKP_214761.3462	491
0None_none_DTKP_214801.3502	117
0None_none_DTKP_214814.3515	197
0None_none_DTKP_214849.3550	57
0None_none_DTKP_214863.3564	164
0None_none_DTKP_214919.3620	256
0None_none_DTKP_214959.3660	107
0None_none_DTKP_215140.3841	161
0None_none_DTKP_215147.3848	101
0None_none_DTKP_215347.4048	267
0None_none_DTKP_215440.4141	330
0None_none_DTKP_215498.4199	5
0None_none_DTKP_215504.4205	51
0None_none_DTKP_215607.4308	580
0None_none_DTKP_215705.4406	255
0None_none_DTKP_215878.4579	93
0None_none_DTKP_215956.4657	187
0None_none_DTKP_215990.4691	158
0None_none_DTKP_216021.4722	406
0None_none_DTKP_216054.4755	175
0None_none_DTKP_216062.4763	211
0None_none_DTKP_216158.4859	281
0None_none_DTKP_216225.4926	131
0None_none_DTKP_216352.5053	137
0None_none_DTKP_216626.5327	85
0None_none_DTKP_216655.5356	171
0None_none_DTKP_216687.5388	6
0None_none_DTKP_216771.5472	62
0None_none_DTKP_216852.5553	173
0None_none_DTKP_216871.5572	174
0None_none_GEEXDTKP_211568.269	279
0None_none_GEEXDTKP_211936.637	154
0None_none_GEEXDTKP_212190.891	111
0None_none_GEEXDTKP_212700.1401	213
0None_none_GEEXDTKP_213130.1831	9
0None_none_GEEXDTKP_213844.2545	8
0None_none_GEEXDTKP_214356.3057	130
0None_none_GEEXDTKP_214573.3274	72
0None_none_GEEXDTKP_214876.3577	70
0None_none_GEEXDTKP_215892.4593	184
0None_none_GEEXUNA1_211448.149	79
0None_none_GEEXUNA1_212059.760	136
0None_none_GEEXUNA1_212514.1215	201
0None_none_GEEXUNA1_212910.1611	78
0None_none_GEEXUNA1_213394.2095	175
0None_none_GEEXUNA1_214106.2807	625
0None_none_GEEXUNA1_214460.3161	167
0None_none_GEEXUNA1_214545.3246	28
0None_none_GEEXUNA1_215111.3812	535
0None_none_GEEXUNA1_215301.4002	152
0None_none_GEEXUNA1_215338.4039	216
0None_none_GEEXUNA1_215463.4164	236
0None_none_GEEXUNA1_216723.5424	465
0None_none_GEEXUNA2_212678.1379	64
0None_none_GEEXUNA2_212706.1407	326
0None_none_GEEXUNA2_212741.1442	200
0None_none_GEEXUNA2_212784.1485	223
0None_none_GEEXUNA2_212884.1585	443
0None_none_GEEXUNA2_213997.2698	149
0None_none_GEEXUNA2_214945.3646	73
0None_none_GEEXUNA2_215339.4040	16
0None_none_GEEXUNA2_215810.4511	241
0None_none_GEEXUNA2_215826.4527	790
0None_none_GEEXUNA2_216214.4915	451
0None_none_GEEXUNA2_216902.5603	58
0None_none_GEEXUNA3_214220.2921	487
0None_none_GEEXUNA3_216333.5034	42
0None_none_GEEX_211357.58	159
0None_none_GEEX_211494.195	148
0None_none_GEEX_211559.260	70
0None_none_GEEX_211701.402	56
0None_none_GEEX_211957.658	400
0None_none_GEEX_211994.695	178
0None_none_GEEX_212109.810	413
0None_none_GEEX_212267.968	45
0None_none_GEEX_212452.1153	227
0None_none_GEEX_212479.1180	588
0None_none_GEEX_212508.1209	296
0None_none_GEEX_212596.1297	797
0None_none_GEEX_212699.1400	360
0None_none_GEEX_212905.1606	422
0None_none_GEEX_212916.1617	331
0None_none_GEEX_212976.1677	149
0None_none_GEEX_213055.1756	464
0None_none_GEEX_213059.1760	64
0None_none_GEEX_213070.1771	192
0None_none_GEEX_213076.1777	212
0None_none_GEEX_213132.1833	303
0None_none_GEEX_213151.1852	369
0None_none_GEEX_213190.1891	238
0None_none_GEEX_213284.1985	313
0None_none_GEEX_213364.2065	553
0None_none_GEEX_213456.2157	78
0None_none_GEEX_213506.2207	278
0None_none_GEEX_213536.2237	274
0None_none_GEEX_213629.2330	321
0None_none_GEEX_213701.2402	395
0None_none_GEEX_213721.2422	11
0None_none_GEEX_213739.2440	256
0None_none_GEEX_213746.2447	113
0None_none_GEEX_213817.2518	468
0None_none_GEEX_213831.2532	910
0None_none_GEEX_213852.2553	288
0None_none_GEEX_213951.2652	72
0None_none_GEEX_213978.2679	130
0None_none_GEEX_214044.2745	290
0None_none_GEEX_214122.2823	161
0None_none_GEEX_214203.2904	2
0None_none_GEEX_214206.2907	1060
0None_none_GEEX_214516.3217	364
0None_none_GEEX_214668.3369	93
0None_none_GEEX_214674.3375	189
0None_none_GEEX_214690.3391	277
0None_none_GEEX_214703.3404	112
0None_none_GEEX_214777.3478	180
0None_none_GEEX_214894.3595	273
0None_none_GEEX_214895.3596	150
0None_none_GEEX_214925.3626	242
0None_none_GEEX_214956.3657	79
0None_none_GEEX_214996.3697	4
0None_none_GEEX_215110.3811	170
0None_none_GEEX_215151.3852	181
0None_none_GEEX_215174.3875	317
0None_none_GEEX_215235.3936	37
0None_none_GEEX_215287.3988	308
0None_none_GEEX_215458.4159	262
0None_none_GEEX_215530.4231	28
0None_none_GEEX_215650.4351	22
0None_none_GEEX_215875.4576	71
0None_none_GEEX_215881.4582	482
0None_none_GEEX_215899.4600	59
0None_none_GEEX_215968.4669	200
0None_none_GEEX_215970.4671	178
0None_none_GEEX_216010.4711	324
0None_none_GEEX_216256.4957	44
0None_none_GEEX_216259.4960	23
0None_none_GEEX_216415.5116	1031
0None_none_GEEX_216657.5358	289
0None_none_GEEX_216661.5362	107
0None_none_MEPRDTKP_212024.725	233
0None_none_MEPRDTKP_212488.1189	497
0None_none_MEPRDTKP_213881.2582	390
0None_none_MEPRDTKP_214193.2894	201
0None_none_MEPRDTKP_214651.3352	269
0None_none_MEPRDTKP_215133.3834	1
0None_none_MEPRDTKP_215206.3907	148
0None_none_MEPRDTKP_215617.4318	186
0None_none_MEPRDTKP_216793.5494	325
0None_none_MEPRUNA1_211903.604	57
0None_none_MEPRUNA1_212174.875	97
0None_none_MEPRUNA1_212226.927	183
0None_none_MEPRUNA1_213606.2307	378
0None_none_MEPRUNA1_213679.2380	86
0None_none_MEPRUNA1_214687.3388	33
0None_none_MEPRUNA1_215012.3713	69
0None_none_MEPRUNA1_215223.3924	5
0None_none_MEPRUNA1_215366.4067	514
0None_none_MEPRUNA2_212543.1244	555
0None_none_MEPRUNA2_213383.2084	213
0None_none_MEPRUNA2_213698.2399	223
0None_none_MEPRUNA2_214005.2706	737
0None_none_MEPRUNA2_214340.3041	281
0None_none_MEPRUNA2_215465.4166	289
0None_none_MEPRUNA2_215916.4617	521
0None_none_MEPRUNA3_211656.357	255
0None_none_MEPRUNA3_211725.426	198
0None_none_MEPRUNA3_213233.1934	352
0None_none_MEPRUNA3_213482.2183	254
0None_none_MEPRUNA3_214537.3238	176
0None_none_MEPRUNA3_215118.3819	244
0None_none_MEPRUNA3_215262.3963	185
0None_none_MEPRUNA3_216692.5393	9
0None_none_MEPRUNA3_216920.5621	230
0None_none_MEPR_211312.13	71
0None_none_MEPR_211347.48	151
0None_none_MEPR_211565.266	338
0None_none_MEPR_211583.284	106
0None_none_MEPR_211641.342	16
0None_none_MEPR_211655.356	284
0None_none_MEPR_211740.441	433
0None_none_MEPR_211748.449	43
0None_none_MEPR_211766.467	163
0None_none_MEPR_211771.472	239
0None_none_MEPR_211914.615	371
0None_none_MEPR_211928.629	259
0None_none_MEPR_211964.665	252
0None_none_MEPR_212086.787	363
0None_none_MEPR_212215.916	300
0None_none_MEPR_212370.1071	353
0None_none_MEPR_212441.1142	97
0None_none_MEPR_212642.1343	3
0None_none_MEPR_212707.1408	64
0None_none_MEPR_212737.1438	158
0None_none_MEPR_212814.1515	220
0None_none_MEPR_212849.1550	267
0None_none_MEPR_212907.1608	201
0None_none_MEPR_213023.1724	360
0None_none_MEPR_213051.1752	308
0None_none_MEPR_213064.1765	125
0None_none_MEPR_213135.1836	75
0None_none_MEPR_213173.1874	21
0None_none_MEPR_213191.1892	36
0None_none_MEPR_213349.2050	523
0None_none_MEPR_213424.2125	244
0None_none_MEPR_213478.2179	201
0None_none_MEPR_213686.2387	6
0None_none_MEPR_213690.2391	111
0None_none_MEPR_213719.2420	237
0None_none_MEPR_213900.2601	40
0None_none_MEPR_213957.2658	281
0None_none_MEPR_213969.2670	94
0None_none_MEPR_214009.2710	44
0None_none_MEPR_214168.2869	206
0None_none_MEPR_214195.2896	381
0None_none_MEPR_214233.2934	4
0None_none_MEPR_214274.2975	56
0None_none_MEPR_214495.3196	146
0None_none_MEPR_214564.3265	78
0None_none_MEPR_214581.3282	297
0None_none_MEPR_214614.3315	95
0None_none_MEPR_214642.3343	45
0None_none_MEPR_214649.3350	20
0None_none_MEPR_214653.3354	319
0None_none_MEPR_214700.3401	125
0None_none_MEPR_214750.3451	524
0None_none_MEPR_214776.3477	223
0None_none_MEPR_214805.3506	432
0None_none_MEPR_214807.3508	61
0None_none_MEPR_214926.3627	344
0None_none_MEPR_214941.3642	265
0None_none_MEPR_214964.3665	91
0None_none_MEPR_215049.3750	74
0None_none_MEPR_215069.3770	159
0None_none_MEPR_215074.3775	174
0None_none_MEPR_215089.3790	462
0None_none_MEPR_215142.3843	56
0None_none_MEPR_215169.3870	542
0None_none_MEPR_215239.3940	263
0None_none_MEPR_215332.4033	137
0None_none_MEPR_215484.4185	134
0None_none_MEPR_215612.4313	218
0None_none_MEPR_215666.4367	245
0None_none_MEPR_215734.4435	112
0None_none_MEPR_215753.4454	438
0None_none_MEPR_215795.4496	152
0None_none_MEPR_215853.4554	216
0None_none_MEPR_215914.4615	164
0None_none_MEPR_216001.4702	357
0None_none_MEPR_216149.4850	236
0None_none_MEPR_216236.4937	739
0None_none_MEPR_216276.4977	46
0None_none_MEPR_216347.5048	65
0None_none_MEPR_216470.5171	145
0None_none_MEPR_216560.5261	200
0None_none_MEPR_216584.5285	138
0None_none_MEPR_216615.5316	200
0None_none_MEPR_216627.5328	971
0None_none_MEPR_216648.5349	632
0None_none_MEPR_216698.5399	113
0None_none_MEPR_216826.5527	73
0None_none_MEPR_216850.5551	209
0None_none_PROTUNA3_211724.425	531
0None_none_PROTUNA3_211805.506	163
0None_none_PROTUNA3_212032.733	21
0None_none_PROTUNA3_212751.1452	162
0None_none_PROTUNA3_214240.2941	141
0None_none_PROTUNA3_214514.3215	46
0None_none_PROTUNA3_214553.3254	146
0None_none_PROTUNA3_214632.3333	227
0None_none_PROTUNA3_214742.3443	446
0None_none_PROTUNA3_214754.3455	169
0None_none_PROTUNA3_214873.3574	272
0None_none_PROTUNA3_215346.4047	144
0None_none_PROTUNA3_216218.4919	176
0None_none_PROTUNA3_216378.5079	3
0None_none_PROTUNA3_216451.5152	126
0None_none_PROT_211363.64	257
0None_none_PROT_211415.116	447
0None_none_PROT_211462.163	316
0None_none_PROT_211492.193	282
0None_none_PROT_211512.213	122
0None_none_PROT_211542.243	151
0None_none_PROT_211611.312	107
0None_none_PROT_211644.345	142
0None_none_PROT_211772.473	210
0None_none_PROT_211845.546	548
0None_none_PROT_211896.597	176
0None_none_PROT_211940.641	110
0None_none_PROT_211999.700	713
0None_none_PROT_212088.789	283
0None_none_PROT_212116.817	634
0None_none_PROT_212162.863	161
0None_none_PROT_212198.899	101
0None_none_PROT_212202.903	97
0None_none_PROT_212241.942	164
0None_none_PROT_212305.1006	171
0None_none_PROT_212351.1052	520
0None_none_PROT_212380.1081	287
0None_none_PROT_212491.1192	459
0None_none_PROT_212498.1199	200
0None_none_PROT_212731.1432	122
0None_none_PROT_212733.1434	1
0None_none_PROT_212760.1461	173
0None_none_PROT_212769.1470	54
0None_none_PROT_212812.1513	212
0None_none_PROT_212865.1566	369
0None_none_PROT_212924.1625	85
0None_none_PROT_212947.1648	224
0None_none_PROT_213010.1711	320
0None_none_PROT_213165.1866	147
0None_none_PROT_213188.1889	106
0None_none_PROT_213229.1930	292
0None_none_PROT_213287.1988	80
0None_none_PROT_213313.2014	219
0None_none_PROT_213328.2029	128
0None_none_PROT_213408.2109	30
0None_none_PROT_213436.2137	233
0None_none_PROT_213520.2221	153
0None_none_PROT_213672.2373	868
0None_none_PROT_213697.2398	237
0None_none_PROT_213744.2445	1
0None_none_PROT_213775.2476	185
0None_none_PROT_213803.2504	525
0None_none_PROT_213913.2614	46
0None_none_PROT_213928.2629	25
0None_none_PROT_214024.2725	268
0None_none_PROT_214151.2852	123
0None_none_PROT_214154.2855	312
0None_none_PROT_214182.2883	139
0None_none_PROT_214197.2898	104
0None_none_PROT_214227.2928	179
0None_none_PROT_214256.2957	130
0None_none_PROT_214303.3004	235
0None_none_PROT_214323.3024	69
0None_none_PROT_214347.3048	18
0None_none_PROT_214358.3059	153
0None_none_PROT_214435.3136	229
0None_none_PROT_214450.3151	109
0None_none_PROT_214521.3222	273
0None_none_PROT_214618.3319	54
0None_none_PROT_214758.3459	85
0None_none_PROT_214798.3499	246
0None_none_PROT_214811.3512	5
0None_none_PROT_214819.3520	36
0None_none_PROT_214866.3567	111
0None_none_PROT_214880.3581	65
0None_none_PROT_215113.3814	368
0None_none_PROT_215181.3882	74
0None_none_PROT_215194.3895	19
0None_none_PROT_215380.4081	56
0None_none_PROT_215408.4109	93
0None_none_PROT_215474.4175	298
0None_none_PROT_215562.4263	6
0None_none_PROT_215627.4328	370
0None_none_PROT_215723.4424	277
0None_none_PROT_215767.4468	279
0None_none_PROT_215842.4543	39
0None_none_PROT_215951.4652	116
0None_none_PROT_215962.4663	132
0None_none_PROT_215965.4666	104
0None_none_PROT_215972.4673	307
0None_none_PROT_216003.4704	560
0None_none_PROT_216059.4760	133
0None_none_PROT_216129.4830	20
0None_none_PROT_216166.4867	200
0None_none_PROT_216203.4904	87
0None_none_PROT_216223.4924	26
0None_none_PROT_216239.4940	180
0None_none_PROT_216294.4995	215
0None_none_PROT_216329.5030	55
0None_none_PROT_216344.5045	235
0None_none_PROT_216419.5120	191
0None_none_PROT_216511.5212	132
0None_none_PROT_216534.5235	521
0None_none_PROT_216572.5273	130
0None_none_PROT_216619.5320	415
0None_none_PROT_216680.5381	264
0None_none_PROT_216727.5428	104
0None_none_PROT_216754.5455	22
0None_none_PROT_216879.5580	62
0None_none_PROT_216895.5596	17
0None_none_TMMODTKP_212148.849	32
0None_none_TMMODTKP_212425.1126	180
0None_none_TMMODTKP_212874.1575	44
0None_none_TMMODTKP_214162.2863	313
0None_none_TMMODTKP_214922.3623	69
0None_none_TMMODTKP_216561.5262	313
0None_none_TMMOUNA1_211378.79	541
0None_none_TMMOUNA1_213035.1736	509
0None_none_TMMOUNA1_213203.1904	605
0None_none_TMMOUNA1_213241.1942	32
0None_none_TMMOUNA1_213467.2168	233
0None_none_TMMOUNA1_213670.2371	444
0None_none_TMMOUNA1_213789.2490	39
0None_none_TMMOUNA1_214477.3178	80
0None_none_TMMOUNA1_214556.3257	192
0None_none_TMMOUNA1_214635.3336	113
0None_none_TMMOUNA1_214855.3556	257
0None_none_TMMOUNA1_215711.4412	24
0None_none_TMMOUNA1_215837.4538	131
0None_none_TMMOUNA1_216510.5211	204
0None_none_TMMOUNA2_211475.176	152
0None_none_TMMOUNA2_211941.642	293
0None_none_TMMOUNA2_212711.1412	292
0None_none_TMMOUNA2_213030.1731	243
0None_none_TMMOUNA2_213954.2655	497
0None_none_TMMOUNA2_214341.3042	334
0None_none_TMMOUNA2_214995.3696	150
0None_none_TMMOUNA2_215940.4641	219
0None_none_TMMOUNA2_216607.5308	404
0None_none_TMMOUNA3_211487.188	462
0None_none_TMMOUNA3_213566.2267	681
0None_none_TMMOUNA3_213958.2659	91
0None_none_TMMOUNA3_214444.3145	36
0None_none_TMMOUNA3_215304.4005	325
0None_none_TMMOUNA3_216412.5113	242
0None_none_TMMO_211317.18	45
0None_none_TMMO_211340.41	82
0None_none_TMMO_211380.81	73
0None_none_TMMO_211404.105	276
0None_none_TMMO_211428.129	306
0None_none_TMMO_211563.264	95
0None_none_TMMO_211626.327	253
0None_none_TMMO_211636.337	120
0None_none_TMMO_211733.434	281
0None_none_TMMO_211773.474	232
0None_none_TMMO_211812.513	905
0None_none_TMMO_211884.585	212
0None_none_TMMO_211897.598	131
0None_none_TMMO_211945.646	239
0None_none_TMMO_211966.667	63
0None_none_TMMO_212054.755	419
0None_none_TMMO_212175.876	82
0None_none_TMMO_212176.877	40
0None_none_TMMO_212199.900	269
0None_none_TMMO_212222.923	167
0None_none_TMMO_212365.1066	286
0None_none_TMMO_212396.1097	250
0None_none_TMMO_212404.1105	282
0None_none_TMMO_212422.1123	295
0None_none_TMMO_212433.1134	150
0None_none_TMMO_212468.1169	164
0None_none_TMMO_212524.1225	201
0None_none_TMMO_212591.1292	772
0None_none_TMMO_212612.1313	258
0None_none_TMMO_212619.1320	280
0None_none_TMMO_212683.1384	362
0None_none_TMMO_212705.1406	257
0None_none_TMMO_212779.1480	214
0None_none_TMMO_212820.1521	192
0None_none_TMMO_212853.1554	118
0None_none_TMMO_212911.1612	77
0None_none_TMMO_212944.1645	301
0None_none_TMMO_213053.1754	173
0None_none_TMMO_213071.1772	190
0None_none_TMMO_213127.1828	149
0None_none_TMMO_213154.1855	157
0None_none_TMMO_213217.1918	310
0None_none_TMMO_213222.1923	396
0None_none_TMMO_213314.2015	23
0None_none_TMMO_213317.2018	373
0None_none_TMMO_213340.2041	5
0None_none_TMMO_213437.2138	592
0None_none_TMMO_213650.2351	222
0None_none_TMMO_213835.2536	378
0None_none_TMMO_213962.2663	231
0None_none_TMMO_214025.2726	91
0None_none_TMMO_214073.2774	111
0None_none_TMMO_214094.2795	15
0None_none_TMMO_214097.2798	191
0None_none_TMMO_214139.2840	194
0None_none_TMMO_214205.2906	40
0None_none_TMMO_214239.2940	317
0None_none_TMMO_214384.3085	243
0None_none_TMMO_214415.3116	111
0None_none_TMMO_214520.3221	244
0None_none_TMMO_214603.3304	249
0None_none_TMMO_214791.3492	264
0None_none_TMMO_214909.3610	305
0None_none_TMMO_214952.3653	134
0None_none_TMMO_215008.3709	367
0None_none_TMMO_215011.3712	126
0None_none_TMMO_215056.3757	153
0None_none_TMMO_215060.3761	296
0None_none_TMMO_215080.3781	312
0None_none_TMMO_215129.3830	124
0None_none_TMMO_215154.3855	290
0None_none_TMMO_215400.4101	270
0None_none_TMMO_215442.4143	243
0None_none_TMMO_215464.4165	328
0None_none_TMMO_215583.4284	199
0None_none_TMMO_215619.4320	121
0None_none_TMMO_215621.4322	29
0None_none_TMMO_215645.4346	451
0None_none_TMMO_215745.4446	197
0None_none_TMMO_215781.4482	204
0None_none_TMMO_215818.4519	91
0None_none_TMMO_215871.4572	35
0None_none_TMMO_216151.4852	115
0None_none_TMMO_216191.4892	454
0None_none_TMMO_216250.4951	363
0None_none_TMMO_216252.4953	324
0None_none_TMMO_216287.4988	800
0None_none_TMMO_216304.5005	208
0None_none_TMMO_216331.5032	512
0None_none_TMMO_216421.5122	518
0None_none_TMMO_216455.5156	78
0None_none_TMMO_216481.5182	16
0None_none_TMMO_216625.5326	217
0None_none_TMMO_216666.5367	372
0None_none_TMMO_216689.5390	123
0None_none_TMMO_216743.5444	258
0None_none_TMMO_216794.5495	93
0None_none_TMMO_216866.5567	298
0None_none_TMMO_216930.5631	246
0None_none_UNA1PROT_211342.43	221
0None_none_UNA1PROT_211429.130	197
0None_none_UNA1PROT_212057.758	154
0None_none_UNA1PROT_212376.1077	16
0None_none_UNA1PROT_212632.1333	187
0None_none_UNA1PROT_213449.2150	188
0None_none_UNA1PROT_215394.4095	374
0None_none_UNA1PROT_216119.4820	32
0None_none_UNA1PROT_216776.5477	209
0None_none_UNA1_211484.185	142
0None_none_UNA1_211515.216	126
0None_none_UNA1_211527.228	178
0None_none_UNA1_211637.338	213
0None_none_UNA1_211681.382	221
0None_none_UNA1_211729.430	6
0None_none_UNA1_211780.481	189
0None_none_UNA1_211790.491	174
0None_none_UNA1_211982.683	556
0None_none_UNA1_212029.730	752
0None_none_UNA1_212204.905	195
0None_none_UNA1_212279.980	369
0None_none_UNA1_212393.1094	241
0None_none_UNA1_212472.1173	174
0None_none_UNA1_212631.1332	134
0None_none_UNA1_213098.1799	104
0None_none_UNA1_213200.1901	11
0None_none_UNA1_213265.1966	113
0None_none_UNA1_213336.2037	216
0None_none_UNA1_213385.2086	134
0None_none_UNA1_213565.2266	211
0None_none_UNA1_213660.2361	74
0None_none_UNA1_213713.2414	261
0None_none_UNA1_213742.2443	262
0None_none_UNA1_213772.2473	397
0None_none_UNA1_213901.2602	337
0None_none_UNA1_213920.2621	154
0None_none_UNA1_213943.2644	342
0None_none_UNA1_213987.2688	30
0None_none_UNA1_213993.2694	124
0None_none_UNA1_214087.2788	225
0None_none_UNA1_214110.2811	143
0None_none_UNA1_214124.2825	176
0None_none_UNA1_214137.2838	59
0None_none_UNA1_214223.2924	247
0None_none_UNA1_214246.2947	14
0None_none_UNA1_214310.3011	258
0None_none_UNA1_214339.3040	241
0None_none_UNA1_214368.3069	73
0None_none_UNA1_214422.3123	73
0None_none_UNA1_214426.3127	258
0None_none_UNA1_214428.3129	86
0None_none_UNA1_214465.3166	226
0None_none_UNA1_214486.3187	446
0None_none_UNA1_214660.3361	165
0None_none_UNA1_214666.3367	167
0None_none_UNA1_214704.3405	109
0None_none_UNA1_214709.3410	355
0None_none_UNA1_214714.3415	94
0None_none_UNA1_214753.3454	135
0None_none_UNA1_214861.3562	643
0None_none_UNA1_214902.3603	55
0None_none_UNA1_214962.3663	294
0None_none_UNA1_215000.3701	123
0None_none_UNA1_215030.3731	108
0None_none_UNA1_215126.3827	93
0None_none_UNA1_215132.3833	140
0None_none_UNA1_215141.3842	26
0None_none_UNA1_215175.3876	35
0None_none_UNA1_215217.3918	108
0None_none_UNA1_215277.3978	344
0None_none_UNA1_215280.3981	413
0None_none_UNA1_215305.4006	306
0None_none_UNA1_215348.4049	30
0None_none_UNA1_215376.4077	39
0None_none_UNA1_215493.4194	222
0None_none_UNA1_215510.4211	395
0None_none_UNA1_215520.4221	227
0None_none_UNA1_215546.4247	22
0None_none_UNA1_215581.4282	680
0None_none_UNA1_215635.4336	292
0None_none_UNA1_215743.4444	488
0None_none_UNA1_215776.4477	13
0None_none_UNA1_215778.4479	115
0None_none_UNA1_215841.4542	100
0None_none_UNA1_215867.4568	11
0None_none_UNA1_215886.4587	240
0None_none_UNA1_215925.4626	83
0None_none_UNA1_216000.4701	25
0None_none_UNA1_216007.4708	271
0None_none_UNA1_216192.4893	417
0None_none_UNA1_216257.4958	279
0None_none_UNA1_216282.4983	207
0None_none_UNA1_216360.5061	48
0None_none_UNA1_216398.5099	317
0None_none_UNA1_216418.5119	207
0None_none_UNA1_216443.5144	333
0None_none_UNA1_216468.5169	416
0None_none_UNA1_216624.5325	52
0None_none_UNA1_216682.5383	333
0None_none_UNA1_216685.5386	165
0None_none_UNA1_216784.5485	171
0None_none_UNA1_216797.5498	107
0None_none_UNA1_216878.5579	65
0None_none_UNA2PROT_211307.8	103
0None_none_UNA2PROT_211657.358	669
0None_none_UNA2PROT_211797.498	418
0None_none_UNA2PROT_212246.947	106
0None_none_UNA2PROT_212531.1232	139
0None_none_UNA2PROT_213015.1716	44
0None_none_UNA2PROT_213276.1977	105
0None_none_UNA2PROT_214385.3086	67
0None_none_UNA2PROT_214425.3126	27
0None_none_UNA2PROT_214517.3218	254
0None_none_UNA2PROT_215455.4156	15
0None_none_UNA2PROT_215489.4190	228
0None_none_UNA2PROT_215812.4513	98
0None_none_UNA2PROT_215902.4603	37
0None_none_UNA2PROT_216523.5224	270
0None_none_UNA2_211305.6	264
0None_none_UNA2_211376.77	127
0None_none_UNA2_211500.201	67
0None_none_UNA2_211523.224	124
0None_none_UNA2_211551.252	289
0None_none_UNA2_211674.375	128
0None_none_UNA2_212027.728	126
0None_none_UNA2_212035.736	273
0None_none_UNA2_212075.776	203
0None_none_UNA2_212101.802	254
0None_none_UNA2_212194.895	400
0None_none_UNA2_212236.937	358
0None_none_UNA2_212303.1004	231
0None_none_UNA2_212313.1014	450
0None_none_UNA2_212418.1119	105
0None_none_UNA2_212503.1204	138
0None_none_UNA2_212725.1426	2
0None_none_UNA2_212860.1561	200
0None_none_UNA2_212871.1572	22
0None_none_UNA2_212953.1654	444
0None_none_UNA2_212970.1671	84
0None_none_UNA2_213025.1726	217
0None_none_UNA2_213034.1735	169
0None_none_UNA2_213324.2025	247
0None_none_UNA2_213355.2056	109
0None_none_UNA2_213539.2240	287
0None_none_UNA2_213722.2423	324
0None_none_UNA2_213743.2444	111
0None_none_UNA2_213861.2562	182
0None_none_UNA2_213909.2610	172
0None_none_UNA2_214040.2741	21
0None_none_UNA2_214092.2793	20
0None_none_UNA2_214115.2816	328
0None_none_UNA2_214229.2930	185
0None_none_UNA2_214251.2952	215
0None_none_UNA2_214296.2997	297
0None_none_UNA2_214317.3018	40
0None_none_UNA2_214474.3175	24
0None_none_UNA2_214610.3311	275
0None_none_UNA2_214684.3385	11
0None_none_UNA2_214696.3397	45
0None_none_UNA2_214783.3484	114
0None_none_UNA2_214827.3528	310
0None_none_UNA2_214905.3606	73
0None_none_UNA2_214921.3622	178
0None_none_UNA2_214982.3683	230
0None_none_UNA2_215033.3734	66
0None_none_UNA2_215066.3767	7
0None_none_UNA2_215166.3867	149
0None_none_UNA2_215212.3913	471
0None_none_UNA2_215291.3992	249
0None_none_UNA2_215450.4151	88
0None_none_UNA2_215470.4171	35
0None_none_UNA2_215490.4191	273
0None_none_UNA2_215672.4373	170
0None_none_UNA2_215696.4397	126
0None_none_UNA2_215796.4497	179
0None_none_UNA2_215799.4500	46
0None_none_UNA2_215900.4601	633
0None_none_UNA2_215987.4688	455
0None_none_UNA2_216126.4827	278
0None_none_UNA2_216173.4874	150
0None_none_UNA2_216350.5051	209
0None_none_UNA2_216380.5081	160
0None_none_UNA2_216484.5185	86
0None_none_UNA2_216495.5196	188
0None_none_UNA2_216587.5288	187
0None_none_UNA2_216740.5441	499
0None_none_UNA2_216767.5468	78
0None_none_UNA2_216789.5490	178
0None_none_UNA2_216903.5604	611
0None_none_UNA2_216908.5609	318
0None_none_UNA3_211301.2	83
0None_none_UNA3_211343.44	144
0None_none_UNA3_211427.128	178
0None_none_UNA3_211449.150	47
0None_none_UNA3_211496.197	445
0None_none_UNA3_211566.267	189
0None_none_UNA3_211598.299	484
0None_none_UNA3_211630.331	210
0None_none_UNA3_211642.343	75
0None_none_UNA3_211769.470	109
0None_none_UNA3_211825.526	182
0None_none_UNA3_211948.649	172
0None_none_UNA3_212009.710	644
0None_none_UNA3_212139.840	190
0None_none_UNA3_212179.880	168
0None_none_UNA3_212291.992	480
0None_none_UNA3_212314.1015	250
0None_none_UNA3_212371.1072	1
0None_none_UNA3_212387.1088	347
0None_none_UNA3_212528.1229	383
0None_none_UNA3_212552.1253	95
0None_none_UNA3_212677.1378	116
0None_none_UNA3_212724.1425	276
0None_none_UNA3_212822.1523	197
0None_none_UNA3_212958.1659	526
0None_none_UNA3_212987.1688	398
0None_none_UNA3_212996.1697	580
0None_none_UNA3_213091.1792	404
0None_none_UNA3_213109.1810	281
0None_none_UNA3_213379.2080	159
0None_none_UNA3_213398.2099	153
0None_none_UNA3_213433.2134	219
0None_none_UNA3_213534.2235	620
0None_none_UNA3_213538.2239	548
0None_none_UNA3_213554.2255	4
0None_none_UNA3_213601.2302	157
0None_none_UNA3_213640.2341	256
0None_none_UNA3_213759.2460	120
0None_none_UNA3_213813.2514	67
0None_none_UNA3_213932.2633	330
0None_none_UNA3_214016.2717	13
0None_none_UNA3_214047.2748	79
0None_none_UNA3_214064.2765	121
0None_none_UNA3_214201.2902	172
0None_none_UNA3_214213.2914	226
0None_none_UNA3_214236.2937	49
0None_none_UNA3_214334.3035	170
0None_none_UNA3_214475.3176	50
0None_none_UNA3_214539.3240	34
0None_none_UNA3_214559.3260	224
0None_none_UNA3_214659.3360	114
0None_none_UNA3_214685.3386	224
0None_none_UNA3_214715.3416	43
0None_none_UNA3_214731.3432	124
0None_none_UNA3_214739.3440	343
0None_none_UNA3_214743.3444	241
0None_none_UNA3_214847.3548	95
0None_none_UNA3_214950.3651	175
0None_none_UNA3_214991.3692	249
0None_none_UNA3_215048.3749	67
0None_none_UNA3_215101.3802	391
0None_none_UNA3_215193.3894	389
0None_none_UNA3_215197.3898	202
0None_none_UNA3_215213.3914	363
0None_none_UNA3_215383.4084	172
0None_none_UNA3_215387.4088	2
0None_none_UNA3_215699.4400	140
0None_none_UNA3_215710.4411	31
0None_none_UNA3_215763.4464	352
0None_none_UNA3_215866.4567	97
0None_none_UNA3_215927.4628	198
0None_none_UNA3_216065.4766	257
0None_none_UNA3_216117.4818	156
0None_none_UNA3_216185.4886	128
0None_none_UNA3_216267.4968	234
0None_none_UNA3_216277.4978	103
0None_none_UNA3_216474.5175	99
0None_none_UNA3_216487.5188	176
0None_none_UNA3_216518.5219	280
0None_none_UNA3_216541.5242	109
0None_none_UNA3_216578.5279	273
0None_none_UNA3_216669.5370	107
0None_none_UNA3_216750.5451	188
0None_none_UNA3_216865.5566	22
0None_none_UNA3_216874.5575	46
0None_none_UNA3_216913.5614	79
0Safe_safe_ACOC_204553.4504	18
0Safe_safe_ACOC_204564.4515	216
0Safe_safe_ACOC_204565.4516	57
0Safe_safe_ACOC_204570.4521	168
0Safe_safe_ACOC_204578.4529	200
0Safe_safe_ACOC_204582.4533	80
0Safe_safe_ACOC_204600.4551	547
0Safe_safe_ACOC_204606.4557	40
0Safe_safe_ACOC_204607.4558	81
0Safe_safe_ACOC_204612.4563	591
0Safe_safe_ACOC_204617.4568	11
0Safe_safe_ACOC_204626.4577	211
0Safe_safe_ACOC_204634.4585	310
0Safe_safe_ACOC_204637.4588	195
0Safe_safe_ACOC_204638.4589	279
0Safe_safe_ACOC_204666.4617	134
0Safe_safe_ACOC_204679.4630	165
0Safe_safe_ACOC_204691.4642	322
0Safe_safe_ACOC_204693.4644	164
0Safe_safe_ACOC_204713.4664	399
0Safe_safe_ACOC_204719.4670	80
0Safe_safe_ACOC_204726.4677	439
0Safe_safe_ACOC_204728.4679	187
0Safe_safe_ACOC_204740.4691	228
0Safe_safe_ACOC_204742.4693	202
0Safe_safe_ACOC_204744.4695	112
0Safe_safe_ACOC_204746.4697	199
0Safe_safe_ACOC_204749.4700	115
0Safe_safe_ACOC_204752.4703	63
0Safe_safe_ACOC_204757.4708	246
0Safe_safe_ACOC_204760.4711	479
0Safe_safe_ACOC_204789.4740	251
0Safe_safe_ACOC_204790.4741	63
0Safe_safe_ACOC_204792.4743	200
0Safe_safe_ACOC_204796.4747	118
0Safe_safe_ACOC_204797.4748	20
0Safe_safe_ACOC_204809.4760	249
0Safe_safe_ACOC_204815.4766	53
0Safe_safe_ACOC_204819.4770	181
0Safe_safe_ACOC_204838.4789	174
0Safe_safe_ACOC_204839.4790	56
0Safe_safe_ACOC_204844.4795	157
0Safe_safe_ACOC_204847.4798	32
0Safe_safe_ACOC_204857.4808	348
0Safe_safe_ACOC_204865.4816	249
0Safe_safe_ACOC_204873.4824	197
0Safe_safe_ACOC_204886.4837	88
0Safe_safe_ACOC_204894.4845	39
0Safe_safe_ACOC_204900.4851	91
0Safe_safe_ACOC_204901.4852	216
0Safe_safe_ACOC_204903.4854	72
0Safe_safe_ACOC_204916.4867	299
0Safe_safe_ACOC_204927.4878	94
0Safe_safe_ACOC_204928.4879	205
0Safe_safe_ACOC_204929.4880	277
0Safe_safe_ACOC_204937.4888	36
0Safe_safe_ACOC_204948.4899	90
0Safe_safe_ACOC_204985.4936	111
0Safe_safe_ACOC_204994.4945	252
0Safe_safe_ACOC_204999.4950	116
0Safe_safe_ACOC_205012.4963	368
0Safe_safe_ACOC_205019.4970	200
0Safe_safe_ACOC_205028.4979	201
0Safe_safe_ACOC_205030.4981	61
0Safe_safe_ACOC_205047.4998	176
0Safe_safe_ACOC_205049.5000	276
0Safe_safe_ACOC_205050.5001	461
0Safe_safe_ACOC_205060.5011	158
0Safe_safe_ACOC_205063.5014	41
0Safe_safe_ACOC_205078.5029	236
0Safe_safe_ACOC_205082.5033	103
0Safe_safe_ACOC_205087.5038	147
0Safe_safe_ACOC_205097.5048	52
0Safe_safe_ACOC_205101.5052	165
0Safe_safe_ACOC_205105.5056	282
0Safe_safe_ACOC_205117.5068	453
0Safe_safe_ACOC_205124.5075	260
0Safe_safe_ACOC_205129.5080	193
0Safe_safe_ACOC_205130.5081	174
0Safe_safe_ACOC_205132.5083	250
0Safe_safe_ACOC_205134.5085	196
0Safe_safe_ACOC_205138.5089	240
0Safe_safe_ACOC_205147.5098	233
0Safe_safe_ACOC_205149.5100	101
0Safe_safe_ACOC_205157.5108	28
0Safe_safe_ACOC_205162.5113	56
0Safe_safe_ACOC_205173.5124	50
0Safe_safe_ACOC_205191.5142	179
0Safe_safe_ACOC_205197.5148	567
0Safe_safe_ACOC_205198.5149	33
0Safe_safe_ACOC_205207.5158	169
0Safe_safe_ACOC_205209.5160	21
0Safe_safe_ACOC_205228.5179	65
0Safe_safe_ACOC_205234.5185	176
0Safe_safe_ACOC_205243.5194	72
0Safe_safe_ACOC_205270.5221	2
0Safe_safe_ACOC_205274.5225	252
0Safe_safe_ACOC_205287.5238	346
0Safe_safe_ACOC_205292.5243	55
0Safe_safe_DTKP_205300.5251	372
0Safe_safe_DTKP_205309.5260	234
0Safe_safe_DTKP_205310.5261	281
0Safe_safe_DTKP_205334.5285	90
0Safe_safe_DTKP_205340.5291	554
0Safe_safe_DTKP_205343.5294	107
0Safe_safe_DTKP_205345.5296	11
0Safe_safe_DTKP_205348.5299	148
0Safe_safe_DTKP_205354.5305	172
0Safe_safe_DTKP_205356.5307	60
0Safe_safe_DTKP_205358.5309	200
0Safe_safe_DTKP_205362.5313	108
0Safe_safe_DTKP_205366.5317	277
0Safe_safe_DTKP_205367.5318	195
0Safe_safe_DTKP_205374.5325	468
0Safe_safe_DTKP_205383.5334	383
0Safe_safe_DTKP_205389.5340	114
0Safe_safe_DTKP_205394.5345	167
0Safe_safe_DTKP_205407.5358	134
0Safe_safe_DTKP_205411.5362	219
0Safe_safe_DTKP_205426.5377	160
0Safe_safe_DTKP_205432.5383	165
0Safe_safe_DTKP_205434.5385	113
0Safe_safe_DTKP_205439.5390	163
0Safe_safe_DTKP_205441.5392	201
0Safe_safe_DTKP_205452.5403	585
0Safe_safe_DTKP_205461.5412	145
0Safe_safe_DTKP_205469.5420	141
0Safe_safe_DTKP_205482.5433	126
0Safe_safe_DTKP_205488.5439	57
0Safe_safe_DTKP_205498.5449	149
0Safe_safe_DTKP_205504.5455	217
0Safe_safe_DTKP_205509.5460	144
0Safe_safe_DTKP_205510.5461	243
0Safe_safe_DTKP_205514.5465	369
0Safe_safe_DTKP_205532.5483	96
0Safe_safe_DTKP_205540.5491	105
0Safe_safe_DTKP_205566.5517	35
0Safe_safe_DTKP_205580.5531	127
0Safe_safe_DTKP_205584.5535	19
0Safe_safe_DTKP_205585.5536	47
0Safe_safe_DTKP_205588.5539	455
0Safe_safe_DTKP_205600.5551	8
0Safe_safe_DTKP_205605.5556	340
0Safe_safe_DTKP_205612.5563	225
0Safe_safe_DTKP_205615.5566	93
0Safe_safe_DTKP_205625.5576	264
0Safe_safe_DTKP_205647.5598	123
0Safe_safe_DTKP_205650.5601	285
0Safe_safe_DTKP_205655.5606	57
0Safe_safe_DTKP_205667.5618	167
0Safe_safe_DTKP_205668.5619	41
0Safe_safe_DTKP_205683.5634	64
0Safe_safe_DTKP_205688.5639	112
0Safe_safe_DTKP_205693.5644	217
0Safe_safe_DTKP_205694.5645	31
0Safe_safe_DTKP_205705.5656	331
0Safe_safe_DTKP_205706.5657	392
0Safe_safe_DTKP_205709.5660	70
0Safe_safe_DTKP_205710.5661	117
0Safe_safe_DTKP_205713.5664	280
0Safe_safe_DTKP_205717.5668	124
0Safe_safe_DTKP_205722.5673	105
0Safe_safe_DTKP_205732.5683	307
0Safe_safe_DTKP_205735.5686	98
0Safe_safe_DTKP_205743.5694	146
0Safe_safe_DTKP_205752.5703	113
0Safe_safe_DTKP_205756.5707	152
0Safe_safe_DTKP_205761.5712	81
0Safe_safe_DTKP_205768.5719	481
0Safe_safe_DTKP_205771.5722	105
0Safe_safe_DTKP_205773.5724	233
0Safe_safe_DTKP_205801.5752	300
0Safe_safe_DTKP_205811.5762	105
0Safe_safe_DTKP_205812.5763	312
0Safe_safe_DTKP_205831.5782	319
0Safe_safe_DTKP_205845.5796	141
0Safe_safe_DTKP_205850.5801	157
0Safe_safe_DTKP_205858.5809	12
0Safe_safe_DTKP_205860.5811	166
0Safe_safe_DTKP_205868.5819	252
0Safe_safe_DTKP_205874.5825	46
0Safe_safe_DTKP_205875.5826	65
0Safe_safe_DTKP_205881.5832	331
0Safe_safe_DTKP_205925.5876	160
0Safe_safe_DTKP_205958.5909	81
0Safe_safe_DTKP_205961.5912	152
0Safe_safe_DTKP_205963.5914	86
0Safe_safe_DTKP_205984.5935	207
0Safe_safe_DTKP_205992.5943	247
0Safe_safe_DTKP_205997.5948	356
0Safe_safe_DTKP_206001.5952	253
0Safe_safe_DTKP_206015.5966	234
0Safe_safe_DTKP_206017.5968	7
0Safe_safe_DTKP_206028.5979	144
0Safe_safe_DTKP_206031.5982	56
0Safe_safe_DTKP_206032.5983	278
0Safe_safe_DTKP_206042.5993	219
0Safe_safe_GEEX_206053.1504	297
0Safe_safe_GEEX_206058.1509	107
0Safe_safe_GEEX_206065.1516	318
0Safe_safe_GEEX_206069.1520	301
0Safe_safe_GEEX_206075.1526	426
0Safe_safe_GEEX_206080.1531	52
0Safe_safe_GEEX_206081.1532	61
0Safe_safe_GEEX_206097.1548	217
0Safe_safe_GEEX_206113.1564	118
0Safe_safe_GEEX_206114.1565	138
0Safe_safe_GEEX_206120.1571	247
0Safe_safe_GEEX_206124.1575	413
0Safe_safe_GEEX_206155.1606	271
0Safe_safe_GEEX_206157.1608	85
0Safe_safe_GEEX_206158.1609	504
0Safe_safe_GEEX_206160.1611	399
0Safe_safe_GEEX_206163.1614	135
0Safe_safe_GEEX_206165.1616	571
0Safe_safe_GEEX_206168.1619	250
0Safe_safe_GEEX_206179.1630	287
0Safe_safe_GEEX_206184.1635	392
0Safe_safe_GEEX_206197.1648	234
0Safe_safe_GEEX_206203.1654	88
0Safe_safe_GEEX_206204.1655	395
0Safe_safe_GEEX_206216.1667	263
0Safe_safe_GEEX_206222.1673	257
0Safe_safe_GEEX_206254.1705	306
0Safe_safe_GEEX_206279.1730	164
0Safe_safe_GEEX_206285.1736	169
0Safe_safe_GEEX_206289.1740	189
0Safe_safe_GEEX_206292.1743	154
0Safe_safe_GEEX_206300.1751	139
0Safe_safe_GEEX_206308.1759	336
0Safe_safe_GEEX_206313.1764	154
0Safe_safe_GEEX_206319.1770	124
0Safe_safe_GEEX_206325.1776	208
0Safe_safe_GEEX_206332.1783	530
0Safe_safe_GEEX_206337.1788	361
0Safe_safe_GEEX_206340.1791	283
0Safe_safe_GEEX_206341.1792	20
0Safe_safe_GEEX_206342.1793	194
0Safe_safe_GEEX_206346.1797	904
0Safe_safe_GEEX_206347.1798	14
0Safe_safe_GEEX_206348.1799	102
0Safe_safe_GEEX_206353.1804	218
0Safe_safe_GEEX_206358.1809	352
0Safe_safe_GEEX_206378.1829	131
0Safe_safe_GEEX_206385.1836	224
0Safe_safe_GEEX_206392.1843	5
0Safe_safe_GEEX_206396.1847	165
0Safe_safe_GEEX_206399.1850	473
0Safe_safe_GEEX_206403.1854	338
0Safe_safe_GEEX_206404.1855	348
0Safe_safe_GEEX_206415.1866	159
0Safe_safe_GEEX_206422.1873	83
0Safe_safe_GEEX_206423.1874	264
0Safe_safe_GEEX_206427.1878	315
0Safe_safe_GEEX_206438.1889	450
0Safe_safe_GEEX_206445.1896	369
0Safe_safe_GEEX_206448.1899	192
0Safe_safe_GEEX_206451.1902	333
0Safe_safe_GEEX_206458.1909	458
0Safe_safe_GEEX_206465.1916	17
0Safe_safe_GEEX_206480.1931	212
0Safe_safe_GEEX_206484.1935	320
0Safe_safe_GEEX_206486.1937	354
0Safe_safe_GEEX_206490.1941	558
0Safe_safe_GEEX_206498.1949	133
0Safe_safe_GEEX_206502.1953	35
0Safe_safe_GEEX_206508.1959	240
0Safe_safe_GEEX_206514.1965	253
0Safe_safe_GEEX_206518.1969	185
0Safe_safe_GEEX_206524.1975	209
0Safe_safe_GEEX_206525.1976	253
0Safe_safe_GEEX_206537.1988	44
0Safe_safe_GEEX_206544.1995	782
0Safe_safe_GEEX_206549.2000	160
0Safe_safe_GEEX_206561.2012	260
0Safe_safe_GEEX_206568.2019	267
0Safe_safe_GEEX_206572.2023	148
0Safe_safe_GEEX_206579.2030	290
0Safe_safe_GEEX_206580.2031	105
0Safe_safe_GEEX_206584.2035	69
0Safe_safe_GEEX_206600.2051	310
0Safe_safe_GEEX_206613.2064	436
0Safe_safe_GEEX_206620.2071	265
0Safe_safe_GEEX_206629.2080	333
0Safe_safe_GEEX_206648.2099	144
0Safe_safe_GEEX_206653.2104	412
0Safe_safe_GEEX_206656.2107	51
0Safe_safe_GEEX_206657.2108	154
0Safe_safe_GEEX_206661.2112	456
0Safe_safe_GEEX_206673.2124	248
0Safe_safe_GEEX_206677.2128	66
0Safe_safe_GEEX_206678.2129	150
0Safe_safe_GEEX_206680.2131	83
0Safe_safe_GEEX_206689.2140	276
0Safe_safe_GEEX_206693.2144	187
0Safe_safe_GEEX_206700.2151	87
0Safe_safe_GEEX_206702.2153	630
0Safe_safe_GEEX_206704.2155	747
0Safe_safe_GEEX_206707.2158	57
0Safe_safe_GEEX_206709.2160	78
0Safe_safe_GEEX_206720.2171	201
0Safe_safe_GEEX_206725.2176	190
0Safe_safe_GEEX_206745.2196	170
0Safe_safe_GEEX_206746.2197	250
0Safe_safe_GEEX_206751.2202	118
0Safe_safe_GEEX_206763.2214	384
0Safe_safe_GEEX_206774.2225	187
0Safe_safe_GEEX_206798.2249	139
0Safe_safe_MEPR_206804.1004	306
0Safe_safe_MEPR_206805.1005	123
0Safe_safe_MEPR_206821.1021	193
0Safe_safe_MEPR_206838.1038	104
0Safe_safe_MEPR_206839.1039	326
0Safe_safe_MEPR_206850.1050	237
0Safe_safe_MEPR_206875.1075	412
0Safe_safe_MEPR_206877.1077	47
0Safe_safe_MEPR_206878.1078	325
0Safe_safe_MEPR_206879.1079	40
0Safe_safe_MEPR_206885.1085	419
0Safe_safe_MEPR_206888.1088	302
0Safe_safe_MEPR_206890.1090	180
0Safe_safe_MEPR_206920.1120	169
0Safe_safe_MEPR_206951.1151	408
0Safe_safe_MEPR_206953.1153	225
0Safe_safe_MEPR_206960.1160	192
0Safe_safe_MEPR_206974.1174	130
0Safe_safe_MEPR_206978.1178	181
0Safe_safe_MEPR_206984.1184	606
0Safe_safe_MEPR_206990.1190	488
0Safe_safe_MEPR_206992.1192	61
0Safe_safe_MEPR_207009.1209	274
0Safe_safe_MEPR_207012.1212	328
0Safe_safe_MEPR_207017.1217	350
0Safe_safe_MEPR_207026.1226	301
0Safe_safe_MEPR_207035.1235	267
0Safe_safe_MEPR_207063.1263	23
0Safe_safe_MEPR_207078.1278	299
0Safe_safe_MEPR_207083.1283	141
0Safe_safe_MEPR_207084.1284	200
0Safe_safe_MEPR_207097.1297	36
0Safe_safe_MEPR_207109.1309	110
0Safe_safe_MEPR_207120.1320	166
0Safe_safe_MEPR_207128.1328	32
0Safe_safe_MEPR_207147.1347	164
0Safe_safe_MEPR_207151.1351	205
0Safe_safe_MEPR_207152.1352	100
0Safe_safe_MEPR_207154.1354	343
0Safe_safe_MEPR_207157.1357	181
0Safe_safe_MEPR_207162.1362	287
0Safe_safe_MEPR_207167.1367	271
0Safe_safe_MEPR_207183.1383	111
0Safe_safe_MEPR_207191.1391	134
0Safe_safe_MEPR_207205.1405	206
0Safe_safe_MEPR_207209.1409	111
0Safe_safe_MEPR_207220.1420	310
0Safe_safe_MEPR_207228.1428	112
0Safe_safe_MEPR_207230.1430	37
0Safe_safe_MEPR_207233.1433	27
0Safe_safe_MEPR_207235.1435	8
0Safe_safe_MEPR_207248.1448	137
0Safe_safe_MEPR_207278.1478	245
0Safe_safe_MEPR_207294.1494	49
0Safe_safe_MEPR_207296.1496	183
0Safe_safe_MEPR_207297.1497	40
0Safe_safe_MEPR_207307.757	460
0Safe_safe_MEPR_207310.760	171
0Safe_safe_MEPR_207323.773	258
0Safe_safe_MEPR_207324.774	14
0Safe_safe_MEPR_207329.779	345
0Safe_safe_MEPR_207330.780	57
0Safe_safe_MEPR_207334.784	207
0Safe_safe_MEPR_207337.787	32
0Safe_safe_MEPR_207343.793	79
0Safe_safe_MEPR_207353.803	375
0Safe_safe_MEPR_207359.809	70
0Safe_safe_MEPR_207361.811	124
0Safe_safe_MEPR_207369.819	328
0Safe_safe_MEPR_207370.820	57
0Safe_safe_MEPR_207372.822	211
0Safe_safe_MEPR_207374.824	90
0Safe_safe_MEPR_207375.825	330
0Safe_safe_MEPR_207394.844	303
0Safe_safe_MEPR_207398.848	28
0Safe_safe_MEPR_207408.858	317
0Safe_safe_MEPR_207412.862	120
0Safe_safe_MEPR_207435.885	33
0Safe_safe_MEPR_207447.897	263
0Safe_safe_MEPR_207462.912	23
0Safe_safe_MEPR_207463.913	247
0Safe_safe_MEPR_207468.918	232
0Safe_safe_MEPR_207469.919	344
0Safe_safe_MEPR_207472.922	369
0Safe_safe_MEPR_207473.923	116
0Safe_safe_MEPR_207482.932	112
0Safe_safe_MEPR_207492.942	83
0Safe_safe_MEPR_207494.944	356
0Safe_safe_MEPR_207498.948	66
0Safe_safe_MEPR_207504.954	33
0Safe_safe_MEPR_207519.969	363
0Safe_safe_MEPR_207524.974	53
0Safe_safe_MEPR_207540.990	117
0Safe_safe_MEPR_207549.999	411
0Safe_safe_PROT_207571.2272	287
0Safe_safe_PROT_207573.2274	107
0Safe_safe_PROT_207578.2279	249
0Safe_safe_PROT_207579.2280	356
0Safe_safe_PROT_207582.2283	598
0Safe_safe_PROT_207589.2290	57
0Safe_safe_PROT_207593.2294	145
0Safe_safe_PROT_207597.2298	48
0Safe_safe_PROT_207604.2305	160
0Safe_safe_PROT_207641.2342	295
0Safe_safe_PROT_207685.2386	301
0Safe_safe_PROT_207686.2387	102
0Safe_safe_PROT_207692.2393	352
0Safe_safe_PROT_207706.2407	217
0Safe_safe_PROT_207717.2418	253
0Safe_safe_PROT_207721.2422	244
0Safe_safe_PROT_207730.2431	30
0Safe_safe_PROT_207737.2438	826
0Safe_safe_PROT_207743.2444	146
0Safe_safe_PROT_207747.2448	139
0Safe_safe_PROT_207757.2458	137
0Safe_safe_PROT_207761.2462	278
0Safe_safe_PROT_207764.2465	192
0Safe_safe_PROT_207775.2476	211
0Safe_safe_PROT_207784.2485	84
0Safe_safe_PROT_207790.2491	34
0Safe_safe_PROT_207811.2512	137
0Safe_safe_PROT_207818.2519	355
0Safe_safe_PROT_207826.2527	110
0Safe_safe_PROT_207840.2541	590
0Safe_safe_PROT_207845.2546	136
0Safe_safe_PROT_207850.2551	314
0Safe_safe_PROT_207854.2555	328
0Safe_safe_PROT_207868.2569	95
0Safe_safe_PROT_207872.2573	176
0Safe_safe_PROT_207875.2576	154
0Safe_safe_PROT_207877.2578	16
0Safe_safe_PROT_207891.2592	234
0Safe_safe_PROT_207900.2601	209
0Safe_safe_PROT_207903.2604	90
0Safe_safe_PROT_207906.2607	183
0Safe_safe_PROT_207914.2615	40
0Safe_safe_PROT_207917.2618	256
0Safe_safe_PROT_207919.2620	154
0Safe_safe_PROT_207939.2640	112
0Safe_safe_PROT_207942.2643	131
0Safe_safe_PROT_207946.2647	129
0Safe_safe_PROT_207950.2651	196
0Safe_safe_PROT_207953.2654	261
0Safe_safe_PROT_207965.2666	313
0Safe_safe_PROT_207976.2677	64
0Safe_safe_PROT_207986.2687	349
0Safe_safe_PROT_207992.2693	511
0Safe_safe_PROT_207996.2697	77
0Safe_safe_PROT_207999.2700	31
0Safe_safe_PROT_208004.2705	172
0Safe_safe_PROT_208010.2711	378
0Safe_safe_PROT_208035.2736	162
0Safe_safe_PROT_208037.2738	289
0Safe_safe_PROT_208039.2740	243
0Safe_safe_PROT_208052.2753	192
0Safe_safe_PROT_208060.2761	289
0Safe_safe_PROT_208074.2775	752
0Safe_safe_PROT_208076.2777	340
0Safe_safe_PROT_208080.2781	194
0Safe_safe_PROT_208095.2796	154
0Safe_safe_PROT_208100.2801	130
0Safe_safe_PROT_208111.2812	116
0Safe_safe_PROT_208112.2813	294
0Safe_safe_PROT_208114.2815	509
0Safe_safe_PROT_208116.2817	107
0Safe_safe_PROT_208148.2849	378
0Safe_safe_PROT_208164.2865	81
0Safe_safe_PROT_208166.2867	44
0Safe_safe_PROT_208175.2876	287
0Safe_safe_PROT_208177.2878	770
0Safe_safe_PROT_208179.2880	80
0Safe_safe_PROT_208189.2890	158
0Safe_safe_PROT_208203.2904	105
0Safe_safe_PROT_208204.2905	145
0Safe_safe_PROT_208207.2908	112
0Safe_safe_PROT_208225.2926	176
0Safe_safe_PROT_208236.2937	419
0Safe_safe_PROT_208242.2943	258
0Safe_safe_PROT_208244.2945	243
0Safe_safe_PROT_208257.2958	194
0Safe_safe_PROT_208298.2999	429
0Safe_safe_TMMO_208304.102	276
0Safe_safe_TMMO_208312.11	105
0Safe_safe_TMMO_208329.125	51
0Safe_safe_TMMO_208330.126	236
0Safe_safe_TMMO_208336.131	1
0Safe_safe_TMMO_208344.139	508
0Safe_safe_TMMO_208347.141	363
0Safe_safe_TMMO_208350.144	160
0Safe_safe_TMMO_208353.147	57
0Safe_safe_TMMO_208357.150	418
0Safe_safe_TMMO_208360.153	235
0Safe_safe_TMMO_208367.16	116
0Safe_safe_TMMO_208376.168	72
0Safe_safe_TMMO_208378.17	70
0Safe_safe_TMMO_208379.170	357
0Safe_safe_TMMO_208385.176	194
0Safe_safe_TMMO_208393.183	92
0Safe_safe_TMMO_208395.185	255
0Safe_safe_TMMO_208398.188	82
0Safe_safe_TMMO_208402.191	296
0Safe_safe_TMMO_208417.204	471
0Safe_safe_TMMO_208426.212	60
0Safe_safe_TMMO_208428.214	219
0Safe_safe_TMMO_208437.222	152
0Safe_safe_TMMO_208439.224	162
0Safe_safe_TMMO_208440.225	230
0Safe_safe_TMMO_208447.231	62
0Safe_safe_TMMO_208450.234	266
0Safe_safe_TMMO_208459.242	94
0Safe_safe_TMMO_208461.244	194
0Safe_safe_TMMO_208480.261	70
0Safe_safe_TMMO_208486.267	133
0Safe_safe_TMMO_208487.268	245
0Safe_safe_TMMO_208492.272	202
0Safe_safe_TMMO_208494.274	497
0Safe_safe_TMMO_208498.278	234
0Safe_safe_TMMO_208502.281	1192
0Safe_safe_TMMO_208509.288	81
0Safe_safe_TMMO_208514.292	16
0Safe_safe_TMMO_208520.298	153
0Safe_safe_TMMO_208523.30	437
0Safe_safe_TMMO_208532.308	423
0Safe_safe_TMMO_208535.310	136
0Safe_safe_TMMO_208539.314	254
0Safe_safe_TMMO_208564.337	141
0Safe_safe_TMMO_208585.356	334
0Safe_safe_TMMO_208594.364	151
0Safe_safe_TMMO_208602.371	390
0Safe_safe_TMMO_208609.378	117
0Safe_safe_TMMO_208611.38	92
0Safe_safe_TMMO_208620.388	508
0Safe_safe_TMMO_208627.394	246
0Safe_safe_TMMO_208628.395	176
0Safe_safe_TMMO_208634.40	214
0Safe_safe_TMMO_208637.402	433
0Safe_safe_TMMO_208639.404	400
0Safe_safe_TMMO_208642.407	160
0Safe_safe_TMMO_208649.413	8
0Safe_safe_TMMO_208664.427	153
0Safe_safe_TMMO_208669.431	392
0Safe_safe_TMMO_208673.435	16
0Safe_safe_TMMO_208699.459	248
0Safe_safe_TMMO_208700.46	164
0Safe_safe_TMMO_208707.466	264
0Safe_safe_TMMO_208712.470	45
0Safe_safe_TMMO_208716.474	117
0Safe_safe_TMMO_208726.483	387
0Safe_safe_TMMO_208728.485	286
0Safe_safe_TMMO_208729.486	71
0Safe_safe_TMMO_208734.490	336
0Safe_safe_TMMO_208735.491	155
0Safe_safe_TMMO_208740.496	130
0Safe_safe_TMMO_208741.497	320
0Safe_safe_TMMO_208743.499	344
0Safe_safe_TMMO_208747.501	453
0Safe_safe_TMMO_208752.506	180
0Safe_safe_TMMO_208757.510	578
0Safe_safe_TMMO_208759.512	432
0Safe_safe_TMMO_208764.517	206
0Safe_safe_TMMO_208769.521	176
0Safe_safe_TMMO_208770.522	94
0Safe_safe_TMMO_208778.53	245
0Safe_safe_TMMO_208812.560	234
0Safe_safe_TMMO_208817.565	281
0Safe_safe_TMMO_208823.570	149
0Safe_safe_TMMO_208843.589	247
0Safe_safe_TMMO_208849.594	234
0Safe_safe_TMMO_208850.595	322
0Safe_safe_TMMO_208855.6	66
0Safe_safe_TMMO_208857.600	279
0Safe_safe_TMMO_208881.622	288
0Safe_safe_TMMO_208883.624	23
0Safe_safe_TMMO_208894.634	278
0Safe_safe_TMMO_208902.641	353
0Safe_safe_TMMO_208904.643	194
0Safe_safe_TMMO_208920.658	295
0Safe_safe_TMMO_208923.660	313
0Safe_safe_TMMO_208925.662	151
0Safe_safe_TMMO_208932.669	139
0Safe_safe_TMMO_208947.682	508
0Safe_safe_TMMO_208948.683	9
0Safe_safe_TMMO_208955.69	39
0Safe_safe_TMMO_208960.694	206
0Safe_safe_TMMO_208962.696	278
0Safe_safe_TMMO_208967.70	67
0Safe_safe_TMMO_208968.700	59
0Safe_safe_TMMO_208972.704	162
0Safe_safe_TMMO_208974.706	232
0Safe_safe_TMMO_208976.708	325
0Safe_safe_TMMO_208977.709	159
0Safe_safe_TMMO_208993.723	17
0Safe_safe_TMMO_209007.736	137
0Safe_safe_TMMO_209010.739	298
0Safe_safe_TMMO_209013.741	177
0Safe_safe_TMMO_209021.749	197
0Safe_safe_TMMO_209040.90	327
0Safe_safe_TMMO_209045.95	159
0Safe_safe_TMMO_209049.99	37
0Safe_safe_UNA1_209056.3757	406
0Safe_safe_UNA1_209068.3769	107
0Safe_safe_UNA1_209075.3776	344
0Safe_safe_UNA1_209078.3779	316
0Safe_safe_UNA1_209083.3784	136
0Safe_safe_UNA1_209085.3786	108
0Safe_safe_UNA1_209091.3792	8
0Safe_safe_UNA1_209101.3802	344
0Safe_safe_UNA1_209104.3805	243
0Safe_safe_UNA1_209105.3806	90
0Safe_safe_UNA1_209131.3832	67
0Safe_safe_UNA1_209141.3842	203
0Safe_safe_UNA1_209147.3848	153
0Safe_safe_UNA1_209154.3855	128
0Safe_safe_UNA1_209166.3867	286
0Safe_safe_UNA1_209178.3879	166
0Safe_safe_UNA1_209182.3883	15
0Safe_safe_UNA1_209195.3896	370
0Safe_safe_UNA1_209201.3902	30
0Safe_safe_UNA1_209205.3906	207
0Safe_safe_UNA1_209207.3908	28
0Safe_safe_UNA1_209213.3914	124
0Safe_safe_UNA1_209214.3915	172
0Safe_safe_UNA1_209218.3919	139
0Safe_safe_UNA1_209229.3930	57
0Safe_safe_UNA1_209245.3946	84
0Safe_safe_UNA1_209246.3947	207
0Safe_safe_UNA1_209248.3949	1
0Safe_safe_UNA1_209249.3950	83
0Safe_safe_UNA1_209260.3961	240
0Safe_safe_UNA1_209265.3966	100
0Safe_safe_UNA1_209279.3980	681
0Safe_safe_UNA1_209280.3981	71
0Safe_safe_UNA1_209289.3990	295
0Safe_safe_UNA1_209290.3991	162
0Safe_safe_UNA1_209304.4005	290
0Safe_safe_UNA1_209306.4007	211
0Safe_safe_UNA1_209307.4008	126
0Safe_safe_UNA1_209308.4009	333
0Safe_safe_UNA1_209323.4024	407
0Safe_safe_UNA1_209326.4027	81
0Safe_safe_UNA1_209333.4034	617
0Safe_safe_UNA1_209339.4040	109
0Safe_safe_UNA1_209346.4047	196
0Safe_safe_UNA1_209353.4054	232
0Safe_safe_UNA1_209357.4058	373
0Safe_safe_UNA1_209359.4060	129
0Safe_safe_UNA1_209367.4068	824
0Safe_safe_UNA1_209374.4075	187
0Safe_safe_UNA1_209377.4078	247
0Safe_safe_UNA1_209393.4094	581
0Safe_safe_UNA1_209395.4096	156
0Safe_safe_UNA1_209404.4105	336
0Safe_safe_UNA1_209411.4112	281
0Safe_safe_UNA1_209421.4122	103
0Safe_safe_UNA1_209437.4138	269
0Safe_safe_UNA1_209447.4148	9
0Safe_safe_UNA1_209449.4150	265
0Safe_safe_UNA1_209450.4151	2
0Safe_safe_UNA1_209453.4154	156
0Safe_safe_UNA1_209460.4161	133
0Safe_safe_UNA1_209472.4173	365
0Safe_safe_UNA1_209473.4174	34
0Safe_safe_UNA1_209476.4177	258
0Safe_safe_UNA1_209480.4181	27
0Safe_safe_UNA1_209482.4183	122
0Safe_safe_UNA1_209488.4189	306
0Safe_safe_UNA1_209490.4191	134
0Safe_safe_UNA1_209492.4193	268
0Safe_safe_UNA1_209512.4213	246
0Safe_safe_UNA1_209514.4215	256
0Safe_safe_UNA1_209521.4222	405
0Safe_safe_UNA1_209528.4229	94
0Safe_safe_UNA1_209531.4232	2
0Safe_safe_UNA1_209532.4233	140
0Safe_safe_UNA1_209541.4242	80
0Safe_safe_UNA1_209549.4250	1
0Safe_safe_UNA1_209555.4256	92
0Safe_safe_UNA1_209556.4257	216
0Safe_safe_UNA1_209561.4262	265
0Safe_safe_UNA1_209562.4263	60
0Safe_safe_UNA1_209564.4265	76
0Safe_safe_UNA1_209567.4268	379
0Safe_safe_UNA1_209568.4269	69
0Safe_safe_UNA1_209575.4276	113
0Safe_safe_UNA1_209589.4290	172
0Safe_safe_UNA1_209590.4291	192
0Safe_safe_UNA1_209593.4294	84
0Safe_safe_UNA1_209599.4300	730
0Safe_safe_UNA1_209600.4301	59
0Safe_safe_UNA1_209607.4308	18
0Safe_safe_UNA1_209614.4315	354
0Safe_safe_UNA1_209622.4323	181
0Safe_safe_UNA1_209626.4327	126
0Safe_safe_UNA1_209628.4329	112
0Safe_safe_UNA1_209634.4335	209
0Safe_safe_UNA1_209635.4336	61
0Safe_safe_UNA1_209640.4341	67
0Safe_safe_UNA1_209644.4345	212
0Safe_safe_UNA1_209646.4347	42
0Safe_safe_UNA1_209647.4348	634
0Safe_safe_UNA1_209655.4356	268
0Safe_safe_UNA1_209657.4358	161
0Safe_safe_UNA1_209660.4361	80
0Safe_safe_UNA1_209663.4364	281
0Safe_safe_UNA1_209667.4368	335
0Safe_safe_UNA1_209673.4374	40
0Safe_safe_UNA1_209678.4379	9
0Safe_safe_UNA1_209682.4383	209
0Safe_safe_UNA1_209694.4395	279
0Safe_safe_UNA1_209702.4403	136
0Safe_safe_UNA1_209707.4408	255
0Safe_safe_UNA1_209731.4432	302
0Safe_safe_UNA1_209737.4438	507
0Safe_safe_UNA1_209744.4445	168
0Safe_safe_UNA1_209752.4453	115
0Safe_safe_UNA1_209760.4461	133
0Safe_safe_UNA1_209762.4463	347
0Safe_safe_UNA1_209767.4468	154
0Safe_safe_UNA1_209768.4469	82
0Safe_safe_UNA1_209769.4470	95
0Safe_safe_UNA1_209774.4475	35
0Safe_safe_UNA1_209782.4483	180
0Safe_safe_UNA1_209788.4489	8
0Safe_safe_UNA1_209790.4491	19
0Safe_safe_UNA1_209793.4494	82
0Safe_safe_UNA1_209794.4495	326
0Safe_safe_UNA1_209796.4497	17
0Safe_safe_UNA1_209797.4498	258
0Safe_safe_UNA1_209799.4500	6
0Safe_safe_UNA2_209810.3011	81
0Safe_safe_UNA2_209823.3024	314
0Safe_safe_UNA2_209829.3030	204
0Safe_safe_UNA2_209836.3037	586
0Safe_safe_UNA2_209837.3038	556
0Safe_safe_UNA2_209838.3039	209
0Safe_safe_UNA2_209845.3046	91
0Safe_safe_UNA2_209850.3051	160
0Safe_safe_UNA2_209853.3054	227
0Safe_safe_UNA2_209856.3057	158
0Safe_safe_UNA2_209858.3059	17
0Safe_safe_UNA2_209859.3060	100
0Safe_safe_UNA2_209869.3070	274
0Safe_safe_UNA2_209873.3074	884
0Safe_safe_UNA2_209882.3083	84
0Safe_safe_UNA2_209883.3084	376
0Safe_safe_UNA2_209884.3085	330
0Safe_safe_UNA2_209890.3091	179
0Safe_safe_UNA2_209896.3097	77
0Safe_safe_UNA2_209899.3100	57
0Safe_safe_UNA2_209901.3102	327
0Safe_safe_UNA2_209902.3103	270
0Safe_safe_UNA2_209906.3107	151
0Safe_safe_UNA2_209907.3108	97
0Safe_safe_UNA2_209920.3121	295
0Safe_safe_UNA2_209928.3129	248
0Safe_safe_UNA2_209929.3130	298
0Safe_safe_UNA2_209967.3168	447
0Safe_safe_UNA2_209971.3172	248
0Safe_safe_UNA2_209979.3180	495
0Safe_safe_UNA2_209984.3185	157
0Safe_safe_UNA2_209988.3189	111
0Safe_safe_UNA2_209990.3191	15
0Safe_safe_UNA2_209991.3192	166
0Safe_safe_UNA2_210003.3204	346
0Safe_safe_UNA2_210006.3207	253
0Safe_safe_UNA2_210017.3218	164
0Safe_safe_UNA2_210021.3222	130
0Safe_safe_UNA2_210023.3224	41
0Safe_safe_UNA2_210026.3227	297
0Safe_safe_UNA2_210028.3229	302
0Safe_safe_UNA2_210032.3233	136
0Safe_safe_UNA2_210041.3242	314
0Safe_safe_UNA2_210047.3248	198
0Safe_safe_UNA2_210050.3251	114
0Safe_safe_UNA2_210052.3253	62
0Safe_safe_UNA2_210053.3254	620
0Safe_safe_UNA2_210074.3275	41
0Safe_safe_UNA2_210079.3280	207
0Safe_safe_UNA2_210080.3281	206
0Safe_safe_UNA2_210082.3283	19
0Safe_safe_UNA2_210095.3296	301
0Safe_safe_UNA2_210113.3314	337
0Safe_safe_UNA2_210115.3316	184
0Safe_safe_UNA2_210117.3318	214
0Safe_safe_UNA2_210120.3321	35
0Safe_safe_UNA2_210124.3325	227
0Safe_safe_UNA2_210125.3326	216
0Safe_safe_UNA2_210132.3333	23
0Safe_safe_UNA2_210140.3341	160
0Safe_safe_UNA2_210145.3346	339
0Safe_safe_UNA2_210149.3350	36
0Safe_safe_UNA2_210159.3360	92
0Safe_safe_UNA2_210166.3367	35
0Safe_safe_UNA2_210171.3372	195
0Safe_safe_UNA2_210187.3388	188
0Safe_safe_UNA2_210190.3391	3
0Safe_safe_UNA2_210197.3398	182
0Safe_safe_UNA2_210211.3412	243
0Safe_safe_UNA2_210216.3417	40
0Safe_safe_UNA2_210218.3419	634
0Safe_safe_UNA2_210223.3424	189
0Safe_safe_UNA2_210228.3429	241
0Safe_safe_UNA2_210251.3452	369
0Safe_safe_UNA2_210253.3454	188
0Safe_safe_UNA2_210263.3464	48
0Safe_safe_UNA2_210271.3472	640
0Safe_safe_UNA2_210283.3484	97
0Safe_safe_UNA2_210286.3487	54
0Safe_safe_UNA2_210300.3501	60
0Safe_safe_UNA2_210304.3505	293
0Safe_safe_UNA2_210317.3518	195
0Safe_safe_UNA2_210329.3530	274
0Safe_safe_UNA2_210333.3534	53
0Safe_safe_UNA2_210337.3538	145
0Safe_safe_UNA2_210349.3550	330
0Safe_safe_UNA2_210353.3554	275
0Safe_safe_UNA2_210362.3563	144
0Safe_safe_UNA2_210381.3582	171
0Safe_safe_UNA2_210382.3583	167
0Safe_safe_UNA2_210385.3586	222
0Safe_safe_UNA2_210387.3588	50
0Safe_safe_UNA2_210391.3592	59
0Safe_safe_UNA2_210402.3603	328
0Safe_safe_UNA2_210407.3608	197
0Safe_safe_UNA2_210413.3614	141
0Safe_safe_UNA2_210417.3618	159
0Safe_safe_UNA2_210429.3630	446
0Safe_safe_UNA2_210433.3634	158
0Safe_safe_UNA2_210434.3635	164
0Safe_safe_UNA2_210435.3636	218
0Safe_safe_UNA2_210440.3641	127
0Safe_safe_UNA2_210444.3645	323
0Safe_safe_UNA2_210445.3646	384
0Safe_safe_UNA2_210457.3658	161
0Safe_safe_UNA2_210464.3665	80
0Safe_safe_UNA2_210468.3669	78
0Safe_safe_UNA2_210472.3673	157
0Safe_safe_UNA2_210473.3674	103
0Safe_safe_UNA2_210481.3682	173
0Safe_safe_UNA2_210484.3685	175
0Safe_safe_UNA2_210490.3691	51
0Safe_safe_UNA2_210492.3693	388
0Safe_safe_UNA2_210504.3705	122
0Safe_safe_UNA2_210508.3709	109
0Safe_safe_UNA2_210514.3715	178
0Safe_safe_UNA2_210520.3721	136
0Safe_safe_UNA2_210521.3722	153
0Safe_safe_UNA2_210526.3727	13
0Safe_safe_UNA2_210538.3739	9
0Safe_safe_UNA2_210540.3741	145
0Safe_safe_UNA2_210543.3744	368
0Safe_safe_UNA2_210544.3745	106
0Safe_safe_UNA2_210546.3747	88
0Safe_safe_UNA2_210549.3750	20
0Safe_safe_UNA3_210553.6004	261
0Safe_safe_UNA3_210554.6005	249
0Safe_safe_UNA3_210557.6008	97
0Safe_safe_UNA3_210563.6014	143
0Safe_safe_UNA3_210567.6018	211
0Safe_safe_UNA3_210572.6023	52
0Safe_safe_UNA3_210573.6024	232
0Safe_safe_UNA3_210576.6027	154
0Safe_safe_UNA3_210581.6032	265
0Safe_safe_UNA3_210583.6034	125
0Safe_safe_UNA3_210588.6039	494
0Safe_safe_UNA3_210592.6043	101
0Safe_safe_UNA3_210594.6045	92
0Safe_safe_UNA3_210604.6055	27
0Safe_safe_UNA3_210605.6056	537
0Safe_safe_UNA3_210607.6058	443
0Safe_safe_UNA3_210612.6063	128
0Safe_safe_UNA3_210613.6064	297
0Safe_safe_UNA3_210623.6074	197
0Safe_safe_UNA3_210627.6078	255
0Safe_safe_UNA3_210630.6081	102
0Safe_safe_UNA3_210643.6094	164
0Safe_safe_UNA3_210644.6095	145
0Safe_safe_UNA3_210652.6103	160
0Safe_safe_UNA3_210654.6105	163
0Safe_safe_UNA3_210655.6106	312
0Safe_safe_UNA3_210660.6111	15
0Safe_safe_UNA3_210663.6114	124
0Safe_safe_UNA3_210665.6116	74
0Safe_safe_UNA3_210667.6118	215
0Safe_safe_UNA3_210674.6125	31
0Safe_safe_UNA3_210688.6139	394
0Safe_safe_UNA3_210692.6143	103
0Safe_safe_UNA3_210697.6148	158
0Safe_safe_UNA3_210698.6149	400
0Safe_safe_UNA3_210703.6154	116
0Safe_safe_UNA3_210709.6160	337
0Safe_safe_UNA3_210711.6162	99
0Safe_safe_UNA3_210712.6163	62
0Safe_safe_UNA3_210715.6166	315
0Safe_safe_UNA3_210720.6171	74
0Safe_safe_UNA3_210728.6179	47
0Safe_safe_UNA3_210739.6190	528
0Safe_safe_UNA3_210748.6199	34
0Safe_safe_UNA3_210750.6201	169
0Safe_safe_UNA3_210769.6220	107
0Safe_safe_UNA3_210777.6228	162
0Safe_safe_UNA3_210783.6234	80
0Safe_safe_UNA3_210784.6235	377
0Safe_safe_UNA3_210787.6238	63
0Safe_safe_UNA3_210788.6239	222
0Safe_safe_UNA3_210812.6263	80
0Safe_safe_UNA3_210815.6266	250
0Safe_safe_UNA3_210819.6270	45
0Safe_safe_UNA3_210823.6274	268
0Safe_safe_UNA3_210827.6278	693
0Safe_safe_UNA3_210829.6280	19
0Safe_safe_UNA3_210846.6297	98
0Safe_safe_UNA3_210854.6305	168
0Safe_safe_UNA3_210857.6308	63
0Safe_safe_UNA3_210864.6315	560
0Safe_safe_UNA3_210880.6331	86
0Safe_safe_UNA3_210884.6335	312
0Safe_safe_UNA3_210892.6343	300
0Safe_safe_UNA3_210901.6352	118
0Safe_safe_UNA3_210906.6357	109
0Safe_safe_UNA3_210923.6374	14
0Safe_safe_UNA3_210927.6378	336
0Safe_safe_UNA3_210928.6379	132
0Safe_safe_UNA3_210930.6381	206
0Safe_safe_UNA3_210944.6395	341
0Safe_safe_UNA3_210967.6418	32
0Safe_safe_UNA3_210969.6420	129
0Safe_safe_UNA3_210971.6422	126
0Safe_safe_UNA3_210980.6431	212
0Safe_safe_UNA3_210983.6434	173
0Safe_safe_UNA3_210984.6435	84
0Safe_safe_UNA3_210991.6442	96
0Safe_safe_UNA3_211001.6452	181
0Safe_safe_UNA3_211003.6454	137
0Safe_safe_UNA3_211004.6455	153
0Safe_safe_UNA3_211006.6457	520
0Safe_safe_UNA3_211010.6461	298
0Safe_safe_UNA3_211015.6466	196
0Safe_safe_UNA3_211016.6467	361
0Safe_safe_UNA3_211030.6481	212
0Safe_safe_UNA3_211034.6485	347
0Safe_safe_UNA3_211040.6491	192
0Safe_safe_UNA3_211042.6493	204
0Safe_safe_UNA3_211046.6497	25
0Safe_safe_UNA3_211058.6509	67
0Safe_safe_UNA3_211066.6517	401
0Safe_safe_UNA3_211080.6531	242
0Safe_safe_UNA3_211094.6545	57
0Safe_safe_UNA3_211101.6552	61
0Safe_safe_UNA3_211104.6555	83
0Safe_safe_UNA3_211108.6559	131
0Safe_safe_UNA3_211114.6565	125
0Safe_safe_UNA3_211133.6584	194
0Safe_safe_UNA3_211145.6596	51
0Safe_safe_UNA3_211155.6606	334
0Safe_safe_UNA3_211165.6616	80
0Safe_safe_UNA3_211166.6617	136
0Safe_safe_UNA3_211172.6623	145
0Safe_safe_UNA3_211174.6625	104
0Safe_safe_UNA3_211177.6628	154
0Safe_safe_UNA3_211191.6642	137
0Safe_safe_UNA3_211203.6654	210
0Safe_safe_UNA3_211205.6656	137
0Safe_safe_UNA3_211212.6663	186
0Safe_safe_UNA3_211219.6670	79
0Safe_safe_UNA3_211220.6671	175
0Safe_safe_UNA3_211237.6688	344
0Safe_safe_UNA3_211241.6692	198
0Safe_safe_UNA3_211244.6695	57
0Safe_safe_UNA3_211250.6701	226
0Safe_safe_UNA3_211253.6704	244
0Safe_safe_UNA3_211255.6706	101
0Safe_safe_UNA3_211258.6709	23
0Safe_safe_UNA3_211263.6714	72
0Safe_safe_UNA3_211265.6716	42
0Safe_safe_UNA3_211276.6727	565
0Safe_safe_UNA3_211285.6736	22
0Safe_safe_UNA3_211287.6738	17
0Safe_safe_UNA3_211292.6743	55
0Safe_safe_UNA3_211298.6749	118
ENSG00000000457_SCYL3_DTKP_58566.1	246
ENSG00000000457_SCYL3_DTKP_58567.2	146
ENSG00000000457_SCYL3_DTKP_58568.3	156
ENSG00000000457_SCYL3_DTKP_58569.4	693
ENSG00000000457_SCYL3_DTKP_58570.5	221
ENSG00000000457_SCYL3_DTKP_58571.6	187
ENSG00000000457_SCYL3_DTKP_58572.7	345
ENSG00000000457_SCYL3_DTKP_58573.8	197
ENSG00000000457_SCYL3_DTKP_58574.9	53
ENSG00000000457_SCYL3_DTKP_58575.10	152
ENSG00000000938_FGR_DTKP_141814.1	7
ENSG00000000938_FGR_DTKP_141815.2	441
ENSG00000000938_FGR_DTKP_141816.3	42
ENSG00000000938_FGR_DTKP_141817.4	325
ENSG00000000938_FGR_DTKP_141818.5	318
ENSG00000000938_FGR_DTKP_141820.7	17
ENSG00000000938_FGR_DTKP_141821.8	293
ENSG00000000938_FGR_DTKP_141822.9	569
ENSG00000000938_FGR_DTKP_141823.10	69
ENSG00000001626_CFTR_DTKP_12485.1	238
ENSG00000001626_CFTR_DTKP_12486.2	120
ENSG00000001626_CFTR_DTKP_12487.3	222
ENSG00000001626_CFTR_DTKP_12488.4	190
ENSG00000001626_CFTR_DTKP_12489.5	47
ENSG00000001626_CFTR_DTKP_12490.6	193
ENSG00000001626_CFTR_DTKP_12491.7	39
ENSG00000001626_CFTR_DTKP_12492.8	622
ENSG00000001626_CFTR_DTKP_12493.9	464
ENSG00000001626_CFTR_DTKP_12494.10	287
ENSG00000002549_LAP3_DTKP_128000.1	107
ENSG00000002549_LAP3_DTKP_128001.2	377
ENSG00000002549_LAP3_DTKP_128002.3	16
ENSG00000002549_LAP3_DTKP_128003.4	50
ENSG00000002549_LAP3_DTKP_128004.5	185
ENSG00000002549_LAP3_DTKP_128005.6	261
ENSG00000002549_LAP3_DTKP_128006.7	317
ENSG00000002549_LAP3_DTKP_128007.8	391
ENSG00000002549_LAP3_DTKP_128009.10	326
ENSG00000002587_HS3ST1_DTKP_3549.1	209
ENSG00000002587_HS3ST1_DTKP_3550.2	141
ENSG00000002587_HS3ST1_DTKP_3551.3	449
ENSG00000002587_HS3ST1_DTKP_3552.4	143
ENSG00000002587_HS3ST1_DTKP_3553.5	339
ENSG00000002587_HS3ST1_DTKP_3554.6	35
ENSG00000002587_HS3ST1_DTKP_3555.7	74
ENSG00000002587_HS3ST1_DTKP_3556.8	219
ENSG00000002587_HS3ST1_DTKP_3557.9	237
[truncated: 22,761 more rows]

## Sheet: Cas9 DTKP screens
0None_none_ACOCDTKP_212050.751	147
0None_none_ACOCDTKP_212392.1093	1
0None_none_ACOCDTKP_213062.1763	1093
0None_none_ACOCDTKP_213384.2085	178
0None_none_ACOCDTKP_213452.2153	65
0None_none_ACOCDTKP_214209.2910	480
0None_none_ACOCDTKP_214247.2948	178
0None_none_ACOCDTKP_216067.4768	345
0None_none_ACOCDTKP_216181.4882	182
0None_none_ACOCDTKP_216359.5060	390
0None_none_ACOCDTKP_216369.5070	433
0None_none_ACOCDTKP_216758.5459	100
0None_none_ACOCUNA1_212384.1085	454
0None_none_ACOCUNA1_212423.1124	364
0None_none_ACOCUNA1_213912.2613	218
0None_none_ACOCUNA1_214211.2912	100
0None_none_ACOCUNA1_215205.3906	52
0None_none_ACOCUNA1_215292.3993	780
0None_none_ACOCUNA1_215840.4541	383
0None_none_ACOCUNA1_215978.4679	106
0None_none_ACOCUNA1_216385.5086	342
0None_none_ACOCUNA2_211969.670	183
0None_none_ACOCUNA2_212081.782	85
0None_none_ACOCUNA2_212637.1338	659
0None_none_ACOCUNA2_212735.1436	318
0None_none_ACOCUNA2_213626.2327	184
0None_none_ACOCUNA2_214243.2944	406
0None_none_ACOCUNA2_214354.3055	220
0None_none_ACOCUNA2_214708.3409	160
0None_none_ACOCUNA2_216019.4720	924
0None_none_ACOCUNA3_213827.2528	233
0None_none_ACOCUNA3_214541.3242	352
0None_none_ACOCUNA3_215263.3964	111
0None_none_ACOCUNA3_215513.4214	120
0None_none_ACOCUNA3_215750.4451	367
0None_none_ACOCUNA3_215989.4690	608
0None_none_ACOCUNA3_216052.4753	124
0None_none_ACOCUNA3_216473.5174	58
0None_none_ACOCUNA3_216747.5448	300
0None_none_ACOC_211318.19	368
0None_none_ACOC_211377.78	395
0None_none_ACOC_211409.110	108
0None_none_ACOC_211480.181	99
0None_none_ACOC_211483.184	22
0None_none_ACOC_211621.322	525
0None_none_ACOC_211823.524	312
0None_none_ACOC_211898.599	315
0None_none_ACOC_212111.812	244
0None_none_ACOC_212121.822	824
0None_none_ACOC_212178.879	176
0None_none_ACOC_212216.917	288
0None_none_ACOC_212235.936	1
0None_none_ACOC_212294.995	718
0None_none_ACOC_212295.996	553
0None_none_ACOC_212331.1032	243
0None_none_ACOC_212487.1188	216
0None_none_ACOC_212698.1399	273
0None_none_ACOC_212728.1429	245
0None_none_ACOC_212732.1433	466
0None_none_ACOC_212750.1451	225
0None_none_ACOC_212785.1486	716
0None_none_ACOC_212825.1526	35
0None_none_ACOC_212839.1540	363
0None_none_ACOC_212894.1595	282
0None_none_ACOC_212906.1607	230
0None_none_ACOC_212929.1630	401
0None_none_ACOC_212988.1689	178
0None_none_ACOC_213096.1797	203
0None_none_ACOC_213180.1881	83
0None_none_ACOC_213353.2054	215
0None_none_ACOC_213474.2175	36
0None_none_ACOC_213516.2217	203
0None_none_ACOC_213524.2225	289
0None_none_ACOC_213564.2265	645
0None_none_ACOC_213571.2272	1085
0None_none_ACOC_213723.2424	37
0None_none_ACOC_213805.2506	291
0None_none_ACOC_213846.2547	312
0None_none_ACOC_213883.2584	567
0None_none_ACOC_213980.2681	91
0None_none_ACOC_214055.2756	688
0None_none_ACOC_214067.2768	246
0None_none_ACOC_214346.3047	478
0None_none_ACOC_214447.3148	219
0None_none_ACOC_214584.3285	223
0None_none_ACOC_214648.3349	286
0None_none_ACOC_214713.3414	459
0None_none_ACOC_214812.3513	872
0None_none_ACOC_214865.3566	483
0None_none_ACOC_214896.3597	523
0None_none_ACOC_214917.3618	13
0None_none_ACOC_214979.3680	579
0None_none_ACOC_215046.3747	173
0None_none_ACOC_215058.3759	1184
0None_none_ACOC_215107.3808	314
0None_none_ACOC_215157.3858	259
0None_none_ACOC_215275.3976	310
0None_none_ACOC_215276.3977	403
0None_none_ACOC_215352.4053	269
0None_none_ACOC_215496.4197	409
0None_none_ACOC_215579.4280	60
0None_none_ACOC_215632.4333	12
0None_none_ACOC_215737.4438	13
0None_none_ACOC_215785.4486	188
0None_none_ACOC_215815.4516	229
0None_none_ACOC_215894.4595	368
0None_none_ACOC_215944.4645	714
0None_none_ACOC_215957.4658	229
0None_none_ACOC_216026.4727	343
0None_none_ACOC_216111.4812	457
0None_none_ACOC_216308.5009	481
0None_none_ACOC_216453.5154	632
0None_none_ACOC_216462.5163	54
0None_none_ACOC_216549.5250	416
0None_none_ACOC_216606.5307	36
0None_none_ACOC_216646.5347	193
0None_none_ACOC_216681.5382	151
0None_none_ACOC_216753.5454	216
0None_none_ACOC_216829.5530	630
0None_none_ACOC_216844.5545	516
0None_none_ACOC_216853.5554	1221
0None_none_DTKPPROT_211394.95	48
0None_none_DTKPPROT_212082.783	437
0None_none_DTKPPROT_212817.1518	554
0None_none_DTKPPROT_213000.1701	703
0None_none_DTKPPROT_213114.1815	409
0None_none_DTKPPROT_213399.2100	403
0None_none_DTKPPROT_214113.2814	149
0None_none_DTKPPROT_214302.3003	275
0None_none_DTKPPROT_214355.3056	212
0None_none_DTKPPROT_214377.3078	229
0None_none_DTKPPROT_214488.3189	111
0None_none_DTKPPROT_215331.4032	203
0None_none_DTKPPROT_216884.5585	304
0None_none_DTKP_211345.46	176
0None_none_DTKP_211346.47	238
0None_none_DTKP_211456.157	392
0None_none_DTKP_211474.175	289
0None_none_DTKP_211624.325	273
0None_none_DTKP_211708.409	422
0None_none_DTKP_211747.448	555
0None_none_DTKP_211770.471	332
0None_none_DTKP_212098.799	423
0None_none_DTKP_212212.913	421
0None_none_DTKP_212346.1047	575
0None_none_DTKP_212398.1099	171
0None_none_DTKP_212459.1160	444
0None_none_DTKP_212697.1398	330
0None_none_DTKP_212729.1430	179
0None_none_DTKP_212793.1494	295
0None_none_DTKP_212797.1498	428
0None_none_DTKP_212927.1628	361
0None_none_DTKP_212968.1669	71
0None_none_DTKP_213026.1727	186
0None_none_DTKP_213195.1896	201
0None_none_DTKP_213274.1975	751
0None_none_DTKP_213357.2058	24
0None_none_DTKP_213460.2161	344
0None_none_DTKP_213523.2224	106
0None_none_DTKP_213548.2249	751
0None_none_DTKP_213644.2345	326
0None_none_DTKP_213763.2464	226
0None_none_DTKP_213798.2499	386
0None_none_DTKP_213801.2502	2
0None_none_DTKP_213910.2611	293
0None_none_DTKP_213914.2615	61
0None_none_DTKP_213966.2667	468
0None_none_DTKP_214230.2931	162
0None_none_DTKP_214345.3046	216
0None_none_DTKP_214402.3103	1174
0None_none_DTKP_214445.3146	49
0None_none_DTKP_214540.3241	207
0None_none_DTKP_214647.3348	45
0None_none_DTKP_214661.3362	285
0None_none_DTKP_214761.3462	771
0None_none_DTKP_214801.3502	176
0None_none_DTKP_214814.3515	393
0None_none_DTKP_214849.3550	59
0None_none_DTKP_214863.3564	192
0None_none_DTKP_214919.3620	480
0None_none_DTKP_214959.3660	171
0None_none_DTKP_215140.3841	277
0None_none_DTKP_215147.3848	132
0None_none_DTKP_215347.4048	541
0None_none_DTKP_215440.4141	547
0None_none_DTKP_215498.4199	13
0None_none_DTKP_215504.4205	80
0None_none_DTKP_215607.4308	900
0None_none_DTKP_215705.4406	273
0None_none_DTKP_215878.4579	152
0None_none_DTKP_215956.4657	315
0None_none_DTKP_215990.4691	199
0None_none_DTKP_216021.4722	509
0None_none_DTKP_216054.4755	255
0None_none_DTKP_216062.4763	300
0None_none_DTKP_216158.4859	416
0None_none_DTKP_216225.4926	176
0None_none_DTKP_216352.5053	192
0None_none_DTKP_216626.5327	108
0None_none_DTKP_216655.5356	298
0None_none_DTKP_216687.5388	9
0None_none_DTKP_216771.5472	76
0None_none_DTKP_216852.5553	218
0None_none_DTKP_216871.5572	349
0None_none_GEEXDTKP_211568.269	347
0None_none_GEEXDTKP_211936.637	207
0None_none_GEEXDTKP_212190.891	152
0None_none_GEEXDTKP_212700.1401	308
0None_none_GEEXDTKP_213130.1831	21
0None_none_GEEXDTKP_213844.2545	24
0None_none_GEEXDTKP_214356.3057	222
0None_none_GEEXDTKP_214573.3274	82
0None_none_GEEXDTKP_214876.3577	88
0None_none_GEEXDTKP_215892.4593	300
0None_none_GEEXUNA1_211448.149	128
0None_none_GEEXUNA1_212059.760	224
0None_none_GEEXUNA1_212514.1215	239
0None_none_GEEXUNA1_212910.1611	132
0None_none_GEEXUNA1_213394.2095	209
0None_none_GEEXUNA1_214106.2807	877
0None_none_GEEXUNA1_214460.3161	264
0None_none_GEEXUNA1_214545.3246	43
0None_none_GEEXUNA1_215111.3812	775
0None_none_GEEXUNA1_215301.4002	297
0None_none_GEEXUNA1_215338.4039	388
0None_none_GEEXUNA1_215463.4164	335
0None_none_GEEXUNA1_216723.5424	800
0None_none_GEEXUNA2_212678.1379	121
0None_none_GEEXUNA2_212706.1407	495
0None_none_GEEXUNA2_212741.1442	252
0None_none_GEEXUNA2_212784.1485	359
0None_none_GEEXUNA2_212884.1585	625
0None_none_GEEXUNA2_213997.2698	163
0None_none_GEEXUNA2_214945.3646	122
0None_none_GEEXUNA2_215339.4040	17
0None_none_GEEXUNA2_215810.4511	339
0None_none_GEEXUNA2_215826.4527	1147
0None_none_GEEXUNA2_216214.4915	718
0None_none_GEEXUNA2_216902.5603	102
0None_none_GEEXUNA3_214220.2921	734
0None_none_GEEXUNA3_216333.5034	49
0None_none_GEEX_211357.58	289
0None_none_GEEX_211494.195	197
0None_none_GEEX_211559.260	59
0None_none_GEEX_211701.402	97
0None_none_GEEX_211957.658	502
0None_none_GEEX_211994.695	299
0None_none_GEEX_212109.810	625
0None_none_GEEX_212267.968	83
0None_none_GEEX_212452.1153	327
0None_none_GEEX_212479.1180	1036
0None_none_GEEX_212508.1209	404
0None_none_GEEX_212596.1297	1066
0None_none_GEEX_212699.1400	530
0None_none_GEEX_212905.1606	702
0None_none_GEEX_212916.1617	605
0None_none_GEEX_212976.1677	208
0None_none_GEEX_213055.1756	781
0None_none_GEEX_213059.1760	93
0None_none_GEEX_213070.1771	356
0None_none_GEEX_213076.1777	355
0None_none_GEEX_213132.1833	509
0None_none_GEEX_213151.1852	391
0None_none_GEEX_213190.1891	324
0None_none_GEEX_213284.1985	394
0None_none_GEEX_213364.2065	867
0None_none_GEEX_213456.2157	115
0None_none_GEEX_213506.2207	450
0None_none_GEEX_213536.2237	374
0None_none_GEEX_213629.2330	490
0None_none_GEEX_213701.2402	641
0None_none_GEEX_213721.2422	29
0None_none_GEEX_213739.2440	359
0None_none_GEEX_213746.2447	152
0None_none_GEEX_213817.2518	653
0None_none_GEEX_213831.2532	1405
0None_none_GEEX_213852.2553	433
0None_none_GEEX_213951.2652	76
0None_none_GEEX_213978.2679	207
0None_none_GEEX_214044.2745	401
0None_none_GEEX_214122.2823	198
0None_none_GEEX_214203.2904	3
0None_none_GEEX_214206.2907	1461
0None_none_GEEX_214516.3217	440
0None_none_GEEX_214668.3369	80
0None_none_GEEX_214674.3375	238
0None_none_GEEX_214690.3391	508
0None_none_GEEX_214703.3404	224
0None_none_GEEX_214777.3478	297
0None_none_GEEX_214894.3595	473
0None_none_GEEX_214895.3596	229
0None_none_GEEX_214925.3626	393
0None_none_GEEX_214956.3657	74
0None_none_GEEX_214996.3697	1
0None_none_GEEX_215110.3811	245
0None_none_GEEX_215151.3852	300
0None_none_GEEX_215174.3875	501
0None_none_GEEX_215235.3936	56
0None_none_GEEX_215287.3988	526
0None_none_GEEX_215458.4159	409
0None_none_GEEX_215530.4231	44
0None_none_GEEX_215650.4351	21
0None_none_GEEX_215875.4576	130
0None_none_GEEX_215881.4582	720
0None_none_GEEX_215899.4600	108
0None_none_GEEX_215968.4669	257
0None_none_GEEX_215970.4671	369
0None_none_GEEX_216010.4711	557
0None_none_GEEX_216256.4957	70
0None_none_GEEX_216259.4960	37
0None_none_GEEX_216415.5116	1461
0None_none_GEEX_216657.5358	386
0None_none_GEEX_216661.5362	183
0None_none_MEPRDTKP_212024.725	427
0None_none_MEPRDTKP_212488.1189	713
0None_none_MEPRDTKP_213881.2582	644
0None_none_MEPRDTKP_214193.2894	331
0None_none_MEPRDTKP_214651.3352	501
0None_none_MEPRDTKP_215133.3834	2
0None_none_MEPRDTKP_215206.3907	284
0None_none_MEPRDTKP_215617.4318	303
0None_none_MEPRDTKP_216793.5494	528
0None_none_MEPRUNA1_211903.604	73
0None_none_MEPRUNA1_212174.875	123
0None_none_MEPRUNA1_212226.927	242
0None_none_MEPRUNA1_213606.2307	579
0None_none_MEPRUNA1_213679.2380	142
0None_none_MEPRUNA1_214687.3388	48
0None_none_MEPRUNA1_215012.3713	83
0None_none_MEPRUNA1_215223.3924	11
0None_none_MEPRUNA1_215366.4067	807
0None_none_MEPRUNA2_212543.1244	904
0None_none_MEPRUNA2_213383.2084	309
0None_none_MEPRUNA2_213698.2399	405
0None_none_MEPRUNA2_214005.2706	1160
0None_none_MEPRUNA2_214340.3041	479
0None_none_MEPRUNA2_215465.4166	442
0None_none_MEPRUNA2_215916.4617	628
0None_none_MEPRUNA3_211656.357	385
0None_none_MEPRUNA3_211725.426	259
0None_none_MEPRUNA3_213233.1934	430
0None_none_MEPRUNA3_213482.2183	357
0None_none_MEPRUNA3_214537.3238	198
0None_none_MEPRUNA3_215118.3819	347
0None_none_MEPRUNA3_215262.3963	306
0None_none_MEPRUNA3_216692.5393	29
0None_none_MEPRUNA3_216920.5621	327
0None_none_MEPR_211312.13	150
0None_none_MEPR_211347.48	223
0None_none_MEPR_211565.266	501
0None_none_MEPR_211583.284	146
0None_none_MEPR_211641.342	37
0None_none_MEPR_211655.356	384
0None_none_MEPR_211740.441	606
0None_none_MEPR_211748.449	94
0None_none_MEPR_211766.467	271
0None_none_MEPR_211771.472	361
0None_none_MEPR_211914.615	475
0None_none_MEPR_211928.629	347
0None_none_MEPR_211964.665	380
0None_none_MEPR_212086.787	447
0None_none_MEPR_212215.916	441
0None_none_MEPR_212370.1071	674
0None_none_MEPR_212441.1142	179
0None_none_MEPR_212642.1343	4
0None_none_MEPR_212647.1348	4
0None_none_MEPR_212707.1408	70
0None_none_MEPR_212737.1438	222
0None_none_MEPR_212814.1515	352
0None_none_MEPR_212849.1550	441
0None_none_MEPR_212907.1608	359
0None_none_MEPR_213023.1724	566
0None_none_MEPR_213051.1752	387
0None_none_MEPR_213064.1765	190
0None_none_MEPR_213135.1836	168
0None_none_MEPR_213173.1874	58
0None_none_MEPR_213191.1892	28
0None_none_MEPR_213349.2050	741
0None_none_MEPR_213424.2125	362
0None_none_MEPR_213478.2179	348
0None_none_MEPR_213686.2387	4
0None_none_MEPR_213690.2391	158
0None_none_MEPR_213719.2420	323
0None_none_MEPR_213900.2601	58
0None_none_MEPR_213957.2658	427
0None_none_MEPR_213969.2670	154
0None_none_MEPR_214009.2710	107
0None_none_MEPR_214168.2869	410
0None_none_MEPR_214195.2896	518
0None_none_MEPR_214233.2934	8
0None_none_MEPR_214274.2975	70
0None_none_MEPR_214495.3196	247
0None_none_MEPR_214564.3265	103
0None_none_MEPR_214581.3282	389
0None_none_MEPR_214614.3315	165
0None_none_MEPR_214642.3343	61
0None_none_MEPR_214649.3350	24
0None_none_MEPR_214653.3354	469
0None_none_MEPR_214700.3401	208
0None_none_MEPR_214750.3451	747
0None_none_MEPR_214776.3477	426
0None_none_MEPR_214805.3506	597
0None_none_MEPR_214807.3508	78
0None_none_MEPR_214926.3627	480
0None_none_MEPR_214941.3642	318
0None_none_MEPR_214964.3665	116
0None_none_MEPR_215049.3750	107
0None_none_MEPR_215069.3770	337
0None_none_MEPR_215074.3775	287
0None_none_MEPR_215089.3790	743
0None_none_MEPR_215142.3843	73
0None_none_MEPR_215169.3870	817
0None_none_MEPR_215239.3940	343
0None_none_MEPR_215332.4033	180
0None_none_MEPR_215484.4185	285
0None_none_MEPR_215612.4313	292
0None_none_MEPR_215666.4367	311
0None_none_MEPR_215734.4435	174
0None_none_MEPR_215753.4454	675
0None_none_MEPR_215795.4496	231
0None_none_MEPR_215853.4554	312
0None_none_MEPR_215914.4615	216
0None_none_MEPR_216001.4702	547
0None_none_MEPR_216149.4850	349
0None_none_MEPR_216236.4937	1041
0None_none_MEPR_216276.4977	73
0None_none_MEPR_216347.5048	76
0None_none_MEPR_216470.5171	150
0None_none_MEPR_216560.5261	248
0None_none_MEPR_216584.5285	237
0None_none_MEPR_216615.5316	302
0None_none_MEPR_216627.5328	1358
0None_none_MEPR_216648.5349	860
0None_none_MEPR_216698.5399	177
0None_none_MEPR_216826.5527	93
0None_none_MEPR_216850.5551	287
0None_none_PROTUNA3_211724.425	839
0None_none_PROTUNA3_211805.506	336
0None_none_PROTUNA3_212032.733	39
0None_none_PROTUNA3_212751.1452	206
0None_none_PROTUNA3_214240.2941	244
0None_none_PROTUNA3_214514.3215	51
0None_none_PROTUNA3_214553.3254	213
0None_none_PROTUNA3_214632.3333	305
0None_none_PROTUNA3_214742.3443	691
0None_none_PROTUNA3_214754.3455	266
0None_none_PROTUNA3_214873.3574	417
0None_none_PROTUNA3_215346.4047	309
0None_none_PROTUNA3_216218.4919	268
0None_none_PROTUNA3_216378.5079	2
0None_none_PROTUNA3_216451.5152	193
0None_none_PROT_211363.64	382
0None_none_PROT_211415.116	645
0None_none_PROT_211462.163	466
0None_none_PROT_211492.193	478
0None_none_PROT_211512.213	155
0None_none_PROT_211542.243	280
0None_none_PROT_211611.312	195
0None_none_PROT_211644.345	195
0None_none_PROT_211772.473	328
0None_none_PROT_211845.546	813
0None_none_PROT_211896.597	279
0None_none_PROT_211940.641	160
0None_none_PROT_211999.700	1019
0None_none_PROT_212088.789	384
0None_none_PROT_212116.817	993
0None_none_PROT_212162.863	260
0None_none_PROT_212198.899	141
0None_none_PROT_212202.903	129
0None_none_PROT_212241.942	313
0None_none_PROT_212305.1006	248
0None_none_PROT_212351.1052	691
0None_none_PROT_212380.1081	471
0None_none_PROT_212491.1192	755
0None_none_PROT_212498.1199	296
0None_none_PROT_212731.1432	194
0None_none_PROT_212760.1461	284
0None_none_PROT_212769.1470	50
0None_none_PROT_212812.1513	365
0None_none_PROT_212865.1566	542
0None_none_PROT_212924.1625	125
0None_none_PROT_212947.1648	370
0None_none_PROT_213010.1711	463
0None_none_PROT_213165.1866	184
0None_none_PROT_213188.1889	178
0None_none_PROT_213229.1930	468
0None_none_PROT_213287.1988	137
0None_none_PROT_213313.2014	337
0None_none_PROT_213328.2029	193
0None_none_PROT_213408.2109	23
0None_none_PROT_213436.2137	356
0None_none_PROT_213520.2221	258
0None_none_PROT_213672.2373	1143
0None_none_PROT_213697.2398	326
0None_none_PROT_213775.2476	307
0None_none_PROT_213803.2504	741
0None_none_PROT_213913.2614	46
0None_none_PROT_213928.2629	62
0None_none_PROT_214024.2725	437
0None_none_PROT_214151.2852	235
0None_none_PROT_214154.2855	593
0None_none_PROT_214182.2883	210
0None_none_PROT_214197.2898	157
0None_none_PROT_214227.2928	236
0None_none_PROT_214256.2957	160
0None_none_PROT_214303.3004	446
0None_none_PROT_214323.3024	67
0None_none_PROT_214347.3048	25
0None_none_PROT_214358.3059	198
0None_none_PROT_214435.3136	385
0None_none_PROT_214450.3151	154
0None_none_PROT_214521.3222	393
0None_none_PROT_214618.3319	66
0None_none_PROT_214758.3459	122
0None_none_PROT_214798.3499	482
0None_none_PROT_214811.3512	13
0None_none_PROT_214819.3520	58
0None_none_PROT_214866.3567	91
0None_none_PROT_214880.3581	129
0None_none_PROT_215113.3814	600
0None_none_PROT_215181.3882	114
0None_none_PROT_215194.3895	56
0None_none_PROT_215380.4081	55
0None_none_PROT_215408.4109	141
0None_none_PROT_215474.4175	487
0None_none_PROT_215562.4263	5
0None_none_PROT_215627.4328	616
0None_none_PROT_215723.4424	483
0None_none_PROT_215767.4468	402
0None_none_PROT_215842.4543	67
0None_none_PROT_215951.4652	160
0None_none_PROT_215962.4663	178
0None_none_PROT_215965.4666	115
0None_none_PROT_215972.4673	487
0None_none_PROT_216003.4704	889
0None_none_PROT_216059.4760	221
0None_none_PROT_216129.4830	11
0None_none_PROT_216166.4867	272
0None_none_PROT_216203.4904	166
0None_none_PROT_216223.4924	44
0None_none_PROT_216239.4940	206
0None_none_PROT_216294.4995	257
0None_none_PROT_216329.5030	85
0None_none_PROT_216344.5045	420
0None_none_PROT_216419.5120	265
0None_none_PROT_216511.5212	184
0None_none_PROT_216534.5235	715
0None_none_PROT_216572.5273	215
0None_none_PROT_216619.5320	738
0None_none_PROT_216680.5381	376
0None_none_PROT_216727.5428	182
0None_none_PROT_216754.5455	54
0None_none_PROT_216879.5580	66
0None_none_PROT_216895.5596	17
0None_none_TMMODTKP_212148.849	49
0None_none_TMMODTKP_212425.1126	274
0None_none_TMMODTKP_212874.1575	56
0None_none_TMMODTKP_214162.2863	492
0None_none_TMMODTKP_214922.3623	76
0None_none_TMMODTKP_216561.5262	503
0None_none_TMMOUNA1_211378.79	755
0None_none_TMMOUNA1_213035.1736	730
0None_none_TMMOUNA1_213203.1904	787
0None_none_TMMOUNA1_213241.1942	56
0None_none_TMMOUNA1_213467.2168	341
0None_none_TMMOUNA1_213670.2371	756
0None_none_TMMOUNA1_213789.2490	66
0None_none_TMMOUNA1_214477.3178	151
0None_none_TMMOUNA1_214556.3257	326
0None_none_TMMOUNA1_214635.3336	185
0None_none_TMMOUNA1_214855.3556	311
0None_none_TMMOUNA1_215711.4412	56
0None_none_TMMOUNA1_215837.4538	241
0None_none_TMMOUNA1_216510.5211	349
0None_none_TMMOUNA2_211475.176	143
0None_none_TMMOUNA2_211941.642	414
0None_none_TMMOUNA2_212711.1412	370
0None_none_TMMOUNA2_213030.1731	357
0None_none_TMMOUNA2_213954.2655	662
0None_none_TMMOUNA2_214341.3042	614
0None_none_TMMOUNA2_214995.3696	256
0None_none_TMMOUNA2_215940.4641	322
0None_none_TMMOUNA2_216607.5308	579
0None_none_TMMOUNA3_211487.188	640
0None_none_TMMOUNA3_213566.2267	1055
0None_none_TMMOUNA3_213958.2659	136
0None_none_TMMOUNA3_214444.3145	46
0None_none_TMMOUNA3_215304.4005	503
0None_none_TMMOUNA3_216412.5113	414
0None_none_TMMO_211317.18	69
0None_none_TMMO_211340.41	95
0None_none_TMMO_211380.81	147
0None_none_TMMO_211404.105	420
0None_none_TMMO_211428.129	420
0None_none_TMMO_211563.264	126
0None_none_TMMO_211626.327	294
0None_none_TMMO_211636.337	234
0None_none_TMMO_211733.434	462
0None_none_TMMO_211773.474	289
0None_none_TMMO_211812.513	1349
0None_none_TMMO_211884.585	362
0None_none_TMMO_211897.598	170
0None_none_TMMO_211945.646	299
0None_none_TMMO_211966.667	72
0None_none_TMMO_212054.755	653
0None_none_TMMO_212175.876	91
0None_none_TMMO_212176.877	61
0None_none_TMMO_212199.900	396
0None_none_TMMO_212222.923	225
0None_none_TMMO_212365.1066	423
0None_none_TMMO_212396.1097	385
0None_none_TMMO_212404.1105	403
0None_none_TMMO_212422.1123	502
0None_none_TMMO_212433.1134	244
0None_none_TMMO_212468.1169	230
0None_none_TMMO_212524.1225	323
0None_none_TMMO_212591.1292	1068
0None_none_TMMO_212612.1313	374
0None_none_TMMO_212619.1320	381
0None_none_TMMO_212683.1384	565
0None_none_TMMO_212705.1406	374
0None_none_TMMO_212779.1480	389
0None_none_TMMO_212820.1521	235
0None_none_TMMO_212853.1554	196
0None_none_TMMO_212911.1612	149
0None_none_TMMO_212944.1645	446
0None_none_TMMO_213053.1754	173
0None_none_TMMO_213071.1772	294
0None_none_TMMO_213127.1828	233
0None_none_TMMO_213154.1855	233
0None_none_TMMO_213217.1918	402
0None_none_TMMO_213222.1923	698
0None_none_TMMO_213314.2015	36
0None_none_TMMO_213317.2018	475
0None_none_TMMO_213340.2041	11
0None_none_TMMO_213437.2138	788
0None_none_TMMO_213650.2351	379
0None_none_TMMO_213835.2536	461
0None_none_TMMO_213962.2663	304
0None_none_TMMO_214025.2726	166
0None_none_TMMO_214073.2774	175
0None_none_TMMO_214094.2795	33
0None_none_TMMO_214097.2798	301
0None_none_TMMO_214139.2840	274
0None_none_TMMO_214205.2906	54
0None_none_TMMO_214239.2940	397
0None_none_TMMO_214384.3085	310
0None_none_TMMO_214415.3116	188
0None_none_TMMO_214520.3221	383
0None_none_TMMO_214603.3304	345
0None_none_TMMO_214791.3492	393
0None_none_TMMO_214909.3610	494
0None_none_TMMO_214952.3653	200
0None_none_TMMO_215008.3709	555
0None_none_TMMO_215011.3712	195
0None_none_TMMO_215056.3757	263
0None_none_TMMO_215060.3761	441
0None_none_TMMO_215080.3781	506
0None_none_TMMO_215129.3830	202
0None_none_TMMO_215154.3855	474
0None_none_TMMO_215400.4101	461
0None_none_TMMO_215442.4143	373
0None_none_TMMO_215464.4165	557
0None_none_TMMO_215583.4284	324
0None_none_TMMO_215619.4320	210
0None_none_TMMO_215621.4322	86
0None_none_TMMO_215645.4346	532
0None_none_TMMO_215745.4446	294
0None_none_TMMO_215781.4482	398
0None_none_TMMO_215818.4519	141
0None_none_TMMO_215871.4572	60
0None_none_TMMO_216151.4852	146
0None_none_TMMO_216191.4892	627
0None_none_TMMO_216250.4951	530
0None_none_TMMO_216252.4953	455
0None_none_TMMO_216287.4988	1145
0None_none_TMMO_216304.5005	325
0None_none_TMMO_216331.5032	857
0None_none_TMMO_216421.5122	795
0None_none_TMMO_216455.5156	116
0None_none_TMMO_216481.5182	28
0None_none_TMMO_216625.5326	280
0None_none_TMMO_216666.5367	677
0None_none_TMMO_216689.5390	222
0None_none_TMMO_216743.5444	359
0None_none_TMMO_216794.5495	160
0None_none_TMMO_216866.5567	439
0None_none_TMMO_216930.5631	330
0None_none_UNA1PROT_211342.43	359
0None_none_UNA1PROT_211429.130	390
0None_none_UNA1PROT_212057.758	228
0None_none_UNA1PROT_212376.1077	24
0None_none_UNA1PROT_212632.1333	316
0None_none_UNA1PROT_213449.2150	245
0None_none_UNA1PROT_215394.4095	618
0None_none_UNA1PROT_216119.4820	36
0None_none_UNA1PROT_216776.5477	300
0None_none_UNA1_211484.185	256
0None_none_UNA1_211515.216	196
0None_none_UNA1_211527.228	255
0None_none_UNA1_211637.338	316
0None_none_UNA1_211681.382	286
0None_none_UNA1_211729.430	13
0None_none_UNA1_211780.481	295
0None_none_UNA1_211790.491	263
0None_none_UNA1_211982.683	829
0None_none_UNA1_212029.730	1243
0None_none_UNA1_212204.905	326
0None_none_UNA1_212279.980	484
0None_none_UNA1_212393.1094	343
0None_none_UNA1_212472.1173	316
0None_none_UNA1_212631.1332	269
0None_none_UNA1_213098.1799	134
0None_none_UNA1_213200.1901	14
0None_none_UNA1_213265.1966	188
0None_none_UNA1_213336.2037	352
0None_none_UNA1_213385.2086	189
0None_none_UNA1_213565.2266	310
0None_none_UNA1_213660.2361	85
0None_none_UNA1_213713.2414	314
0None_none_UNA1_213742.2443	499
0None_none_UNA1_213772.2473	621
0None_none_UNA1_213901.2602	422
0None_none_UNA1_213920.2621	242
0None_none_UNA1_213943.2644	462
0None_none_UNA1_213987.2688	63
0None_none_UNA1_213993.2694	112
0None_none_UNA1_214087.2788	362
0None_none_UNA1_214110.2811	208
0None_none_UNA1_214124.2825	273
0None_none_UNA1_214137.2838	73
0None_none_UNA1_214223.2924	411
0None_none_UNA1_214246.2947	8
0None_none_UNA1_214310.3011	380
0None_none_UNA1_214339.3040	379
0None_none_UNA1_214368.3069	115
0None_none_UNA1_214422.3123	94
0None_none_UNA1_214426.3127	307
0None_none_UNA1_214428.3129	97
0None_none_UNA1_214465.3166	434
0None_none_UNA1_214486.3187	607
0None_none_UNA1_214660.3361	309
0None_none_UNA1_214666.3367	258
0None_none_UNA1_214704.3405	172
0None_none_UNA1_214709.3410	558
0None_none_UNA1_214714.3415	133
0None_none_UNA1_214753.3454	218
0None_none_UNA1_214861.3562	979
0None_none_UNA1_214902.3603	69
0None_none_UNA1_214962.3663	485
0None_none_UNA1_215000.3701	122
0None_none_UNA1_215030.3731	141
0None_none_UNA1_215126.3827	163
0None_none_UNA1_215132.3833	146
0None_none_UNA1_215141.3842	67
0None_none_UNA1_215175.3876	27
0None_none_UNA1_215217.3918	170
0None_none_UNA1_215277.3978	546
0None_none_UNA1_215280.3981	519
0None_none_UNA1_215305.4006	471
0None_none_UNA1_215348.4049	23
0None_none_UNA1_215376.4077	56
0None_none_UNA1_215493.4194	425
0None_none_UNA1_215510.4211	541
0None_none_UNA1_215520.4221	364
0None_none_UNA1_215546.4247	32
0None_none_UNA1_215581.4282	874
0None_none_UNA1_215635.4336	478
0None_none_UNA1_215743.4444	759
0None_none_UNA1_215776.4477	14
0None_none_UNA1_215778.4479	142
0None_none_UNA1_215841.4542	150
0None_none_UNA1_215867.4568	24
0None_none_UNA1_215886.4587	350
0None_none_UNA1_215925.4626	120
0None_none_UNA1_216000.4701	16
0None_none_UNA1_216007.4708	360
0None_none_UNA1_216192.4893	587
0None_none_UNA1_216257.4958	386
0None_none_UNA1_216282.4983	332
0None_none_UNA1_216360.5061	69
0None_none_UNA1_216398.5099	358
0None_none_UNA1_216418.5119	302
0None_none_UNA1_216443.5144	492
0None_none_UNA1_216468.5169	555
0None_none_UNA1_216624.5325	34
0None_none_UNA1_216682.5383	495
0None_none_UNA1_216685.5386	346
0None_none_UNA1_216784.5485	258
0None_none_UNA1_216797.5498	162
0None_none_UNA1_216878.5579	110
0None_none_UNA2PROT_211307.8	186
0None_none_UNA2PROT_211657.358	1141
0None_none_UNA2PROT_211797.498	626
0None_none_UNA2PROT_212246.947	155
0None_none_UNA2PROT_212531.1232	169
0None_none_UNA2PROT_213015.1716	62
0None_none_UNA2PROT_213276.1977	209
0None_none_UNA2PROT_214385.3086	85
0None_none_UNA2PROT_214425.3126	29
0None_none_UNA2PROT_214517.3218	309
0None_none_UNA2PROT_215455.4156	29
0None_none_UNA2PROT_215489.4190	409
0None_none_UNA2PROT_215812.4513	132
0None_none_UNA2PROT_215902.4603	86
0None_none_UNA2PROT_216523.5224	325
0None_none_UNA2_211305.6	415
0None_none_UNA2_211376.77	185
0None_none_UNA2_211500.201	104
0None_none_UNA2_211523.224	160
0None_none_UNA2_211551.252	455
0None_none_UNA2_211674.375	211
0None_none_UNA2_212027.728	229
0None_none_UNA2_212035.736	467
0None_none_UNA2_212075.776	236
0None_none_UNA2_212101.802	434
0None_none_UNA2_212194.895	632
0None_none_UNA2_212236.937	478
0None_none_UNA2_212303.1004	299
0None_none_UNA2_212313.1014	766
0None_none_UNA2_212352.1053	10
0None_none_UNA2_212418.1119	222
0None_none_UNA2_212503.1204	160
0None_none_UNA2_212725.1426	12
0None_none_UNA2_212860.1561	288
0None_none_UNA2_212871.1572	35
0None_none_UNA2_212953.1654	756
0None_none_UNA2_212970.1671	108
0None_none_UNA2_213025.1726	263
0None_none_UNA2_213034.1735	276
0None_none_UNA2_213324.2025	331
0None_none_UNA2_213355.2056	184
0None_none_UNA2_213539.2240	405
0None_none_UNA2_213722.2423	433
0None_none_UNA2_213743.2444	133
0None_none_UNA2_213861.2562	314
0None_none_UNA2_213909.2610	279
0None_none_UNA2_214040.2741	63
0None_none_UNA2_214092.2793	48
0None_none_UNA2_214115.2816	434
0None_none_UNA2_214229.2930	326
0None_none_UNA2_214251.2952	347
0None_none_UNA2_214296.2997	479
0None_none_UNA2_214317.3018	64
0None_none_UNA2_214474.3175	51
0None_none_UNA2_214610.3311	346
0None_none_UNA2_214684.3385	14
0None_none_UNA2_214696.3397	75
0None_none_UNA2_214783.3484	177
0None_none_UNA2_214827.3528	381
0None_none_UNA2_214905.3606	85
0None_none_UNA2_214921.3622	256
0None_none_UNA2_214982.3683	458
0None_none_UNA2_215033.3734	65
0None_none_UNA2_215066.3767	6
0None_none_UNA2_215166.3867	195
0None_none_UNA2_215212.3913	780
0None_none_UNA2_215291.3992	354
0None_none_UNA2_215450.4151	123
0None_none_UNA2_215470.4171	62
0None_none_UNA2_215490.4191	461
0None_none_UNA2_215672.4373	239
0None_none_UNA2_215696.4397	185
0None_none_UNA2_215796.4497	304
0None_none_UNA2_215799.4500	59
0None_none_UNA2_215900.4601	970
0None_none_UNA2_215987.4688	673
0None_none_UNA2_216126.4827	504
0None_none_UNA2_216173.4874	274
0None_none_UNA2_216350.5051	291
0None_none_UNA2_216380.5081	251
0None_none_UNA2_216384.5085	2
0None_none_UNA2_216484.5185	96
0None_none_UNA2_216495.5196	296
0None_none_UNA2_216587.5288	284
0None_none_UNA2_216740.5441	716
0None_none_UNA2_216767.5468	115
0None_none_UNA2_216789.5490	332
0None_none_UNA2_216903.5604	899
0None_none_UNA2_216908.5609	511
0None_none_UNA3_211301.2	95
0None_none_UNA3_211343.44	201
0None_none_UNA3_211427.128	261
0None_none_UNA3_211449.150	81
0None_none_UNA3_211496.197	767
0None_none_UNA3_211566.267	331
0None_none_UNA3_211598.299	922
0None_none_UNA3_211630.331	285
0None_none_UNA3_211642.343	142
0None_none_UNA3_211769.470	163
0None_none_UNA3_211825.526	233
0None_none_UNA3_211875.576	1
0None_none_UNA3_211948.649	327
0None_none_UNA3_212009.710	1003
0None_none_UNA3_212139.840	310
0None_none_UNA3_212179.880	213
0None_none_UNA3_212291.992	775
0None_none_UNA3_212314.1015	319
0None_none_UNA3_212387.1088	514
0None_none_UNA3_212528.1229	611
0None_none_UNA3_212552.1253	129
0None_none_UNA3_212677.1378	229
0None_none_UNA3_212724.1425	330
0None_none_UNA3_212822.1523	274
0None_none_UNA3_212958.1659	671
0None_none_UNA3_212987.1688	636
0None_none_UNA3_212996.1697	960
0None_none_UNA3_213091.1792	624
0None_none_UNA3_213109.1810	370
0None_none_UNA3_213316.2017	6
0None_none_UNA3_213379.2080	218
0None_none_UNA3_213398.2099	256
0None_none_UNA3_213433.2134	376
0None_none_UNA3_213534.2235	890
0None_none_UNA3_213538.2239	675
0None_none_UNA3_213554.2255	24
0None_none_UNA3_213601.2302	266
0None_none_UNA3_213640.2341	355
0None_none_UNA3_213759.2460	140
0None_none_UNA3_213813.2514	79
0None_none_UNA3_213925.2626	2
0None_none_UNA3_213932.2633	522
0None_none_UNA3_214016.2717	21
0None_none_UNA3_214047.2748	183
0None_none_UNA3_214064.2765	140
0None_none_UNA3_214201.2902	265
0None_none_UNA3_214213.2914	408
0None_none_UNA3_214236.2937	85
0None_none_UNA3_214334.3035	251
0None_none_UNA3_214475.3176	76
0None_none_UNA3_214539.3240	84
0None_none_UNA3_214559.3260	336
0None_none_UNA3_214659.3360	113
0None_none_UNA3_214685.3386	247
0None_none_UNA3_214715.3416	29
0None_none_UNA3_214731.3432	146
0None_none_UNA3_214739.3440	453
0None_none_UNA3_214743.3444	332
0None_none_UNA3_214847.3548	100
0None_none_UNA3_214950.3651	320
0None_none_UNA3_214991.3692	351
0None_none_UNA3_215048.3749	78
0None_none_UNA3_215101.3802	550
0None_none_UNA3_215193.3894	603
0None_none_UNA3_215197.3898	326
0None_none_UNA3_215213.3914	492
0None_none_UNA3_215383.4084	223
0None_none_UNA3_215387.4088	3
0None_none_UNA3_215699.4400	269
0None_none_UNA3_215710.4411	47
0None_none_UNA3_215763.4464	493
0None_none_UNA3_215866.4567	148
0None_none_UNA3_215927.4628	310
0None_none_UNA3_216065.4766	368
0None_none_UNA3_216117.4818	262
0None_none_UNA3_216185.4886	244
0None_none_UNA3_216267.4968	354
0None_none_UNA3_216277.4978	189
0None_none_UNA3_216474.5175	180
0None_none_UNA3_216487.5188	275
0None_none_UNA3_216518.5219	400
0None_none_UNA3_216541.5242	201
0None_none_UNA3_216578.5279	369
0None_none_UNA3_216669.5370	205
0None_none_UNA3_216750.5451	298
0None_none_UNA3_216865.5566	30
0None_none_UNA3_216874.5575	61
0None_none_UNA3_216913.5614	92
0Safe_safe_ACOC_204553.4504	14
0Safe_safe_ACOC_204564.4515	232
0Safe_safe_ACOC_204565.4516	61
0Safe_safe_ACOC_204570.4521	177
0Safe_safe_ACOC_204578.4529	205
0Safe_safe_ACOC_204582.4533	91
0Safe_safe_ACOC_204600.4551	563
0Safe_safe_ACOC_204606.4557	32
0Safe_safe_ACOC_204607.4558	68
0Safe_safe_ACOC_204612.4563	690
0Safe_safe_ACOC_204617.4568	47
0Safe_safe_ACOC_204626.4577	331
0Safe_safe_ACOC_204634.4585	406
0Safe_safe_ACOC_204637.4588	326
0Safe_safe_ACOC_204638.4589	353
0Safe_safe_ACOC_204666.4617	176
0Safe_safe_ACOC_204679.4630	220
0Safe_safe_ACOC_204691.4642	377
0Safe_safe_ACOC_204693.4644	210
0Safe_safe_ACOC_204713.4664	454
0Safe_safe_ACOC_204719.4670	92
0Safe_safe_ACOC_204726.4677	761
0Safe_safe_ACOC_204728.4679	226
0Safe_safe_ACOC_204740.4691	368
0Safe_safe_ACOC_204742.4693	321
0Safe_safe_ACOC_204744.4695	92
0Safe_safe_ACOC_204746.4697	319
0Safe_safe_ACOC_204749.4700	183
0Safe_safe_ACOC_204752.4703	77
0Safe_safe_ACOC_204757.4708	287
0Safe_safe_ACOC_204760.4711	659
0Safe_safe_ACOC_204789.4740	327
0Safe_safe_ACOC_204790.4741	43
0Safe_safe_ACOC_204792.4743	295
0Safe_safe_ACOC_204796.4747	168
0Safe_safe_ACOC_204797.4748	12
0Safe_safe_ACOC_204809.4760	360
0Safe_safe_ACOC_204815.4766	57
0Safe_safe_ACOC_204819.4770	229
0Safe_safe_ACOC_204838.4789	206
0Safe_safe_ACOC_204839.4790	67
0Safe_safe_ACOC_204844.4795	230
0Safe_safe_ACOC_204847.4798	46
0Safe_safe_ACOC_204857.4808	409
0Safe_safe_ACOC_204865.4816	372
0Safe_safe_ACOC_204873.4824	236
0Safe_safe_ACOC_204886.4837	139
0Safe_safe_ACOC_204894.4845	84
0Safe_safe_ACOC_204900.4851	114
0Safe_safe_ACOC_204901.4852	256
0Safe_safe_ACOC_204903.4854	137
0Safe_safe_ACOC_204916.4867	395
0Safe_safe_ACOC_204927.4878	148
0Safe_safe_ACOC_204928.4879	241
0Safe_safe_ACOC_204929.4880	290
0Safe_safe_ACOC_204937.4888	63
0Safe_safe_ACOC_204948.4899	119
0Safe_safe_ACOC_204985.4936	176
0Safe_safe_ACOC_204994.4945	239
0Safe_safe_ACOC_204999.4950	128
0Safe_safe_ACOC_205012.4963	553
0Safe_safe_ACOC_205019.4970	253
0Safe_safe_ACOC_205028.4979	203
0Safe_safe_ACOC_205030.4981	99
0Safe_safe_ACOC_205047.4998	214
0Safe_safe_ACOC_205049.5000	309
0Safe_safe_ACOC_205050.5001	564
0Safe_safe_ACOC_205060.5011	196
0Safe_safe_ACOC_205063.5014	72
0Safe_safe_ACOC_205078.5029	333
0Safe_safe_ACOC_205082.5033	168
0Safe_safe_ACOC_205087.5038	232
0Safe_safe_ACOC_205097.5048	93
0Safe_safe_ACOC_205101.5052	209
0Safe_safe_ACOC_205105.5056	332
0Safe_safe_ACOC_205117.5068	567
0Safe_safe_ACOC_205124.5075	321
0Safe_safe_ACOC_205129.5080	307
0Safe_safe_ACOC_205130.5081	201
0Safe_safe_ACOC_205132.5083	313
0Safe_safe_ACOC_205134.5085	244
0Safe_safe_ACOC_205138.5089	356
0Safe_safe_ACOC_205147.5098	287
0Safe_safe_ACOC_205149.5100	153
0Safe_safe_ACOC_205157.5108	9
0Safe_safe_ACOC_205162.5113	61
0Safe_safe_ACOC_205173.5124	102
0Safe_safe_ACOC_205191.5142	143
0Safe_safe_ACOC_205197.5148	575
0Safe_safe_ACOC_205198.5149	39
0Safe_safe_ACOC_205207.5158	272
0Safe_safe_ACOC_205209.5160	28
0Safe_safe_ACOC_205228.5179	54
0Safe_safe_ACOC_205234.5185	221
0Safe_safe_ACOC_205243.5194	128
0Safe_safe_ACOC_205270.5221	1
0Safe_safe_ACOC_205274.5225	276
0Safe_safe_ACOC_205287.5238	303
0Safe_safe_ACOC_205292.5243	62
0Safe_safe_DTKP_205300.5251	529
0Safe_safe_DTKP_205309.5260	274
0Safe_safe_DTKP_205310.5261	319
0Safe_safe_DTKP_205334.5285	126
0Safe_safe_DTKP_205340.5291	774
0Safe_safe_DTKP_205343.5294	135
0Safe_safe_DTKP_205345.5296	15
0Safe_safe_DTKP_205348.5299	188
0Safe_safe_DTKP_205354.5305	200
0Safe_safe_DTKP_205356.5307	117
0Safe_safe_DTKP_205358.5309	253
0Safe_safe_DTKP_205362.5313	99
0Safe_safe_DTKP_205366.5317	329
0Safe_safe_DTKP_205367.5318	225
0Safe_safe_DTKP_205374.5325	586
0Safe_safe_DTKP_205383.5334	436
0Safe_safe_DTKP_205389.5340	107
0Safe_safe_DTKP_205394.5345	186
0Safe_safe_DTKP_205407.5358	170
0Safe_safe_DTKP_205411.5362	239
0Safe_safe_DTKP_205426.5377	167
0Safe_safe_DTKP_205432.5383	226
0Safe_safe_DTKP_205434.5385	142
0Safe_safe_DTKP_205439.5390	233
0Safe_safe_DTKP_205441.5392	276
0Safe_safe_DTKP_205452.5403	882
0Safe_safe_DTKP_205461.5412	233
0Safe_safe_DTKP_205469.5420	123
0Safe_safe_DTKP_205482.5433	200
0Safe_safe_DTKP_205488.5439	89
0Safe_safe_DTKP_205498.5449	208
0Safe_safe_DTKP_205504.5455	206
0Safe_safe_DTKP_205509.5460	150
0Safe_safe_DTKP_205510.5461	254
0Safe_safe_DTKP_205514.5465	535
0Safe_safe_DTKP_205532.5483	110
0Safe_safe_DTKP_205540.5491	107
0Safe_safe_DTKP_205566.5517	63
0Safe_safe_DTKP_205580.5531	203
0Safe_safe_DTKP_205584.5535	15
0Safe_safe_DTKP_205585.5536	54
0Safe_safe_DTKP_205588.5539	673
0Safe_safe_DTKP_205600.5551	12
0Safe_safe_DTKP_205605.5556	461
0Safe_safe_DTKP_205612.5563	233
0Safe_safe_DTKP_205615.5566	97
0Safe_safe_DTKP_205625.5576	316
0Safe_safe_DTKP_205647.5598	134
0Safe_safe_DTKP_205650.5601	267
0Safe_safe_DTKP_205655.5606	56
0Safe_safe_DTKP_205667.5618	182
0Safe_safe_DTKP_205668.5619	49
0Safe_safe_DTKP_205683.5634	127
0Safe_safe_DTKP_205688.5639	195
0Safe_safe_DTKP_205693.5644	226
0Safe_safe_DTKP_205694.5645	29
0Safe_safe_DTKP_205705.5656	552
0Safe_safe_DTKP_205706.5657	417
0Safe_safe_DTKP_205709.5660	119
0Safe_safe_DTKP_205710.5661	182
0Safe_safe_DTKP_205713.5664	341
0Safe_safe_DTKP_205717.5668	201
0Safe_safe_DTKP_205722.5673	98
0Safe_safe_DTKP_205732.5683	409
0Safe_safe_DTKP_205735.5686	136
0Safe_safe_DTKP_205743.5694	253
0Safe_safe_DTKP_205752.5703	148
0Safe_safe_DTKP_205756.5707	225
0Safe_safe_DTKP_205761.5712	78
0Safe_safe_DTKP_205768.5719	548
0Safe_safe_DTKP_205771.5722	131
0Safe_safe_DTKP_205773.5724	320
0Safe_safe_DTKP_205801.5752	273
0Safe_safe_DTKP_205811.5762	135
0Safe_safe_DTKP_205812.5763	580
0Safe_safe_DTKP_205831.5782	408
0Safe_safe_DTKP_205845.5796	191
0Safe_safe_DTKP_205850.5801	227
0Safe_safe_DTKP_205858.5809	9
0Safe_safe_DTKP_205860.5811	251
0Safe_safe_DTKP_205868.5819	378
0Safe_safe_DTKP_205874.5825	67
0Safe_safe_DTKP_205875.5826	77
0Safe_safe_DTKP_205881.5832	438
0Safe_safe_DTKP_205925.5876	218
0Safe_safe_DTKP_205958.5909	130
0Safe_safe_DTKP_205961.5912	199
0Safe_safe_DTKP_205963.5914	160
0Safe_safe_DTKP_205984.5935	203
0Safe_safe_DTKP_205992.5943	329
0Safe_safe_DTKP_205997.5948	526
0Safe_safe_DTKP_206001.5952	331
0Safe_safe_DTKP_206015.5966	281
0Safe_safe_DTKP_206017.5968	7
0Safe_safe_DTKP_206028.5979	231
0Safe_safe_DTKP_206031.5982	100
0Safe_safe_DTKP_206032.5983	308
0Safe_safe_DTKP_206042.5993	302
0Safe_safe_GEEX_206052.1503	1
0Safe_safe_GEEX_206053.1504	428
0Safe_safe_GEEX_206058.1509	179
0Safe_safe_GEEX_206065.1516	459
0Safe_safe_GEEX_206069.1520	380
0Safe_safe_GEEX_206075.1526	468
0Safe_safe_GEEX_206080.1531	55
0Safe_safe_GEEX_206081.1532	90
0Safe_safe_GEEX_206097.1548	344
0Safe_safe_GEEX_206113.1564	140
0Safe_safe_GEEX_206114.1565	194
0Safe_safe_GEEX_206120.1571	319
0Safe_safe_GEEX_206124.1575	576
0Safe_safe_GEEX_206155.1606	366
0Safe_safe_GEEX_206156.1607	3
0Safe_safe_GEEX_206157.1608	163
0Safe_safe_GEEX_206158.1609	695
0Safe_safe_GEEX_206160.1611	526
0Safe_safe_GEEX_206163.1614	193
0Safe_safe_GEEX_206165.1616	862
0Safe_safe_GEEX_206168.1619	405
0Safe_safe_GEEX_206179.1630	430
0Safe_safe_GEEX_206184.1635	608
0Safe_safe_GEEX_206197.1648	280
0Safe_safe_GEEX_206203.1654	137
0Safe_safe_GEEX_206204.1655	490
0Safe_safe_GEEX_206216.1667	285
0Safe_safe_GEEX_206222.1673	357
0Safe_safe_GEEX_206254.1705	300
0Safe_safe_GEEX_206279.1730	279
0Safe_safe_GEEX_206285.1736	279
0Safe_safe_GEEX_206289.1740	219
0Safe_safe_GEEX_206292.1743	234
0Safe_safe_GEEX_206300.1751	169
0Safe_safe_GEEX_206308.1759	518
0Safe_safe_GEEX_206313.1764	220
0Safe_safe_GEEX_206319.1770	144
0Safe_safe_GEEX_206325.1776	248
0Safe_safe_GEEX_206332.1783	850
0Safe_safe_GEEX_206337.1788	379
0Safe_safe_GEEX_206340.1791	328
0Safe_safe_GEEX_206341.1792	12
0Safe_safe_GEEX_206342.1793	176
0Safe_safe_GEEX_206346.1797	1372
0Safe_safe_GEEX_206347.1798	27
0Safe_safe_GEEX_206348.1799	113
0Safe_safe_GEEX_206353.1804	255
0Safe_safe_GEEX_206358.1809	509
0Safe_safe_GEEX_206378.1829	147
0Safe_safe_GEEX_206385.1836	350
0Safe_safe_GEEX_206392.1843	16
0Safe_safe_GEEX_206396.1847	190
0Safe_safe_GEEX_206399.1850	650
0Safe_safe_GEEX_206403.1854	384
0Safe_safe_GEEX_206404.1855	373
0Safe_safe_GEEX_206415.1866	210
0Safe_safe_GEEX_206422.1873	89
0Safe_safe_GEEX_206423.1874	388
0Safe_safe_GEEX_206427.1878	407
0Safe_safe_GEEX_206438.1889	678
0Safe_safe_GEEX_206445.1896	564
0Safe_safe_GEEX_206448.1899	238
0Safe_safe_GEEX_206451.1902	505
0Safe_safe_GEEX_206458.1909	498
0Safe_safe_GEEX_206465.1916	16
0Safe_safe_GEEX_206480.1931	232
0Safe_safe_GEEX_206484.1935	575
0Safe_safe_GEEX_206486.1937	443
0Safe_safe_GEEX_206490.1941	784
0Safe_safe_GEEX_206498.1949	223
0Safe_safe_GEEX_206502.1953	32
0Safe_safe_GEEX_206508.1959	344
0Safe_safe_GEEX_206514.1965	286
0Safe_safe_GEEX_206518.1969	221
0Safe_safe_GEEX_206524.1975	230
0Safe_safe_GEEX_206525.1976	287
0Safe_safe_GEEX_206537.1988	58
0Safe_safe_GEEX_206544.1995	977
0Safe_safe_GEEX_206549.2000	218
0Safe_safe_GEEX_206561.2012	269
0Safe_safe_GEEX_206568.2019	343
0Safe_safe_GEEX_206572.2023	251
0Safe_safe_GEEX_206579.2030	387
0Safe_safe_GEEX_206580.2031	155
0Safe_safe_GEEX_206584.2035	68
0Safe_safe_GEEX_206600.2051	477
0Safe_safe_GEEX_206613.2064	370
0Safe_safe_GEEX_206620.2071	455
0Safe_safe_GEEX_206629.2080	445
0Safe_safe_GEEX_206648.2099	131
0Safe_safe_GEEX_206653.2104	445
0Safe_safe_GEEX_206656.2107	72
0Safe_safe_GEEX_206657.2108	174
0Safe_safe_GEEX_206661.2112	574
0Safe_safe_GEEX_206673.2124	265
0Safe_safe_GEEX_206677.2128	100
0Safe_safe_GEEX_206678.2129	237
0Safe_safe_GEEX_206680.2131	92
0Safe_safe_GEEX_206689.2140	362
0Safe_safe_GEEX_206693.2144	240
0Safe_safe_GEEX_206700.2151	142
0Safe_safe_GEEX_206702.2153	326
0Safe_safe_GEEX_206704.2155	894
0Safe_safe_GEEX_206707.2158	41
0Safe_safe_GEEX_206709.2160	114
0Safe_safe_GEEX_206720.2171	209
0Safe_safe_GEEX_206725.2176	243
0Safe_safe_GEEX_206745.2196	161
0Safe_safe_GEEX_206746.2197	378
0Safe_safe_GEEX_206751.2202	176
0Safe_safe_GEEX_206763.2214	494
0Safe_safe_GEEX_206774.2225	223
0Safe_safe_GEEX_206798.2249	161
0Safe_safe_MEPR_206804.1004	351
0Safe_safe_MEPR_206805.1005	153
0Safe_safe_MEPR_206821.1021	294
0Safe_safe_MEPR_206838.1038	136
0Safe_safe_MEPR_206839.1039	336
0Safe_safe_MEPR_206850.1050	295
0Safe_safe_MEPR_206875.1075	595
0Safe_safe_MEPR_206877.1077	75
0Safe_safe_MEPR_206878.1078	497
0Safe_safe_MEPR_206879.1079	69
0Safe_safe_MEPR_206885.1085	511
0Safe_safe_MEPR_206888.1088	363
0Safe_safe_MEPR_206890.1090	215
0Safe_safe_MEPR_206920.1120	210
0Safe_safe_MEPR_206951.1151	518
0Safe_safe_MEPR_206953.1153	337
0Safe_safe_MEPR_206960.1160	191
0Safe_safe_MEPR_206974.1174	182
0Safe_safe_MEPR_206978.1178	276
0Safe_safe_MEPR_206984.1184	899
0Safe_safe_MEPR_206990.1190	708
0Safe_safe_MEPR_206992.1192	121
0Safe_safe_MEPR_207009.1209	362
0Safe_safe_MEPR_207012.1212	520
0Safe_safe_MEPR_207017.1217	421
0Safe_safe_MEPR_207026.1226	361
0Safe_safe_MEPR_207035.1235	479
0Safe_safe_MEPR_207063.1263	35
0Safe_safe_MEPR_207078.1278	463
0Safe_safe_MEPR_207083.1283	153
0Safe_safe_MEPR_207084.1284	318
0Safe_safe_MEPR_207097.1297	48
0Safe_safe_MEPR_207109.1309	133
0Safe_safe_MEPR_207120.1320	302
0Safe_safe_MEPR_207128.1328	63
0Safe_safe_MEPR_207147.1347	220
0Safe_safe_MEPR_207151.1351	257
0Safe_safe_MEPR_207152.1352	129
0Safe_safe_MEPR_207154.1354	397
0Safe_safe_MEPR_207157.1357	296
0Safe_safe_MEPR_207162.1362	282
0Safe_safe_MEPR_207167.1367	350
0Safe_safe_MEPR_207183.1383	114
0Safe_safe_MEPR_207191.1391	100
0Safe_safe_MEPR_207205.1405	308
0Safe_safe_MEPR_207209.1409	141
0Safe_safe_MEPR_207220.1420	346
0Safe_safe_MEPR_207228.1428	128
0Safe_safe_MEPR_207230.1430	18
0Safe_safe_MEPR_207233.1433	48
0Safe_safe_MEPR_207235.1435	9
0Safe_safe_MEPR_207248.1448	216
0Safe_safe_MEPR_207278.1478	371
0Safe_safe_MEPR_207294.1494	92
0Safe_safe_MEPR_207296.1496	211
0Safe_safe_MEPR_207297.1497	52
0Safe_safe_MEPR_207307.757	530
0Safe_safe_MEPR_207310.760	157
0Safe_safe_MEPR_207323.773	454
0Safe_safe_MEPR_207324.774	33
0Safe_safe_MEPR_207329.779	408
0Safe_safe_MEPR_207330.780	62
0Safe_safe_MEPR_207334.784	213
0Safe_safe_MEPR_207337.787	56
0Safe_safe_MEPR_207343.793	133
0Safe_safe_MEPR_207353.803	384
0Safe_safe_MEPR_207359.809	98
0Safe_safe_MEPR_207361.811	136
0Safe_safe_MEPR_207369.819	500
0Safe_safe_MEPR_207370.820	114
0Safe_safe_MEPR_207372.822	263
0Safe_safe_MEPR_207374.824	136
0Safe_safe_MEPR_207375.825	318
0Safe_safe_MEPR_207394.844	477
0Safe_safe_MEPR_207398.848	52
0Safe_safe_MEPR_207408.858	422
0Safe_safe_MEPR_207412.862	122
0Safe_safe_MEPR_207435.885	77
0Safe_safe_MEPR_207447.897	334
0Safe_safe_MEPR_207462.912	33
0Safe_safe_MEPR_207463.913	239
0Safe_safe_MEPR_207468.918	230
0Safe_safe_MEPR_207469.919	393
0Safe_safe_MEPR_207472.922	524
0Safe_safe_MEPR_207473.923	132
0Safe_safe_MEPR_207482.932	162
0Safe_safe_MEPR_207492.942	94
0Safe_safe_MEPR_207494.944	452
0Safe_safe_MEPR_207498.948	116
0Safe_safe_MEPR_207504.954	41
0Safe_safe_MEPR_207519.969	454
0Safe_safe_MEPR_207524.974	74
0Safe_safe_MEPR_207540.990	154
0Safe_safe_MEPR_207549.999	603
0Safe_safe_PROT_207571.2272	387
0Safe_safe_PROT_207573.2274	143
0Safe_safe_PROT_207578.2279	304
0Safe_safe_PROT_207579.2280	484
0Safe_safe_PROT_207582.2283	737
0Safe_safe_PROT_207589.2290	107
0Safe_safe_PROT_207593.2294	166
0Safe_safe_PROT_207597.2298	67
0Safe_safe_PROT_207604.2305	278
0Safe_safe_PROT_207641.2342	452
0Safe_safe_PROT_207685.2386	407
0Safe_safe_PROT_207686.2387	138
0Safe_safe_PROT_207692.2393	491
0Safe_safe_PROT_207706.2407	275
0Safe_safe_PROT_207717.2418	279
0Safe_safe_PROT_207721.2422	392
0Safe_safe_PROT_207730.2431	45
0Safe_safe_PROT_207737.2438	1185
0Safe_safe_PROT_207743.2444	259
0Safe_safe_PROT_207747.2448	150
0Safe_safe_PROT_207757.2458	126
0Safe_safe_PROT_207761.2462	412
0Safe_safe_PROT_207764.2465	225
0Safe_safe_PROT_207775.2476	258
0Safe_safe_PROT_207784.2485	113
0Safe_safe_PROT_207790.2491	37
0Safe_safe_PROT_207811.2512	42
0Safe_safe_PROT_207818.2519	530
0Safe_safe_PROT_207826.2527	174
0Safe_safe_PROT_207840.2541	837
0Safe_safe_PROT_207845.2546	189
0Safe_safe_PROT_207850.2551	366
0Safe_safe_PROT_207854.2555	426
0Safe_safe_PROT_207868.2569	108
0Safe_safe_PROT_207872.2573	267
0Safe_safe_PROT_207875.2576	201
0Safe_safe_PROT_207877.2578	45
0Safe_safe_PROT_207891.2592	369
0Safe_safe_PROT_207900.2601	316
0Safe_safe_PROT_207903.2604	94
0Safe_safe_PROT_207906.2607	196
0Safe_safe_PROT_207914.2615	113
0Safe_safe_PROT_207917.2618	347
0Safe_safe_PROT_207919.2620	173
0Safe_safe_PROT_207939.2640	202
0Safe_safe_PROT_207942.2643	206
0Safe_safe_PROT_207946.2647	184
0Safe_safe_PROT_207950.2651	284
0Safe_safe_PROT_207953.2654	296
0Safe_safe_PROT_207965.2666	358
0Safe_safe_PROT_207976.2677	40
0Safe_safe_PROT_207986.2687	503
0Safe_safe_PROT_207992.2693	632
0Safe_safe_PROT_207996.2697	130
0Safe_safe_PROT_207999.2700	75
0Safe_safe_PROT_208004.2705	214
0Safe_safe_PROT_208010.2711	562
0Safe_safe_PROT_208035.2736	259
0Safe_safe_PROT_208037.2738	395
0Safe_safe_PROT_208039.2740	343
0Safe_safe_PROT_208052.2753	220
0Safe_safe_PROT_208060.2761	434
0Safe_safe_PROT_208074.2775	860
0Safe_safe_PROT_208076.2777	518
0Safe_safe_PROT_208080.2781	250
0Safe_safe_PROT_208095.2796	253
0Safe_safe_PROT_208100.2801	169
0Safe_safe_PROT_208111.2812	152
0Safe_safe_PROT_208112.2813	405
0Safe_safe_PROT_208114.2815	866
0Safe_safe_PROT_208116.2817	118
0Safe_safe_PROT_208148.2849	405
0Safe_safe_PROT_208164.2865	87
0Safe_safe_PROT_208166.2867	75
0Safe_safe_PROT_208175.2876	432
0Safe_safe_PROT_208177.2878	1071
0Safe_safe_PROT_208179.2880	141
0Safe_safe_PROT_208189.2890	142
0Safe_safe_PROT_208203.2904	120
0Safe_safe_PROT_208204.2905	210
0Safe_safe_PROT_208207.2908	152
0Safe_safe_PROT_208225.2926	282
0Safe_safe_PROT_208236.2937	525
0Safe_safe_PROT_208242.2943	254
0Safe_safe_PROT_208244.2945	451
0Safe_safe_PROT_208257.2958	272
0Safe_safe_PROT_208298.2999	436
0Safe_safe_TMMO_208304.102	329
0Safe_safe_TMMO_208312.11	109
0Safe_safe_TMMO_208329.125	18
0Safe_safe_TMMO_208330.126	321
0Safe_safe_TMMO_208336.131	5
0Safe_safe_TMMO_208344.139	661
0Safe_safe_TMMO_208347.141	407
0Safe_safe_TMMO_208350.144	202
0Safe_safe_TMMO_208353.147	49
0Safe_safe_TMMO_208357.150	673
0Safe_safe_TMMO_208360.153	385
0Safe_safe_TMMO_208367.16	131
0Safe_safe_TMMO_208376.168	116
0Safe_safe_TMMO_208378.17	75
0Safe_safe_TMMO_208379.170	401
0Safe_safe_TMMO_208385.176	249
0Safe_safe_TMMO_208393.183	149
0Safe_safe_TMMO_208395.185	418
0Safe_safe_TMMO_208398.188	131
0Safe_safe_TMMO_208402.191	299
0Safe_safe_TMMO_208417.204	579
0Safe_safe_TMMO_208426.212	57
0Safe_safe_TMMO_208428.214	219
0Safe_safe_TMMO_208437.222	189
0Safe_safe_TMMO_208439.224	260
0Safe_safe_TMMO_208440.225	325
0Safe_safe_TMMO_208447.231	87
0Safe_safe_TMMO_208450.234	329
0Safe_safe_TMMO_208459.242	127
0Safe_safe_TMMO_208461.244	177
0Safe_safe_TMMO_208480.261	88
0Safe_safe_TMMO_208486.267	175
0Safe_safe_TMMO_208487.268	383
0Safe_safe_TMMO_208492.272	265
0Safe_safe_TMMO_208494.274	746
0Safe_safe_TMMO_208498.278	331
0Safe_safe_TMMO_208502.281	1715
0Safe_safe_TMMO_208509.288	102
0Safe_safe_TMMO_208514.292	29
0Safe_safe_TMMO_208520.298	287
0Safe_safe_TMMO_208523.30	534
0Safe_safe_TMMO_208532.308	685
0Safe_safe_TMMO_208535.310	171
0Safe_safe_TMMO_208539.314	318
0Safe_safe_TMMO_208564.337	161
0Safe_safe_TMMO_208585.356	468
0Safe_safe_TMMO_208594.364	169
0Safe_safe_TMMO_208602.371	513
0Safe_safe_TMMO_208609.378	143
0Safe_safe_TMMO_208611.38	120
0Safe_safe_TMMO_208620.388	519
0Safe_safe_TMMO_208627.394	320
0Safe_safe_TMMO_208628.395	211
0Safe_safe_TMMO_208634.40	287
0Safe_safe_TMMO_208637.402	527
0Safe_safe_TMMO_208639.404	458
0Safe_safe_TMMO_208642.407	264
0Safe_safe_TMMO_208649.413	2
0Safe_safe_TMMO_208664.427	259
0Safe_safe_TMMO_208669.431	425
0Safe_safe_TMMO_208673.435	27
0Safe_safe_TMMO_208699.459	311
0Safe_safe_TMMO_208700.46	209
0Safe_safe_TMMO_208707.466	287
0Safe_safe_TMMO_208712.470	64
0Safe_safe_TMMO_208716.474	151
0Safe_safe_TMMO_208726.483	574
0Safe_safe_TMMO_208728.485	468
0Safe_safe_TMMO_208729.486	89
0Safe_safe_TMMO_208734.490	433
0Safe_safe_TMMO_208735.491	175
0Safe_safe_TMMO_208740.496	159
0Safe_safe_TMMO_208741.497	488
0Safe_safe_TMMO_208743.499	414
0Safe_safe_TMMO_208747.501	561
0Safe_safe_TMMO_208752.506	203
0Safe_safe_TMMO_208757.510	896
0Safe_safe_TMMO_208759.512	697
0Safe_safe_TMMO_208764.517	281
0Safe_safe_TMMO_208769.521	249
0Safe_safe_TMMO_208770.522	140
0Safe_safe_TMMO_208778.53	262
0Safe_safe_TMMO_208812.560	431
0Safe_safe_TMMO_208817.565	302
0Safe_safe_TMMO_208823.570	197
0Safe_safe_TMMO_208843.589	341
0Safe_safe_TMMO_208849.594	291
0Safe_safe_TMMO_208850.595	323
0Safe_safe_TMMO_208855.6	117
0Safe_safe_TMMO_208857.600	401
0Safe_safe_TMMO_208881.622	432
0Safe_safe_TMMO_208883.624	29
0Safe_safe_TMMO_208894.634	315
0Safe_safe_TMMO_208902.641	363
0Safe_safe_TMMO_208904.643	327
0Safe_safe_TMMO_208920.658	382
0Safe_safe_TMMO_208923.660	348
0Safe_safe_TMMO_208925.662	225
0Safe_safe_TMMO_208932.669	228
0Safe_safe_TMMO_208947.682	594
0Safe_safe_TMMO_208948.683	4
0Safe_safe_TMMO_208955.69	71
0Safe_safe_TMMO_208960.694	343
0Safe_safe_TMMO_208962.696	357
0Safe_safe_TMMO_208967.70	111
0Safe_safe_TMMO_208968.700	85
0Safe_safe_TMMO_208972.704	200
0Safe_safe_TMMO_208974.706	316
0Safe_safe_TMMO_208976.708	425
0Safe_safe_TMMO_208977.709	242
0Safe_safe_TMMO_208993.723	20
0Safe_safe_TMMO_209007.736	140
0Safe_safe_TMMO_209010.739	497
0Safe_safe_TMMO_209013.741	230
0Safe_safe_TMMO_209021.749	246
0Safe_safe_TMMO_209040.90	400
0Safe_safe_TMMO_209045.95	196
0Safe_safe_TMMO_209049.99	58
0Safe_safe_UNA1_209056.3757	215
0Safe_safe_UNA1_209068.3769	115
0Safe_safe_UNA1_209075.3776	480
0Safe_safe_UNA1_209078.3779	349
0Safe_safe_UNA1_209083.3784	177
0Safe_safe_UNA1_209085.3786	110
0Safe_safe_UNA1_209091.3792	13
0Safe_safe_UNA1_209101.3802	393
0Safe_safe_UNA1_209104.3805	297
0Safe_safe_UNA1_209105.3806	131
0Safe_safe_UNA1_209131.3832	94
0Safe_safe_UNA1_209141.3842	243
0Safe_safe_UNA1_209147.3848	209
0Safe_safe_UNA1_209154.3855	195
0Safe_safe_UNA1_209166.3867	399
0Safe_safe_UNA1_209178.3879	223
0Safe_safe_UNA1_209182.3883	13
0Safe_safe_UNA1_209195.3896	376
0Safe_safe_UNA1_209201.3902	66
0Safe_safe_UNA1_209205.3906	250
0Safe_safe_UNA1_209207.3908	16
0Safe_safe_UNA1_209213.3914	184
0Safe_safe_UNA1_209214.3915	199
0Safe_safe_UNA1_209218.3919	159
0Safe_safe_UNA1_209229.3930	70
0Safe_safe_UNA1_209245.3946	122
0Safe_safe_UNA1_209246.3947	316
0Safe_safe_UNA1_209248.3949	3
0Safe_safe_UNA1_209249.3950	98
0Safe_safe_UNA1_209260.3961	423
0Safe_safe_UNA1_209265.3966	142
0Safe_safe_UNA1_209279.3980	911
0Safe_safe_UNA1_209280.3981	75
0Safe_safe_UNA1_209289.3990	281
0Safe_safe_UNA1_209290.3991	172
0Safe_safe_UNA1_209304.4005	457
0Safe_safe_UNA1_209306.4007	287
0Safe_safe_UNA1_209307.4008	220
0Safe_safe_UNA1_209308.4009	366
0Safe_safe_UNA1_209323.4024	575
0Safe_safe_UNA1_209326.4027	65
0Safe_safe_UNA1_209333.4034	776
0Safe_safe_UNA1_209339.4040	148
0Safe_safe_UNA1_209346.4047	284
0Safe_safe_UNA1_209353.4054	337
0Safe_safe_UNA1_209357.4058	483
0Safe_safe_UNA1_209359.4060	144
0Safe_safe_UNA1_209367.4068	1168
0Safe_safe_UNA1_209374.4075	183
0Safe_safe_UNA1_209377.4078	306
0Safe_safe_UNA1_209393.4094	753
0Safe_safe_UNA1_209395.4096	200
0Safe_safe_UNA1_209404.4105	425
0Safe_safe_UNA1_209411.4112	259
0Safe_safe_UNA1_209421.4122	143
0Safe_safe_UNA1_209437.4138	360
0Safe_safe_UNA1_209447.4148	10
0Safe_safe_UNA1_209449.4150	349
0Safe_safe_UNA1_209453.4154	204
0Safe_safe_UNA1_209460.4161	166
0Safe_safe_UNA1_209472.4173	489
0Safe_safe_UNA1_209473.4174	48
0Safe_safe_UNA1_209476.4177	373
0Safe_safe_UNA1_209480.4181	15
0Safe_safe_UNA1_209482.4183	179
0Safe_safe_UNA1_209488.4189	379
0Safe_safe_UNA1_209490.4191	184
0Safe_safe_UNA1_209492.4193	324
0Safe_safe_UNA1_209512.4213	360
0Safe_safe_UNA1_209514.4215	271
0Safe_safe_UNA1_209521.4222	613
0Safe_safe_UNA1_209528.4229	103
0Safe_safe_UNA1_209531.4232	9
0Safe_safe_UNA1_209532.4233	211
0Safe_safe_UNA1_209541.4242	176
0Safe_safe_UNA1_209555.4256	90
0Safe_safe_UNA1_209556.4257	254
0Safe_safe_UNA1_209561.4262	351
0Safe_safe_UNA1_209562.4263	80
0Safe_safe_UNA1_209564.4265	84
0Safe_safe_UNA1_209567.4268	438
0Safe_safe_UNA1_209568.4269	75
0Safe_safe_UNA1_209575.4276	189
0Safe_safe_UNA1_209589.4290	221
0Safe_safe_UNA1_209590.4291	229
0Safe_safe_UNA1_209593.4294	110
0Safe_safe_UNA1_209599.4300	1037
0Safe_safe_UNA1_209600.4301	106
0Safe_safe_UNA1_209607.4308	46
0Safe_safe_UNA1_209614.4315	490
0Safe_safe_UNA1_209622.4323	269
0Safe_safe_UNA1_209626.4327	161
0Safe_safe_UNA1_209628.4329	149
0Safe_safe_UNA1_209634.4335	334
0Safe_safe_UNA1_209635.4336	50
0Safe_safe_UNA1_209640.4341	81
0Safe_safe_UNA1_209643.4344	2
0Safe_safe_UNA1_209644.4345	258
0Safe_safe_UNA1_209646.4347	66
0Safe_safe_UNA1_209647.4348	700
0Safe_safe_UNA1_209655.4356	284
0Safe_safe_UNA1_209657.4358	216
0Safe_safe_UNA1_209660.4361	70
0Safe_safe_UNA1_209663.4364	416
0Safe_safe_UNA1_209667.4368	370
0Safe_safe_UNA1_209673.4374	54
0Safe_safe_UNA1_209678.4379	8
0Safe_safe_UNA1_209682.4383	279
0Safe_safe_UNA1_209694.4395	362
0Safe_safe_UNA1_209702.4403	154
0Safe_safe_UNA1_209707.4408	406
0Safe_safe_UNA1_209731.4432	331
0Safe_safe_UNA1_209737.4438	559
0Safe_safe_UNA1_209744.4445	236
0Safe_safe_UNA1_209752.4453	226
0Safe_safe_UNA1_209760.4461	183
0Safe_safe_UNA1_209762.4463	462
0Safe_safe_UNA1_209767.4468	223
0Safe_safe_UNA1_209768.4469	95
0Safe_safe_UNA1_209769.4470	152
0Safe_safe_UNA1_209774.4475	42
0Safe_safe_UNA1_209782.4483	163
0Safe_safe_UNA1_209788.4489	18
0Safe_safe_UNA1_209790.4491	21
0Safe_safe_UNA1_209793.4494	121
0Safe_safe_UNA1_209794.4495	464
0Safe_safe_UNA1_209796.4497	19
0Safe_safe_UNA1_209797.4498	257
0Safe_safe_UNA1_209799.4500	10
0Safe_safe_UNA2_209810.3011	111
0Safe_safe_UNA2_209823.3024	462
0Safe_safe_UNA2_209829.3030	253
0Safe_safe_UNA2_209836.3037	328
0Safe_safe_UNA2_209837.3038	723
0Safe_safe_UNA2_209838.3039	285
0Safe_safe_UNA2_209845.3046	70
0Safe_safe_UNA2_209850.3051	285
0Safe_safe_UNA2_209853.3054	402
0Safe_safe_UNA2_209856.3057	241
0Safe_safe_UNA2_209858.3059	33
0Safe_safe_UNA2_209859.3060	76
0Safe_safe_UNA2_209869.3070	433
0Safe_safe_UNA2_209873.3074	1027
0Safe_safe_UNA2_209882.3083	97
0Safe_safe_UNA2_209883.3084	506
0Safe_safe_UNA2_209884.3085	466
0Safe_safe_UNA2_209890.3091	234
0Safe_safe_UNA2_209896.3097	114
0Safe_safe_UNA2_209899.3100	81
0Safe_safe_UNA2_209901.3102	477
0Safe_safe_UNA2_209902.3103	292
0Safe_safe_UNA2_209906.3107	159
0Safe_safe_UNA2_209907.3108	95
0Safe_safe_UNA2_209920.3121	492
0Safe_safe_UNA2_209928.3129	251
0Safe_safe_UNA2_209929.3130	428
0Safe_safe_UNA2_209967.3168	649
0Safe_safe_UNA2_209971.3172	384
0Safe_safe_UNA2_209979.3180	783
0Safe_safe_UNA2_209984.3185	184
0Safe_safe_UNA2_209988.3189	175
0Safe_safe_UNA2_209990.3191	15
0Safe_safe_UNA2_209991.3192	224
0Safe_safe_UNA2_210003.3204	443
0Safe_safe_UNA2_210006.3207	272
0Safe_safe_UNA2_210017.3218	290
0Safe_safe_UNA2_210021.3222	97
0Safe_safe_UNA2_210023.3224	50
0Safe_safe_UNA2_210026.3227	443
0Safe_safe_UNA2_210028.3229	383
0Safe_safe_UNA2_210032.3233	221
0Safe_safe_UNA2_210041.3242	375
0Safe_safe_UNA2_210047.3248	194
0Safe_safe_UNA2_210050.3251	122
0Safe_safe_UNA2_210052.3253	67
0Safe_safe_UNA2_210053.3254	833
0Safe_safe_UNA2_210074.3275	65
0Safe_safe_UNA2_210079.3280	222
0Safe_safe_UNA2_210080.3281	161
0Safe_safe_UNA2_210082.3283	27
0Safe_safe_UNA2_210095.3296	360
0Safe_safe_UNA2_210113.3314	293
0Safe_safe_UNA2_210115.3316	315
0Safe_safe_UNA2_210117.3318	276
0Safe_safe_UNA2_210120.3321	31
0Safe_safe_UNA2_210124.3325	266
0Safe_safe_UNA2_210125.3326	218
0Safe_safe_UNA2_210132.3333	32
0Safe_safe_UNA2_210140.3341	187
0Safe_safe_UNA2_210145.3346	401
0Safe_safe_UNA2_210149.3350	39
0Safe_safe_UNA2_210159.3360	96
0Safe_safe_UNA2_210166.3367	23
0Safe_safe_UNA2_210171.3372	225
0Safe_safe_UNA2_210187.3388	241
0Safe_safe_UNA2_210190.3391	2
0Safe_safe_UNA2_210197.3398	312
0Safe_safe_UNA2_210211.3412	293
0Safe_safe_UNA2_210216.3417	64
0Safe_safe_UNA2_210218.3419	787
0Safe_safe_UNA2_210223.3424	245
0Safe_safe_UNA2_210228.3429	332
0Safe_safe_UNA2_210251.3452	440
0Safe_safe_UNA2_210253.3454	218
0Safe_safe_UNA2_210263.3464	90
0Safe_safe_UNA2_210271.3472	637
0Safe_safe_UNA2_210283.3484	97
0Safe_safe_UNA2_210286.3487	71
0Safe_safe_UNA2_210300.3501	60
0Safe_safe_UNA2_210304.3505	337
0Safe_safe_UNA2_210317.3518	284
0Safe_safe_UNA2_210329.3530	327
0Safe_safe_UNA2_210333.3534	75
0Safe_safe_UNA2_210337.3538	223
0Safe_safe_UNA2_210349.3550	359
0Safe_safe_UNA2_210353.3554	397
0Safe_safe_UNA2_210362.3563	170
0Safe_safe_UNA2_210381.3582	278
0Safe_safe_UNA2_210382.3583	157
0Safe_safe_UNA2_210385.3586	283
0Safe_safe_UNA2_210387.3588	70
0Safe_safe_UNA2_210391.3592	61
0Safe_safe_UNA2_210402.3603	441
0Safe_safe_UNA2_210407.3608	304
0Safe_safe_UNA2_210413.3614	181
0Safe_safe_UNA2_210417.3618	208
0Safe_safe_UNA2_210429.3630	467
0Safe_safe_UNA2_210433.3634	273
0Safe_safe_UNA2_210434.3635	168
0Safe_safe_UNA2_210435.3636	223
0Safe_safe_UNA2_210440.3641	98
0Safe_safe_UNA2_210444.3645	436
0Safe_safe_UNA2_210445.3646	492
0Safe_safe_UNA2_210457.3658	159
0Safe_safe_UNA2_210464.3665	106
0Safe_safe_UNA2_210468.3669	160
0Safe_safe_UNA2_210472.3673	250
0Safe_safe_UNA2_210473.3674	122
0Safe_safe_UNA2_210481.3682	278
0Safe_safe_UNA2_210484.3685	278
0Safe_safe_UNA2_210490.3691	68
0Safe_safe_UNA2_210492.3693	372
0Safe_safe_UNA2_210504.3705	116
0Safe_safe_UNA2_210508.3709	157
0Safe_safe_UNA2_210514.3715	247
0Safe_safe_UNA2_210520.3721	202
0Safe_safe_UNA2_210521.3722	215
0Safe_safe_UNA2_210526.3727	15
0Safe_safe_UNA2_210538.3739	5
0Safe_safe_UNA2_210540.3741	116
0Safe_safe_UNA2_210543.3744	500
0Safe_safe_UNA2_210544.3745	116
0Safe_safe_UNA2_210546.3747	100
0Safe_safe_UNA2_210549.3750	36
0Safe_safe_UNA3_210553.6004	384
0Safe_safe_UNA3_210554.6005	250
0Safe_safe_UNA3_210557.6008	155
0Safe_safe_UNA3_210563.6014	197
0Safe_safe_UNA3_210567.6018	273
0Safe_safe_UNA3_210572.6023	111
0Safe_safe_UNA3_210573.6024	366
0Safe_safe_UNA3_210576.6027	234
0Safe_safe_UNA3_210581.6032	407
0Safe_safe_UNA3_210583.6034	135
0Safe_safe_UNA3_210588.6039	628
0Safe_safe_UNA3_210592.6043	133
0Safe_safe_UNA3_210594.6045	119
0Safe_safe_UNA3_210604.6055	22
0Safe_safe_UNA3_210605.6056	713
0Safe_safe_UNA3_210607.6058	585
0Safe_safe_UNA3_210612.6063	165
0Safe_safe_UNA3_210613.6064	368
0Safe_safe_UNA3_210623.6074	141
0Safe_safe_UNA3_210627.6078	262
0Safe_safe_UNA3_210630.6081	100
0Safe_safe_UNA3_210643.6094	282
0Safe_safe_UNA3_210644.6095	149
0Safe_safe_UNA3_210652.6103	247
0Safe_safe_UNA3_210654.6105	192
0Safe_safe_UNA3_210655.6106	308
0Safe_safe_UNA3_210660.6111	21
0Safe_safe_UNA3_210663.6114	159
0Safe_safe_UNA3_210665.6116	99
0Safe_safe_UNA3_210667.6118	313
0Safe_safe_UNA3_210674.6125	78
0Safe_safe_UNA3_210688.6139	471
0Safe_safe_UNA3_210692.6143	117
0Safe_safe_UNA3_210697.6148	268
0Safe_safe_UNA3_210698.6149	513
0Safe_safe_UNA3_210703.6154	202
0Safe_safe_UNA3_210709.6160	388
0Safe_safe_UNA3_210711.6162	78
0Safe_safe_UNA3_210712.6163	91
0Safe_safe_UNA3_210715.6166	374
0Safe_safe_UNA3_210720.6171	108
0Safe_safe_UNA3_210728.6179	97
0Safe_safe_UNA3_210739.6190	645
0Safe_safe_UNA3_210748.6199	30
0Safe_safe_UNA3_210750.6201	249
0Safe_safe_UNA3_210769.6220	131
0Safe_safe_UNA3_210777.6228	206
0Safe_safe_UNA3_210783.6234	84
0Safe_safe_UNA3_210784.6235	684
0Safe_safe_UNA3_210787.6238	113
0Safe_safe_UNA3_210788.6239	312
0Safe_safe_UNA3_210812.6263	187
0Safe_safe_UNA3_210815.6266	303
0Safe_safe_UNA3_210819.6270	44
0Safe_safe_UNA3_210823.6274	276
0Safe_safe_UNA3_210827.6278	899
0Safe_safe_UNA3_210829.6280	18
0Safe_safe_UNA3_210846.6297	155
0Safe_safe_UNA3_210854.6305	167
0Safe_safe_UNA3_210857.6308	107
0Safe_safe_UNA3_210864.6315	709
0Safe_safe_UNA3_210880.6331	138
0Safe_safe_UNA3_210884.6335	333
0Safe_safe_UNA3_210892.6343	300
0Safe_safe_UNA3_210901.6352	167
0Safe_safe_UNA3_210906.6357	115
0Safe_safe_UNA3_210923.6374	19
0Safe_safe_UNA3_210927.6378	418
0Safe_safe_UNA3_210928.6379	187
0Safe_safe_UNA3_210930.6381	218
0Safe_safe_UNA3_210944.6395	448
0Safe_safe_UNA3_210967.6418	84
0Safe_safe_UNA3_210969.6420	232
0Safe_safe_UNA3_210971.6422	146
0Safe_safe_UNA3_210980.6431	265
0Safe_safe_UNA3_210983.6434	175
0Safe_safe_UNA3_210984.6435	108
0Safe_safe_UNA3_210991.6442	107
0Safe_safe_UNA3_211001.6452	202
0Safe_safe_UNA3_211003.6454	176
0Safe_safe_UNA3_211004.6455	323
0Safe_safe_UNA3_211006.6457	497
0Safe_safe_UNA3_211010.6461	375
0Safe_safe_UNA3_211015.6466	169
0Safe_safe_UNA3_211016.6467	363
0Safe_safe_UNA3_211030.6481	300
0Safe_safe_UNA3_211034.6485	443
0Safe_safe_UNA3_211040.6491	228
0Safe_safe_UNA3_211042.6493	316
0Safe_safe_UNA3_211046.6497	22
0Safe_safe_UNA3_211058.6509	125
0Safe_safe_UNA3_211066.6517	456
0Safe_safe_UNA3_211080.6531	279
0Safe_safe_UNA3_211094.6545	69
0Safe_safe_UNA3_211101.6552	67
0Safe_safe_UNA3_211104.6555	166
0Safe_safe_UNA3_211108.6559	205
0Safe_safe_UNA3_211114.6565	150
0Safe_safe_UNA3_211133.6584	259
0Safe_safe_UNA3_211145.6596	79
0Safe_safe_UNA3_211155.6606	382
0Safe_safe_UNA3_211165.6616	98
0Safe_safe_UNA3_211166.6617	117
0Safe_safe_UNA3_211172.6623	220
0Safe_safe_UNA3_211174.6625	160
0Safe_safe_UNA3_211177.6628	159
0Safe_safe_UNA3_211191.6642	149
0Safe_safe_UNA3_211203.6654	228
0Safe_safe_UNA3_211205.6656	157
0Safe_safe_UNA3_211212.6663	188
0Safe_safe_UNA3_211219.6670	123
0Safe_safe_UNA3_211220.6671	184
0Safe_safe_UNA3_211237.6688	268
0Safe_safe_UNA3_211241.6692	260
0Safe_safe_UNA3_211244.6695	101
0Safe_safe_UNA3_211250.6701	229
0Safe_safe_UNA3_211253.6704	242
0Safe_safe_UNA3_211255.6706	106
0Safe_safe_UNA3_211258.6709	37
0Safe_safe_UNA3_211263.6714	105
0Safe_safe_UNA3_211265.6716	48
0Safe_safe_UNA3_211276.6727	517
0Safe_safe_UNA3_211285.6736	20
0Safe_safe_UNA3_211287.6738	27
0Safe_safe_UNA3_211292.6743	107
0Safe_safe_UNA3_211298.6749	167
ENSG00000000457_SCYL3_DTKP_58566.1	360
ENSG00000000457_SCYL3_DTKP_58567.2	209
ENSG00000000457_SCYL3_DTKP_58568.3	154
ENSG00000000457_SCYL3_DTKP_58569.4	829
ENSG00000000457_SCYL3_DTKP_58570.5	283
ENSG00000000457_SCYL3_DTKP_58571.6	166
ENSG00000000457_SCYL3_DTKP_58572.7	348
ENSG00000000457_SCYL3_DTKP_58573.8	209
ENSG00000000457_SCYL3_DTKP_58574.9	72
ENSG00000000457_SCYL3_DTKP_58575.10	225
ENSG00000000938_FGR_DTKP_141814.1	12
ENSG00000000938_FGR_DTKP_141815.2	383
ENSG00000000938_FGR_DTKP_141816.3	67
ENSG00000000938_FGR_DTKP_141817.4	253
ENSG00000000938_FGR_DTKP_141818.5	402
ENSG00000000938_FGR_DTKP_141820.7	12
ENSG00000000938_FGR_DTKP_141821.8	376
ENSG00000000938_FGR_DTKP_141822.9	555
ENSG00000000938_FGR_DTKP_141823.10	56
ENSG00000001626_CFTR_DTKP_12485.1	385
ENSG00000001626_CFTR_DTKP_12486.2	152
ENSG00000001626_CFTR_DTKP_12487.3	201
ENSG00000001626_CFTR_DTKP_12488.4	321
ENSG00000001626_CFTR_DTKP_12489.5	75
ENSG00000001626_CFTR_DTKP_12490.6	350
ENSG00000001626_CFTR_DTKP_12491.7	44
ENSG00000001626_CFTR_DTKP_12492.8	804
ENSG00000001626_CFTR_DTKP_12493.9	642
ENSG00000001626_CFTR_DTKP_12494.10	318
ENSG00000002549_LAP3_DTKP_128000.1	123
ENSG00000002549_LAP3_DTKP_128001.2	400
ENSG00000002549_LAP3_DTKP_128002.3	10
ENSG00000002549_LAP3_DTKP_128003.4	83
ENSG00000002549_LAP3_DTKP_128004.5	190
ENSG00000002549_LAP3_DTKP_128005.6	247
ENSG00000002549_LAP3_DTKP_128006.7	370
ENSG00000002549_LAP3_DTKP_128007.8	378
ENSG00000002549_LAP3_DTKP_128009.10	404
ENSG00000002587_HS3ST1_DTKP_3549.1	199
ENSG00000002587_HS3ST1_DTKP_3550.2	200
ENSG00000002587_HS3ST1_DTKP_3551.3	656
ENSG00000002587_HS3ST1_DTKP_3552.4	172
ENSG00000002587_HS3ST1_DTKP_3553.5	452
[truncated: 22,732 more rows]

## Sheet: WT ACOC screens
0None_none_ACOCDTKP_212050.751	342
0None_none_ACOCDTKP_212184.885	203
0None_none_ACOCDTKP_213384.2085	184
0None_none_ACOCDTKP_213452.2153	201
0None_none_ACOCDTKP_214493.3194	338
0None_none_ACOCDTKP_215600.4301	362
0None_none_ACOCDTKP_215656.4357	210
0None_none_ACOCDTKP_216181.4882	279
0None_none_ACOCUNA1_211692.393	127
0None_none_ACOCUNA1_212100.801	288
0None_none_ACOCUNA1_212312.1013	183
0None_none_ACOCUNA1_212462.1163	398
0None_none_ACOCUNA1_214211.2912	87
0None_none_ACOCUNA1_214890.3591	352
0None_none_ACOCUNA1_216176.4877	126
0None_none_ACOCUNA1_216876.5577	69
0None_none_ACOCUNA1_216937.5638	223
0None_none_ACOCUNA2_211767.468	61
0None_none_ACOCUNA2_212081.782	210
0None_none_ACOCUNA2_212720.1421	302
0None_none_ACOCUNA2_213477.2178	118
0None_none_ACOCUNA2_214243.2944	158
0None_none_ACOCUNA2_214708.3409	114
0None_none_ACOCUNA2_216410.5111	349
0None_none_ACOCUNA2_216425.5126	211
0None_none_ACOCUNA2_216885.5586	206
0None_none_ACOCUNA3_212152.853	337
0None_none_ACOCUNA3_212539.1240	289
0None_none_ACOCUNA3_214842.3543	398
0None_none_ACOCUNA3_215263.3964	97
0None_none_ACOCUNA3_215350.4051	312
0None_none_ACOCUNA3_215421.4122	50
0None_none_ACOCUNA3_215513.4214	383
0None_none_ACOCUNA3_216828.5529	185
0None_none_ACOC_211318.19	100
0None_none_ACOC_211370.71	203
0None_none_ACOC_211438.139	43
0None_none_ACOC_211503.204	343
0None_none_ACOC_211619.320	250
0None_none_ACOC_211634.335	171
0None_none_ACOC_211792.493	208
0None_none_ACOC_211854.555	83
0None_none_ACOC_212036.737	168
0None_none_ACOC_212182.883	295
0None_none_ACOC_212333.1034	237
0None_none_ACOC_212421.1122	395
0None_none_ACOC_212437.1138	286
0None_none_ACOC_212471.1172	113
0None_none_ACOC_212526.1227	327
0None_none_ACOC_212544.1245	433
0None_none_ACOC_212566.1267	533
0None_none_ACOC_212586.1287	335
0None_none_ACOC_212616.1317	131
0None_none_ACOC_212620.1321	99
0None_none_ACOC_212623.1324	106
0None_none_ACOC_212954.1655	212
0None_none_ACOC_213060.1761	208
0None_none_ACOC_213147.1848	126
0None_none_ACOC_213193.1894	132
0None_none_ACOC_213227.1928	152
0None_none_ACOC_213381.2082	230
0None_none_ACOC_213429.2130	146
0None_none_ACOC_213480.2181	104
0None_none_ACOC_213544.2245	118
0None_none_ACOC_213563.2264	159
0None_none_ACOC_213608.2309	191
0None_none_ACOC_213622.2323	344
0None_none_ACOC_213678.2379	75
0None_none_ACOC_213700.2401	161
0None_none_ACOC_213757.2458	147
0None_none_ACOC_213873.2574	377
0None_none_ACOC_213883.2584	243
0None_none_ACOC_213886.2587	95
0None_none_ACOC_213905.2606	51
0None_none_ACOC_213935.2636	77
0None_none_ACOC_213991.2692	540
0None_none_ACOC_214055.2756	190
0None_none_ACOC_214076.2777	435
0None_none_ACOC_214179.2880	384
0None_none_ACOC_214214.2915	256
0None_none_ACOC_214234.2935	154
0None_none_ACOC_214250.2951	282
0None_none_ACOC_214314.3015	102
0None_none_ACOC_214391.3092	283
0None_none_ACOC_214409.3110	173
0None_none_ACOC_214420.3121	142
0None_none_ACOC_214447.3148	220
0None_none_ACOC_214485.3186	332
0None_none_ACOC_214557.3258	282
0None_none_ACOC_214605.3306	162
0None_none_ACOC_214606.3307	115
0None_none_ACOC_214609.3310	195
0None_none_ACOC_214669.3370	224
0None_none_ACOC_214713.3414	457
0None_none_ACOC_214763.3464	330
0None_none_ACOC_214883.3584	78
0None_none_ACOC_214979.3680	134
0None_none_ACOC_215020.3721	367
0None_none_ACOC_215127.3828	83
0None_none_ACOC_215184.3885	97
0None_none_ACOC_215185.3886	210
0None_none_ACOC_215273.3974	374
0None_none_ACOC_215290.3991	227
0None_none_ACOC_215326.4027	506
0None_none_ACOC_215327.4028	352
0None_none_ACOC_215401.4102	259
0None_none_ACOC_215410.4111	252
0None_none_ACOC_215525.4226	286
0None_none_ACOC_215572.4273	205
0None_none_ACOC_215616.4317	170
0None_none_ACOC_215624.4325	489
0None_none_ACOC_215631.4332	153
0None_none_ACOC_215683.4384	380
0None_none_ACOC_215701.4402	103
0None_none_ACOC_215712.4413	372
0None_none_ACOC_215739.4440	119
0None_none_ACOC_215742.4443	304
0None_none_ACOC_215815.4516	354
0None_none_ACOC_215895.4596	173
0None_none_ACOC_215944.4645	40
0None_none_ACOC_216018.4719	81
0None_none_ACOC_216118.4819	151
0None_none_ACOC_216139.4840	460
0None_none_ACOC_216254.4955	184
0None_none_ACOC_216289.4990	138
0None_none_ACOC_216320.5021	164
0None_none_ACOC_216334.5035	351
0None_none_ACOC_216345.5046	228
0None_none_ACOC_216553.5254	121
0None_none_ACOC_216565.5266	346
0None_none_ACOC_216566.5267	250
0None_none_ACOC_216590.5291	133
0None_none_ACOC_216633.5334	285
0None_none_ACOC_216662.5363	18
0None_none_ACOC_216786.5487	431
0None_none_ACOC_216859.5560	287
0None_none_DTKPPROT_214010.2711	182
0None_none_DTKPPROT_214283.2984	447
0None_none_DTKPPROT_214377.3078	79
0None_none_DTKPPROT_214680.3381	310
0None_none_DTKPPROT_214766.3467	126
0None_none_DTKPPROT_215029.3730	356
0None_none_DTKPPROT_215037.3738	47
0None_none_DTKPPROT_215466.4167	31
0None_none_DTKPPROT_215761.4462	194
0None_none_DTKPPROT_216140.4841	275
0None_none_DTKPPROT_216635.5336	90
0None_none_DTKPPROT_216715.5416	385
0None_none_DTKP_211348.49	503
0None_none_DTKP_211486.187	248
0None_none_DTKP_211510.211	393
0None_none_DTKP_211570.271	50
0None_none_DTKP_211667.368	329
0None_none_DTKP_211685.386	355
0None_none_DTKP_211726.427	335
0None_none_DTKP_211755.456	229
0None_none_DTKP_211770.471	39
0None_none_DTKP_211850.551	143
0None_none_DTKP_211874.575	164
0None_none_DTKP_211885.586	185
0None_none_DTKP_211888.589	46
0None_none_DTKP_211908.609	258
0None_none_DTKP_212078.779	366
0None_none_DTKP_212098.799	211
0None_none_DTKP_212212.913	150
0None_none_DTKP_212273.974	82
0None_none_DTKP_212343.1044	51
0None_none_DTKP_212459.1160	144
0None_none_DTKP_212559.1260	278
0None_none_DTKP_212659.1360	118
0None_none_DTKP_212780.1481	85
0None_none_DTKP_212793.1494	84
0None_none_DTKP_212855.1556	201
0None_none_DTKP_212866.1567	234
0None_none_DTKP_212926.1627	139
0None_none_DTKP_212968.1669	168
0None_none_DTKP_213067.1768	109
0None_none_DTKP_213247.1948	224
0None_none_DTKP_213274.1975	137
0None_none_DTKP_213330.2031	348
0None_none_DTKP_213402.2103	200
0None_none_DTKP_213509.2210	309
0None_none_DTKP_213644.2345	130
0None_none_DTKP_213778.2479	32
0None_none_DTKP_213786.2487	271
0None_none_DTKP_213801.2502	114
0None_none_DTKP_213822.2523	223
0None_none_DTKP_213910.2611	377
0None_none_DTKP_214112.2813	179
0None_none_DTKP_214133.2834	186
0None_none_DTKP_214259.2960	167
0None_none_DTKP_214304.3005	40
0None_none_DTKP_214335.3036	424
0None_none_DTKP_214383.3084	453
0None_none_DTKP_214402.3103	165
0None_none_DTKP_214449.3150	6
0None_none_DTKP_214469.3170	436
0None_none_DTKP_214504.3205	286
0None_none_DTKP_214540.3241	61
0None_none_DTKP_214570.3271	381
0None_none_DTKP_214571.3272	184
0None_none_DTKP_214656.3357	112
0None_none_DTKP_214670.3371	168
0None_none_DTKP_214801.3502	167
0None_none_DTKP_215167.3868	355
0None_none_DTKP_215190.3891	239
0None_none_DTKP_215246.3947	172
0None_none_DTKP_215251.3952	214
0None_none_DTKP_215377.4078	112
0None_none_DTKP_215497.4198	322
0None_none_DTKP_215556.4257	363
0None_none_DTKP_215682.4383	108
0None_none_DTKP_215735.4436	395
0None_none_DTKP_215788.4489	193
0None_none_DTKP_215793.4494	76
0None_none_DTKP_215917.4618	386
0None_none_DTKP_215918.4619	196
0None_none_DTKP_215922.4623	274
0None_none_DTKP_216011.4712	125
0None_none_DTKP_216039.4740	250
0None_none_DTKP_216046.4747	153
0None_none_DTKP_216054.4755	244
0None_none_DTKP_216094.4795	290
0None_none_DTKP_216120.4821	160
0None_none_DTKP_216122.4823	311
0None_none_DTKP_216158.4859	156
0None_none_DTKP_216238.4939	306
0None_none_DTKP_216251.4952	180
0None_none_DTKP_216349.5050	485
0None_none_DTKP_216521.5222	275
0None_none_DTKP_216533.5234	149
0None_none_DTKP_216569.5270	16
0None_none_DTKP_216760.5461	20
0None_none_DTKP_216771.5472	370
0None_none_DTKP_216823.5524	250
0None_none_GEEXDTKP_211623.324	24
0None_none_GEEXDTKP_212412.1113	268
0None_none_GEEXDTKP_212700.1401	448
0None_none_GEEXDTKP_212938.1639	93
0None_none_GEEXDTKP_212959.1660	85
0None_none_GEEXDTKP_213481.2182	128
0None_none_GEEXDTKP_213780.2481	102
0None_none_GEEXDTKP_214356.3057	175
0None_none_GEEXDTKP_216357.5058	52
0None_none_GEEXUNA1_212219.920	372
0None_none_GEEXUNA1_215086.3787	219
0None_none_GEEXUNA1_215111.3812	134
0None_none_GEEXUNA1_215495.4196	226
0None_none_GEEXUNA1_216330.5031	125
0None_none_GEEXUNA2_211396.97	363
0None_none_GEEXUNA2_212556.1257	433
0None_none_GEEXUNA2_212617.1318	142
0None_none_GEEXUNA2_212741.1442	271
0None_none_GEEXUNA2_212884.1585	425
0None_none_GEEXUNA2_212904.1605	81
0None_none_GEEXUNA2_213431.2132	141
0None_none_GEEXUNA2_213997.2698	336
0None_none_GEEXUNA2_214338.3039	64
0None_none_GEEXUNA2_214438.3139	74
0None_none_GEEXUNA2_214954.3655	10
0None_none_GEEXUNA2_215016.3717	203
0None_none_GEEXUNA2_215090.3791	247
0None_none_GEEXUNA2_215757.4458	145
0None_none_GEEXUNA2_216214.4915	196
0None_none_GEEXUNA2_216233.4934	359
0None_none_GEEXUNA2_216291.4992	107
0None_none_GEEXUNA2_216463.5164	196
0None_none_GEEXUNA2_216494.5195	253
0None_none_GEEXUNA2_216733.5434	123
0None_none_GEEXUNA3_211886.587	101
0None_none_GEEXUNA3_212530.1231	502
0None_none_GEEXUNA3_212827.1528	75
0None_none_GEEXUNA3_212900.1601	280
0None_none_GEEXUNA3_213492.2193	234
0None_none_GEEXUNA3_213790.2491	63
0None_none_GEEXUNA3_214452.3153	282
0None_none_GEEXUNA3_214615.3316	88
0None_none_GEEX_211357.58	114
0None_none_GEEX_211433.134	296
0None_none_GEEX_211467.168	17
0None_none_GEEX_211504.205	254
0None_none_GEEX_211609.310	398
0None_none_GEEX_211677.378	240
0None_none_GEEX_211801.502	242
0None_none_GEEX_211802.503	324
0None_none_GEEX_211820.521	139
0None_none_GEEX_211849.550	115
0None_none_GEEX_211887.588	390
0None_none_GEEX_211924.625	323
0None_none_GEEX_211994.695	277
0None_none_GEEX_212000.701	294
0None_none_GEEX_212014.715	211
0None_none_GEEX_212109.810	143
0None_none_GEEX_212140.841	354
0None_none_GEEX_212233.934	315
0None_none_GEEX_212239.940	359
0None_none_GEEX_212311.1012	76
0None_none_GEEX_212364.1065	315
0None_none_GEEX_212415.1116	412
0None_none_GEEX_212438.1139	125
0None_none_GEEX_212568.1269	385
0None_none_GEEX_212574.1275	284
0None_none_GEEX_212629.1330	246
0None_none_GEEX_212736.1437	209
0None_none_GEEX_212795.1496	261
0None_none_GEEX_212919.1620	422
0None_none_GEEX_212934.1635	37
0None_none_GEEX_212964.1665	178
0None_none_GEEX_212976.1677	150
0None_none_GEEX_213006.1707	412
0None_none_GEEX_213076.1777	213
0None_none_GEEX_213129.1830	150
0None_none_GEEX_213212.1913	85
0None_none_GEEX_213303.2004	218
0None_none_GEEX_213322.2023	332
0None_none_GEEX_213397.2098	305
0None_none_GEEX_213506.2207	54
0None_none_GEEX_213529.2230	374
0None_none_GEEX_213562.2263	322
0None_none_GEEX_213638.2339	58
0None_none_GEEX_213642.2343	467
0None_none_GEEX_213718.2419	573
0None_none_GEEX_213724.2425	350
0None_none_GEEX_213849.2550	390
0None_none_GEEX_213856.2557	230
0None_none_GEEX_213908.2609	66
0None_none_GEEX_213937.2638	121
0None_none_GEEX_213947.2648	198
0None_none_GEEX_213971.2672	282
0None_none_GEEX_213984.2685	318
0None_none_GEEX_214004.2705	84
0None_none_GEEX_214292.2993	348
0None_none_GEEX_214390.3091	121
0None_none_GEEX_214467.3168	96
0None_none_GEEX_214639.3340	82
0None_none_GEEX_214835.3536	509
0None_none_GEEX_214858.3559	154
0None_none_GEEX_214895.3596	338
0None_none_GEEX_214980.3681	456
0None_none_GEEX_214996.3697	301
0None_none_GEEX_215026.3727	158
0None_none_GEEX_215068.3769	292
0None_none_GEEX_215245.3946	57
0None_none_GEEX_215264.3965	169
0None_none_GEEX_215306.4007	307
0None_none_GEEX_215393.4094	60
0None_none_GEEX_215417.4118	139
0None_none_GEEX_215446.4147	281
0None_none_GEEX_215516.4217	49
0None_none_GEEX_215542.4243	330
0None_none_GEEX_215552.4253	161
0None_none_GEEX_215557.4258	266
0None_none_GEEX_215638.4339	258
0None_none_GEEX_215726.4427	305
0None_none_GEEX_215741.4442	211
0None_none_GEEX_215755.4456	323
0None_none_GEEX_215885.4586	458
0None_none_GEEX_216051.4752	274
0None_none_GEEX_216312.5013	285
0None_none_GEEX_216358.5059	156
0None_none_GEEX_216409.5110	184
0None_none_GEEX_216525.5226	216
0None_none_GEEX_216542.5243	141
0None_none_GEEX_216591.5292	330
0None_none_GEEX_216612.5313	176
0None_none_GEEX_216751.5452	213
0None_none_GEEX_216798.5499	74
0None_none_GEEX_216819.5520	482
0None_none_GEEX_216868.5569	326
0None_none_GEEX_216882.5583	290
0None_none_GEEX_216899.5600	204
0None_none_GEEX_216918.5619	441
0None_none_GEEX_216941.5642	396
0None_none_MEPRDTKP_212091.792	159
0None_none_MEPRDTKP_212875.1576	146
0None_none_MEPRDTKP_214725.3426	242
0None_none_MEPRDTKP_215206.3907	334
0None_none_MEPRDTKP_215221.3922	338
0None_none_MEPRDTKP_215330.4031	417
0None_none_MEPRDTKP_216023.4724	256
0None_none_MEPRDTKP_216247.4948	31
0None_none_MEPRDTKP_216793.5494	600
0None_none_MEPRDTKP_216813.5514	259
0None_none_MEPRUNA1_212673.1374	288
0None_none_MEPRUNA1_212994.1695	227
0None_none_MEPRUNA1_214300.3001	92
0None_none_MEPRUNA1_214710.3411	228
0None_none_MEPRUNA1_214787.3488	126
0None_none_MEPRUNA1_215307.4008	10
0None_none_MEPRUNA1_215541.4242	148
0None_none_MEPRUNA1_215919.4620	247
0None_none_MEPRUNA1_216078.4779	232
0None_none_MEPRUNA1_216616.5317	349
0None_none_MEPRUNA2_212450.1151	417
0None_none_MEPRUNA2_212610.1311	95
0None_none_MEPRUNA2_213022.1723	262
0None_none_MEPRUNA2_213362.2063	129
0None_none_MEPRUNA2_213383.2084	244
0None_none_MEPRUNA2_213405.2106	210
0None_none_MEPRUNA2_213818.2519	95
0None_none_MEPRUNA2_214005.2706	414
0None_none_MEPRUNA2_214340.3041	312
0None_none_MEPRUNA2_214352.3053	232
0None_none_MEPRUNA2_214406.3107	301
0None_none_MEPRUNA2_214528.3229	43
0None_none_MEPRUNA2_214813.3514	118
0None_none_MEPRUNA2_215449.4150	59
0None_none_MEPRUNA2_215708.4409	4
0None_none_MEPRUNA2_216255.4956	244
0None_none_MEPRUNA2_216442.5143	142
0None_none_MEPRUNA2_216678.5379	327
0None_none_MEPRUNA3_211452.153	245
0None_none_MEPRUNA3_212701.1402	75
0None_none_MEPRUNA3_213378.2079	293
0None_none_MEPRUNA3_213439.2140	89
0None_none_MEPRUNA3_214537.3238	62
0None_none_MEPRUNA3_214820.3521	120
0None_none_MEPRUNA3_215084.3785	341
0None_none_MEPRUNA3_216799.5500	242
0None_none_MEPRUNA3_216920.5621	156
0None_none_MEPR_211410.111	306
0None_none_MEPR_211507.208	159
0None_none_MEPR_211641.342	258
0None_none_MEPR_211671.372	178
0None_none_MEPR_211686.387	67
0None_none_MEPR_211709.410	286
0None_none_MEPR_211835.536	123
0None_none_MEPR_211868.569	345
0None_none_MEPR_212061.762	110
0None_none_MEPR_212085.786	152
0None_none_MEPR_212129.830	107
0None_none_MEPR_212248.949	377
0None_none_MEPR_212255.956	229
0None_none_MEPR_212287.988	237
0None_none_MEPR_212290.991	211
0None_none_MEPR_212336.1037	316
0None_none_MEPR_212402.1103	56
0None_none_MEPR_212432.1133	128
0None_none_MEPR_212460.1161	319
0None_none_MEPR_212707.1408	364
0None_none_MEPR_212794.1495	455
0None_none_MEPR_212863.1564	380
0None_none_MEPR_213023.1724	140
0None_none_MEPR_213028.1729	315
0None_none_MEPR_213079.1780	306
0None_none_MEPR_213215.1916	42
0None_none_MEPR_213443.2144	166
0None_none_MEPR_213521.2222	451
0None_none_MEPR_213641.2342	394
0None_none_MEPR_213741.2442	489
0None_none_MEPR_213756.2457	231
0None_none_MEPR_213784.2485	142
0None_none_MEPR_213836.2537	258
0None_none_MEPR_213839.2540	293
0None_none_MEPR_213890.2591	295
0None_none_MEPR_213900.2601	241
0None_none_MEPR_213969.2670	164
0None_none_MEPR_213998.2699	209
0None_none_MEPR_214027.2728	269
0None_none_MEPR_214058.2759	167
0None_none_MEPR_214065.2766	91
0None_none_MEPR_214150.2851	272
0None_none_MEPR_214207.2908	282
0None_none_MEPR_214306.3007	55
0None_none_MEPR_214490.3191	56
0None_none_MEPR_214501.3202	92
0None_none_MEPR_214538.3239	50
0None_none_MEPR_214675.3376	91
0None_none_MEPR_214790.3491	203
0None_none_MEPR_214916.3617	174
0None_none_MEPR_215031.3732	458
0None_none_MEPR_215043.3744	222
0None_none_MEPR_215069.3770	272
0None_none_MEPR_215074.3775	389
0None_none_MEPR_215098.3799	359
0None_none_MEPR_215124.3825	484
0None_none_MEPR_215142.3843	153
0None_none_MEPR_215309.4010	161
0None_none_MEPR_215323.4024	144
0None_none_MEPR_215419.4120	204
0None_none_MEPR_215593.4294	178
0None_none_MEPR_215675.4376	245
0None_none_MEPR_215707.4408	104
0None_none_MEPR_215768.4469	26
0None_none_MEPR_215784.4485	235
0None_none_MEPR_215795.4496	243
0None_none_MEPR_215914.4615	192
0None_none_MEPR_216015.4716	300
0None_none_MEPR_216025.4726	191
0None_none_MEPR_216069.4770	298
0None_none_MEPR_216142.4843	239
0None_none_MEPR_216216.4917	115
0None_none_MEPR_216584.5285	201
0None_none_MEPR_216648.5349	149
0None_none_MEPR_216656.5357	153
0None_none_MEPR_216699.5400	159
0None_none_MEPR_216738.5439	256
0None_none_MEPR_216826.5527	122
0None_none_MEPR_216905.5606	315
0None_none_PROTUNA3_211703.404	179
0None_none_PROTUNA3_211805.506	138
0None_none_PROTUNA3_212506.1207	162
0None_none_PROTUNA3_212768.1469	207
0None_none_PROTUNA3_212997.1698	130
0None_none_PROTUNA3_213504.2205	33
0None_none_PROTUNA3_215346.4047	274
0None_none_PROT_211359.60	213
0None_none_PROT_211391.92	179
0None_none_PROT_211542.243	232
0None_none_PROT_211611.312	54
0None_none_PROT_211695.396	171
0None_none_PROT_211711.412	90
0None_none_PROT_211735.436	274
0None_none_PROT_211760.461	47
0None_none_PROT_211836.537	184
0None_none_PROT_211845.546	302
0None_none_PROT_211859.560	203
0None_none_PROT_211918.619	203
0None_none_PROT_211923.624	13
0None_none_PROT_212130.831	209
0None_none_PROT_212159.860	199
0None_none_PROT_212201.902	157
0None_none_PROT_212241.942	345
0None_none_PROT_212305.1006	40
0None_none_PROT_212599.1300	429
0None_none_PROT_212613.1314	459
0None_none_PROT_212676.1377	236
0None_none_PROT_212731.1432	314
0None_none_PROT_212775.1476	235
0None_none_PROT_212810.1511	239
0None_none_PROT_212850.1551	75
0None_none_PROT_212865.1566	115
0None_none_PROT_212876.1577	172
0None_none_PROT_212877.1578	329
0None_none_PROT_212879.1580	391
0None_none_PROT_213085.1786	259
0None_none_PROT_213117.1818	322
0None_none_PROT_213182.1883	197
0None_none_PROT_213287.1988	238
0None_none_PROT_213413.2114	212
0None_none_PROT_213454.2155	151
0None_none_PROT_213487.2188	139
0None_none_PROT_213528.2229	181
0None_none_PROT_213699.2400	206
0None_none_PROT_213744.2445	222
0None_none_PROT_213774.2475	169
0None_none_PROT_213775.2476	309
0None_none_PROT_213857.2558	121
0None_none_PROT_213922.2623	244
0None_none_PROT_214151.2852	293
0None_none_PROT_214182.2883	412
0None_none_PROT_214225.2926	193
0None_none_PROT_214227.2928	201
0None_none_PROT_214332.3033	232
0None_none_PROT_214433.3134	177
0None_none_PROT_214443.3144	315
0None_none_PROT_214499.3200	371
0None_none_PROT_214521.3222	268
0None_none_PROT_214558.3259	219
0None_none_PROT_214794.3495	371
0None_none_PROT_214852.3553	297
0None_none_PROT_214866.3567	83
0None_none_PROT_214943.3644	129
0None_none_PROT_215038.3739	237
0None_none_PROT_215070.3771	184
0None_none_PROT_215122.3823	98
0None_none_PROT_215149.3850	77
0None_none_PROT_215194.3895	283
0None_none_PROT_215215.3916	227
0None_none_PROT_215283.3984	449
0None_none_PROT_215356.4057	263
0None_none_PROT_215408.4109	370
0None_none_PROT_215447.4148	171
0None_none_PROT_215456.4157	387
0None_none_PROT_215471.4172	425
0None_none_PROT_215475.4176	213
0None_none_PROT_215537.4238	105
0None_none_PROT_215554.4255	500
0None_none_PROT_215680.4381	189
0None_none_PROT_215706.4407	234
0None_none_PROT_215729.4430	273
0None_none_PROT_215767.4468	102
0None_none_PROT_215787.4488	389
0None_none_PROT_215798.4499	174
0None_none_PROT_215813.4514	114
0None_none_PROT_215993.4694	131
0None_none_PROT_216003.4704	97
0None_none_PROT_216058.4759	313
0None_none_PROT_216059.4760	137
0None_none_PROT_216110.4811	263
0None_none_PROT_216134.4835	71
0None_none_PROT_216167.4868	189
0None_none_PROT_216290.4991	183
0None_none_PROT_216377.5078	240
0None_none_PROT_216381.5082	246
0None_none_PROT_216401.5102	347
0None_none_PROT_216529.5230	175
0None_none_PROT_216555.5256	81
0None_none_PROT_216557.5258	44
0None_none_PROT_216558.5259	128
0None_none_PROT_216613.5314	18
0None_none_PROT_216709.5410	433
0None_none_PROT_216891.5592	214
0None_none_PROT_216938.5639	463
0None_none_TMMODTKP_212401.1102	26
0None_none_TMMODTKP_212580.1281	243
0None_none_TMMODTKP_213989.2690	202
0None_none_TMMODTKP_214098.2799	272
0None_none_TMMODTKP_214464.3165	148
0None_none_TMMODTKP_214967.3668	260
0None_none_TMMODTKP_215063.3764	57
0None_none_TMMODTKP_215253.3954	349
0None_none_TMMODTKP_215948.4649	85
0None_none_TMMODTKP_216500.5201	282
0None_none_TMMOUNA1_212097.798	36
0None_none_TMMOUNA1_213706.2407	359
0None_none_TMMOUNA1_213923.2624	135
0None_none_TMMOUNA1_214608.3309	159
0None_none_TMMOUNA1_215189.3890	110
0None_none_TMMOUNA1_216170.4871	194
0None_none_TMMOUNA1_216206.4907	389
0None_none_TMMOUNA2_213483.2184	117
0None_none_TMMOUNA2_214995.3696	104
0None_none_TMMOUNA2_215044.3745	551
0None_none_TMMOUNA2_215910.4611	121
0None_none_TMMOUNA2_216348.5049	150
0None_none_TMMOUNA2_216607.5308	329
0None_none_TMMOUNA2_216755.5456	279
0None_none_TMMOUNA3_211441.142	220
0None_none_TMMOUNA3_211517.218	304
0None_none_TMMOUNA3_211736.437	333
0None_none_TMMOUNA3_212435.1136	225
0None_none_TMMOUNA3_212481.1182	227
0None_none_TMMOUNA3_213277.1978	223
0None_none_TMMOUNA3_213958.2659	144
0None_none_TMMOUNA3_214298.2999	418
0None_none_TMMOUNA3_214975.3676	258
0None_none_TMMOUNA3_215731.4432	341
0None_none_TMMO_211302.3	442
0None_none_TMMO_211333.34	340
0None_none_TMMO_211382.83	242
0None_none_TMMO_211434.135	24
0None_none_TMMO_211464.165	63
0None_none_TMMO_211497.198	319
0None_none_TMMO_211549.250	398
0None_none_TMMO_211571.272	362
0None_none_TMMO_211597.298	189
0None_none_TMMO_211613.314	243
0None_none_TMMO_211636.337	240
0None_none_TMMO_211737.438	434
0None_none_TMMO_211739.440	204
0None_none_TMMO_211782.483	89
0None_none_TMMO_211811.512	32
0None_none_TMMO_211848.549	214
0None_none_TMMO_211935.636	122
0None_none_TMMO_212083.784	369
0None_none_TMMO_212304.1005	10
0None_none_TMMO_212350.1051	129
0None_none_TMMO_212365.1066	123
0None_none_TMMO_212397.1098	130
0None_none_TMMO_212522.1223	92
0None_none_TMMO_212546.1247	452
0None_none_TMMO_212547.1248	518
0None_none_TMMO_212639.1340	305
0None_none_TMMO_212648.1349	241
0None_none_TMMO_212683.1384	317
0None_none_TMMO_212738.1439	248
0None_none_TMMO_212739.1440	322
0None_none_TMMO_212766.1467	16
0None_none_TMMO_212833.1534	111
0None_none_TMMO_212858.1559	428
0None_none_TMMO_212911.1612	138
0None_none_TMMO_212960.1661	65
0None_none_TMMO_213094.1795	141
0None_none_TMMO_213154.1855	207
0None_none_TMMO_213162.1863	152
0None_none_TMMO_213181.1882	98
0None_none_TMMO_213217.1918	302
0None_none_TMMO_213226.1927	120
0None_none_TMMO_213289.1990	343
0None_none_TMMO_213300.2001	424
0None_none_TMMO_213317.2018	200
0None_none_TMMO_213348.2049	557
0None_none_TMMO_213458.2159	132
0None_none_TMMO_213584.2285	158
0None_none_TMMO_213666.2367	399
0None_none_TMMO_213671.2372	31
0None_none_TMMO_213745.2446	217
0None_none_TMMO_213791.2492	92
0None_none_TMMO_213830.2531	302
0None_none_TMMO_213880.2581	49
0None_none_TMMO_214094.2795	255
0None_none_TMMO_214128.2829	123
0None_none_TMMO_214324.3025	227
0None_none_TMMO_214349.3050	311
0None_none_TMMO_214442.3143	460
0None_none_TMMO_214463.3164	153
0None_none_TMMO_214567.3268	22
0None_none_TMMO_214600.3301	343
[truncated: 31,080 more rows]

## Sheet: Cas9 ACOC screens
0None_none_ACOCDTKP_212050.751	420
[truncated: 31,724 more rows]

[truncated: 12 more sheets: WT GEEX screens, Cas9 GEEX screens, WT PROT screens, Cas9 PROT screens, WT MEPR screens, Cas9 MEPR screens, WT UNA1 screens, Cas9 UNA1 screens, WT UNA2 screens, Cas9 UNA2 screens, WT UNA3 screens, Cas9 UNA3 screens]
