# Supplementary material for: Genome-wide interrogation of extracellular vesicle biology using barcoded miRNAs
Source: eLife. 2018 Dec 17;7:e41460. doi: 10.7554/eLife.41460 (PMC6312402; doi:10.7554/eLife.41460)
Supplement: Supplementary file 7. [file elife-41460-supp7.xlsx]

## Sheet: EV-associated miRNAs
		EXPERIMENT#1				EXPERIMENT#2
		NanoString Assay (normalized counts)				NanoString Assay (normalized counts)
EV-associated miRNAs	CONTROL cells	SMPD3 KO cells	ARHGEF18 KO cells		CONTROL cells	SMPD3 KO cells	ARHGEF18 KO cells
hsa-miR-1976	52948	54131	21807		41664	46262	6250
hsa-miR-1246	5287	3799	2258		7714	5523	3700
hsa-miR-520f-3p	3421	3551	3514		3076	3096	3199
hsa-miR-20a-5p+hsa-miR-20b-5p	2198	1061	654		3411	1732	2589
hsa-miR-126-3p	2581	1111	1306		2728	1702	6133
hsa-miR-106a-5p+hsa-miR-17-5p	2353	1150	1336		2883	1916	7314
hsa-miR-25-3p	1530	744	307		1431	845	885
hsa-miR-19b-3p	1518	581	345		2326	1166	1415
hsa-miR-19a-3p	1393	550	293		2233	1156	827
hsa-miR-223-3p	1203	549	408		1405	871	1576
hsa-miR-4454+hsa-miR-7975	1159	1096	711		1997	1104	2164
hsa-miR-93-5p	1102	512	258		1299	747	583
hsa-miR-142-3p	774	434	328		1281	934	802
hsa-miR-16-5p	750	309	177		853	552	616
hsa-miR-451a	584	449	288		965	661	917
hsa-miR-630	562	395	468		1275	1111	4195
hsa-miR-18a-5p	519	255	179		953	512	544
hsa-miR-191-5p	434	235	148		445	305	386
hsa-miR-23a-3p	332	186	112		282	147	286
hsa-miR-1290	262	209	198		280	188	895
hsa-miR-15a-5p	242	159	119		298	161	253
hsa-let-7b-5p	233	244	120		224	200	91
hsa-miR-374a-5p	190	108	84		275	163	315
hsa-miR-132-3p	180	92	99		157	115	169
hsa-miR-15b-5p	173	171	92		181	90	122
hsa-miR-21-5p	163	96	68		194	123	156
hsa-miR-130b-3p	133	50	49		156	108	134
hsa-miR-378i	128	76	63		152	120	121
hsa-miR-486-3p	122	66	50		132	94	139
hsa-miR-873-3p	121	190	119		123	163	51
hsa-miR-363-3p	114	205	133		118	188	49
hsa-miR-423-5p	114	86	66		104	96	222
hsa-miR-107	110	125	93		136	109	106
hsa-miR-320e	108	74	44		173	113	89
hsa-miR-106b-5p	102	76	68		143	108	141
hsa-miR-575	102	46	51		165	127	155
hsa-miR-148a-3p	93	69	43		128	89	112
hsa-miR-574-5p	93	74	40		88	83	64
hsa-miR-130a-3p	91	46	36		89	73	93
hsa-miR-9-5p	89	58	41		115	91	88
hsa-miR-185-5p	87	55	52		109	93	77
hsa-miR-365a-3p+hsa-miR-365b-3p	87	57	51		104	69	82
hsa-miR-1827	85	97	54		63	74	31
hsa-miR-612	82	113	57		75	96	66
hsa-miR-92a-1-5p	82	42	33		168	120	124
hsa-miR-150-5p	81	69	52		91	73	77
hsa-miR-342-3p	80	73	41		67	42	70
hsa-miR-548b-3p	79	40	31		110	79	79
hsa-miR-301b-3p	78	85	79		86	84	89
hsa-miR-32-5p	78	49	70		127	71	109
hsa-miR-22-3p	74	40	31		72	59	95
hsa-miR-30d-5p	74	42	27		89	41	40
hsa-miR-361-5p	74	70	40		99	52	74
hsa-miR-513b-5p	74	73	94		60	90	165
hsa-miR-29a-3p	72	54	22		95	55	49
hsa-miR-642a-5p	72	81	60		78	67	68
hsa-miR-196a-5p	71	78	35		82	73	72
hsa-miR-378g	71	65	47		84	47	65
hsa-miR-186-5p	70	53	51		77	50	45
hsa-miR-135a-5p	69	26	15		57	64	33
hsa-miR-6721-5p	69	160	70		97	84	40
hsa-miR-1285-5p	68	39	36		123	77	75
hsa-miR-378h	66	85	75		74	61	57
hsa-miR-454-3p	66	69	51		68	68	44
hsa-let-7g-5p	64	61	63		79	52	131
hsa-miR-151a-3p	63	50	31		72	55	36
hsa-miR-27b-3p	61	63	56		72	49	68
hsa-miR-199b-5p	59	40	44		72	47	70
hsa-miR-4443	51	69	47		46	64	29
hsa-miR-548al	51	109	60		52	86	18
hsa-miR-374b-5p	50	62	30		81	41	48
hsa-miR-197-5p	47	94	86		69	59	54
hsa-miR-598-3p	47	93	78		63	88	24
hsa-miR-378d	36	44	79		47	57	78

## Sheet: Cellular miRNAs
		EXPERIMENT#1				EXPERIMENT#2
		NanoString Assay (normalized counts)				NanoString Assay (normalized counts)
Cellular miRNAs	CONTROL cells	SMPD3 KO cells	ARHGEF18 KO cells		CONTROL cells	SMPD3 KO cells	ARHGEF18 KO cells
hsa-let-7a-5p	1236	1064	1139		1236	1345	1253
hsa-let-7b-5p	210	199	190		210	229	215
hsa-let-7c-5p	39	34	45		39	38	44
hsa-let-7d-5p	41	45	64		41	56	65
hsa-let-7e-5p	306	242	277		306	297	259
hsa-let-7f-5p	85	77	71		85	89	103
hsa-let-7g-5p	225	257	265		225	304	242
hsa-let-7i-5p	44	44	37		44	51	48
hsa-miR-105-5p	58	47	50		58	47	57
hsa-miR-106a-5p+hsa-miR-17-5p	31476	29476	33107		31476	36359	31429
hsa-miR-106b-5p	2056	1796	1793		2056	1922	1797
hsa-miR-107	1580	1510	1361		1580	1404	1438
hsa-miR-10a-5p	384	436	415		384	356	422
hsa-miR-1180-3p	97	125	135		97	155	146
hsa-miR-1183	18	27	42		18	29	25
hsa-miR-1185-2-3p	38	41	41		38	29	35
hsa-miR-1193	28	35	25		28	37	27
hsa-miR-1206	42	38	49		42	36	42
hsa-miR-1234-3p	47	27	39		47	132	118
hsa-miR-1246	3802	3641	4539		3802	1030	1095
hsa-miR-1253	83	101	59		83	47	107
hsa-miR-1255b-5p	29	39	29		29	28	26
hsa-miR-1257	34	33	30		34	36	45
hsa-miR-125a-3p	31	36	34		31	39	24
hsa-miR-125a-5p	622	649	547		622	639	609
hsa-miR-125b-5p	114	128	106		114	101	104
hsa-miR-126-3p	36551	35251	39130		36551	39804	38251
hsa-miR-1260a	1380	1324	1235		1380	1889	1753
hsa-miR-1268a	31	23	40		31	23	32
hsa-miR-1278	27	25	33		27	39	25
hsa-miR-128-1-5p	31	31	50		31	30	40
hsa-miR-128-3p	247	191	159		247	185	148
hsa-miR-1285-5p	63	59	61		63	56	86
hsa-miR-129-2-3p	57	59	61		57	21	47
hsa-miR-1290	48	55	41		48	46	62
hsa-miR-1291	32	23	31		32	21	26
hsa-miR-1297	28	18	27		28	19	31
hsa-miR-1304-5p	28	22	31		28	26	33
hsa-miR-1305	36	31	34		36	26	49
hsa-miR-1306-5p	139	152	165		139	159	182
hsa-miR-130a-3p	912	1053	942		912	854	783
hsa-miR-130b-3p	1419	1557	1428		1419	1496	1322
hsa-miR-132-3p	558	469	457		558	527	582
hsa-miR-135a-5p	501	488	562		501	374	537
hsa-miR-140-3p	35	29	38		35	28	28
hsa-miR-140-5p	313	246	270		313	274	242
hsa-miR-141-3p	28	30	37		28	29	44
hsa-miR-142-3p	48386	49250	45626		48386	51396	51658
hsa-miR-144-3p	508	587	525		508	574	530
hsa-miR-145-5p	83	96	106		83	97	86
hsa-miR-1469	29	22	24		29	20	29
hsa-miR-146a-5p	386	259	309		386	90	233
hsa-miR-146b-5p	444	419	413		444	353	343
hsa-miR-148a-3p	735	737	824		735	762	753
hsa-miR-148b-3p	251	282	263		251	261	296
hsa-miR-151a-3p	276	324	349		276	305	324
hsa-miR-151a-5p	99	98	128		99	112	106
hsa-miR-155-5p	32	41	33		32	23	38
hsa-miR-15a-5p	4804	4624	4371		4804	4826	4824
hsa-miR-15b-5p	5318	5705	5073		5318	5750	5326
hsa-miR-16-5p	9705	9871	8165		9705	9501	9637
hsa-miR-181a-5p	35	34	27		35	23	43
hsa-miR-181b-5p+hsa-miR-181d-5p	28	29	42		28	24	30
hsa-miR-182-5p	133	167	149		133	156	146
hsa-miR-183-5p	136	155	156		136	136	121
hsa-miR-184	29	34	29		29	22	20
hsa-miR-185-5p	1332	1187	1029		1332	1054	1080
hsa-miR-186-5p	630	549	581		630	554	536
hsa-miR-18a-5p	9392	9339	8334		9392	10420	9797
hsa-miR-18b-5p	249	341	248		249	260	264
hsa-miR-1908-5p	36	24	46		36	21	36
hsa-miR-191-5p	2787	2698	2711		2787	2727	2815
hsa-miR-1915-3p	38	21	28		38	44	58
hsa-miR-192-5p	55	48	31		55	49	38
hsa-miR-193a-5p+hsa-miR-193b-5p	32	30	33		32	43	41
hsa-miR-193b-3p	166	174	216		166	207	254
hsa-miR-194-5p	133	121	97		133	117	115
hsa-miR-195-5p	52	68	50		52	41	57
hsa-miR-196a-5p	628	676	801		628	765	781
hsa-miR-197-3p	114	94	74		114	111	114
hsa-miR-197-5p	39	42	60		39	32	48
hsa-miR-1972	27	25	30		27	19	30
hsa-miR-1973	97	93	100		97	54	57
hsa-miR-199a-3p+hsa-miR-199b-3p	254	261	262		254	239	223
hsa-miR-199b-5p	419	405	447		419	375	353
hsa-miR-19a-3p	31450	34361	27692		31450	37137	35218
hsa-miR-19b-3p	35238	34761	28705		35238	38661	36710
hsa-miR-200a-3p	32	30	43		32	17	32
hsa-miR-200c-3p	68	80	70		68	86	87
hsa-miR-204-5p	30	17	23		30	22	26
hsa-miR-20a-5p+hsa-miR-20b-5p	32215	34932	34186		32215	39547	35323
hsa-miR-21-5p	1844	1619	1832		1844	1401	1299
hsa-miR-210-3p	173	188	154		173	149	112
hsa-miR-210-5p	23	37	24		23	36	30
hsa-miR-2116-5p	41	47	38		41	34	44
hsa-miR-2117	28	28	45		28	38	49
hsa-miR-212-3p	30	16	25		30	12	42
hsa-miR-216b-5p	36	33	29		36	23	29
hsa-miR-219a-5p	25	27	31		25	33	30
hsa-miR-22-3p	411	367	406		411	373	341
hsa-miR-223-3p	9231	9379	10178		9231	9494	9909
hsa-miR-23a-3p	785	773	842		785	687	739
hsa-miR-23b-3p	130	149	155		130	124	160
hsa-miR-23c	30	35	42		30	25	37
hsa-miR-24-3p	302	285	229		302	265	264
hsa-miR-25-3p	6591	6847	6620		6591	6789	7385
hsa-miR-26a-5p	383	352	404		383	410	333
hsa-miR-26b-5p	353	369	377		353	354	323
hsa-miR-27a-3p	51	37	39		51	43	60
hsa-miR-27b-3p	458	456	386		458	459	460
hsa-miR-296-5p	38	35	28		38	37	52
hsa-miR-299-3p	117	123	107		117	121	104
hsa-miR-29a-3p	690	907	735		690	690	793
hsa-miR-29b-3p	2204	2215	2326		2204	2129	2105
hsa-miR-29c-3p	507	551	660		507	546	509
hsa-miR-301a-3p	250	297	307		250	301	308
hsa-miR-301a-5p	28	30	34		28	19	28
hsa-miR-301b-3p	307	372	334		307	381	393
hsa-miR-302e	33	42	34		33	32	38
hsa-miR-3065-3p	24	23	31		24	24	35
hsa-miR-30a-5p	75	86	79		75	81	92
hsa-miR-30b-5p	295	286	315		295	313	321
hsa-miR-30c-5p	665	701	553		665	741	728
hsa-miR-30d-5p	369	404	315		369	363	364
hsa-miR-30e-3p	182	190	203		182	201	207
hsa-miR-30e-5p	468	425	400		468	431	370
hsa-miR-3136-5p	44	40	46		44	28	37
hsa-miR-3151-5p	45	54	82		45	49	67
hsa-miR-3158-3p	28	18	22		28	14	27
hsa-miR-3161	68	70	93		68	77	92
hsa-miR-3195	61	42	61		61	80	76
hsa-miR-32-5p	2296	2345	2280		2296	2550	2522
hsa-miR-320b	19	34	39		19	28	33
hsa-miR-320e	298	251	281		298	170	216
hsa-miR-323b-3p	17	26	29		17	30	28
hsa-miR-324-3p	24	34	41		24	26	30
hsa-miR-324-5p	267	258	225		267	267	276
hsa-miR-331-3p	108	106	76		108	124	119
hsa-miR-335-5p	50	59	53		50	65	51
hsa-miR-337-3p	26	39	22		26	15	32
hsa-miR-33a-5p	140	130	131		140	157	153
hsa-miR-340-5p	418	461	532		418	492	464
hsa-miR-342-3p	376	369	383		376	417	385
hsa-miR-342-5p	32	35	37		32	20	14
hsa-miR-345-5p	62	66	74		62	49	59
hsa-miR-361-3p	62	75	80		62	60	80
hsa-miR-361-5p	581	675	625		581	695	687
hsa-miR-362-3p	101	95	101		101	111	121
hsa-miR-362-5p	87	86	102		87	87	82
hsa-miR-363-3p	62	93	102		62	82	107
hsa-miR-365a-3p+hsa-miR-365b-3p	965	911	888		965	1017	881
hsa-miR-374a-5p	3071	3114	3483		3071	3381	3360
hsa-miR-374b-5p	1176	1260	1166		1176	1238	1188
hsa-miR-374c-5p	51	55	99		51	55	55
hsa-miR-376a-3p	23	34	35		23	34	26
hsa-miR-378d	32	42	39		32	27	41
hsa-miR-378f	20	33	38		20	34	35
hsa-miR-378g	174	175	225		174	192	187
hsa-miR-378h	44	50	61		44	69	61
hsa-miR-378i	357	398	394		357	433	404
hsa-miR-379-5p	32	42	21		32	33	51
hsa-miR-3916	52	42	85		52	70	66
hsa-miR-409-3p	48	76	97		48	67	53
hsa-miR-411-5p	50	48	61		50	37	56
hsa-miR-421	146	147	180		146	148	136
hsa-miR-423-3p	330	336	252		330	347	325
hsa-miR-423-5p	537	497	601		537	497	441
hsa-miR-424-5p	226	306	300		226	300	308
hsa-miR-425-5p	359	326	283		359	290	349
hsa-miR-4284	319	263	256		319	150	172
hsa-miR-4286	157	107	115		157	206	272
hsa-miR-4443	448	558	452		448	819	748
hsa-miR-4454+hsa-miR-7975	302419	304063	520232		302419	305112	302624
hsa-miR-4455	117	97	130		117	129	90
hsa-miR-448	26	31	22		26	32	27
hsa-miR-4485-3p	48	29	41		48	23	32
hsa-miR-4488	711	576	827		711	904	1289
hsa-miR-450a-5p	76	76	99		76	82	76
hsa-miR-4516	41	45	35		41	44	70
hsa-miR-451a	555	649	574		555	533	421
hsa-miR-4521	61	68	94		61	67	61
hsa-miR-4531	73	84	62		73	65	72
hsa-miR-4532	94	65	56		94	54	91
hsa-miR-454-3p	207	215	199		207	223	211
hsa-miR-455-5p	22	38	21		22	23	31
hsa-miR-484	60	51	62		60	75	59
hsa-miR-486-3p	381	331	379		381	433	438
hsa-miR-491-3p	28	38	31		28	19	28
hsa-miR-493-3p	161	156	230		161	153	185
hsa-miR-495-3p	31	28	43		31	24	43
hsa-miR-496	30	33	32		30	33	30
hsa-miR-497-5p	51	61	55		51	48	56
hsa-miR-498	53	52	42		53	54	55
hsa-miR-499a-5p	31	43	42		31	30	26
hsa-miR-500a-5p+hsa-miR-501-5p	48	57	70		48	61	57
hsa-miR-503-5p	51	53	66		51	55	59
hsa-miR-505-3p	36	44	40		36	33	47
hsa-miR-513a-3p	55	64	63		55	39	44
hsa-miR-518b	145	171	183		145	152	160
hsa-miR-520d-5p+hsa-miR-527+hsa-miR-518a-5p	33	45	33		33	37	50
hsa-miR-520f-3p	47	37	62		47	46	37
hsa-miR-520h	47	42	40		47	43	52
hsa-miR-532-5p	66	79	62		66	81	66
hsa-miR-539-5p	163	134	253		163	154	156
hsa-miR-548a-3p	29	22	45		29	40	18
hsa-miR-548a-5p	29	33	25		29	22	21
hsa-miR-548ah-5p	37	45	37		37	33	38
hsa-miR-548al	39	52	66		39	43	56
hsa-miR-548b-3p	384	448	444		384	465	534
hsa-miR-548d-3p	80	98	91		80	101	135
hsa-miR-548d-5p	111	142	116		111	158	151
hsa-miR-548g-3p	40	48	40		40	40	46
hsa-miR-548k	44	38	38		44	43	31
hsa-miR-548l	31	26	14		31	22	28
hsa-miR-548n	25	32	32		25	32	46
hsa-miR-548q	48	38	37		48	32	44
hsa-miR-548v	39	40	40		39	33	30
hsa-miR-548y	102	71	96		102	85	112
hsa-miR-549a	30	34	39		30	20	30
hsa-miR-550a-5p	12	29	31		12	29	19
hsa-miR-551a	68	70	117		68	71	80
hsa-miR-556-5p	47	33	52		47	44	38
hsa-miR-561-5p	47	72	70		47	59	61
hsa-miR-563	28	14	35		28	18	24
hsa-miR-574-3p	39	43	38		39	55	45
hsa-miR-574-5p	110	103	123		110	63	73
hsa-miR-575	49	31	23		49	39	48
hsa-miR-577	45	45	40		45	45	50
hsa-miR-579-3p	1749	1835	1638		1749	1702	1696
hsa-miR-585-3p	30	34	39		30	22	40
hsa-miR-590-5p	387	408	391		387	321	353
hsa-miR-597-5p	33	34	39		33	38	41
hsa-miR-598-3p	31	58	56		31	41	51
hsa-miR-601	50	56	75		50	48	111
hsa-miR-610	39	29	49		39	38	45
hsa-miR-612	64	55	70		64	51	80
hsa-miR-613	30	32	21		30	47	44
hsa-miR-615-3p	45	38	19		45	31	35
hsa-miR-625-5p	66	90	84		66	72	71
hsa-miR-626	32	27	21		32	19	31
hsa-miR-628-5p	28	39	22		28	15	30
hsa-miR-629-5p	22	27	37		22	36	32
hsa-miR-630	135	145	145		135	64	95
hsa-miR-641	42	34	35		42	27	36
hsa-miR-642a-5p	360	378	443		360	362	399
hsa-miR-643	66	47	61		66	58	48
hsa-miR-644a	51	56	40		51	56	55
hsa-miR-651-5p	64	55	82		64	76	72
hsa-miR-652-3p	97	86	100		97	79	81
hsa-miR-660-5p	113	111	107		113	123	115
hsa-miR-663a	29	36	30		29	13	41
hsa-miR-664a-3p	54	67	70		54	52	51
hsa-miR-671-3p	37	29	56		37	36	35
hsa-miR-6721-5p	44	65	87		44	63	66
hsa-miR-6724-5p	55	56	75		55	56	73
hsa-miR-7-5p	190	198	225		190	267	285
hsa-miR-766-3p	39	48	44		39	56	55
hsa-miR-769-5p	69	80	103		69	61	63
hsa-miR-873-3p	69	92	121		69	100	93
hsa-miR-874-5p	71	76	118		71	57	72
hsa-miR-888-5p	21	38	32		21	36	30
hsa-miR-9-5p	1946	2019	1835		1946	2021	2172
hsa-miR-922	26	32	33		26	29	28
hsa-miR-92a-1-5p	340	293	214		340	424	393
hsa-miR-92a-3p	2458	1942	1850		2458	2794	2269
hsa-miR-92b-3p	45	18	41		45	38	28
hsa-miR-93-5p	9516	10030	8095		9516	10712	10436
hsa-miR-940	33	29	31		33	17	34
hsa-miR-941	36	35	32		36	27	31
hsa-miR-942-5p	48	55	63		48	55	64
hsa-miR-96-5p	196	209	195		196	210	181
hsa-miR-98-5p	54	48	32		54	44	47
hsa-miR-99a-5p	61	85	63		61	70	93
hsa-miR-99b-5p	364	322	267		364	351	344
